# Supplementary material for: Clinicopathological and functional evaluation of replication protein A in epithelial ovarian cancers: A target validation study
Source: Transl Oncol. 2026 Feb 17;66:102709. doi: 10.1016/j.tranon.2026.102709 (PMC12925576; doi:10.1016/j.tranon.2026.102709)
Supplement: Supplementary file 4 [file mmc4.xlsx]

## Sheet: Q1_v_Q4_DE_OVcomplex
RPA complex Q1 v Q4 differential gene analysis
	baseMean	log2FoldChange	lfcSE	stat	pvalue	padj	Ensembl ID	Gene		High in Q1		baseMean	log2FoldChange	lfcSE	stat	pvalue	padj	Ensembl ID	Gene			High Q4	baseMean	log2FoldChange	lfcSE	stat	pvalue	padj	Ensembl ID	Gene					baseMean	log2FoldChange	lfcSE	stat	pvalue	padj	Ensembl ID	Gene					Differential genes
ENSG00000000003.13	4868.47	-0.252942	0.0926017	-2.73151	0.00630455	0.0327091	ENSG00000000003	TSPAN6			ENSG00000166535.18	287.312	1.03204	0.298429	3.45823	0.000543733	0.00530094	ENSG00000166535	A2ML1			ENSG00000154997.8	3.97001	-2.81879	0.410144	-6.87269	6.3001e-12	1.86495e-09	ENSG00000154997	2014-09-01				ENSG00000132383.10	5397.68	-0.54445	0.0766249	-7.1054	1.19976e-12	4.52011e-10	ENSG00000132383	RPA1					ENSG00000166535	A2ML1
ENSG00000000005.5	13.2718	0.291648	0.300687	0.969939	0.332077	0.509527	ENSG00000000005	TNMD			ENSG00000204518.2	2.21345	1.1872	0.420797	2.82132	0.00478264	0.0267911	ENSG00000204518	AADACL4			ENSG00000143921.6	41.2009	-1.01588	0.259448	-3.91557	9.01924e-05	0.00135175	ENSG00000143921	ABCG8				ENSG00000117748.8	3143.08	-0.602416	0.0776788	-7.75522	8.81887e-15	6.0913e-12	ENSG00000117748	RPA2					ENSG00000204518	AADACL4
ENSG00000000419.11	3274.22	-0.0741418	0.0806573	-0.91922	0.357981	0.534725	ENSG00000000419	DPM1			ENSG00000154263.16	50.6572	1.17527	0.197413	5.95337	2.62682e-09	3.14078e-07	ENSG00000154263	ABCA10			ENSG00000260951.1	3.96041	-1.87045	0.426124	-4.38946	1.13633e-05	0.000277538	ENSG00000260951	AC003985.2				ENSG00000106399.10	1793.67	-0.565772	0.116786	-4.84452	1.26917e-06	4.92826e-05	ENSG00000106399	RPA3					ENSG00000154263	ABCA10
ENSG00000000457.12	864.584	-0.19147	0.064097	-2.98718	0.00281559	0.018002	ENSG00000000457	SCYL3			ENSG00000141338.12	173.626	1.23937	0.21326	5.81151	6.19112e-09	6.33349e-07	ENSG00000141338	ABCA8			ENSG00000280415.1	1.47912	-2.06311	0.724815	-2.84639	0.0044218	0.0252262	ENSG00000280415	AC005252.3																	ENSG00000141338	ABCA8
ENSG00000000460.15	607.441	-0.691522	0.0856384	-8.07491	6.75265e-16	6.84073e-13	ENSG00000000460	C1orf112			ENSG00000226872.1	0.502584	1.25408	0.441667	2.83941	0.00451965	0.0256554	ENSG00000226872	AC002472.1			ENSG00000268723.1	1.07703	-1.03317	0.25529	-4.04706	5.18644e-05	0.00088156	ENSG00000268723	AC005261.4																	ENSG00000226872	AC002472.1
ENSG00000000938.11	404.003	0.464812	0.160022	2.90468	0.00367625	0.0219727	ENSG00000000938	FGR			ENSG00000267653.1	2.23331	1.67786	0.409711	4.09523	4.21757e-05	0.000756657	ENSG00000267653	AC002546.1			ENSG00000261786.1	5.81371	-1.13873	0.384159	-2.96423	0.00303446	0.0190042	ENSG00000261786	AC006058.1																	ENSG00000267653	AC002546.1
ENSG00000000971.14	2818.66	0.254741	0.184882	1.37786	0.168247	0.327448	ENSG00000000971	CFH			ENSG00000228768.1	2.54834	1.19034	0.228007	5.22065	1.78299e-07	1.01984e-05	ENSG00000228768	AC003101.1			ENSG00000272121.1	1.41795	-1.5057	0.481926	-3.12433	0.00178209	0.0128443	ENSG00000272121	AC006058.3																	ENSG00000228768	AC003101.1
ENSG00000001036.12	3280.26	-0.127123	0.0860341	-1.47758	0.139519	0.289617	ENSG00000001036	FUCA2			ENSG00000237994.1	0.47421	1.48947	0.583533	2.5525	0.0106952	0.0480499	ENSG00000237994	AC003659.1			ENSG00000280435.1	2.42382	-1.13545	0.440595	-2.57708	0.00996395	0.0457705	ENSG00000280435	AC006058.4																	ENSG00000237994	AC003659.1
ENSG00000001084.9	1703.29	-0.11816	0.092942	-1.27133	0.203612	0.371579	ENSG00000001084	GCLC			ENSG00000227948.4	0.883	1.35565	0.301479	4.49668	6.90242e-06	0.000188504	ENSG00000227948	AC003989.1			ENSG00000255853.1	0.649929	-1.39327	0.530544	-2.62611	0.0086368	0.0412876	ENSG00000255853	AC006065.1																	ENSG00000227948	AC003989.1
ENSG00000001167.13	2044.94	-0.303912	0.0934534	-3.25202	0.00114589	0.00924845	ENSG00000001167	NFYA			ENSG00000243621.1	0.65684	1.43118	0.378478	3.7814	0.000155952	0.00206009	ENSG00000243621	AC003989.2			ENSG00000242593.4	0.627372	-1.54596	0.586137	-2.63753	0.00835114	0.040363	ENSG00000242593	AC006148.1																	ENSG00000243621	AC003989.2
ENSG00000001460.16	757.503	-0.316467	0.0848303	-3.73059	0.000191033	0.00240008	ENSG00000001460	STPG1			ENSG00000262312.2	21.7149	1.04148	0.168028	6.19827	5.70885e-10	9.03643e-08	ENSG00000262312	AC004494.1			ENSG00000213981.7	20.8507	-1.24865	0.27366	-4.56277	5.04827e-06	0.000147051	ENSG00000213981	AC007277.1																	ENSG00000262312	AC004494.1
ENSG00000001461.15	2474.51	-0.241053	0.0937044	-2.57248	0.0100972	0.0462429	ENSG00000001461	NIPAL3			ENSG00000267304.1	9.53317	1.95867	0.353959	5.53361	3.13702e-08	2.44039e-06	ENSG00000267304	AC004637.1			ENSG00000279427.1	3.71677	-2.22623	0.494295	-4.50384	6.67354e-06	0.000183601	ENSG00000279427	AC007490.1																	ENSG00000267304	AC004637.1
ENSG00000001497.15	2451.68	0.0131305	0.062044	0.211632	0.832394	0.901057	ENSG00000001497	LAS1L			ENSG00000267285.1	8.98389	1.31534	0.209648	6.27406	3.51756e-10	6.05113e-08	ENSG00000267285	AC004672.2			ENSG00000260426.1	1.90817	-1.90961	0.622296	-3.06864	0.00215034	0.0147343	ENSG00000260426	AC008060.4																	ENSG00000267285	AC004672.2
ENSG00000001561.6	1477.72	-0.339253	0.0996287	-3.40518	0.000661217	0.00615789	ENSG00000001561	ENPP4			ENSG00000263494.1	1.32833	1.21183	0.272092	4.45376	8.43778e-06	0.000219426	ENSG00000263494	AC004702.1			ENSG00000267245.1	2.07743	-1.62903	0.448298	-3.6338	0.000279273	0.00320929	ENSG00000267245	AC008805.1																	ENSG00000263494	AC004702.1
ENSG00000001617.10	7176.81	-0.0725541	0.129258	-0.561313	0.574584	0.721129	ENSG00000001617	SEMA3F			ENSG00000280439.1	7.85615	1.38591	0.324409	4.27211	1.93636e-05	0.000415407	ENSG00000280439	AC004836.1			ENSG00000247228.2	1.60545	-1.32171	0.440653	-2.99942	0.00270491	0.0174832	ENSG00000247228	AC009060.1																	ENSG00000280439	AC004836.1
ENSG00000001626.13	986.876	-0.120552	0.341448	-0.353061	0.724043	0.830781	ENSG00000001626	CFTR			ENSG00000259109.1	1.85034	1.0367	0.256436	4.04272	5.28344e-05	0.000893622	ENSG00000259109	AC004858.1			ENSG00000236750.1	3.43455	-1.55503	0.317015	-4.90522	9.33246e-07	3.82589e-05	ENSG00000236750	AC009237.9																	ENSG00000259109	AC004858.1
ENSG00000001629.8	3139.18	-0.198019	0.0652457	-3.03497	0.00240559	0.016025	ENSG00000001629	ANKIB1			ENSG00000279326.1	0.503059	1.36069	0.475248	2.86312	0.0041949	0.0242312	ENSG00000279326	AC004972.1			ENSG00000248245.1	2.15234	-1.32988	0.327146	-4.06509	4.80131e-05	0.00083255	ENSG00000248245	AC010307.2																	ENSG00000279326	AC004972.1
ENSG00000001630.14	204.644	-0.000680518	0.111525	-0.00610195	0.995131	0.997069	ENSG00000001630	CYP51A1			ENSG00000231255.1	1.78945	1.21951	0.449645	2.71217	0.00668449	0.0341693	ENSG00000231255	AC005009.1			ENSG00000250886.1	0.767682	-1.08181	0.30113	-3.5925	0.00032752	0.003631	ENSG00000250886	AC010368.1																	ENSG00000231255	AC005009.1
ENSG00000001631.13	1771.58	-0.182655	0.0654541	-2.79058	0.0052613	0.028731	ENSG00000001631	KRIT1			ENSG00000267073.1	2.78775	1.1605	0.39613	2.92959	0.00339405	0.0206575	ENSG00000267073	AC005256.1			ENSG00000219159.4	34.1414	-1.53518	0.342838	-4.47785	7.53985e-06	0.000201595	ENSG00000219159	AC011298.1																	ENSG00000267073	AC005256.1
ENSG00000002016.15	797.929	0.0438675	0.102711	0.427097	0.669308	0.791814	ENSG00000002016	RAD52			ENSG00000265494.1	0.724019	1.11071	0.397341	2.79535	0.00518434	0.0284027	ENSG00000265494	AC005304.2			ENSG00000257329.1	3.72797	-1.11392	0.353591	-3.15031	0.00163095	0.0120152	ENSG00000257329	AC011611.2																	ENSG00000265494	AC005304.2
ENSG00000002079.11	35.0023	0.0965842	0.15716	0.614561	0.538845	0.692478	ENSG00000002079	MYH16			ENSG00000278255.1	0.388239	1.53395	0.537839	2.85206	0.00434371	0.0248765	ENSG00000278255	AC005344.1			ENSG00000229727.5	3.35516	-1.02189	0.285004	-3.58553	0.000336396	0.00370326	ENSG00000229727	AC013460.1																	ENSG00000278255	AC005344.1
ENSG00000002330.12	3074.91	0.121605	0.0942002	1.29092	0.19673	0.363207	ENSG00000002330	BAD			ENSG00000243018.1	5.26182	1.18119	0.241868	4.88363	1.04151e-06	4.16849e-05	ENSG00000243018	AC005486.1			ENSG00000232767.1	4.83855	-1.24696	0.337991	-3.68934	0.00022484	0.0027123	ENSG00000232767	AC016825.1																	ENSG00000243018	AC005486.1
ENSG00000002549.11	6946.04	0.160272	0.110444	1.45116	0.146735	0.299735	ENSG00000002549	LAP3			ENSG00000278873.1	1.86823	1.04964	0.31084	3.37678	0.000733406	0.00666277	ENSG00000278873	AC005495.1			ENSG00000253300.1	0.804545	-1.94809	0.738087	-2.63938	0.00830578	0.0402062	ENSG00000253300	AC018541.1																	ENSG00000278873	AC005495.1
ENSG00000002586.16	8545.41	0.290144	0.115104	2.52072	0.0117116	0.0513671	ENSG00000002586	CD99			ENSG00000279567.1	0.63389	1.24796	0.404869	3.08238	0.00205352	0.014253	ENSG00000279567	AC005703.5			ENSG00000269707.1	1.40436	-2.51487	0.848439	-2.96411	0.00303557	0.0190086	ENSG00000269707	AC018730.2																	ENSG00000279567	AC005703.5
ENSG00000002587.8	542.285	-0.0903528	0.136658	-0.661161	0.508509	0.668881	ENSG00000002587	HS3ST1			ENSG00000263159.1	0.665595	1.0635	0.329921	3.22351	0.00126632	0.00995635	ENSG00000263159	AC005736.3			ENSG00000249959.4	1.30443	-1.36281	0.514542	-2.64859	0.00808293	0.0393587	ENSG00000249959	AC024587.2																	ENSG00000263159	AC005736.3
ENSG00000002726.18	2184.52	-0.0389466	0.3348	-0.116328	0.907393	0.94703	ENSG00000002726	AOC1			ENSG00000278925.1	17.881	1.0161	0.192246	5.28545	1.25398e-07	7.68351e-06	ENSG00000278925	AC005753.1			ENSG00000251185.1	10.2988	-1.05106	0.353276	-2.97518	0.00292817	0.0185012	ENSG00000251185	AC025244.1																	ENSG00000278925	AC005753.1
ENSG00000002745.11	12.5075	-0.0254021	0.26317	-0.0965235	0.923105	0.956269	ENSG00000002745	WNT16			ENSG00000263501.1	0.329761	1.75135	0.523558	3.34509	0.000822563	0.00726005	ENSG00000263501	AC005828.2			ENSG00000258168.4	47.1483	-1.17926	0.272835	-4.32225	1.54443e-05	0.000350453	ENSG00000258168	AC025569.1																	ENSG00000263501	AC005828.2
ENSG00000002746.13	106.41	0.281015	0.200702	1.40016	0.161466	0.318799	ENSG00000002746	HECW1			ENSG00000255474.1	3.00269	1.04025	0.246516	4.21979	2.44525e-05	0.000497849	ENSG00000255474	AC005833.1			ENSG00000242963.1	4.5733	-1.12865	0.338988	-3.32946	0.00087015	0.00756292	ENSG00000242963	AC026336.1																	ENSG00000255474	AC005833.1
ENSG00000002822.14	1752.18	-0.0449684	0.0873988	-0.51452	0.606889	0.7456	ENSG00000002822	MAD1L1			ENSG00000266538.1	12.0287	1.25936	0.175403	7.17982	6.98034e-13	2.88378e-10	ENSG00000266538	AC005838.2			ENSG00000248127.1	8.18843	-1.0561	0.331943	-3.18158	0.00146474	0.0110735	ENSG00000248127	AC026774.1																	ENSG00000266538	AC005838.2
ENSG00000002834.16	13321.9	-0.21297	0.0915191	-2.32706	0.0199622	0.0752282	ENSG00000002834	LASP1			ENSG00000203335.4	1.84148	2.10132	0.464196	4.5268	5.98831e-06	0.000169033	ENSG00000203335	AC006019.1			ENSG00000197585.8	2.5013	-1.11669	0.322793	-3.45946	0.000541263	0.0052808	ENSG00000197585	AC068051.1																	ENSG00000203335	AC006019.1
ENSG00000002919.13	1167	-0.174656	0.0844938	-2.06709	0.0387259	0.120046	ENSG00000002919	SNX11			ENSG00000233363.1	3.21169	1.19869	0.455237	2.63311	0.00846057	0.0407226	ENSG00000233363	AC006019.2			ENSG00000264734.1	1.59037	-2.13112	0.677443	-3.14583	0.00165617	0.0121539	ENSG00000264734	AC069061.2																	ENSG00000233363	AC006019.2
ENSG00000002933.6	3351.61	0.221898	0.202754	1.09442	0.273769	0.449931	ENSG00000002933	TMEM176A			ENSG00000235427.1	0.630338	1.33033	0.422783	3.14659	0.00165187	0.0121301	ENSG00000235427	AC006159.1			ENSG00000278084.1	0.635413	-1.07294	0.381272	-2.81412	0.0048911	0.0272189	ENSG00000278084	AC069503.3																	ENSG00000235427	AC006159.1
ENSG00000003056.6	4312.95	-0.443698	0.0968911	-4.57935	4.66421e-06	0.000137905	ENSG00000003056	M6PR			ENSG00000257128.1	0.423827	1.53992	0.455445	3.38113	0.000721871	0.00657764	ENSG00000257128	AC006197.1			ENSG00000226087.1	2.60219	-1.03303	0.314551	-3.28415	0.00102291	0.00853788	ENSG00000226087	AC073283.2																	ENSG00000257128	AC006197.1
ENSG00000003096.12	217.122	-1.11564	0.232728	-4.79376	1.63686e-06	5.9648e-05	ENSG00000003096	KLHL13			ENSG00000255825.1	0.265308	1.56211	0.551807	2.8309	0.00464177	0.0261595	ENSG00000255825	AC006205.1			ENSG00000236708.1	4.12909	-1.00535	0.309766	-3.2455	0.00117244	0.00939165	ENSG00000236708	AC073316.3																	ENSG00000255825	AC006205.1
ENSG00000003137.7	243.485	-0.38121	0.242519	-1.57188	0.115979	0.255787	ENSG00000003137	CYP26B1			ENSG00000268460.1	36.4414	1.21768	0.26745	4.55293	5.29027e-06	0.000152734	ENSG00000268460	AC006262.1			ENSG00000228010.4	27.2926	-1.08524	0.171192	-6.33933	2.3076e-10	4.27628e-08	ENSG00000228010	AC073343.2																	ENSG00000268460	AC006262.1
ENSG00000003147.16	1376.16	-0.353327	0.118827	-2.97345	0.00294474	0.0185794	ENSG00000003147	ICA1			ENSG00000269729.1	2.04191	1.25912	0.343467	3.66592	0.000246449	0.00290908	ENSG00000269729	AC006262.2			ENSG00000280319.1	2.7741	-1.40432	0.421443	-3.33216	0.000861739	0.00750556	ENSG00000280319	AC073578.4																	ENSG00000269729	AC006262.2
ENSG00000003249.12	2685.36	-0.0291352	0.136339	-0.213696	0.830784	0.900022	ENSG00000003249	DBNDD1			ENSG00000277748.1	18.1248	1.70526	0.415213	4.10696	4.00908e-05	0.000727266	ENSG00000277748	AC006262.4			ENSG00000258077.2	2.45701	-1.18435	0.372439	-3.17999	0.00147282	0.011118	ENSG00000258077	AC078923.1																	ENSG00000277748	AC006262.4
ENSG00000003393.13	1367.05	-0.225613	0.0719391	-3.13617	0.00171173	0.0124752	ENSG00000003393	ALS2			ENSG00000264513.1	5.66638	1.07486	0.215254	4.99348	5.9302e-07	2.62977e-05	ENSG00000264513	AC006270.1			ENSG00000263711.4	39.0891	-3.52029	0.543883	-6.47251	9.63891e-11	1.95293e-08	ENSG00000263711	AC079062.1																	ENSG00000264513	AC006270.1
ENSG00000003400.13	1343.87	-0.0652106	0.140184	-0.46518	0.641803	0.771959	ENSG00000003400	CASP10			ENSG00000234210.1	3.54043	1.01572	0.33772	3.00758	0.00263337	0.0171423	ENSG00000234210	AC006372.3			ENSG00000257657.2	2.80164	-1.19128	0.38306	-3.10991	0.00187145	0.0133137	ENSG00000257657	AC079950.1																	ENSG00000234210	AC006372.3
ENSG00000003402.18	5339.26	0.160655	0.0824562	1.94837	0.0513705	0.146713	ENSG00000003402	CFLAR			ENSG00000276097.1	1.28752	1.12334	0.307311	3.65537	0.000256807	0.00300182	ENSG00000276097	AC006538.3			ENSG00000277247.1	4.40735	-1.07552	0.345324	-3.11451	0.00184252	0.0131695	ENSG00000277247	AC083809.1																	ENSG00000276097	AC006538.3
ENSG00000003436.13	385.779	0.929273	0.167265	5.5557	2.76499e-08	2.20326e-06	ENSG00000003436	TFPI			ENSG00000262020.1	5.18912	1.78306	0.286764	6.21786	5.03989e-10	8.20549e-08	ENSG00000262020	AC007014.1			ENSG00000255583.2	1.30858	-1.44003	0.455776	-3.15951	0.00158034	0.011723	ENSG00000255583	AC084357.3																	ENSG00000262020	AC007014.1
ENSG00000003509.14	855.591	-0.119031	0.0635208	-1.8739	0.0609449	0.165385	ENSG00000003509	NDUFAF7			ENSG00000262516.1	1.50491	1.06344	0.351378	3.02647	0.00247424	0.0163492	ENSG00000262516	AC007151.1			ENSG00000257023.1	1.57707	-1.19967	0.342905	-3.49854	0.000467809	0.00475072	ENSG00000257023	AC087241.3																	ENSG00000262516	AC007151.1
ENSG00000003756.15	3884.31	0.0906731	0.0841228	1.07787	0.281094	0.457455	ENSG00000003756	RBM5			ENSG00000260488.1	3.19232	1.09736	0.195777	5.60513	2.08097e-08	1.74065e-06	ENSG00000260488	AC007216.1			ENSG00000226521.6	1.13838	-1.35385	0.355175	-3.8118	0.000137958	0.00187065	ENSG00000226521	AC087499.2																	ENSG00000260488	AC007216.1
ENSG00000003987.12	146.628	-0.448998	0.152734	-2.93974	0.00328484	0.0201624	ENSG00000003987	MTMR7			ENSG00000270196.1	0.913119	1.18578	0.319392	3.71262	0.000205122	0.00252763	ENSG00000270196	AC007255.2			ENSG00000254302.1	2.11811	-1.95354	0.765267	-2.55275	0.0106875	0.0480246	ENSG00000254302	AC087855.2																	ENSG00000270196	AC007255.2
ENSG00000003989.15	2398.16	-0.0619671	0.258261	-0.23994	0.810377	0.887703	ENSG00000003989	SLC7A2			ENSG00000228770.1	0.638723	1.25196	0.364064	3.43886	0.000584172	0.00560527	ENSG00000228770	AC007327.1			ENSG00000257813.2	0.692363	-1.08783	0.303617	-3.58289	0.000339813	0.0037265	ENSG00000257813	AC090525.2																	ENSG00000228770	AC007327.1
ENSG00000004059.9	9593.23	0.10559	0.0947158	1.11481	0.264931	0.440557	ENSG00000004059	ARF5			ENSG00000229424.1	0.617204	1.29829	0.478022	2.71596	0.00660837	0.0338718	ENSG00000229424	AC007349.1			ENSG00000253111.1	2.76767	-1.3415	0.318084	-4.21745	2.47079e-05	0.000501912	ENSG00000253111	AC091114.1																	ENSG00000229424	AC007349.1
ENSG00000004139.12	623.001	-0.117491	0.129399	-0.907978	0.36389	0.540259	ENSG00000004139	SARM1			ENSG00000250371.1	3.41654	1.07623	0.237934	4.52325	6.08972e-06	0.000171471	ENSG00000250371	AC007370.2			ENSG00000260159.1	13.6788	-1.10845	0.321353	-3.44933	0.000561988	0.00543598	ENSG00000260159	AC091304.2																	ENSG00000250371	AC007370.2
ENSG00000004142.10	5729.39	-0.0360623	0.0808625	-0.445971	0.655618	0.781685	ENSG00000004142	POLDIP2			ENSG00000258566.2	0.812397	1.35855	0.417632	3.25299	0.00114196	0.00922696	ENSG00000258566	AC007376.1			ENSG00000237838.1	4.57514	-1.15749	0.324978	-3.56173	0.000368412	0.00395638	ENSG00000237838	AC092422.1																	ENSG00000258566	AC007376.1
ENSG00000004399.11	6619.2	0.180669	0.128249	1.40874	0.158913	0.315562	ENSG00000004399	PLXND1			ENSG00000266100.1	0.91132	1.07133	0.346826	3.08895	0.00200864	0.0140097	ENSG00000266100	AC007431.2			ENSG00000215869.3	2.90022	-1.61276	0.480458	-3.35671	0.00078877	0.00705373	ENSG00000215869	AC092506.1																	ENSG00000266100	AC007431.2
ENSG00000004455.15	9814.78	-0.132061	0.0912899	-1.44661	0.148005	0.30156	ENSG00000004455	AK2			ENSG00000260744.1	5.40294	1.12845	0.186966	6.0356	1.58371e-09	2.09265e-07	ENSG00000260744	AC007494.2			ENSG00000243620.1	2.55144	-3.2255	0.802464	-4.0195	5.83225e-05	0.000960877	ENSG00000243620	AC092957.1																	ENSG00000260744	AC007494.2
ENSG00000004468.11	415.287	0.297671	0.212977	1.39767	0.162212	0.31976	ENSG00000004468	CD38			ENSG00000278979.1	11.0683	1.01542	0.153049	6.63461	3.25365e-11	7.80654e-09	ENSG00000278979	AC007598.3			ENSG00000260289.1	2.24335	-2.67831	0.659102	-4.06357	4.83275e-05	0.000836093	ENSG00000260289	AC093515.1																	ENSG00000278979	AC007598.3
ENSG00000004478.7	15232.1	-0.0245216	0.100668	-0.24359	0.807549	0.885989	ENSG00000004478	FKBP4			ENSG00000262038.1	0.345701	1.35655	0.454658	2.98368	0.002848	0.0181524	ENSG00000262038	AC007599.2			ENSG00000226886.1	0.64334	-1.10027	0.421072	-2.61303	0.00897427	0.0424653	ENSG00000226886	AC093787.1																	ENSG00000262038	AC007599.2
ENSG00000004487.14	7075.74	-0.497056	0.0823354	-6.03697	1.57034e-09	2.08102e-07	ENSG00000004487	KDM1A			ENSG00000260029.2	2.29371	1.16853	0.318738	3.66611	0.000246269	0.00290846	ENSG00000260029	AC007608.2			ENSG00000250735.4	12.1285	-1.69407	0.40371	-4.19626	2.71355e-05	0.000538306	ENSG00000250735	AC096759.2																	ENSG00000260029	AC007608.2
ENSG00000004534.13	3027.15	0.173315	0.0848963	2.04149	0.0412022	0.125521	ENSG00000004534	RBM6			ENSG00000271370.1	4.80305	1.10341	0.198093	5.57016	2.545e-08	2.05343e-06	ENSG00000271370	AC007619.2			ENSG00000235024.1	2.67017	-1.01844	0.310889	-3.27591	0.00105324	0.00871226	ENSG00000235024	AC097468.2																	ENSG00000271370	AC007619.2
ENSG00000004660.13	409.447	-0.190245	0.134708	-1.41228	0.157869	0.314352	ENSG00000004660	CAMKK1			ENSG00000263680.2	9.68923	1.1965	0.224548	5.32848	9.90377e-08	6.37688e-06	ENSG00000263680	AC007639.1			ENSG00000248837.4	1.63724	-2.30856	0.747044	-3.09027	0.00199977	0.0139642	ENSG00000248837	AC097512.1																	ENSG00000263680	AC007639.1
ENSG00000004700.14	877.059	-0.7971	0.119865	-6.64999	2.93113e-11	7.30171e-09	ENSG00000004700	RECQL			ENSG00000258473.1	1.27751	1.03825	0.396536	2.6183	0.00883687	0.0419894	ENSG00000258473	AC007686.2			ENSG00000225833.1	4.6054	-1.13701	0.340433	-3.3399	0.000838097	0.00736579	ENSG00000225833	AC097625.1																	ENSG00000258473	AC007686.2
ENSG00000004766.14	1053.42	-0.218691	0.0678724	-3.22209	0.00127261	0.0099814	ENSG00000004766	VPS50			ENSG00000267922.1	12.9538	1.16181	0.294539	3.94451	7.9962e-05	0.00122611	ENSG00000267922	AC007785.1			ENSG00000250969.1	0.570386	-1.21301	0.441427	-2.74792	0.00599751	0.0316224	ENSG00000250969	AC097658.2																	ENSG00000267922	AC007785.1
ENSG00000004776.10	1884.91	0.250842	0.200393	1.25175	0.21066	0.37991	ENSG00000004776	HSPB6			ENSG00000281195.1	10.6118	1.06334	0.183513	5.79437	6.85767e-09	6.84072e-07	ENSG00000281195	AC007878.1			ENSG00000214796.7	66.8402	-1.51038	0.229665	-6.57646	4.81791e-11	1.07683e-08	ENSG00000214796	AC098934.1																	ENSG00000281195	AC007878.1
ENSG00000004777.17	1814.25	-0.174943	0.151886	-1.1518	0.249402	0.423908	ENSG00000004777	ARHGAP33			ENSG00000262319.1	2.9041	1.13419	0.238965	4.74624	2.07236e-06	7.25598e-05	ENSG00000262319	AC007952.6			ENSG00000225386.1	6.26244	-1.22156	0.437232	-2.79385	0.00520839	0.0284933	ENSG00000225386	AC099754.1																	ENSG00000262319	AC007952.6
ENSG00000004779.8	4200.83	0.133121	0.10492	1.26878	0.204518	0.372637	ENSG00000004779	NDUFAB1			ENSG00000253838.1	7.53845	1.57292	0.316065	4.97658	6.47166e-07	2.8044e-05	ENSG00000253838	AC007991.2			ENSG00000213561.4	2.90577	-1.15349	0.372021	-3.1006	0.00193131	0.0136225	ENSG00000213561	AC103591.2																	ENSG00000253838	AC007991.2
ENSG00000004799.7	1245.18	0.181089	0.158274	1.14415	0.252562	0.426934	ENSG00000004799	PDK4			ENSG00000254287.1	17.3002	1.83048	0.29226	6.26317	3.7723e-10	6.34568e-08	ENSG00000254287	AC007991.4			ENSG00000250538.4	6.24944	-1.58347	0.4816	-3.28794	0.00100923	0.00844713	ENSG00000250538	AC104407.1																	ENSG00000254287	AC007991.4
ENSG00000004809.12	24.9441	-0.387074	0.266814	-1.45072	0.146857	0.299891	ENSG00000004809	SLC22A16			ENSG00000223890.1	3.03318	1.16178	0.227618	5.10408	3.32415e-07	1.67631e-05	ENSG00000223890	AC008171.1			ENSG00000260763.1	3.11916	-1.66616	0.516489	-3.22593	0.00125564	0.00989301	ENSG00000260763	AC106799.3																	ENSG00000223890	AC008171.1
ENSG00000004838.12	775.904	0.146065	0.228869	0.638202	0.523342	0.680033	ENSG00000004838	ZMYND10			ENSG00000260171.1	0.514546	1.31977	0.461198	2.86161	0.00421497	0.0243102	ENSG00000260171	AC008269.2			ENSG00000240241.4	18.5879	-1.6514	0.441537	-3.74011	0.000183942	0.00233446	ENSG00000240241	AC108752.1																	ENSG00000260171	AC008269.2
ENSG00000004846.15	23.4735	0.129432	0.311472	0.41555	0.677739	0.797874	ENSG00000004846	ABCB5			ENSG00000279985.1	1.2059	1.18874	0.323596	3.67355	0.000239208	0.00284275	ENSG00000279985	AC008498.2			ENSG00000255042.1	2.73018	-3.27631	0.605691	-5.40922	6.32997e-08	4.43263e-06	ENSG00000255042	AC109635.4																	ENSG00000279985	AC008498.2
ENSG00000004848.6	154.07	0.981339	0.426173	2.30268	0.0212968	0.0787033	ENSG00000004848	ARX			ENSG00000263331.1	1.7019	1.49389	0.431326	3.46348	0.000533239	0.00521647	ENSG00000263331	AC008551.1			ENSG00000279692.1	26.0351	-1.27806	0.244947	-5.21772	1.81144e-07	1.03411e-05	ENSG00000279692	AC110285.7																	ENSG00000263331	AC008551.1
ENSG00000004864.12	2344.77	-0.33791	0.0803536	-4.20529	2.60747e-05	0.000522832	ENSG00000004864	SLC25A13			ENSG00000271171.1	0.496079	1.07282	0.402957	2.66237	0.00775922	0.0382482	ENSG00000271171	AC008555.6			ENSG00000224409.1	2.19071	-1.16865	0.317203	-3.68422	0.0002294	0.00275564	ENSG00000224409	AC114489.1																	ENSG00000271171	AC008555.6
ENSG00000004866.17	2323.83	0.0309869	0.0769845	0.402509	0.68731	0.804777	ENSG00000004866	ST7			ENSG00000247699.2	3.84766	1.12036	0.336195	3.33246	0.000860831	0.00750338	ENSG00000247699	AC008609.1			ENSG00000227513.1	0.94458	-1.29365	0.301725	-4.28753	1.80668e-05	0.000395208	ENSG00000227513	AC114755.1																	ENSG00000247699	AC008609.1
ENSG00000004897.10	2479.94	-0.166526	0.0746368	-2.23116	0.0256706	0.0898309	ENSG00000004897	CDC27			ENSG00000245688.1	1.74815	1.03941	0.313803	3.31229	0.000925359	0.00792194	ENSG00000245688	AC008659.1			ENSG00000278552.1	6.41175	-1.23985	0.428969	-2.89031	0.00384864	0.0227264	ENSG00000278552	AC116165.3																	ENSG00000245688	AC008659.1
ENSG00000004939.12	8.36343	-0.103388	0.224519	-0.460487	0.645167	0.774279	ENSG00000004939	SLC4A1			ENSG00000253768.1	1.48183	1.08831	0.401849	2.70826	0.00676369	0.034478	ENSG00000253768	AC008663.1			ENSG00000243944.4	31.6145	-1.10836	0.380108	-2.9159	0.00354663	0.0213693	ENSG00000243944	AC117386.2																	ENSG00000253768	AC008663.1
ENSG00000004948.12	9.28102	-0.854437	0.220097	-3.88209	0.000103564	0.0015026	ENSG00000004948	CALCR			ENSG00000248125.1	1.39508	1.03942	0.273962	3.79401	0.000148234	0.00198168	ENSG00000248125	AC008700.1			ENSG00000262921.1	1.72333	-1.05569	0.303949	-3.47326	0.000514175	0.00508232	ENSG00000262921	AC118754.2																	ENSG00000248125	AC008700.1
ENSG00000004961.13	1469.2	-0.114883	0.0916871	-1.25299	0.210209	0.379336	ENSG00000004961	HCCS			ENSG00000270442.1	28.5838	1.25321	0.314752	3.98159	6.84551e-05	0.00108583	ENSG00000270442	AC008725.1			ENSG00000250060.1	1.74164	-2.99143	1.03214	-2.89828	0.00375215	0.0223098	ENSG00000250060	AC122710.1																	ENSG00000270442	AC008725.1
ENSG00000004975.10	2675.89	-0.246833	0.0812329	-3.03858	0.00237698	0.0158768	ENSG00000004975	DVL2			ENSG00000257403.2	2.54779	1.08101	0.245907	4.39601	1.10257e-05	0.000270812	ENSG00000257403	AC008740.1			ENSG00000257910.1	0.955962	-1.23365	0.31967	-3.85913	0.000113793	0.00161504	ENSG00000257910	AC124784.1																	ENSG00000257403	AC008740.1
ENSG00000005001.8	1016.22	0.097457	0.183472	0.531181	0.595293	0.737155	ENSG00000005001	PRSS22			ENSG00000267612.1	12.5754	1.2537	0.234189	5.35339	8.63216e-08	5.70311e-06	ENSG00000267612	AC008759.2			ENSG00000256008.2	2.97699	-1.51033	0.429699	-3.51486	0.000439992	0.004525	ENSG00000256008	AC125616.1																	ENSG00000267612	AC008759.2
ENSG00000005007.11	8637.72	-0.0637588	0.0885606	-0.719946	0.471558	0.637607	ENSG00000005007	UPF1			ENSG00000279977.1	5.65796	1.10533	0.2098	5.26847	1.37564e-07	8.28962e-06	ENSG00000279977	AC008764.10			ENSG00000262920.4	59.6826	-1.68048	0.38879	-4.32232	1.54399e-05	0.000350453	ENSG00000262920	AC129507.4																	ENSG00000279977	AC008764.10
ENSG00000005020.11	1364.11	0.123829	0.151283	0.818527	0.413056	0.585146	ENSG00000005020	SKAP2			ENSG00000246422.2	2.87981	1.39063	0.253259	5.49094	3.99792e-08	3.02244e-06	ENSG00000246422	AC008781.2			ENSG00000274840.3	4.25363	-1.76029	0.676778	-2.60098	0.00929573	0.0435523	ENSG00000274840	AC132807.2																	ENSG00000246422	AC008781.2
ENSG00000005022.5	18626	-0.190521	0.105229	-1.81053	0.0702139	0.18253	ENSG00000005022	SLC25A5			ENSG00000276214.1	0.494619	1.28526	0.478272	2.6873	0.00720318	0.0362081	ENSG00000276214	AC008833.1			ENSG00000270773.1	11.0522	-1.08805	0.289282	-3.76121	0.000169097	0.00219297	ENSG00000270773	AC137695.2																	ENSG00000276214	AC008833.1
ENSG00000005059.14	1521.56	0.13399	0.146881	0.912231	0.361647	0.538086	ENSG00000005059	MCUB			ENSG00000248758.1	0.660985	1.35559	0.424822	3.19096	0.00141799	0.0107881	ENSG00000248758	AC008883.1			ENSG00000256484.1	2.24316	-1.76756	0.597163	-2.95993	0.00307707	0.0192078	ENSG00000256484	AC140118.1																	ENSG00000248758	AC008883.1
ENSG00000005073.5	14.9269	1.4011	0.318683	4.39652	1.09998e-05	0.000270468	ENSG00000005073	HOXA11			ENSG00000274441.1	9.03587	1.06337	0.228268	4.65842	3.1865e-06	0.000102256	ENSG00000274441	AC008957.2			ENSG00000274373.1	20.8781	-1.23785	0.337205	-3.67092	0.000241677	0.00286686	ENSG00000274373	AC148476.1																	ENSG00000274441	AC008957.2
ENSG00000005075.14	4794.42	0.270571	0.107627	2.51398	0.0119378	0.0520973	ENSG00000005075	POLR2J			ENSG00000267636.1	0.640893	1.74604	0.448069	3.8968	9.74719e-05	0.00143522	ENSG00000267636	AC008992.1			ENSG00000226141.1	2.15827	-2.14728	0.495466	-4.33386	1.46515e-05	0.000337163	ENSG00000226141	AC244107.1																	ENSG00000267636	AC008992.1
ENSG00000005100.11	1353.92	-0.320193	0.0834623	-3.83638	0.00012486	0.00172493	ENSG00000005100	DHX33			ENSG00000260834.1	1.43522	2.00864	0.489002	4.10764	3.99728e-05	0.000725414	ENSG00000260834	AC009055.2			ENSG00000228626.1	2.95337	-2.0128	0.395853	-5.08472	3.68165e-07	1.80468e-05	ENSG00000228626	AC245100.3																	ENSG00000260834	AC009055.2
ENSG00000005102.11	1091.46	0.286396	0.274094	1.04488	0.296077	0.473456	ENSG00000005102	MEOX1			ENSG00000279803.1	7.99245	1.20619	0.200667	6.0109	1.84493e-09	2.38934e-07	ENSG00000279803	AC009090.5			ENSG00000254319.4	3.55584	-1.00794	0.335588	-3.00352	0.00266876	0.0173257	ENSG00000254319	AC246817.2																	ENSG00000279803	AC009090.5
ENSG00000005108.14	322.816	-0.227659	0.229323	-0.992746	0.320834	0.498682	ENSG00000005108	THSD7A			ENSG00000263311.1	0.705691	1.19738	0.344346	3.47727	0.000506551	0.0050326	ENSG00000263311	AC009127.2			ENSG00000183760.9	22.6766	-1.53232	0.345834	-4.4308	9.38856e-06	0.000238341	ENSG00000183760	ACP7																	ENSG00000263311	AC009127.2
ENSG00000005156.10	1800.17	-0.15077	0.0981075	-1.53678	0.124348	0.268338	ENSG00000005156	LIG3			ENSG00000280000.1	0.768421	1.67317	0.447281	3.74076	0.000183468	0.00232909	ENSG00000280000	AC009135.2			ENSG00000117148.7	211.148	-2.44138	0.39334	-6.20678	5.40811e-10	8.68098e-08	ENSG00000117148	ACTL8																	ENSG00000280000	AC009135.2
ENSG00000005175.8	1823.14	-0.176667	0.0670773	-2.63378	0.00844404	0.0406783	ENSG00000005175	RPAP3			ENSG00000275927.1	0.912639	1.55688	0.365874	4.25523	2.08836e-05	0.000440497	ENSG00000275927	AC009152.1			ENSG00000077522.11	38.0239	-1.06285	0.239333	-4.4409	8.95816e-06	0.000229424	ENSG00000077522	ACTN2																	ENSG00000275927	AC009152.1
ENSG00000005187.10	1411.58	0.206888	0.166315	1.24395	0.213519	0.383458	ENSG00000005187	ACSM3			ENSG00000227292.1	2.18325	1.23396	0.330492	3.73371	0.000188677	0.00237938	ENSG00000227292	AC009229.1			ENSG00000104755.13	1.5768	-1.59795	0.615272	-2.59714	0.00940033	0.043898	ENSG00000104755	ADAM2																	ENSG00000227292	AC009229.1
ENSG00000005189.18	456.247	-0.46701	0.111261	-4.19742	2.69976e-05	0.000536271	ENSG00000005189	REXO5			ENSG00000229160.1	3.81173	1.20004	0.230813	5.19919	2.00163e-07	1.11551e-05	ENSG00000229160	AC009229.2			ENSG00000145808.7	27.437	-1.45408	0.370584	-3.92376	8.71789e-05	0.0013164	ENSG00000145808	ADAMTS19																	ENSG00000229160	AC009229.2
ENSG00000005194.13	2665.65	0.00235791	0.0763744	0.0308731	0.975371	0.985597	ENSG00000005194	CIAPIN1			ENSG00000273006.1	1.20731	1.15707	0.323918	3.57209	0.000354138	0.0038475	ENSG00000273006	AC009229.3			ENSG00000173157.15	24.896	-1.09969	0.352984	-3.11542	0.00183681	0.013141	ENSG00000173157	ADAMTS20																	ENSG00000273006	AC009229.3
ENSG00000005206.15	2452.33	0.273869	0.0898212	3.04905	0.00229566	0.0154696	ENSG00000005206	SPPL2B			ENSG00000280276.1	4.52269	1.77967	0.287631	6.18735	6.11831e-10	9.5193e-08	ENSG00000280276	AC009229.4			ENSG00000163638.12	1547.73	-1.04992	0.195272	-5.37669	7.58696e-08	5.15449e-06	ENSG00000163638	ADAMTS9																	ENSG00000280276	AC009229.4
ENSG00000005238.18	941.082	0.0250076	0.0866636	0.288559	0.772919	0.86378	ENSG00000005238	FAM214B			ENSG00000259505.1	0.804665	1.30504	0.357198	3.65356	0.00025863	0.00301925	ENSG00000259505	AC009268.1			ENSG00000253642.4	46.5842	-2.39371	0.616442	-3.8831	0.000103133	0.00149958	ENSG00000253642	AF279873.3																	ENSG00000259505	AC009268.1
ENSG00000005243.8	524.265	0.377696	0.173791	2.17328	0.0297596	0.0996291	ENSG00000005243	COPZ2			ENSG00000259532.1	2.50787	1.48549	0.242051	6.13708	8.40529e-10	1.23604e-07	ENSG00000259532	AC009269.2			ENSG00000155966.12	205.468	-1.11013	0.263505	-4.21294	2.52068e-05	0.000508803	ENSG00000155966	AFF2																	ENSG00000259532	AC009269.2
ENSG00000005249.11	1075.11	-0.0923967	0.146195	-0.63201	0.527381	0.683449	ENSG00000005249	PRKAR2B			ENSG00000274297.1	7.13967	1.01175	0.227847	4.4405	8.97487e-06	0.000229723	ENSG00000274297	AC009269.5			ENSG00000187546.12	38.8156	-1.19381	0.306624	-3.89341	9.88439e-05	0.00145088	ENSG00000187546	AGMO																	ENSG00000274297	AC009269.5
ENSG00000005302.16	2052.1	-0.192464	0.0677455	-2.84099	0.00449733	0.0255668	ENSG00000005302	MSL3			ENSG00000224375.1	0.493782	1.29953	0.42468	3.06002	0.00221321	0.0150608	ENSG00000224375	AC009276.1			ENSG00000198610.9	7.04112	-1.66838	0.402462	-4.14543	3.39177e-05	0.000638664	ENSG00000198610	AKR1C4																	ENSG00000224375	AC009276.1
ENSG00000005339.11	8807.49	-0.0600344	0.0953361	-0.629714	0.528882	0.684558	ENSG00000005339	CREBBP			ENSG00000270255.1	0.35531	1.19277	0.45386	2.62807	0.00858715	0.0411063	ENSG00000270255	AC009884.2			ENSG00000232943.1	1.66723	-1.00017	0.335403	-2.98201	0.00286363	0.0182222	ENSG00000232943	AL050321.1																	ENSG00000270255	AC009884.2
ENSG00000005379.14	1798.19	0.240051	0.131903	1.8199	0.0687748	0.180161	ENSG00000005379	TSPOAP1			ENSG00000279598.1	5.16086	1.16909	0.222836	5.24641	1.55096e-07	9.12303e-06	ENSG00000279598	AC009948.5			ENSG00000223470.3	8.36352	-1.43416	0.402689	-3.56147	0.000368786	0.00395946	ENSG00000223470	AL117338.1																	ENSG00000279598	AC009948.5
ENSG00000005381.7	25.8885	-0.366755	0.214151	-1.7126	0.0867862	0.210735	ENSG00000005381	MPO			ENSG00000279166.1	2.18872	1.64076	0.312186	5.2557	1.47463e-07	8.76453e-06	ENSG00000279166	AC009951.1			ENSG00000233874.2	1.28745	-1.05344	0.245016	-4.29946	1.71211e-05	0.000378992	ENSG00000233874	AL118496.1																	ENSG00000279166	AC009951.1
ENSG00000005421.7	118.118	0.50744	0.296524	1.71129	0.0870267	0.211116	ENSG00000005421	PON1			ENSG00000236107.6	6.06888	1.08939	0.394519	2.76131	0.00575705	0.0306668	ENSG00000236107	AC010127.1			ENSG00000230805.5	3.42957	-2.04912	0.460107	-4.45357	8.44538e-06	0.000219498	ENSG00000230805	AL132709.1																	ENSG00000236107	AC010127.1
ENSG00000005436.12	1282.93	0.0248951	0.0709906	0.350681	0.725827	0.831981	ENSG00000005436	GCFC2			ENSG00000274834.1	0.451435	1.13213	0.397327	2.84936	0.00438078	0.025051	ENSG00000274834	AC010333.3			ENSG00000237590.1	1.71742	-1.59939	0.461089	-3.46872	0.000522939	0.00513555	ENSG00000237590	AL137026.2																	ENSG00000274834	AC010333.3
ENSG00000005448.15	1877.68	-0.221838	0.123565	-1.79531	0.0726039	0.186751	ENSG00000005448	WDR54			ENSG00000279883.1	0.591667	1.5876	0.40316	3.9379	8.21985e-05	0.00125492	ENSG00000279883	AC010480.1			ENSG00000274727.1	1.01588	-1.81788	0.614118	-2.96015	0.00307487	0.0192019	ENSG00000274727	AL137028.1																	ENSG00000279883	AC010480.1
ENSG00000005469.10	602.97	-0.151261	0.0948164	-1.59531	0.110644	0.24792	ENSG00000005469	CROT			ENSG00000278893.1	9.46272	1.09845	0.229202	4.7925	1.64715e-06	5.9927e-05	ENSG00000278893	AC010533.1			ENSG00000280296.1	0.640993	-1.146	0.424467	-2.69985	0.00693701	0.0351844	ENSG00000280296	AL137058.3																	ENSG00000278893	AC010533.1
ENSG00000005471.14	40.9681	-0.0639561	0.161136	-0.396906	0.691436	0.807701	ENSG00000005471	ABCB4			ENSG00000253980.1	0.408222	1.34448	0.475289	2.82877	0.00467272	0.0263079	ENSG00000253980	AC010609.1			ENSG00000277159.1	24.7865	-1.05824	0.225008	-4.70314	2.5619e-06	8.54974e-05	ENSG00000277159	AL139384.2																	ENSG00000253980	AC010609.1
ENSG00000005483.18	6112.48	-0.0888984	0.0842232	-1.05551	0.291192	0.468437	ENSG00000005483	KMT2E			ENSG00000269091.4	6.90821	1.12516	0.256837	4.38082	1.18232e-05	0.000286693	ENSG00000269091	AC010624.3			ENSG00000230506.1	1.10826	-1.20222	0.387945	-3.09895	0.00194209	0.0136662	ENSG00000230506	AL354824.1																	ENSG00000269091	AC010624.3
ENSG00000005486.15	11791.7	-0.101029	0.101971	-0.990759	0.321803	0.49961	ENSG00000005486	RHBDD2			ENSG00000255092.1	8.56258	1.1887	0.196988	6.03436	1.59595e-09	2.10273e-07	ENSG00000255092	AC010768.2			ENSG00000258932.4	18.906	-1.08214	0.398394	-2.71626	0.00660242	0.0338556	ENSG00000258932	AL390334.1																	ENSG00000255092	AC010768.2
ENSG00000005513.9	16.8834	0.770875	0.21022	3.66699	0.000245424	0.002903	ENSG00000005513	SOX8			ENSG00000276702.1	3.7688	1.12335	0.203798	5.51207	3.54646e-08	2.71718e-06	ENSG00000276702	AC010809.3			ENSG00000270166.1	0.724708	-1.01826	0.27829	-3.659	0.0002532	0.00297414	ENSG00000270166	AL390838.2																	ENSG00000276702	AC010809.3
ENSG00000005700.13	2088.91	-0.0312769	0.0798393	-0.391749	0.695244	0.810721	ENSG00000005700	IBTK			ENSG00000188525.3	5.18304	1.03892	0.369384	2.81256	0.00491483	0.0273035	ENSG00000188525	AC010969.1			ENSG00000227619.1	45.9258	-1.13575	0.260673	-4.357	1.31857e-05	0.000311127	ENSG00000227619	AL391056.1																	ENSG00000188525	AC010969.1
ENSG00000005801.15	1614.25	0.111353	0.0934954	1.191	0.233654	0.406657	ENSG00000005801	ZNF195			ENSG00000225840.2	3712.99	2.00251	0.230563	8.68531	3.77715e-18	7.48647e-15	ENSG00000225840	AC010970.1			ENSG00000257884.2	4.7913	-1.21225	0.268296	-4.51834	6.23256e-06	0.000174416	ENSG00000257884	AL512310.7																	ENSG00000225840	AC010970.1
ENSG00000005810.16	2440.48	0.143656	0.0915176	1.56971	0.116483	0.256548	ENSG00000005810	MYCBP2			ENSG00000248362.1	5.67403	1.16852	0.375878	3.10877	0.0018787	0.013361	ENSG00000248362	AC011352.1			ENSG00000269994.1	81.4829	-1.42374	0.440028	-3.23558	0.00121398	0.00963134	ENSG00000269994	AL513318.2																	ENSG00000248362	AC011352.1
ENSG00000005812.9	3574.58	0.196829	0.0805296	2.44418	0.0145182	0.0598867	ENSG00000005812	FBXL3			ENSG00000251320.1	4.61814	1.09634	0.39177	2.79843	0.00513517	0.0282113	ENSG00000251320	AC011352.3			ENSG00000228714.2	7.23666	-3.2682	0.812897	-4.02043	5.80909e-05	0.000958087	ENSG00000228714	AL691420.1																	ENSG00000251320	AC011352.3
ENSG00000005844.16	706.021	0.301104	0.185353	1.62449	0.104271	0.238372	ENSG00000005844	ITGAL			ENSG00000272239.1	2.14507	1.21227	0.276753	4.38034	1.18494e-05	0.000287023	ENSG00000272239	AC011373.1			ENSG00000163295.4	4.83643	-1.26139	0.43602	-2.89297	0.00381616	0.022594	ENSG00000163295	ALPI																	ENSG00000272239	AC011373.1
ENSG00000005882.10	2388.45	-0.0626103	0.105395	-0.594054	0.552476	0.703335	ENSG00000005882	PDK2			ENSG00000253852.1	4.99352	1.02342	0.262523	3.89841	9.68283e-05	0.00142805	ENSG00000253852	AC011383.1			ENSG00000180318.3	41.0466	-1.57823	0.422525	-3.73524	0.000187538	0.0023692	ENSG00000180318	ALX1																	ENSG00000253852	AC011383.1
ENSG00000005884.16	16114.7	0.105518	0.137925	0.765037	0.444249	0.613715	ENSG00000005884	ITGA3			ENSG00000279752.1	2.03575	1.12681	0.309351	3.6425	0.000270006	0.00312485	ENSG00000279752	AC011389.3			ENSG00000233673.5	5.69451	-1.71342	0.261977	-6.54034	6.13792e-11	1.32611e-08	ENSG00000233673	ANAPC1P1																	ENSG00000279752	AC011389.3
ENSG00000005889.14	2463.41	0.00820438	0.0712734	0.115111	0.908357	0.947645	ENSG00000005889	ZFX			ENSG00000267262.1	2.49671	1.04193	0.276804	3.76413	0.000167131	0.0021719	ENSG00000267262	AC011444.2			ENSG00000226695.1	3.60806	-1.1277	0.405977	-2.77776	0.00547356	0.029606	ENSG00000226695	ANKRD20A10P																	ENSG00000267262	AC011444.2
ENSG00000005893.14	10776	-0.16564	0.0842994	-1.9649	0.0494257	0.142759	ENSG00000005893	LAMP2			ENSG00000267563.1	0.487111	1.46861	0.402404	3.6496	0.000262652	0.00306072	ENSG00000267563	AC011471.2			ENSG00000189127.6	41.2363	-1.40193	0.283028	-4.95333	7.29554e-07	3.11406e-05	ENSG00000189127	ANKRD34B																	ENSG00000267563	AC011471.2
ENSG00000005961.16	213.308	-0.150065	0.151583	-0.989991	0.322178	0.500056	ENSG00000005961	ITGA2B			ENSG00000267250.1	0.555373	1.30029	0.45375	2.86564	0.00416167	0.0240942	ENSG00000267250	AC011591.1			ENSG00000230778.1	2.64865	-1.02339	0.337017	-3.03661	0.00239257	0.0159506	ENSG00000230778	ANKRD63																	ENSG00000267250	AC011591.1
ENSG00000005981.11	11.4714	-0.541597	0.327931	-1.65156	0.0986246	0.229851	ENSG00000005981	ASB4			ENSG00000280397.1	0.739529	1.18407	0.376637	3.14379	0.00166775	0.0122211	ENSG00000280397	AC011592.1			ENSG00000131620.16	2375.54	-1.09499	0.227292	-4.81754	1.45342e-06	5.45326e-05	ENSG00000131620	ANO1																	ENSG00000280397	AC011592.1
ENSG00000006007.10	5197.8	-0.325781	0.0727153	-4.48023	7.45638e-06	0.000199715	ENSG00000006007	GDE1			ENSG00000257438.1	6.43226	1.23894	0.24881	4.97946	6.37625e-07	2.76832e-05	ENSG00000257438	AC011595.1			ENSG00000260105.5	23.8336	-1.22592	0.285226	-4.29809	1.72279e-05	0.000380509	ENSG00000260105	AOC4P																	ENSG00000257438	AC011595.1
ENSG00000006015.16	2120.42	0.218793	0.106052	2.06307	0.0391059	0.12092	ENSG00000006015	REX1BD			ENSG00000254019.1	3.01972	1.04999	0.223958	4.68833	2.75444e-06	9.10563e-05	ENSG00000254019	AC011676.2			ENSG00000266049.1	11.0828	-1.14049	0.425204	-2.68221	0.00731366	0.0366248	ENSG00000266049	AP001011.1																	ENSG00000254019	AC011676.2
ENSG00000006016.9	271.637	-0.0208652	0.241425	-0.0864251	0.931129	0.960852	ENSG00000006016	CRLF1			ENSG00000280035.1	15.3848	1.20753	0.200358	6.02685	1.67183e-09	2.19005e-07	ENSG00000280035	AC011676.5			ENSG00000277352.1	3.59978	-1.44916	0.550087	-2.63442	0.0084282	0.0406234	ENSG00000277352	AP001065.2																	ENSG00000280035	AC011676.5
ENSG00000006025.10	947.783	0.0305136	0.1053	0.289779	0.771986	0.863217	ENSG00000006025	OSBPL7			ENSG00000254051.1	0.352679	1.92719	0.561155	3.43433	0.000594017	0.00566774	ENSG00000254051	AC011853.1			ENSG00000232692.1	10.8222	-1.20564	0.288239	-4.18278	2.87968e-05	0.000563389	ENSG00000232692	AP001596.1																	ENSG00000254051	AC011853.1
ENSG00000006042.10	4301.43	-0.0653121	0.133795	-0.48815	0.625444	0.759149	ENSG00000006042	TMEM98			ENSG00000261544.1	0.739993	1.49262	0.382187	3.90548	9.40403e-05	0.00139641	ENSG00000261544	AC011939.2			ENSG00000250519.5	14.4298	-1.74354	0.303466	-5.74543	9.16882e-09	8.72608e-07	ENSG00000250519	AP002784.1																	ENSG00000261544	AC011939.2
ENSG00000006047.11	841.625	0.0688956	0.183672	0.3751	0.707586	0.819593	ENSG00000006047	YBX2			ENSG00000250957.1	4.6154	2.21298	0.570286	3.88048	0.000104252	0.00150922	ENSG00000250957	AC012055.1			ENSG00000265417.1	6.26726	-1.63005	0.353444	-4.61189	3.99023e-06	0.000121593	ENSG00000265417	AP005119.2																	ENSG00000250957	AC012055.1
ENSG00000006059.3	1.33483	0.731347	0.465374	1.57153	0.11606	0.25593	ENSG00000006059	KRT33A			ENSG00000258274.1	3.15956	1.36031	0.226458	6.00691	1.89097e-09	2.44203e-07	ENSG00000258274	AC012085.2			ENSG00000110243.10	1.81395	-1.17568	0.343464	-3.42301	0.000619319	0.00584653	ENSG00000110243	APOA5																	ENSG00000258274	AC012085.2
ENSG00000006062.12	791.736	-0.0338315	0.0884527	-0.382481	0.702105	0.815895	ENSG00000006062	MAP3K14			ENSG00000259415.1	0.495669	1.28678	0.372406	3.45531	0.000549661	0.005345	ENSG00000259415	AC012291.1			ENSG00000086159.11	201.151	-1.25764	0.263021	-4.78152	1.73972e-06	6.27441e-05	ENSG00000086159	AQP6																	ENSG00000259415	AC012291.1
ENSG00000006071.10	7.40053	-0.371856	0.323168	-1.15066	0.249874	0.424214	ENSG00000006071	ABCC8			ENSG00000275443.1	0.9479	1.13046	0.395218	2.86036	0.00423166	0.0243849	ENSG00000275443	AC012409.2			ENSG00000147256.9	11.8387	-1.15231	0.338423	-3.40493	0.000661802	0.00615957	ENSG00000147256	ARHGAP36																	ENSG00000275443	AC012409.2
ENSG00000006116.3	0.50397	-0.0703462	0.496452	-0.141698	0.887319	0.934703	ENSG00000006116	CACNG3			ENSG00000280048.1	5.93194	1.43892	0.257495	5.58816	2.29493e-08	1.88843e-06	ENSG00000280048	AC012409.5			ENSG00000187172.14	14.1429	-2.96685	0.571133	-5.19467	2.05083e-07	1.14065e-05	ENSG00000187172	BAGE2																	ENSG00000280048	AC012409.5
ENSG00000006118.13	5542.08	0.0376472	0.135689	0.277453	0.781432	0.869006	ENSG00000006118	TMEM132A			ENSG00000270776.1	0.38023	1.01606	0.385119	2.6383	0.00833221	0.0402928	ENSG00000270776	AC012443.1			ENSG00000188848.14	22.5452	-1.2462	0.321499	-3.87622	0.000106093	0.00152956	ENSG00000188848	BEND4																	ENSG00000270776	AC012443.1
ENSG00000006125.15	9298.5	-0.212367	0.0730757	-2.90613	0.00365932	0.0219007	ENSG00000006125	AP2B1			ENSG00000253406.1	0.587994	1.66286	0.406786	4.08781	4.35468e-05	0.000774548	ENSG00000253406	AC012613.2			ENSG00000270325.1	9.99842	-1.14692	0.441534	-2.59758	0.00938831	0.0438676	ENSG00000270325	BNIP3P9																	ENSG00000253406	AC012613.2
ENSG00000006128.10	11.9223	-0.78062	0.437064	-1.78605	0.0740905	0.189365	ENSG00000006128	TAC1			ENSG00000230575.1	0.498291	1.56007	0.4678	3.3349	0.000853298	0.00745769	ENSG00000230575	AC013286.1			ENSG00000204347.3	19.2503	-2.2504	0.462809	-4.86248	1.15923e-06	4.55566e-05	ENSG00000204347	BTBD17																	ENSG00000230575	AC013286.1
ENSG00000006194.9	1476.74	-0.0499825	0.0693285	-0.720952	0.470939	0.636978	ENSG00000006194	ZNF263			ENSG00000235128.1	2.46452	1.17048	0.252218	4.64076	3.47134e-06	0.000108762	ENSG00000235128	AC013474.1			ENSG00000228549.3	15.2478	-1.10161	0.30344	-3.6304	0.000282979	0.00324533	ENSG00000228549	BX284668.2																	ENSG00000235128	AC013474.1
ENSG00000006210.6	2404.74	0.52508	0.164095	3.19986	0.00137495	0.0105557	ENSG00000006210	CX3CL1			ENSG00000255067.1	1.41421	1.18912	0.281026	4.23134	2.32307e-05	0.000479318	ENSG00000255067	AC013549.3			ENSG00000226206.1	2.79598	-1.01189	0.388956	-2.60154	0.00928054	0.0434996	ENSG00000226206	BX470209.1																	ENSG00000255067	AC013549.3
ENSG00000006282.18	3492.43	0.00600484	0.100151	0.059958	0.952189	0.973174	ENSG00000006282	SPATA20			ENSG00000274995.1	2.34212	1.40324	0.275857	5.08685	3.64052e-07	1.79436e-05	ENSG00000274995	AC013564.1			ENSG00000185742.6	10.2769	-1.18096	0.369223	-3.19851	0.00138142	0.0105929	ENSG00000185742	C11orf87																	ENSG00000274995	AC013564.1
ENSG00000006283.16	182.307	-0.275799	0.226482	-1.21775	0.223317	0.39491	ENSG00000006283	CACNA1G			ENSG00000254606.1	0.500747	1.10833	0.383796	2.88781	0.00387934	0.0228603	ENSG00000254606	AC013714.1			ENSG00000234186.2	3.28378	-1.59915	0.535092	-2.98855	0.00280304	0.0179595	ENSG00000234186	C16orf82																	ENSG00000254606	AC013714.1
ENSG00000006327.12	5152.96	-0.0776405	0.126353	-0.614474	0.538902	0.692489	ENSG00000006327	TNFRSF12A			ENSG00000263904.1	1.03412	1.07827	0.322454	3.34394	0.000825965	0.00728162	ENSG00000263904	AC015563.1			ENSG00000144119.3	19.84	-1.22186	0.339587	-3.59807	0.000320587	0.00357551	ENSG00000144119	C1QL2																	ENSG00000263904	AC015563.1
ENSG00000006377.10	172.811	-0.424671	0.374672	-1.13345	0.257026	0.432045	ENSG00000006377	DLX6			ENSG00000278456.1	9.27105	1.18548	0.242637	4.8858	1.03009e-06	4.1337e-05	ENSG00000278456	AC015712.7			ENSG00000204128.5	104.044	-1.39201	0.244064	-5.70346	1.17401e-08	1.06826e-06	ENSG00000204128	C2orf72																	ENSG00000278456	AC015712.7
ENSG00000006432.14	923.437	-0.00797169	0.113589	-0.0701802	0.94405	0.968111	ENSG00000006432	MAP3K9			ENSG00000267084.1	4.54642	1.32082	0.306005	4.31634	1.58637e-05	0.000357124	ENSG00000267084	AC015802.2			ENSG00000075429.7	3.50811	-1.39689	0.391295	-3.56992	0.000357087	0.00386585	ENSG00000075429	CACNG5																	ENSG00000267084	AC015802.2
ENSG00000006451.6	4093.93	-0.061897	0.07182	-0.861835	0.388778	0.563447	ENSG00000006451	RALA			ENSG00000279600.1	0.703064	1.15593	0.375343	3.07967	0.00207233	0.0143465	ENSG00000279600	AC015804.1			ENSG00000267170.1	1.39213	-1.21774	0.240095	-5.07192	3.93831e-07	1.90388e-05	ENSG00000267170	CALM2P1																	ENSG00000279600	AC015804.1
ENSG00000006453.12	4125.36	-0.117129	0.085757	-1.36582	0.171996	0.332489	ENSG00000006453	BAIAP2L1			ENSG00000259351.1	14.9174	1.09372	0.2192	4.98958	6.05119e-07	2.66785e-05	ENSG00000259351	AC015914.1			ENSG00000130643.7	21.6462	-1.59252	0.300983	-5.29108	1.21599e-07	7.48088e-06	ENSG00000130643	CALY																	ENSG00000259351	AC015914.1
ENSG00000006459.9	1199.03	0.306184	0.0939398	3.25937	0.00111661	0.00907844	ENSG00000006459	KDM7A			ENSG00000280096.1	0.803699	1.28377	0.349457	3.67362	0.000239139	0.00284267	ENSG00000280096	AC015967.2			ENSG00000163888.3	176.371	-1.2372	0.199434	-6.20354	5.52056e-10	8.83038e-08	ENSG00000163888	CAMK2N2																	ENSG00000280096	AC015967.2
ENSG00000006468.12	738.001	0.0361594	0.183271	0.1973	0.843593	0.907672	ENSG00000006468	ETV1			ENSG00000234913.1	25.591	1.09403	0.188915	5.79111	6.99219e-09	6.92941e-07	ENSG00000234913	AC016027.2			ENSG00000105141.5	17.5305	-1.37792	0.460686	-2.99102	0.00278046	0.01785	ENSG00000105141	CASP14																	ENSG00000234913	AC016027.2
ENSG00000006530.14	2303.71	0.127738	0.0646229	1.97667	0.0480794	0.140058	ENSG00000006530	AGK			ENSG00000235445.1	3.05499	1.09267	0.227835	4.79589	1.61958e-06	5.91158e-05	ENSG00000235445	AC016027.3			ENSG00000141668.8	21.3577	-1.68619	0.387576	-4.3506	1.35764e-05	0.000318204	ENSG00000141668	CBLN2																	ENSG00000235445	AC016027.3
ENSG00000006534.14	3307.04	0.165697	0.152025	1.08994	0.275741	0.452007	ENSG00000006534	ALDH3B1			ENSG00000257680.1	0.425248	1.5589	0.500029	3.11761	0.00182324	0.0130706	ENSG00000257680	AC016144.1			ENSG00000267909.2	11.0196	-1.42025	0.293957	-4.83147	1.35527e-06	5.14856e-05	ENSG00000267909	CCDC177																	ENSG00000257680	AC016144.1
ENSG00000006555.9	1716.63	0.103114	0.12437	0.82909	0.407054	0.579669	ENSG00000006555	TTC22			ENSG00000279645.1	4.47234	1.26272	0.263207	4.79744	1.6071e-06	5.91158e-05	ENSG00000279645	AC016251.1			ENSG00000179934.6	22.431	-1.16073	0.255482	-4.54328	5.53866e-06	0.0001585	ENSG00000179934	CCR8																	ENSG00000279645	AC016251.1
ENSG00000006576.15	1734.87	-0.126018	0.0829107	-1.51993	0.12853	0.274198	ENSG00000006576	PHTF2			ENSG00000280291.1	0.547205	1.39898	0.418566	3.34231	0.00083085	0.00731762	ENSG00000280291	AC016251.2			ENSG00000081138.12	6.84382	-1.52064	0.437059	-3.47926	0.000502794	0.00501222	ENSG00000081138	CDH7																	ENSG00000280291	AC016251.2
ENSG00000006606.7	14.6908	1.30389	0.211863	6.15441	7.53567e-10	1.13003e-07	ENSG00000006606	CCL26			ENSG00000275997.1	0.593117	1.08654	0.385099	2.82146	0.00478058	0.0267829	ENSG00000275997	AC016292.2			ENSG00000142789.18	1.79418	-1.9715	0.536397	-3.67546	0.000237424	0.00282818	ENSG00000142789	CELA3A																	ENSG00000275997	AC016292.2
ENSG00000006607.12	1961.09	-0.0881712	0.0838086	-1.05205	0.292774	0.469928	ENSG00000006607	FARP2			ENSG00000261076.1	1.24516	1.10842	0.322715	3.43465	0.000593316	0.00566668	ENSG00000261076	AC016396.2			ENSG00000159409.13	15.0608	-1.54469	0.326428	-4.73209	2.22218e-06	7.68025e-05	ENSG00000159409	CELF3																	ENSG00000261076	AC016396.2
ENSG00000006611.14	58.6444	0.124462	0.287285	0.433236	0.664844	0.788373	ENSG00000006611	USH1C			ENSG00000279502.1	12.366	1.22671	0.18818	6.51881	7.08657e-11	1.48874e-08	ENSG00000279502	AC016542.2			ENSG00000134365.11	4.60295	-1.87235	0.439942	-4.2559	2.08211e-05	0.000439431	ENSG00000134365	CFHR4																	ENSG00000279502	AC016542.2
ENSG00000006625.16	2113.92	-0.00474415	0.0972586	-0.0487787	0.961096	0.977586	ENSG00000006625	GGCT			ENSG00000235335.2	6.60888	1.15479	0.325301	3.54991	0.000385367	0.00408742	ENSG00000235335	AC016723.1			ENSG00000119946.10	65.7502	-1.35726	0.271514	-4.99886	5.76717e-07	2.57439e-05	ENSG00000119946	CNNM1																	ENSG00000235335	AC016723.1
ENSG00000006634.6	1135.87	-0.404661	0.0926823	-4.36611	1.26477e-05	0.000301868	ENSG00000006634	DBF4			ENSG00000271204.1	15.9422	1.50654	0.181968	8.27915	1.24054e-16	1.66331e-13	ENSG00000271204	AC016831.5			ENSG00000146910.10	2.50163	-1.55687	0.544306	-2.86028	0.00423266	0.0243876	ENSG00000146910	CNPY1																	ENSG00000271204	AC016831.5
ENSG00000006638.10	132.144	0.401454	0.12706	3.15957	0.00158005	0.011723	ENSG00000006638	TBXA2R			ENSG00000265128.1	0.757332	1.19848	0.351914	3.4056	0.000660194	0.00615088	ENSG00000265128	AC016866.2			ENSG00000144619.13	231.853	-1.25085	0.25402	-4.92423	8.46947e-07	3.50679e-05	ENSG00000144619	CNTN4																	ENSG00000265128	AC016866.2
ENSG00000006652.12	2217.16	-0.0433925	0.0946822	-0.458297	0.646739	0.7756	ENSG00000006652	IFRD1			ENSG00000229625.3	0.739506	1.13381	0.340212	3.33265	0.000860226	0.00749955	ENSG00000229625	AC016877.1			ENSG00000139219.16	545.41	-1.54381	0.368221	-4.1926	2.75773e-05	0.000545172	ENSG00000139219	COL2A1																	ENSG00000229625	AC016877.1
ENSG00000006659.11	22.0826	0.452768	0.368497	1.22869	0.219188	0.390256	ENSG00000006659	LGALS14			ENSG00000254089.1	0.461463	2.22688	0.872523	2.55223	0.0107035	0.0480826	ENSG00000254089	AC016885.2			ENSG00000170516.15	20.2877	-3.02493	0.872884	-3.46544	0.000529357	0.0051874	ENSG00000170516	COX7B2																	ENSG00000254089	AC016885.2
ENSG00000006695.9	998.98	-0.237876	0.0677978	-3.50861	0.000450451	0.00460833	ENSG00000006695	COX10			ENSG00000268080.2	32.6462	1.27585	0.41433	3.07932	0.00207476	0.0143568	ENSG00000268080	AC016885.3			ENSG00000214575.8	92.8654	-1.10882	0.228545	-4.85165	1.22437e-06	4.7787e-05	ENSG00000214575	CPEB1																	ENSG00000268080	AC016885.3
ENSG00000006704.9	3433.9	0.059194	0.0880017	0.672646	0.501172	0.662922	ENSG00000006704	GTF2IRD1			ENSG00000224959.1	4.14672	1.08367	0.21497	5.04103	4.63032e-07	2.15171e-05	ENSG00000224959	AC017002.1			ENSG00000143536.7	14.0694	-1.40624	0.472476	-2.97633	0.00291722	0.0184672	ENSG00000143536	CRNN																	ENSG00000224959	AC017002.1
ENSG00000006712.13	3933.83	-0.256322	0.116071	-2.20831	0.0272223	0.0936542	ENSG00000006712	PAF1			ENSG00000235833.1	1.24073	1.30482	0.44873	2.90781	0.0036397	0.0218176	ENSG00000235833	AC017099.1			ENSG00000225769.1	1.92332	-1.08464	0.310634	-3.49171	0.000479944	0.00484374	ENSG00000225769	CROCCP1																	ENSG00000235833	AC017099.1
ENSG00000006715.14	2831.74	-0.182004	0.0659798	-2.75849	0.00580696	0.0308605	ENSG00000006715	VPS41			ENSG00000279637.1	3.02008	1.7247	0.296956	5.80793	6.32495e-09	6.41044e-07	ENSG00000279637	AC018445.3			ENSG00000198930.11	49.4774	-1.87071	0.379242	-4.93277	8.10722e-07	3.37828e-05	ENSG00000198930	CSAG1																	ENSG00000279637	AC018445.3
ENSG00000006740.15	882.043	-0.0888903	0.152104	-0.584407	0.558947	0.708664	ENSG00000006740	ARHGAP44			ENSG00000279981.1	5.92319	1.63769	0.235672	6.94903	3.67812e-12	1.19768e-09	ENSG00000279981	AC018445.4			ENSG00000183117.16	51.1367	-1.04844	0.400774	-2.61605	0.00889541	0.0421928	ENSG00000183117	CSMD1																	ENSG00000279981	AC018445.4
ENSG00000006744.17	3396.71	-0.238266	0.0644229	-3.69847	0.000216905	0.00263822	ENSG00000006744	ELAC2			ENSG00000241679.2	5.21923	1.06337	0.278388	3.81973	0.000133595	0.00182834	ENSG00000241679	AC018450.1			ENSG00000173335.4	24.3013	-1.06881	0.418035	-2.55675	0.0105655	0.0476693	ENSG00000173335	CST9																	ENSG00000241679	AC018450.1
ENSG00000006747.13	296.73	-0.142949	0.135516	-1.05485	0.291494	0.468757	ENSG00000006747	SCIN			ENSG00000279433.1	5.66897	1.1027	0.182985	6.02619	1.67867e-09	2.19271e-07	ENSG00000279433	AC018529.3			ENSG00000169551.11	4.89884	-1.97624	0.37652	-5.24869	1.53186e-07	9.04573e-06	ENSG00000169551	CT55																	ENSG00000279433	AC018529.3
ENSG00000006756.14	4162.04	0.0726673	0.113694	0.639147	0.522728	0.679603	ENSG00000006756	ARSD			ENSG00000261633.1	4.47159	1.05066	0.217512	4.83037	1.3628e-06	5.16427e-05	ENSG00000261633	AC018552.3			ENSG00000126890.13	31.9437	-3.3867	0.804654	-4.20889	2.56632e-05	0.000516515	ENSG00000126890	CTAG2																	ENSG00000261633	AC018552.3
ENSG00000006757.10	1716.26	0.11706	0.133323	0.878019	0.379934	0.555681	ENSG00000006757	PNPLA4			ENSG00000279321.1	0.327664	1.66592	0.508678	3.27501	0.0010566	0.00872593	ENSG00000279321	AC018692.1			ENSG00000111249.12	131.982	-2.38708	0.363867	-6.56032	5.36928e-11	1.1882e-08	ENSG00000111249	CUX2																	ENSG00000279321	AC018692.1
ENSG00000006788.11	7.03874	0.597198	0.326669	1.82815	0.0675278	0.177849	ENSG00000006788	MYH13			ENSG00000270159.1	1.49129	1.0165	0.252347	4.02818	5.62111e-05	0.000933174	ENSG00000270159	AC018695.3			ENSG00000214429.3	4.75424	-1.12066	0.288603	-3.88304	0.000103158	0.00149958	ENSG00000214429	CYCSP6																	ENSG00000270159	AC018695.3
ENSG00000006831.9	3539.36	-0.156528	0.0770192	-2.03232	0.0421215	0.127596	ENSG00000006831	ADIPOR2			ENSG00000267004.1	1.6623	1.00922	0.273326	3.69235	0.000222189	0.00268744	ENSG00000267004	AC018761.1			ENSG00000140505.6	67.5334	-1.01179	0.375235	-2.69642	0.00700898	0.0354626	ENSG00000140505	CYP1A2																	ENSG00000267004	AC018761.1
ENSG00000006837.10	70.7029	0.253972	0.101236	2.50872	0.0121169	0.0526674	ENSG00000006837	CDKL3			ENSG00000281772.1	5.62079	1.21242	0.199059	6.09074	1.12393e-09	1.5765e-07	ENSG00000281772	AC019226.2			ENSG00000197934.7	14.6574	-1.5383	0.348122	-4.41885	9.9227e-06	0.000249002	ENSG00000197934	CYYR1-AS1																	ENSG00000281772	AC019226.2
ENSG00000007001.11	30.341	0.42772	0.186818	2.2895	0.0220501	0.0806416	ENSG00000007001	UPP2			ENSG00000255358.1	14.3049	1.06202	0.165711	6.40888	1.46595e-10	2.83171e-08	ENSG00000255358	AC019227.1			ENSG00000181418.7	29.1206	-1.03115	0.211469	-4.87612	1.08193e-06	4.30007e-05	ENSG00000181418	DDN																	ENSG00000255358	AC019227.1
ENSG00000007038.9	2907	0.229493	0.242426	0.946654	0.343815	0.520794	ENSG00000007038	PRSS21			ENSG00000259365.1	0.56335	1.11903	0.413362	2.70715	0.00678629	0.0345623	ENSG00000259365	AC019254.2			ENSG00000184735.6	2.11109	-2.69364	0.590922	-4.55836	5.15549e-06	0.000149411	ENSG00000184735	DDX53																	ENSG00000259365	AC019254.2
ENSG00000007047.13	3111.45	0.142362	0.0896779	1.58748	0.112405	0.250486	ENSG00000007047	MARK4			ENSG00000253932.1	0.979585	1.08026	0.330698	3.2666	0.00108848	0.00890442	ENSG00000253932	AC019270.1			ENSG00000205267.5	1.36972	-1.08106	0.353573	-3.05752	0.00223176	0.0151465	ENSG00000205267	DGAT2L7P																	ENSG00000253932	AC019270.1
ENSG00000007062.10	1315.41	-0.176084	0.295867	-0.595147	0.551745	0.70275	ENSG00000007062	PROM1			ENSG00000229056.2	33.1097	1.05058	0.261986	4.01008	6.06991e-05	0.000991077	ENSG00000229056	AC020571.1			ENSG00000136267.12	28.2491	-1.26271	0.320064	-3.94517	7.97437e-05	0.00122386	ENSG00000136267	DGKB																	ENSG00000229056	AC020571.1
ENSG00000007080.9	5564.61	0.217128	0.0939664	2.3107	0.0208496	0.0774881	ENSG00000007080	CCDC124			ENSG00000277825.1	3.14665	1.10628	0.214294	5.16243	2.43761e-07	1.30324e-05	ENSG00000277825	AC020917.3			ENSG00000274588.1	89.1845	-1.96428	0.386927	-5.0766	3.8424e-07	1.86941e-05	ENSG00000274588	DGKK																	ENSG00000277825	AC020917.3
ENSG00000007129.16	56.1825	0.880549	0.193847	4.54249	5.55929e-06	0.000158891	ENSG00000007129	CEACAM21			ENSG00000254185.1	4.55483	1.20611	0.319602	3.77379	0.000160788	0.00210991	ENSG00000254185	AC021001.1			ENSG00000266992.1	3.00668	-1.16805	0.293314	-3.98226	6.82641e-05	0.00108393	ENSG00000266992	DHX40P1																	ENSG00000254185	AC021001.1
ENSG00000007168.11	5009.99	-0.31507	0.0755539	-4.17014	3.04409e-05	0.000589011	ENSG00000007168	PAFAH1B1			ENSG00000250619.1	0.557255	1.79715	0.585611	3.06884	0.00214891	0.0147267	ENSG00000250619	AC021088.1			ENSG00000204624.7	128.002	-2.28535	0.29162	-7.83674	4.624e-15	3.51324e-12	ENSG00000204624	DISP3																	ENSG00000250619	AC021088.1
ENSG00000007171.15	25.9996	0.0969204	0.197548	0.490616	0.623698	0.757938	ENSG00000007171	NOS2			ENSG00000259665.1	4.18627	1.02676	0.216291	4.74713	2.06328e-06	7.22974e-05	ENSG00000259665	AC021231.3			ENSG00000104371.4	7.94116	-1.09118	0.332164	-3.28506	0.00101962	0.0085156	ENSG00000104371	DKK4																	ENSG00000259665	AC021231.3
ENSG00000007174.16	172.007	0.0657777	0.293019	0.224483	0.822382	0.894897	ENSG00000007174	DNAH9			ENSG00000250267.2	3.25805	1.27804	0.249645	5.11944	3.06448e-07	1.5609e-05	ENSG00000250267	AC021237.1			ENSG00000144355.13	8.88409	-1.21804	0.29826	-4.0838	4.43052e-05	0.000783864	ENSG00000144355	DLX1																	ENSG00000250267	AC021237.1
ENSG00000007202.13	7556.59	-0.313285	0.114729	-2.73064	0.00632117	0.0327644	ENSG00000007202	KIAA0100			ENSG00000267780.2	0.374298	1.29008	0.508261	2.53822	0.0111417	0.0495188	ENSG00000267780	AC021594.2			ENSG00000064218.4	60.6669	-1.01947	0.346076	-2.94581	0.00322115	0.0198463	ENSG00000064218	DMRT3																	ENSG00000267780	AC021594.2
ENSG00000007216.13	105.976	0.0851674	0.464143	0.183494	0.854411	0.914477	ENSG00000007216	SLC13A2			ENSG00000264911.1	0.354052	1.43444	0.485402	2.95516	0.00312506	0.0193985	ENSG00000264911	AC022069.1			ENSG00000142700.10	14.6734	-1.33698	0.329088	-4.0627	4.85092e-05	0.000838601	ENSG00000142700	DMRTA2																	ENSG00000264911	AC022069.1
ENSG00000007237.17	1697.96	-0.0479004	0.141544	-0.338414	0.735051	0.838294	ENSG00000007237	GAS7			ENSG00000250328.4	30.4168	1.23962	0.335804	3.69149	0.000222941	0.00269367	ENSG00000250328	AC022101.1			ENSG00000143006.7	6.0024	-1.17297	0.452072	-2.59465	0.00946867	0.0441088	ENSG00000143006	DMRTB1																	ENSG00000250328	AC022101.1
ENSG00000007255.9	1451.24	0.227767	0.12748	1.78669	0.0739874	0.18921	ENSG00000007255	TRAPPC6A			ENSG00000274235.1	0.279667	1.80867	0.661166	2.73557	0.00622714	0.032443	ENSG00000274235	AC022106.1			ENSG00000187957.7	115.644	-1.12973	0.307555	-3.67328	0.00023946	0.00284426	ENSG00000187957	DNER																	ENSG00000274235	AC022106.1
ENSG00000007264.12	202.813	0.42561	0.200432	2.12346	0.0337153	0.108705	ENSG00000007264	MATK			ENSG00000261243.1	2.72985	1.03108	0.25858	3.98747	6.67826e-05	0.00106672	ENSG00000261243	AC022165.1			ENSG00000189212.11	25.2167	-1.25778	0.2729	-4.60896	4.04685e-06	0.000123071	ENSG00000189212	DPY19L2P1																	ENSG00000261243	AC022165.1
ENSG00000007306.13	3.0334	1.38862	0.485688	2.85908	0.00424874	0.0244524	ENSG00000007306	CEACAM7			ENSG00000276807.1	0.580959	1.21665	0.399605	3.04463	0.00232964	0.0156318	ENSG00000276807	AC022188.1			ENSG00000157851.15	292.823	-2.63854	0.424989	-6.20849	5.34976e-10	8.61765e-08	ENSG00000157851	DPYSL5																	ENSG00000276807	AC022188.1
ENSG00000007312.11	119.587	0.674559	0.194195	3.47362	0.000513494	0.0050778	ENSG00000007312	CD79B			ENSG00000214301.4	0.499779	1.06937	0.417566	2.56096	0.0104385	0.0472931	ENSG00000214301	AC022296.1			ENSG00000134765.8	60.9223	-1.11373	0.249272	-4.46794	7.89757e-06	0.000208953	ENSG00000134765	DSC1																	ENSG00000214301	AC022296.1
ENSG00000007314.10	36.3769	0.129167	0.248579	0.51962	0.603329	0.742771	ENSG00000007314	SCN4A			ENSG00000275580.1	24.6405	1.18606	0.14823	8.00148	1.22932e-15	1.09884e-12	ENSG00000275580	AC022306.2			ENSG00000183929.7	7.31726	-1.12691	0.318919	-3.53354	0.000410034	0.00427153	ENSG00000183929	DUSP5P1																	ENSG00000275580	AC022306.2
ENSG00000007341.17	834.772	-0.1301	0.0731603	-1.77828	0.0753574	0.191489	ENSG00000007341	ST7L			ENSG00000272988.1	2.07577	1.04166	0.360017	2.89335	0.00381151	0.0225773	ENSG00000272988	AC022392.1			ENSG00000124205.14	134.923	-1.31516	0.445288	-2.9535	0.00314189	0.0194737	ENSG00000124205	EDN3																	ENSG00000272988	AC022392.1
ENSG00000007350.15	918.634	-0.969853	0.488455	-1.98555	0.0470829	0.138137	ENSG00000007350	TKTL1			ENSG00000244630.2	0.619812	1.37091	0.351328	3.90207	9.53716e-05	0.00141044	ENSG00000244630	AC022493.1			ENSG00000104313.16	92.7645	-1.15301	0.323197	-3.5675	0.000360397	0.00389138	ENSG00000104313	EYA1																	ENSG00000244630	AC022493.1
ENSG00000007372.19	420.909	-0.398	0.258072	-1.54221	0.123023	0.266287	ENSG00000007372	PAX6			ENSG00000231132.1	0.3123	1.47846	0.547705	2.69938	0.00694689	0.0352227	ENSG00000231132	AC022537.1			ENSG00000179083.6	76.5683	-1.50422	0.334848	-4.49223	7.04803e-06	0.000191477	ENSG00000179083	FAM133A																	ENSG00000231132	AC022537.1
ENSG00000007376.6	3007.7	0.0761796	0.0937297	0.812759	0.416356	0.588322	ENSG00000007376	RPUSD1			ENSG00000248538.5	162.991	1.01748	0.276521	3.67958	0.000233621	0.00279603	ENSG00000248538	AC022784.1			ENSG00000205716.4	3.08322	-1.285	0.331669	-3.87433	0.000106918	0.00153611	ENSG00000205716	FAM183DP																	ENSG00000248538	AC022784.1
ENSG00000007384.14	1562.19	0.242279	0.109509	2.21241	0.0269383	0.093005	ENSG00000007384	RHBDF1			ENSG00000254235.4	1.05463	1.19408	0.355638	3.35756	0.00078633	0.00703699	ENSG00000254235	AC022784.6			ENSG00000163377.13	14.6316	-1.52957	0.345976	-4.42104	9.82251e-06	0.000247119	ENSG00000163377	FAM19A4																	ENSG00000254235	AC022784.6
ENSG00000007392.15	1869.86	0.248145	0.102267	2.42644	0.0152479	0.0620734	ENSG00000007392	LUC7L			ENSG00000259591.1	3.25914	1.08604	0.238883	4.54631	5.45935e-06	0.000156624	ENSG00000259591	AC022898.1			ENSG00000272414.4	3.04334	-1.02348	0.265326	-3.85743	0.000114587	0.00162428	ENSG00000272414	FAM47E-STBD1																	ENSG00000259591	AC022898.1
ENSG00000007402.10	910.895	-0.61659	0.230571	-2.67419	0.0074911	0.0373098	ENSG00000007402	CACNA2D2			ENSG00000279250.1	0.668872	1.69488	0.387158	4.37775	1.19912e-05	0.000289382	ENSG00000279250	AC022919.1			ENSG00000177138.14	1.33138	-1.35344	0.420182	-3.22107	0.00127711	0.0100034	ENSG00000177138	FAM9B																	ENSG00000279250	AC022919.1
ENSG00000007516.12	841.8	0.240242	0.205679	1.16804	0.242789	0.416671	ENSG00000007516	BAIAP3			ENSG00000243402.1	1.2619	1.13325	0.298831	3.79226	0.000149283	0.00199162	ENSG00000243402	AC022973.1			ENSG00000078579.8	7.4011	-1.38837	0.321025	-4.32479	1.52676e-05	0.00034748	ENSG00000078579	FGF20																	ENSG00000243402	AC022973.1
ENSG00000007520.3	2812.57	0.0844875	0.0830444	1.01738	0.308974	0.486871	ENSG00000007520	TSR3			ENSG00000225885.5	16.645	1.0818	0.143069	7.56141	3.98738e-14	2.36068e-11	ENSG00000225885	AC023590.1			ENSG00000251493.3	183.078	-1.46324	0.417359	-3.50595	0.000454985	0.00464949	ENSG00000251493	FOXD1																	ENSG00000225885	AC023590.1
ENSG00000007541.13	3876.32	0.00829811	0.089545	0.0926698	0.926166	0.95828	ENSG00000007541	PIGQ			ENSG00000280180.1	2.25664	1.41596	0.266369	5.31577	1.06204e-07	6.71503e-06	ENSG00000280180	AC023824.6			ENSG00000178919.8	41.9654	-1.31833	0.379097	-3.47756	0.000506008	0.00503053	ENSG00000178919	FOXE1																	ENSG00000280180	AC023824.6
ENSG00000007545.14	1143.35	0.0153772	0.0851448	0.1806	0.856681	0.915911	ENSG00000007545	CRAMP1			ENSG00000273771.1	10.1376	1.01419	0.225457	4.49838	6.84724e-06	0.00018725	ENSG00000273771	AC024337.2			ENSG00000150893.10	151.889	-1.29868	0.322305	-4.02936	5.59297e-05	0.00092918	ENSG00000150893	FREM2																	ENSG00000273771	AC024337.2
ENSG00000007866.17	4665.55	0.188452	0.0953587	1.97624	0.0481271	0.140118	ENSG00000007866	TEAD3			ENSG00000254653.1	1.0226	1.35647	0.327263	4.1449	3.39963e-05	0.000639574	ENSG00000254653	AC024475.1			ENSG00000053108.15	214.604	-1.20714	0.26288	-4.59197	4.3909e-06	0.00013143	ENSG00000053108	FSTL4																	ENSG00000254653	AC024475.1
ENSG00000007908.14	38.7931	0.718873	0.236902	3.03448	0.00240952	0.0160401	ENSG00000007908	SELE			ENSG00000274591.1	8.13222	1.05037	0.222189	4.72738	2.27435e-06	7.81034e-05	ENSG00000274591	AC025031.3			ENSG00000168843.12	30.3074	-1.13623	0.431166	-2.63525	0.00840744	0.0405491	ENSG00000168843	FSTL5																	ENSG00000274591	AC025031.3
ENSG00000007923.14	2346.73	-0.301649	0.0883761	-3.41324	0.000641959	0.00601788	ENSG00000007923	DNAJC11			ENSG00000278896.1	4.56965	1.13356	0.224473	5.04985	4.42149e-07	2.08441e-05	ENSG00000278896	AC025031.5			ENSG00000132446.6	1.24869	-3.31231	0.884868	-3.74328	0.000181632	0.00231286	ENSG00000132446	FTHL17																	ENSG00000278896	AC025031.5
ENSG00000007933.11	90.0988	0.358844	0.260938	1.37521	0.169067	0.328513	ENSG00000007933	FMO3			ENSG00000251454.1	0.535744	1.93305	0.746248	2.59036	0.00958763	0.0444992	ENSG00000251454	AC025244.2			ENSG00000235964.1	0.923519	-1.41628	0.399106	-3.54863	0.000387247	0.00409877	ENSG00000235964	FXYD6P2																	ENSG00000251454	AC025244.2
ENSG00000007944.13	2982.19	-0.0255526	0.0968174	-0.263926	0.791837	0.875804	ENSG00000007944	MYLIP			ENSG00000261489.1	0.428697	1.39627	0.433247	3.2228	0.00126946	0.00996745	ENSG00000261489	AC025271.3			ENSG00000146276.10	65.0347	-1.25034	0.392141	-3.18849	0.00143017	0.010859	ENSG00000146276	GABRR1																	ENSG00000261489	AC025271.3
ENSG00000007952.16	35.7353	0.129214	0.135712	0.952112	0.34104	0.51797	ENSG00000007952	NOX1			ENSG00000260859.1	1.89818	1.72008	0.321065	5.35741	8.44223e-08	5.60198e-06	ENSG00000260859	AC025280.1			ENSG00000130700.6	196.598	-1.04487	0.357233	-2.92489	0.00344577	0.0209053	ENSG00000130700	GATA5																	ENSG00000260859	AC025280.1
ENSG00000007968.6	850.611	-0.661663	0.122097	-5.41916	5.98795e-08	4.21905e-06	ENSG00000007968	E2F2			ENSG00000257289.1	0.594708	1.63537	0.460716	3.54963	0.000385771	0.0040898	ENSG00000257289	AC025423.5			ENSG00000261949.4	13.4744	-2.26959	0.360965	-6.28757	3.22467e-10	5.65396e-08	ENSG00000261949	GFY																	ENSG00000257289	AC025423.5
ENSG00000008018.8	7299.31	0.00451684	0.100255	0.0450535	0.964065	0.979121	ENSG00000008018	PSMB1			ENSG00000259285.1	3.12068	1.19161	0.415554	2.86753	0.00413688	0.0239812	ENSG00000259285	AC025431.1			ENSG00000121634.5	32.2979	-1.08947	0.360688	-3.02054	0.00252327	0.0165962	ENSG00000121634	GJA8																	ENSG00000259285	AC025431.1
ENSG00000008056.11	413.113	0.167097	0.169338	0.986767	0.323757	0.501668	ENSG00000008056	SYN1			ENSG00000278875.1	4.96855	1.06737	0.279413	3.82005	0.000133422	0.00182652	ENSG00000278875	AC025809.2			ENSG00000166105.14	10.9302	-1.59496	0.300788	-5.30261	1.14161e-07	7.10964e-06	ENSG00000166105	GLB1L3																	ENSG00000278875	AC025809.2
ENSG00000008083.12	1744.26	-0.263395	0.116435	-2.26216	0.0236873	0.0848525	ENSG00000008083	JARID2			ENSG00000258732.1	23.6883	1.15085	0.366532	3.13983	0.00169048	0.0123579	ENSG00000258732	AC025884.1			ENSG00000112164.5	31.2901	-1.81432	0.324771	-5.58646	2.31747e-08	1.90012e-06	ENSG00000112164	GLP1R																	ENSG00000258732	AC025884.1
ENSG00000008086.9	579.488	-0.0651645	0.103057	-0.632315	0.527181	0.683269	ENSG00000008086	CDKL5			ENSG00000250280.2	8.14576	1.32257	0.227535	5.81262	6.1503e-09	6.31473e-07	ENSG00000250280	AC026124.1			ENSG00000214077.4	10.382	-1.20695	0.241614	-4.99538	5.87208e-07	2.61417e-05	ENSG00000214077	GNAQP1																	ENSG00000250280	AC026124.1
ENSG00000008118.8	179.032	0.911452	0.224892	4.05284	5.05994e-05	0.000866404	ENSG00000008118	CAMK1G			ENSG00000280381.1	13.6323	1.51929	0.192185	7.90532	2.67241e-15	2.13732e-12	ENSG00000280381	AC026362.2			ENSG00000237510.6	15.8752	-1.43705	0.436398	-3.29297	0.000991343	0.00834886	ENSG00000237510	GPAT2P1																	ENSG00000280381	AC026362.2
ENSG00000008128.21	429.691	0.0372991	0.107397	0.3473	0.728366	0.833703	ENSG00000008128	CDK11A			ENSG00000275409.1	15.9899	1.04041	0.229605	4.53129	5.86253e-06	0.000165997	ENSG00000275409	AC026367.2			ENSG00000165370.1	1.39584	-2.22803	0.593631	-3.75323	0.000174572	0.00224618	ENSG00000165370	GPR101																	ENSG00000275409	AC026367.2
ENSG00000008130.14	3816.04	-0.287424	0.0882004	-3.25876	0.00111901	0.00909151	ENSG00000008130	NADK			ENSG00000251001.1	0.540604	1.32705	0.405013	3.27656	0.00105081	0.00869866	ENSG00000251001	AC026427.2			ENSG00000102195.8	5.22378	-1.4525	0.528195	-2.74994	0.00596061	0.0314608	ENSG00000102195	GPR50																	ENSG00000251001	AC026427.2
ENSG00000008196.11	2.82222	1.66642	0.531612	3.13464	0.00172063	0.0125225	ENSG00000008196	TFAP2B			ENSG00000265113.1	3.70146	1.14414	0.206641	5.53684	3.07973e-08	2.40356e-06	ENSG00000265113	AC026474.1			ENSG00000115290.8	157.756	-1.24441	0.229087	-5.43206	5.57065e-08	3.98665e-06	ENSG00000115290	GRB14																	ENSG00000265113	AC026474.1
ENSG00000008197.4	0.176305	0.69021	1.00079	0.689662	0.490407	NA	ENSG00000008197	TFAP2D			ENSG00000258654.1	8.35068	1.71188	0.409375	4.18169	2.89351e-05	0.000564749	ENSG00000258654	AC026495.1			ENSG00000273079.3	24.5131	-1.23278	0.297715	-4.14079	3.46111e-05	0.000648239	ENSG00000273079	GRIN2B																	ENSG00000258654	AC026495.1
ENSG00000008226.18	242.49	0.907626	0.225698	4.02142	5.7849e-05	0.000954748	ENSG00000008226	DLEC1			ENSG00000248393.1	0.589741	1.40234	0.471045	2.97707	0.00291014	0.0184282	ENSG00000248393	AC026782.1			ENSG00000170627.8	517.873	-1.01022	0.380119	-2.65763	0.00786922	0.0386442	ENSG00000170627	GTSF1																	ENSG00000248393	AC026782.1
ENSG00000008256.14	2015.86	-0.176674	0.101064	-1.74815	0.0804386	0.199965	ENSG00000008256	CYTH3			ENSG00000248870.1	3.56663	1.30251	0.325945	3.99612	6.43903e-05	0.00103577	ENSG00000248870	AC026782.2			ENSG00000235994.4	19.1815	-1.07305	0.40664	-2.63882	0.0083195	0.0402485	ENSG00000235994	HGC6.3																	ENSG00000248870	AC026782.2
ENSG00000008277.13	216.086	-0.18415	0.157103	-1.17216	0.241133	0.414892	ENSG00000008277	ADAM22			ENSG00000278913.1	0.419683	1.60592	0.53842	2.98264	0.00285769	0.018187	ENSG00000278913	AC026797.1			ENSG00000223452.3	1.12284	-1.14995	0.250369	-4.59301	4.36892e-06	0.000131002	ENSG00000223452	HMGN2P18																	ENSG00000278913	AC026797.1
ENSG00000008282.6	7970.43	-0.00677236	0.0789514	-0.0857788	0.931642	0.96101	ENSG00000008282	SYPL1			ENSG00000255159.1	4.13978	1.02181	0.219932	4.64605	3.38343e-06	0.000106593	ENSG00000255159	AC026894.1			ENSG00000277058.2	1.2876	-1.1432	0.263492	-4.33867	1.4335e-05	0.000332044	ENSG00000277058	HNRNPCL3																	ENSG00000255159	AC026894.1
ENSG00000008283.14	5273.22	0.20725	0.0978834	2.11732	0.0342331	0.109769	ENSG00000008283	CYB561			ENSG00000259645.1	3.97523	1.00769	0.247929	4.06444	4.8148e-05	0.000834255	ENSG00000259645	AC027237.4			ENSG00000159184.7	51.2795	-1.49056	0.538434	-2.76833	0.00563442	0.0302184	ENSG00000159184	HOXB13																	ENSG00000259645	AC027237.4
ENSG00000008294.19	2257.09	-0.0390204	0.0813769	-0.479503	0.631581	0.764136	ENSG00000008294	SPAG9			ENSG00000260310.1	5.80682	1.07514	0.232843	4.61747	3.88451e-06	0.000118768	ENSG00000260310	AC027277.2			ENSG00000123388.4	15.8302	-1.379	0.472774	-2.91682	0.00353616	0.0213288	ENSG00000123388	HOXC11																	ENSG00000260310	AC027277.2
ENSG00000008300.13	588.537	-0.498807	0.161741	-3.08399	0.00204248	0.0141936	ENSG00000008300	CELSR3			ENSG00000279732.1	0.56496	1.03482	0.358599	2.88572	0.00390519	0.0229537	ENSG00000279732	AC027279.3			ENSG00000123407.3	2.08472	-1.95487	0.611033	-3.19928	0.00137771	0.0105715	ENSG00000123407	HOXC12																	ENSG00000279732	AC027279.3
ENSG00000008311.13	185.479	0.0939807	0.168092	0.559104	0.576091	0.722211	ENSG00000008311	AASS			ENSG00000253647.1	0.749271	1.46727	0.441621	3.32247	0.000892256	0.00770803	ENSG00000253647	AC027306.1			ENSG00000123364.4	15.5535	-1.5646	0.482994	-3.23938	0.0011979	0.00955201	ENSG00000123364	HOXC13																	ENSG00000253647	AC027306.1
ENSG00000008323.14	894.638	-0.340351	0.158134	-2.1523	0.0313739	0.103416	ENSG00000008323	PLEKHG6			ENSG00000253591.1	3.56394	1.13532	0.386123	2.94031	0.00327883	0.0201363	ENSG00000253591	AC027312.1			ENSG00000251151.2	9.77148	-1.53247	0.553948	-2.76646	0.00566686	0.0303353	ENSG00000251151	HOXC-AS3																	ENSG00000253591	AC027312.1
ENSG00000008324.9	1272.01	0.0340744	0.0954332	0.35705	0.721054	0.828825	ENSG00000008324	SS18L2			ENSG00000275542.1	2.92891	1.27258	0.372195	3.41911	0.000628265	0.00591131	ENSG00000275542	AC027601.3			ENSG00000128714.5	12.4135	-1.60652	0.421689	-3.80973	0.000139116	0.0018813	ENSG00000128714	HOXD13																	ENSG00000275542	AC027601.3
ENSG00000008382.14	831.949	0.204533	0.0948747	2.15583	0.0310972	0.102704	ENSG00000008382	MPND			ENSG00000248935.1	0.930273	1.27441	0.39848	3.19818	0.00138299	0.010596	ENSG00000248935	AC034234.1			ENSG00000116983.11	53.7452	-1.08533	0.265334	-4.09042	4.30586e-05	0.000767662	ENSG00000116983	HPCAL4																	ENSG00000248935	AC034234.1
ENSG00000008394.11	4586.9	-0.0702695	0.204964	-0.342838	0.73172	0.835951	ENSG00000008394	MGST1			ENSG00000272265.1	3.42577	1.12351	0.249418	4.50454	6.65167e-06	0.00018311	ENSG00000272265	AC034236.3			ENSG00000172987.11	52.1131	-1.44779	0.402896	-3.59346	0.000326315	0.00362028	ENSG00000172987	HPSE2																	ENSG00000272265	AC034236.3
ENSG00000008405.10	1346.8	-0.302473	0.0850907	-3.55472	0.000378389	0.00403311	ENSG00000008405	CRY1			ENSG00000265912.1	16.5458	1.17584	0.178442	6.58946	4.41416e-11	1.00712e-08	ENSG00000265912	AC037487.1			ENSG00000178084.1	5.0913	-1.55076	0.324824	-4.77415	1.80467e-06	6.46771e-05	ENSG00000178084	HTR3C																	ENSG00000265912	AC037487.1
ENSG00000008438.4	5.83012	0.685068	0.216253	3.1679	0.00153544	0.011471	ENSG00000008438	PGLYRP1			ENSG00000266598.1	1.18168	1.21276	0.28708	4.22447	2.39503e-05	0.000490648	ENSG00000266598	AC037487.2			ENSG00000158748.3	20.3103	-1.05744	0.285807	-3.69982	0.000215749	0.00262907	ENSG00000158748	HTR6																	ENSG00000266598	AC037487.2
ENSG00000008441.15	18024.8	0.143372	0.131339	1.09162	0.275001	0.451368	ENSG00000008441	NFIX			ENSG00000272006.1	10.6572	1.23255	0.232496	5.30136	1.14942e-07	7.13875e-06	ENSG00000272006	AC037487.3			ENSG00000121351.6	2.11101	-1.31905	0.421606	-3.12863	0.00175621	0.0127039	ENSG00000121351	IAPP																	ENSG00000272006	AC037487.3
ENSG00000008513.13	6549.68	0.47807	0.153526	3.11393	0.00184611	0.013189	ENSG00000008513	ST3GAL1			ENSG00000270058.1	0.520203	1.73161	0.527742	3.28116	0.0010338	0.00860314	ENSG00000270058	AC040170.1			ENSG00000272395.4	15.4005	-1.18678	0.305694	-3.88223	0.000103502	0.00150241	ENSG00000272395	IFNL4																	ENSG00000270058	AC040170.1
ENSG00000008516.15	129.123	0.371154	0.124059	2.99175	0.00277382	0.0178149	ENSG00000008516	MMP25			ENSG00000279887.1	2.82391	1.17961	0.223658	5.27417	1.33356e-07	8.07343e-06	ENSG00000279887	AC046158.4			ENSG00000272311.1	1.2381	-1.34792	0.475918	-2.83226	0.00462202	0.0260772	ENSG00000272311	IFNL4P1																	ENSG00000279887	AC046158.4
ENSG00000008517.15	4617.42	0.195765	0.187991	1.04135	0.297712	0.475158	ENSG00000008517	IL32			ENSG00000260035.1	1.0665	1.06723	0.329247	3.24144	0.00118929	0.00949662	ENSG00000260035	AC051619.8			ENSG00000177047.6	0.950476	-1.0261	0.360062	-2.84979	0.00437483	0.0250264	ENSG00000177047	IFNW1																	ENSG00000260035	AC051619.8
ENSG00000008710.16	4778.96	0.262563	0.114809	2.28696	0.022198	0.0810396	ENSG00000008710	PKD1			ENSG00000244720.1	1.19867	1.17437	0.353981	3.31762	0.00090789	0.00780022	ENSG00000244720	AC055748.1			ENSG00000174498.12	121.074	-1.63601	0.352013	-4.64757	3.35861e-06	0.000106058	ENSG00000174498	IGDCC3																	ENSG00000244720	AC055748.1
ENSG00000008735.13	637.54	0.186345	0.224692	0.829337	0.406914	0.579596	ENSG00000008735	MAPK8IP2			ENSG00000273319.1	69.9427	1.35845	0.167945	8.08865	6.03317e-16	6.31918e-13	ENSG00000273319	AC058791.1			ENSG00000159217.8	188.345	-1.0712	0.324683	-3.29922	0.000969552	0.00821542	ENSG00000159217	IGF2BP1																	ENSG00000273319	AC058791.1
ENSG00000008838.16	4459.82	-0.131423	0.0866251	-1.51715	0.129229	0.275149	ENSG00000008838	MED24			ENSG00000242318.1	0.862897	1.09887	0.335272	3.27755	0.00104711	0.00868057	ENSG00000242318	AC058823.1			ENSG00000136231.12	705.515	-1.25933	0.312115	-4.03481	5.46459e-05	0.000912507	ENSG00000136231	IGF2BP3																	ENSG00000242318	AC058823.1
ENSG00000008853.15	1229.38	-0.155962	0.0989963	-1.57543	0.115157	0.254664	ENSG00000008853	RHOBTB2			ENSG00000241577.1	0.574857	1.0622	0.39739	2.67293	0.00751918	0.0374252	ENSG00000241577	AC060234.3			ENSG00000211935.3	63.8286	-1.48727	0.494571	-3.0072	0.00263664	0.0171611	ENSG00000211935	IGHV1-3																	ENSG00000241577	AC060234.3
ENSG00000008869.10	1594.22	-0.207903	0.0759917	-2.73587	0.00622155	0.0324307	ENSG00000008869	HEATR5B			ENSG00000279905.1	13.6939	1.04243	0.297008	3.50978	0.000448481	0.00459436	ENSG00000279905	AC063926.3			ENSG00000253497.1	9.65513	-1.31379	0.399354	-3.28978	0.00100267	0.00841082	ENSG00000253497	IGKV1-13																	ENSG00000279905	AC063926.3
ENSG00000008952.15	11187.4	0.0835591	0.0817768	1.02179	0.306879	0.48481	ENSG00000008952	SEC62			ENSG00000260586.1	2.44603	1.04769	0.297836	3.51767	0.000435349	0.00448604	ENSG00000260586	AC064799.2			ENSG00000241755.1	549.827	-1.11994	0.386726	-2.89594	0.00378022	0.0224387	ENSG00000241755	IGKV1-9																	ENSG00000260586	AC064799.2
ENSG00000008988.8	111175	0.661549	0.146396	4.51889	6.21645e-06	0.000174295	ENSG00000008988	RPS20			ENSG00000222007.5	1.33222	1.17619	0.313625	3.75031	0.000176615	0.00226799	ENSG00000222007	AC064874.1			ENSG00000142677.3	224.592	-1.42755	0.199296	-7.163	7.89305e-13	3.12887e-10	ENSG00000142677	IL22RA1																	ENSG00000222007	AC064874.1
ENSG00000009307.14	26988.6	-0.196205	0.0760995	-2.57827	0.00992954	0.0456446	ENSG00000009307	CSDE1			ENSG00000253586.1	0.480322	1.71229	0.450646	3.79963	0.000144915	0.00194472	ENSG00000253586	AC067817.1			ENSG00000237206.1	1.20102	-1.66188	0.386498	-4.29984	1.70923e-05	0.000378798	ENSG00000237206	IMPDH1P4																	ENSG00000253586	AC067817.1
ENSG00000009335.16	5425.99	-0.0906194	0.0815827	-1.11077	0.266668	0.44244	ENSG00000009335	UBE3C			ENSG00000280326.1	2.59149	1.12643	0.264016	4.26654	1.98526e-05	0.000422117	ENSG00000280326	AC067931.2			ENSG00000148798.8	543.281	-1.0566	0.297257	-3.55449	0.000378708	0.00403463	ENSG00000148798	INA																	ENSG00000280326	AC067931.2
ENSG00000009413.14	1118.86	-0.215678	0.107903	-1.99881	0.0456293	0.134975	ENSG00000009413	REV3L			ENSG00000238259.1	0.389	1.21521	0.454879	2.6715	0.00755135	0.0375361	ENSG00000238259	AC067940.1			ENSG00000234828.6	2.58947	-1.15739	0.450613	-2.56848	0.0102146	0.0465653	ENSG00000234828	IQCM																	ENSG00000238259	AC067940.1
ENSG00000009694.12	117.251	-0.179183	0.319327	-0.561125	0.574712	0.72125	ENSG00000009694	TENM1			ENSG00000255289.1	0.436167	1.25488	0.442758	2.83422	0.0045937	0.0259431	ENSG00000255289	AC068389.3			ENSG00000113430.8	1.76022	-1.03733	0.386254	-2.68563	0.00723936	0.0363539	ENSG00000113430	IRX4																	ENSG00000255289	AC068389.3
ENSG00000009709.10	1.92542	-1.7116	0.518508	-3.30101	0.00096338	0.00817376	ENSG00000009709	PAX7			ENSG00000255321.1	4.59347	1.18092	0.192495	6.1348	8.5267e-10	1.24311e-07	ENSG00000255321	AC068389.4			ENSG00000100593.16	112.88	-1.49918	0.261243	-5.73864	9.54384e-09	8.95216e-07	ENSG00000100593	ISM2																	ENSG00000255321	AC068389.4
ENSG00000009724.15	70.1906	-0.0236389	0.166596	-0.141894	0.887164	0.934662	ENSG00000009724	MASP2			ENSG00000266901.1	0.344129	1.34532	0.45618	2.9491	0.00318699	0.0196863	ENSG00000266901	AC068473.2			ENSG00000176076.7	41.8858	-1.26288	0.255409	-4.94456	7.63152e-07	3.21488e-05	ENSG00000176076	KCNE5																	ENSG00000266901	AC068473.2
ENSG00000009765.13	6.65175	-0.0256246	0.286307	-0.0895006	0.928684	0.959694	ENSG00000009765	IYD			ENSG00000265121.1	1.07581	1.38795	0.449527	3.08757	0.00201799	0.0140514	ENSG00000265121	AC068594.2			ENSG00000137261.12	119.913	-1.16518	0.229594	-5.07496	3.87573e-07	1.88161e-05	ENSG00000137261	KIAA0319																	ENSG00000265121	AC068594.2
ENSG00000009780.14	878.901	-0.320654	0.0735824	-4.35775	1.31406e-05	0.000310707	ENSG00000009780	FAM76A			ENSG00000249228.1	0.327743	1.54439	0.55242	2.79568	0.00517911	0.0283945	ENSG00000249228	AC068944.1			ENSG00000229921.5	72.5131	-1.38727	0.429774	-3.22792	0.00124696	0.00982952	ENSG00000229921	KIF25-AS1																	ENSG00000249228	AC068944.1
ENSG00000009790.13	147.17	0.315206	0.168012	1.87609	0.0606427	0.164869	ENSG00000009790	TRAF3IP3			ENSG00000243486.1	0.997461	1.4928	0.519622	2.87286	0.00406773	0.0236767	ENSG00000243486	AC068985.1			ENSG00000257271.1	7.26007	-1.25259	0.39499	-3.17118	0.0015182	0.0113739	ENSG00000257271	KIRREL3-AS1																	ENSG00000243486	AC068985.1
ENSG00000009830.10	1472.39	-0.159925	0.0908836	-1.75966	0.0784649	0.196916	ENSG00000009830	POMT2			ENSG00000225244.3	2.39333	2.11867	0.687221	3.08294	0.00204963	0.0142325	ENSG00000225244	AC069152.1			ENSG00000218109.5	1.81291	-1.75058	0.540708	-3.23757	0.00120551	0.00958753	ENSG00000218109	KIRREL3-AS3																	ENSG00000225244	AC069152.1
ENSG00000009844.14	3222.48	-0.429682	0.0746235	-5.758	8.51186e-09	8.2036e-07	ENSG00000009844	VTA1			ENSG00000257458.1	4.03165	1.01622	0.240269	4.2295	2.34215e-05	0.000481821	ENSG00000257458	AC069437.1			ENSG00000266265.2	31.6421	-1.05075	0.271963	-3.86359	0.000111731	0.00159071	ENSG00000266265	KLF14																	ENSG00000257458	AC069437.1
ENSG00000009950.14	1432.77	-0.29941	0.223225	-1.34129	0.179825	0.342341	ENSG00000009950	MLXIPL			ENSG00000240033.1	1.17627	1.39494	0.44425	3.13999	0.00168954	0.012353	ENSG00000240033	AC069439.2			ENSG00000003096.12	217.122	-1.11564	0.232728	-4.79376	1.63686e-06	5.9648e-05	ENSG00000003096	KLHL13																	ENSG00000240033	AC069439.2
ENSG00000009954.9	6870.71	0.0200652	0.069748	0.287681	0.773591	0.864122	ENSG00000009954	BAZ1B			ENSG00000236226.1	0.518008	1.43497	0.412491	3.47879	0.00050368	0.00501775	ENSG00000236226	AC073127.1			ENSG00000171360.3	10.6059	-1.28328	0.393166	-3.26396	0.00109865	0.00896924	ENSG00000171360	KRT38																	ENSG00000236226	AC073127.1
ENSG00000010017.12	3918.86	0.00915467	0.0753878	0.121434	0.903347	0.944387	ENSG00000010017	RANBP9			ENSG00000232153.2	4.34082	1.10637	0.387823	2.85276	0.00433413	0.0248372	ENSG00000232153	AC073218.1			ENSG00000170484.8	4.10703	-1.20592	0.358126	-3.36732	0.00075903	0.00683697	ENSG00000170484	KRT74																	ENSG00000232153	AC073218.1
ENSG00000010030.12	476.073	0.176903	0.19231	0.919886	0.357632	0.534327	ENSG00000010030	ETV7			ENSG00000272027.2	1.7371	1.19698	0.387443	3.08945	0.0020053	0.0139948	ENSG00000272027	AC073218.2			ENSG00000204001.8	38.9787	-1.13535	0.393027	-2.88873	0.00386802	0.0228113	ENSG00000204001	LCN8																	ENSG00000272027	AC073218.2
ENSG00000010072.14	872.437	-0.268157	0.0728879	-3.67903	0.000234123	0.00280057	ENSG00000010072	SPRTN			ENSG00000279310.1	0.59163	1.63536	0.377949	4.32694	1.51197e-05	0.000345149	ENSG00000279310	AC073530.2			ENSG00000214402.6	141.596	-1.21008	0.303184	-3.99125	6.5725e-05	0.00105278	ENSG00000214402	LCNL1																	ENSG00000279310	AC073530.2
ENSG00000010165.18	2953	-0.195737	0.0678036	-2.88682	0.00389156	0.0229027	ENSG00000010165	METTL13			ENSG00000228550.1	0.438001	1.38649	0.410674	3.37614	0.000735104	0.00667445	ENSG00000228550	AC073583.1			ENSG00000187416.10	10.9244	-1.48444	0.285326	-5.2026	1.96524e-07	1.09962e-05	ENSG00000187416	LHFPL3																	ENSG00000228550	AC073583.1
ENSG00000010219.12	1510.51	0.105751	0.112381	0.941005	0.346702	0.523314	ENSG00000010219	DYRK4			ENSG00000279071.1	10.9064	1.22145	0.208406	5.86093	4.60277e-09	5.01977e-07	ENSG00000279071	AC073592.3			ENSG00000106689.9	71.8618	-1.38262	0.285708	-4.83927	1.30314e-06	5.01434e-05	ENSG00000106689	LHX2																	ENSG00000279071	AC073592.3
ENSG00000010244.15	8948.39	-0.0983192	0.046067	-2.13427	0.0328211	0.106644	ENSG00000010244	ZNF207			ENSG00000279121.1	1.53411	1.1867	0.344125	3.44845	0.000563817	0.0054478	ENSG00000279121	AC073592.5			ENSG00000226519.1	2.08168	-1.56779	0.509914	-3.07461	0.00210775	0.0145111	ENSG00000226519	LINC00390																	ENSG00000279121	AC073592.5
ENSG00000010256.9	14890.3	0.0964105	0.0802625	1.20119	0.229677	0.402039	ENSG00000010256	UQCRC1			ENSG00000280354.1	2.9556	1.10249	0.262218	4.20449	2.61667e-05	0.000524104	ENSG00000280354	AC073592.9			ENSG00000224853.1	7.01324	-1.47491	0.506763	-2.91046	0.00360901	0.0216792	ENSG00000224853	LINC00393																	ENSG00000280354	AC073592.9
ENSG00000010270.12	2353.13	-0.219384	0.0910121	-2.41049	0.015931	0.0639368	ENSG00000010270	STARD3NL			ENSG00000255565.1	0.601459	1.28217	0.393519	3.25821	0.00112117	0.00910257	ENSG00000255565	AC073651.1			ENSG00000132204.12	33.5949	-1.85761	0.370068	-5.01965	5.17657e-07	2.3481e-05	ENSG00000132204	LINC00470																	ENSG00000255565	AC073651.1
ENSG00000010278.10	41251.4	-0.135804	0.122283	-1.11057	0.266755	0.442513	ENSG00000010278	CD9			ENSG00000279940.1	0.776177	1.71699	0.4692	3.6594	0.000252802	0.00297252	ENSG00000279940	AC073862.3			ENSG00000227060.5	10.4721	-1.37877	0.295646	-4.66357	3.10768e-06	0.000100404	ENSG00000227060	LINC00629																	ENSG00000279940	AC073862.3
ENSG00000010282.13	15.2821	0.174342	0.347854	0.501194	0.616234	0.752454	ENSG00000010282	HHATL			ENSG00000279976.1	0.402641	1.67068	0.510337	3.27368	0.00106158	0.00875728	ENSG00000279976	AC073862.4			ENSG00000213373.6	15.1113	-1.37125	0.281346	-4.87389	1.09424e-06	4.33391e-05	ENSG00000213373	LINC00671																	ENSG00000279976	AC073862.4
ENSG00000010292.11	10554.7	-0.453977	0.101452	-4.47481	7.648e-06	0.000203769	ENSG00000010292	NCAPD2			ENSG00000235872.2	12.1057	1.04527	0.183096	5.7089	1.13709e-08	1.03881e-06	ENSG00000235872	AC078777.1			ENSG00000234177.4	3.04681	-1.55087	0.488313	-3.17598	0.00149331	0.0112354	ENSG00000234177	LINC01114																	ENSG00000235872	AC078777.1
ENSG00000010295.18	359.341	0.536159	0.140037	3.82869	0.000128825	0.00177318	ENSG00000010295	IFFO1			ENSG00000231114.1	0.568142	1.39747	0.499084	2.80007	0.00510922	0.0281094	ENSG00000231114	AC078842.2			ENSG00000237667.4	8.32286	-1.13114	0.410102	-2.75819	0.00581225	0.0308815	ENSG00000237667	LINC01115																	ENSG00000231114	AC078842.2
ENSG00000010310.7	55.4993	0.889675	0.195152	4.55888	5.14268e-06	0.000149229	ENSG00000010310	GIPR			ENSG00000268461.2	1.0933	1.03084	0.393152	2.622	0.00874164	0.041615	ENSG00000268461	AC078899.2			ENSG00000222033.1	118.683	-1.336	0.266013	-5.02231	5.10532e-07	2.32736e-05	ENSG00000222033	LINC01124																	ENSG00000268461	AC078899.2
ENSG00000010318.18	191.726	0.100548	0.116213	0.865205	0.386926	0.561846	ENSG00000010318	PHF7			ENSG00000259460.1	16.8699	1.03509	0.249658	4.14601	3.38321e-05	0.000637579	ENSG00000259460	AC078909.1			ENSG00000231817.6	1.39696	-2.27336	0.516975	-4.39742	1.09545e-05	0.000269791	ENSG00000231817	LINC01198																	ENSG00000259460	AC078909.1
ENSG00000010319.5	289.613	0.751678	0.166712	4.50884	6.51834e-06	0.000180201	ENSG00000010319	SEMA3G			ENSG00000258026.1	0.679806	1.56662	0.436662	3.58773	0.000333571	0.00367962	ENSG00000258026	AC078955.1			ENSG00000249550.5	187.748	-1.01285	0.381353	-2.65595	0.00790856	0.0387747	ENSG00000249550	LINC01234																	ENSG00000258026	AC078955.1
ENSG00000010322.14	6191.14	0.0893128	0.0951983	0.938176	0.348154	0.524914	ENSG00000010322	NISCH			ENSG00000254177.1	0.410842	1.61017	0.45406	3.54615	0.000390896	0.00412973	ENSG00000254177	AC079209.2			ENSG00000204603.5	57.69	-1.13685	0.310297	-3.66375	0.000248553	0.00293088	ENSG00000204603	LINC01257																	ENSG00000254177	AC079209.2
ENSG00000010327.9	3711.07	0.22034	0.161482	1.36448	0.172415	0.332919	ENSG00000010327	STAB1			ENSG00000267461.1	27.7987	1.35579	0.224222	6.04663	1.47906e-09	1.97151e-07	ENSG00000267461	AC079210.1			ENSG00000234722.3	7.52047	-1.29532	0.334497	-3.87243	0.000107755	0.00154521	ENSG00000234722	LINC01287																	ENSG00000267461	AC079210.1
ENSG00000010361.12	2058.99	-0.0137718	0.0903651	-0.152402	0.87887	0.929803	ENSG00000010361	FUZ			ENSG00000279589.1	3.5648	1.05949	0.197166	5.37361	7.71747e-08	5.22759e-06	ENSG00000279589	AC079416.2			ENSG00000231453.1	1.93901	-1.20437	0.381603	-3.15607	0.00159911	0.0118265	ENSG00000231453	LINC01305																	ENSG00000279589	AC079416.2
ENSG00000010379.14	279.394	-0.825031	0.290967	-2.83548	0.00457568	0.0258799	ENSG00000010379	SLC6A13			ENSG00000258068.1	3.02444	1.16208	0.290755	3.99676	6.42162e-05	0.00103406	ENSG00000258068	AC079600.3			ENSG00000205632.2	14.2714	-1.25678	0.45761	-2.74641	0.00602515	0.0317242	ENSG00000205632	LINC01310																	ENSG00000258068	AC079600.3
ENSG00000010404.16	5622.43	-0.00765414	0.0979355	-0.0781549	0.937705	0.964686	ENSG00000010404	IDS			ENSG00000232032.1	0.550402	1.15102	0.40136	2.86781	0.00413329	0.0239664	ENSG00000232032	AC079781.2			ENSG00000203386.5	3.17327	-1.24411	0.376463	-3.30473	0.000950674	0.00809307	ENSG00000203386	LINC01317																	ENSG00000232032	AC079781.2
ENSG00000010438.15	37.0804	-0.138514	0.231991	-0.597068	0.550462	0.701633	ENSG00000010438	PRSS3			ENSG00000232097.1	3.56029	1.31902	0.308735	4.27233	1.93441e-05	0.000415407	ENSG00000232097	AC079781.3			ENSG00000281327.1	4.01665	-1.05005	0.342143	-3.06904	0.00214748	0.0147192	ENSG00000281327	LINC01338																	ENSG00000232097	AC079781.3
ENSG00000010539.10	569.351	-0.106118	0.0683789	-1.55192	0.120682	0.262992	ENSG00000010539	ZNF200			ENSG00000258268.1	0.397306	1.4053	0.510149	2.75469	0.00587479	0.0311267	ENSG00000258268	AC079793.1			ENSG00000233515.1	11.1227	-2.1439	0.624943	-3.43055	0.000602356	0.00572553	ENSG00000233515	LINC01518																	ENSG00000258268	AC079793.1
ENSG00000010610.8	3772.96	0.255674	0.140622	1.81817	0.0690386	0.180649	ENSG00000010610	CD4			ENSG00000249623.1	3.22309	1.2247	0.272362	4.49658	6.9055e-06	0.000188504	ENSG00000249623	AC079858.1			ENSG00000234948.1	3.49456	-1.46505	0.412247	-3.55382	0.000379681	0.00404404	ENSG00000234948	LINC01524																	ENSG00000249623	AC079858.1
ENSG00000010626.13	953.95	0.0340358	0.145958	0.233188	0.815615	0.890574	ENSG00000010626	LRRC23			ENSG00000256399.1	7.03709	1.03423	0.211194	4.89707	9.72738e-07	3.94522e-05	ENSG00000256399	AC079866.1			ENSG00000235643.1	1.12861	-1.636	0.480187	-3.407	0.000656816	0.00612567	ENSG00000235643	LINC01647																	ENSG00000256399	AC079866.1
ENSG00000010671.14	278.953	0.0159547	0.163991	0.0972905	0.922496	0.955921	ENSG00000010671	BTK			ENSG00000253872.1	1.91859	1.27888	0.332117	3.85067	0.000117793	0.00165684	ENSG00000253872	AC083836.1			ENSG00000222030.1	2.45852	-1.79452	0.50085	-3.58296	0.000339726	0.0037265	ENSG00000222030	LINC01793																	ENSG00000253872	AC083836.1
ENSG00000010704.17	407.869	-0.0967674	0.113586	-0.851934	0.394251	0.568289	ENSG00000010704	HFE			ENSG00000251610.1	9.13541	1.45366	0.365247	3.97993	6.89347e-05	0.00109106	ENSG00000251610	AC083906.4			ENSG00000235493.1	8.35943	-1.22524	0.381371	-3.21271	0.00131487	0.0102184	ENSG00000235493	LINC01967																	ENSG00000251610	AC083906.4
ENSG00000010803.15	3064.11	-0.0980698	0.0930522	-1.05392	0.291918	0.46914	ENSG00000010803	SCMH1			ENSG00000254057.1	5.80933	1.09378	0.24581	4.4497	8.59887e-06	0.000222599	ENSG00000254057	AC084346.1			ENSG00000250447.4	0.868959	-1.28933	0.488617	-2.63873	0.00832177	0.0402552	ENSG00000250447	LINC02105																	ENSG00000254057	AC084346.1
ENSG00000010810.16	2971.75	-0.240072	0.149534	-1.60547	0.108391	0.244579	ENSG00000010810	FYN			ENSG00000277790.1	0.322028	1.33435	0.515373	2.5891	0.00962282	0.0446185	ENSG00000277790	AC084781.2			ENSG00000261122.5	60.5454	-1.4171	0.413253	-3.42913	0.000605529	0.00574729	ENSG00000261122	LINC02167																	ENSG00000277790	AC084781.2
ENSG00000010818.7	3481.76	-0.0488943	0.11174	-0.437571	0.661698	0.786094	ENSG00000010818	HIVEP2			ENSG00000261072.2	1.41007	1.03475	0.321423	3.21927	0.00128519	0.0100549	ENSG00000261072	AC084783.1			ENSG00000251629.5	33.4056	-1.65933	0.614474	-2.7004	0.00692552	0.0351429	ENSG00000251629	LINC02241																	ENSG00000261072	AC084783.1
ENSG00000010932.14	282.357	0.0823773	0.230137	0.357949	0.720381	0.828432	ENSG00000010932	FMO1			ENSG00000249138.1	3.50733	1.44329	0.242614	5.94892	2.6992e-09	3.21275e-07	ENSG00000249138	AC084871.1			ENSG00000259485.1	55.8132	-1.23399	0.449463	-2.74548	0.00604233	0.0317853	ENSG00000259485	LINC02253																	ENSG00000249138	AC084871.1
ENSG00000011007.11	3266.79	-0.345848	0.0680164	-5.08477	3.68066e-07	1.80468e-05	ENSG00000011007	ELOA			ENSG00000278898.1	0.474324	1.92674	0.607835	3.16984	0.00152525	0.0114211	ENSG00000278898	AC087045.3			ENSG00000277718.1	1.0067	-1.04389	0.390687	-2.67194	0.00754134	0.0375099	ENSG00000277718	LINC02255																	ENSG00000278898	AC087045.3
ENSG00000011009.9	5529.13	-0.130226	0.0926963	-1.40487	0.160061	0.317069	ENSG00000011009	LYPLA2			ENSG00000255556.2	5.1729	1.07969	0.292931	3.68582	0.000227964	0.00273912	ENSG00000255556	AC087203.2			ENSG00000254233.1	5.40707	-1.70635	0.394778	-4.3223	1.54408e-05	0.000350453	ENSG00000254233	LINC02365																	ENSG00000255556	AC087203.2
ENSG00000011021.20	1384.54	-0.158225	0.104472	-1.51452	0.129893	0.276071	ENSG00000011021	CLCN6			ENSG00000256473.1	0.5935	1.58171	0.470019	3.3652	0.000764869	0.00688548	ENSG00000256473	AC087260.1			ENSG00000230294.4	11.0513	-1.60353	0.427074	-3.75468	0.000173561	0.0022376	ENSG00000230294	LINC02370																	ENSG00000256473	AC087260.1
ENSG00000011028.12	6512.91	0.20113	0.143493	1.40167	0.161014	0.318211	ENSG00000011028	MRC2			ENSG00000255186.1	1.37003	1.51237	0.312793	4.83503	1.33122e-06	5.08262e-05	ENSG00000255186	AC087277.2			ENSG00000249345.5	2.01112	-2.10278	0.520039	-4.04351	5.26566e-05	0.0008917	ENSG00000249345	LINC02405																	ENSG00000255186	AC087277.2
ENSG00000011052.20	42.7128	-0.114541	0.150573	-0.760705	0.446833	0.615997	ENSG00000011052	NME1-NME2			ENSG00000259276.1	0.815994	1.34672	0.355071	3.79283	0.000148939	0.00198877	ENSG00000259276	AC087286.1			ENSG00000257920.1	3.32511	-1.10053	0.415363	-2.64955	0.00805989	0.0392885	ENSG00000257920	LINC02409																	ENSG00000259276	AC087286.1
ENSG00000011083.7	4.22453	0.246918	0.255614	0.965979	0.334055	0.511575	ENSG00000011083	SLC6A7			ENSG00000256714.1	0.559789	1.15875	0.38519	3.00826	0.00262746	0.017121	ENSG00000256714	AC087318.1			ENSG00000214039.7	6.00401	-2.62895	0.417169	-6.3019	2.94025e-10	5.25636e-08	ENSG00000214039	LINC02418																	ENSG00000256714	AC087318.1
ENSG00000011105.10	3372.39	-0.0386991	0.104714	-0.36957	0.711703	0.82244	ENSG00000011105	TSPAN9			ENSG00000240163.1	4.29315	1.25698	0.207291	6.06387	1.32886e-09	1.80295e-07	ENSG00000240163	AC087385.1			ENSG00000225546.4	5.24861	-2.43083	0.615296	-3.95067	7.79314e-05	0.00120248	ENSG00000225546	LINC02476																	ENSG00000240163	AC087385.1
ENSG00000011114.13	2384.35	-0.103794	0.0819078	-1.26721	0.205082	0.373209	ENSG00000011114	BTBD7			ENSG00000235158.1	0.254948	1.53415	0.559631	2.74136	0.00611864	0.032061	ENSG00000235158	AC087430.1			ENSG00000224506.2	23.2007	-1.18595	0.32991	-3.59475	0.000324703	0.00360942	ENSG00000224506	LINC02523																	ENSG00000235158	AC087430.1
ENSG00000011132.10	1126.97	0.187352	0.0779495	2.4035	0.016239	0.0648	ENSG00000011132	APBA3			ENSG00000259722.2	0.413357	1.47066	0.466524	3.15238	0.00161947	0.0119518	ENSG00000259722	AC087465.1			ENSG00000228709.1	68.1579	-1.16083	0.374746	-3.09766	0.00195057	0.0137117	ENSG00000228709	LINC02575																	ENSG00000259722	AC087465.1
ENSG00000011143.15	1060.12	-0.15488	0.0867145	-1.7861	0.0740839	0.189361	ENSG00000011143	MKS1			ENSG00000244953.1	8.9703	1.94387	0.262616	7.40197	1.34178e-13	6.50722e-11	ENSG00000244953	AC087521.1			ENSG00000134569.8	882.26	-1.39045	0.254853	-5.4559	4.87263e-08	3.54272e-06	ENSG00000134569	LRP4																	ENSG00000244953	AC087521.1
ENSG00000011198.6	809.783	-0.184166	0.088067	-2.0912	0.03651	0.115126	ENSG00000011198	ABHD5			ENSG00000274976.1	27.1847	1.15475	0.183301	6.29977	2.98084e-10	5.30811e-08	ENSG00000274976	AC087588.2			ENSG00000131951.9	18.0092	-1.28507	0.366698	-3.50445	0.000457554	0.00467365	ENSG00000131951	LRRC9																	ENSG00000274976	AC087588.2
ENSG00000011201.9	1003.19	-0.311051	0.198177	-1.56956	0.116517	0.256603	ENSG00000011201	ANOS1			ENSG00000277654.3	0.701686	1.59283	0.456053	3.49265	0.000478256	0.00482992	ENSG00000277654	AC087633.2			ENSG00000166159.9	33.5318	-1.17513	0.400189	-2.93644	0.00332006	0.0203265	ENSG00000166159	LRTM2																	ENSG00000277654	AC087633.2
ENSG00000011243.16	3909.35	0.0511802	0.0932411	0.548902	0.583073	0.727437	ENSG00000011243	AKAP8L			ENSG00000279886.1	1.23668	1.44411	0.288771	5.0009	5.70643e-07	2.55289e-05	ENSG00000279886	AC087645.3			ENSG00000259823.4	26.5164	-1.08867	0.341559	-3.18735	0.00143583	0.010892	ENSG00000259823	LYPD8																	ENSG00000279886	AC087645.3
ENSG00000011258.14	1547.46	-0.00773485	0.0905199	-0.0854491	0.931904	0.961148	ENSG00000011258	MBTD1			ENSG00000278886.1	1.0919	1.35283	0.324722	4.16613	3.0982e-05	0.000597452	ENSG00000278886	AC087821.1			ENSG00000182759.3	59.5709	-2.01541	0.29321	-6.8736	6.26004e-12	1.86495e-09	ENSG00000182759	MAFA																	ENSG00000278886	AC087821.1
ENSG00000011260.12	1653.32	-0.257653	0.0752217	-3.42525	0.000614231	0.00580933	ENSG00000011260	UTP18			ENSG00000197376.2	1.79939	1.0359	0.306225	3.3828	0.00071752	0.00655109	ENSG00000197376	AC089987.1			ENSG00000213401.7	7.72373	-3.75941	0.610527	-6.15764	7.38347e-10	1.11086e-07	ENSG00000213401	MAGEA12																	ENSG00000197376	AC089987.1
ENSG00000011275.17	3384.44	-0.294346	0.0732328	-4.01931	5.83681e-05	0.000961281	ENSG00000011275	RNF216			ENSG00000277223.1	11.175	1.52507	0.409908	3.72051	0.000198819	0.00247638	ENSG00000277223	AC090116.1			ENSG00000221867.7	7.20175	-2.45212	0.677843	-3.61754	0.000297418	0.00336604	ENSG00000221867	MAGEA3																	ENSG00000277223	AC090116.1
ENSG00000011295.14	2337.8	-0.0964422	0.0667065	-1.44577	0.148242	0.301787	ENSG00000011295	TTC19			ENSG00000275805.1	11.7082	1.2749	0.257987	4.94174	7.74291e-07	3.25324e-05	ENSG00000275805	AC090206.1			ENSG00000214107.6	3.75058	-1.89103	0.729079	-2.59372	0.00949438	0.0441744	ENSG00000214107	MAGEB1																	ENSG00000275805	AC090206.1
ENSG00000011304.15	19682.8	-0.0435958	0.0512324	-0.850943	0.394801	0.568813	ENSG00000011304	PTBP1			ENSG00000266965.1	1.70145	1.05112	0.321246	3.27202	0.00106782	0.00878811	ENSG00000266965	AC090220.1			ENSG00000176746.6	4.33862	-1.56137	0.582878	-2.67873	0.0073902	0.0369167	ENSG00000176746	MAGEB6																	ENSG00000266965	AC090220.1
ENSG00000011332.18	238.688	-0.734545	0.230222	-3.19059	0.00141985	0.0107949	ENSG00000011332	DPF1			ENSG00000264705.1	1.30599	1.12278	0.328895	3.41378	0.000640675	0.00600833	ENSG00000264705	AC090337.1			ENSG00000155495.8	197.546	-1.20374	0.446561	-2.69558	0.00702659	0.0355399	ENSG00000155495	MAGEC1																	ENSG00000264705	AC090337.1
ENSG00000011347.8	929.153	0.15652	0.197736	0.791557	0.428619	0.599811	ENSG00000011347	SYT7			ENSG00000259681.1	0.349205	1.04022	0.409763	2.5386	0.0111297	0.0494897	ENSG00000259681	AC090527.1			ENSG00000197769.5	30.0428	-1.23578	0.243015	-5.08522	3.67204e-07	1.80385e-05	ENSG00000197769	MAP1LC3C																	ENSG00000259681	AC090527.1
ENSG00000011376.8	1464.85	-0.0849865	0.0770663	-1.10277	0.270127	0.446023	ENSG00000011376	LARS2			ENSG00000235300.4	5.24041	1.0526	0.286166	3.67829	0.000234806	0.00280653	ENSG00000235300	AC090627.1			ENSG00000152034.9	1.61695	-1.61949	0.528533	-3.06413	0.00218307	0.0148981	ENSG00000152034	MCHR2																	ENSG00000235300	AC090627.1
ENSG00000011405.12	3453.57	0.0767475	0.0744657	1.03064	0.302708	0.480386	ENSG00000011405	PIK3C2A			ENSG00000253784.1	1.62048	1.87603	0.663132	2.82904	0.0046688	0.0262912	ENSG00000253784	AC090735.1			ENSG00000162039.13	12.4206	-1.02136	0.306461	-3.33276	0.000859905	0.00749955	ENSG00000162039	MEIOB																	ENSG00000253784	AC090735.1
ENSG00000011422.10	2490.94	0.29021	0.136348	2.12846	0.0332992	0.107775	ENSG00000011422	PLAUR			ENSG00000253526.1	0.481518	1.35701	0.518235	2.61853	0.00883106	0.0419662	ENSG00000253526	AC090802.1			ENSG00000180336.16	75.132	-1.23168	0.19471	-6.32572	2.52058e-10	4.61469e-08	ENSG00000180336	MEIOC																	ENSG00000253526	AC090802.1
ENSG00000011426.9	2154.49	-0.490867	0.115448	-4.25185	2.12008e-05	0.000445178	ENSG00000011426	ANLN			ENSG00000231780.1	0.648886	1.02844	0.390553	2.63329	0.00845613	0.0407193	ENSG00000231780	AC090960.1			ENSG00000220884.2	11.6673	-1.02677	0.212418	-4.83375	1.33983e-06	5.09839e-05	ENSG00000220884	MESTP1																	ENSG00000231780	AC090960.1
ENSG00000011451.16	7845.31	0.0394484	0.0967721	0.407642	0.683536	0.80181	ENSG00000011451	WIZ			ENSG00000259201.1	6.37249	1.01001	0.166473	6.06713	1.30219e-09	1.78267e-07	ENSG00000259201	AC090971.2			ENSG00000250927.1	6.1499	-1.19989	0.245976	-4.87805	1.07138e-06	4.27304e-05	ENSG00000250927	MESTP3																	ENSG00000259201	AC090971.2
ENSG00000011454.15	2939.65	-0.117607	0.0786193	-1.49591	0.134677	0.283032	ENSG00000011454	RABGAP1			ENSG00000274954.1	0.820521	1.43737	0.368691	3.89857	9.67613e-05	0.00142753	ENSG00000274954	AC090971.5			ENSG00000215004.3	1.8029	-1.0224	0.285111	-3.58599	0.000335807	0.00369948	ENSG00000215004	MESTP4																	ENSG00000274954	AC090971.5
ENSG00000011465.15	19413.5	0.603524	0.211866	2.84861	0.00439103	0.0250858	ENSG00000011465	DCN			ENSG00000246820.2	15.8011	1.11027	0.425837	2.60726	0.00912694	0.042978	ENSG00000246820	AC091013.1			ENSG00000216001.2	0.81791	-1.34302	0.397105	-3.38203	0.000719525	0.00656538	ENSG00000216001	MIR450B																	ENSG00000246820	AC091013.1
ENSG00000011478.10	1096.09	0.0674888	0.105687	0.638573	0.523101	0.679874	ENSG00000011478	QPCTL			ENSG00000278513.1	0.667288	1.56512	0.396472	3.94761	7.89337e-05	0.00121443	ENSG00000278513	AC091046.2			ENSG00000224141.4	27.3145	-2.17597	0.728047	-2.98877	0.00280102	0.0179542	ENSG00000224141	MIR548XHG																	ENSG00000278513	AC091046.2
ENSG00000011485.13	5230.06	-0.021548	0.0883511	-0.243891	0.807315	0.885861	ENSG00000011485	PPP5C			ENSG00000278863.1	1.27872	1.20345	0.298889	4.02642	5.66337e-05	0.000938822	ENSG00000278863	AC091059.2			ENSG00000255571.5	415.847	-1.11046	0.25824	-4.30009	1.70725e-05	0.000378544	ENSG00000255571	MIR9-3HG																	ENSG00000278863	AC091059.2
ENSG00000011523.12	2263.97	-0.000488662	0.0678042	-0.00720695	0.99425	0.996638	ENSG00000011523	CEP68			ENSG00000263958.1	0.913221	1.63866	0.622415	2.63275	0.00846975	0.0407462	ENSG00000263958	AC091138.1			ENSG00000100427.14	317.363	-1.11283	0.352575	-3.15629	0.00159789	0.0118265	ENSG00000100427	MLC1																	ENSG00000263958	AC091138.1
ENSG00000011566.13	2248.34	-0.172218	0.0741185	-2.32355	0.0201494	0.0756836	ENSG00000011566	MAP4K3			ENSG00000259064.2	1.56173	1.11046	0.269253	4.12424	3.71968e-05	0.000686793	ENSG00000259064	AC091544.3			ENSG00000236301.5	1.65139	-1.30779	0.413335	-3.164	0.00155619	0.0115821	ENSG00000236301	MRGPRG-AS1																	ENSG00000259064	AC091544.3
ENSG00000011590.12	44.8827	0.0108776	0.150865	0.0721012	0.942521	0.96724	ENSG00000011590	ZBTB32			ENSG00000234191.1	1.2004	1.20617	0.328476	3.67203	0.000240635	0.00285672	ENSG00000234191	AC091808.1			ENSG00000120149.8	153.851	-1.27887	0.288712	-4.42958	9.44184e-06	0.000239125	ENSG00000120149	MSX2																	ENSG00000234191	AC091808.1
ENSG00000011600.10	5991.69	0.552205	0.159573	3.46053	0.00053912	0.00526384	ENSG00000011600	TYROBP			ENSG00000271904.1	0.667879	1.18851	0.451922	2.6299	0.00854107	0.0409854	ENSG00000271904	AC091826.2			ENSG00000169550.11	410.28	-1.05173	0.298933	-3.51826	0.000434381	0.00447987	ENSG00000169550	MUC15																	ENSG00000271904	AC091826.2
ENSG00000011638.9	1081.37	0.177841	0.127469	1.39517	0.162965	0.320744	ENSG00000011638	TMEM159			ENSG00000249293.1	1.88319	1.05185	0.312733	3.36342	0.00076983	0.00692058	ENSG00000249293	AC091868.2			ENSG00000184956.14	402.412	-1.17768	0.319323	-3.68804	0.000225987	0.0027211	ENSG00000184956	MUC6																	ENSG00000249293	AC091868.2
ENSG00000011677.11	192.846	-0.166964	0.38604	-0.432505	0.665375	0.788793	ENSG00000011677	GABRA3			ENSG00000248537.1	0.454333	1.41035	0.49405	2.85467	0.00430815	0.0247256	ENSG00000248537	AC091906.1			ENSG00000156269.4	9.18561	-3.71517	0.691535	-5.37234	7.77199e-08	5.2567e-06	ENSG00000156269	NAA11																	ENSG00000248537	AC091906.1
ENSG00000012048.18	617.872	-0.643173	0.157804	-4.07578	4.58595e-05	0.000805005	ENSG00000012048	BRCA1			ENSG00000267749.1	3.93246	1.11405	0.220708	5.04764	4.47292e-07	2.10213e-05	ENSG00000267749	AC092068.3			ENSG00000100285.9	899.163	-1.46205	0.301005	-4.85724	1.19035e-06	4.6659e-05	ENSG00000100285	NEFH																	ENSG00000267749	AC092068.3
ENSG00000012061.14	4331.01	0.23334	0.0920373	2.53528	0.0112358	0.0498353	ENSG00000012061	ERCC1			ENSG00000260395.1	1.05462	1.22206	0.331213	3.68966	0.000224553	0.00271027	ENSG00000260395	AC092119.1			ENSG00000165553.4	22.7875	-2.59829	0.374531	-6.93746	3.99212e-12	1.2907e-09	ENSG00000165553	NGB																	ENSG00000260395	AC092119.1
ENSG00000012124.13	1481.03	0.219964	0.257504	0.854216	0.392985	0.567021	ENSG00000012124	CD22			ENSG00000279294.1	1.95445	1.00623	0.247029	4.07334	4.63435e-05	0.000810308	ENSG00000279294	AC092135.1			ENSG00000188580.12	109.733	-1.30774	0.28073	-4.65836	3.18744e-06	0.000102256	ENSG00000188580	NKAIN2																	ENSG00000279294	AC092135.1
ENSG00000012171.16	5366.59	-0.00412636	0.143084	-0.0288388	0.976993	0.986493	ENSG00000012171	SEMA3B			ENSG00000279681.1	0.507905	1.21157	0.401395	3.0184	0.0025411	0.0166752	ENSG00000279681	AC092135.2			ENSG00000125816.4	1.1467	-2.46912	0.47929	-5.15162	2.58243e-07	1.36572e-05	ENSG00000125816	NKX2-4																	ENSG00000279681	AC092135.2
ENSG00000012174.10	1254.47	-0.213971	0.0803952	-2.66148	0.00777972	0.0383037	ENSG00000012174	MBTPS2			ENSG00000279021.1	1.63649	1.62554	0.30384	5.35001	8.79512e-08	5.78562e-06	ENSG00000279021	AC092139.2			ENSG00000165066.12	19.9253	-1.45003	0.344354	-4.21088	2.54379e-05	0.000512207	ENSG00000165066	NKX6-3																	ENSG00000279021	AC092139.2
ENSG00000012211.11	2344.49	0.150574	0.120026	1.25451	0.209658	0.378717	ENSG00000012211	PRICKLE3			ENSG00000279476.1	7.34604	1.43021	0.185664	7.70319	1.32714e-14	8.64287e-12	ENSG00000279476	AC092139.3			ENSG00000179873.13	22.8424	-1.00477	0.304021	-3.30495	0.000949944	0.00808987	ENSG00000179873	NLRP11																	ENSG00000279476	AC092139.3
ENSG00000012223.11	967.753	0.482869	0.29913	1.61424	0.106474	0.241755	ENSG00000012223	LTF			ENSG00000280345.1	0.584445	1.76644	0.468814	3.76789	0.000164631	0.00214921	ENSG00000280345	AC092184.1			ENSG00000158077.4	4.57195	-1.01628	0.296015	-3.43319	0.000596522	0.00568429	ENSG00000158077	NLRP14																	ENSG00000280345	AC092184.1
ENSG00000012232.7	2704.39	-0.240275	0.106295	-2.26045	0.0237932	0.085139	ENSG00000012232	EXTL3			ENSG00000205018.2	1.86583	1.05256	0.249258	4.22276	2.41324e-05	0.000492667	ENSG00000205018	AC092384.1			ENSG00000160505.14	19.8539	-1.45904	0.52585	-2.77463	0.00552648	0.0297902	ENSG00000160505	NLRP4																	ENSG00000205018	AC092384.1
ENSG00000012504.12	9.99184	0.794144	0.443185	1.7919	0.0731491	0.187719	ENSG00000012504	NR1H4			ENSG00000249790.2	7.74682	1.18057	0.284515	4.14941	3.3334e-05	0.000632375	ENSG00000249790	AC092490.1			ENSG00000185269.10	602.474	-1.56057	0.282156	-5.53088	3.18635e-08	2.46615e-06	ENSG00000185269	NOTUM																	ENSG00000249790	AC092490.1
ENSG00000012660.12	3821.2	-0.200256	0.111023	-1.80373	0.0712729	0.184316	ENSG00000012660	ELOVL5			ENSG00000230118.1	8.66078	1.15617	0.262605	4.40267	1.06925e-05	0.000264338	ENSG00000230118	AC092569.1			ENSG00000056291.16	15.2132	-1.4542	0.38694	-3.7582	0.00017114	0.00221138	ENSG00000056291	NPFFR2																	ENSG00000230118	AC092569.1
ENSG00000012779.9	1654.41	0.33912	0.173997	1.949	0.051295	0.146598	ENSG00000012779	ALOX5			ENSG00000248629.1	3.50933	1.11082	0.248477	4.47051	7.80337e-06	0.000206968	ENSG00000248629	AC092608.1			ENSG00000185149.5	30.6161	-1.95681	0.389065	-5.02951	4.91732e-07	2.25066e-05	ENSG00000185149	NPY2R																	ENSG00000248629	AC092608.1
ENSG00000012817.14	0.639666	-0.0627404	0.30349	-0.20673	0.836221	0.903444	ENSG00000012817	KDM5D			ENSG00000280284.1	0.373357	1.58334	0.53128	2.98023	0.00288028	0.0183027	ENSG00000280284	AC092608.3			ENSG00000131910.4	6.80403	-1.16121	0.337423	-3.44141	0.00057869	0.00556439	ENSG00000131910	NR0B2																	ENSG00000280284	AC092608.3
ENSG00000012822.14	5096.18	0.142605	0.0849036	1.67961	0.0930342	0.22102	ENSG00000012822	CALCOCO1			ENSG00000241772.2	10.9725	1.00727	0.181691	5.54388	2.9585e-08	2.31734e-06	ENSG00000241772	AC092620.2			ENSG00000144227.4	10.3446	-1.23009	0.38336	-3.20872	0.00133328	0.0103245	ENSG00000144227	NXPH2																	ENSG00000241772	AC092620.2
ENSG00000012963.12	2236.9	-0.201431	0.0833144	-2.41772	0.0156182	0.0631082	ENSG00000012963	UBR7			ENSG00000225451.1	0.766098	2.37227	0.775615	3.05856	0.00222401	0.0151052	ENSG00000225451	AC092634.2			ENSG00000169856.8	1.83078	-1.1518	0.401469	-2.86897	0.00411816	0.0239	ENSG00000169856	ONECUT1																	ENSG00000225451	AC092634.2
ENSG00000012983.10	1931.43	0.114877	0.0740097	1.55219	0.120617	0.262901	ENSG00000012983	MAP4K5			ENSG00000278862.1	2.05091	1.29986	0.35082	3.7052	0.000211225	0.002585	ENSG00000278862	AC092724.1			ENSG00000119547.5	239.207	-1.7136	0.303933	-5.63811	1.7193e-08	1.47772e-06	ENSG00000119547	ONECUT2																	ENSG00000278862	AC092724.1
ENSG00000013016.13	1275.24	0.0148094	0.103244	0.143441	0.885942	0.933965	ENSG00000013016	EHD3			ENSG00000259771.1	5.44286	1.0568	0.172003	6.14405	8.04417e-10	1.18676e-07	ENSG00000259771	AC092756.1			ENSG00000205922.4	7.69064	-1.00534	0.280015	-3.59029	0.000330306	0.003653	ENSG00000205922	ONECUT3																	ENSG00000259771	AC092756.1
ENSG00000013275.6	8758.8	-0.145994	0.121045	-1.20612	0.227771	0.399845	ENSG00000013275	PSMC4			ENSG00000259735.1	4.26288	1.28354	0.197691	6.49264	8.43454e-11	1.75573e-08	ENSG00000259735	AC092868.2			ENSG00000168124.2	6.48427	-1.1927	0.470213	-2.53652	0.011196	0.0497071	ENSG00000168124	OR1F1																	ENSG00000259735	AC092868.2
ENSG00000013288.7	3294.85	-0.126523	0.0969811	-1.30462	0.192022	0.35754	ENSG00000013288	MAN2B2			ENSG00000279530.1	4.82235	1.53832	0.27964	5.50107	3.77483e-08	2.86328e-06	ENSG00000279530	AC092881.1			ENSG00000180090.4	2.56365	-1.88516	0.616304	-3.05882	0.00222209	0.0150967	ENSG00000180090	OR3A1																	ENSG00000279530	AC092881.1
ENSG00000013293.5	4.30308	0.143578	0.257958	0.556595	0.577804	0.723497	ENSG00000013293	SLC7A14			ENSG00000223675.1	1.17419	1.40083	0.373479	3.75075	0.000176308	0.00226468	ENSG00000223675	AC093117.1			ENSG00000221882.2	9.07715	-2.00694	0.578911	-3.46675	0.000526785	0.00516775	ENSG00000221882	OR3A2																	ENSG00000223675	AC093117.1
ENSG00000013297.9	943.834	0.511395	0.197383	2.59088	0.00957322	0.0444504	ENSG00000013297	CLDN11			ENSG00000248779.1	0.432287	1.4274	0.478236	2.98472	0.00283842	0.0181023	ENSG00000248779	AC093297.1			ENSG00000205409.3	0.799608	-1.53512	0.549711	-2.79259	0.00522878	0.0285843	ENSG00000205409	OR52E6																	ENSG00000248779	AC093297.1
ENSG00000013306.14	13724.5	-0.0105596	0.0895662	-0.117897	0.906149	0.9461	ENSG00000013306	SLC25A39			ENSG00000224529.1	31.5266	2.26769	0.405407	5.59361	2.22402e-08	1.83671e-06	ENSG00000224529	AC093698.2			ENSG00000188269.7	2.12939	-1.04692	0.338732	-3.09072	0.00199674	0.0139502	ENSG00000188269	OR7A5																	ENSG00000224529	AC093698.2
ENSG00000013364.17	7966.15	0.360866	0.107757	3.34887	0.000811406	0.00719518	ENSG00000013364	MVP			ENSG00000248388.4	1.70096	1.1056	0.403728	2.73847	0.00617256	0.032273	ENSG00000248388	AC093801.1			ENSG00000235855.3	1.25849	-1.15476	0.386154	-2.9904	0.00278612	0.0178763	ENSG00000235855	OR7E145P																	ENSG00000248388	AC093801.1
ENSG00000013374.14	5200.42	0.152065	0.0836784	1.81725	0.0691787	0.180847	ENSG00000013374	NUB1			ENSG00000249275.1	4.86024	1.06778	0.280028	3.81311	0.00013723	0.00186378	ENSG00000249275	AC093817.1			ENSG00000188729.5	16.3359	-1.4479	0.39207	-3.69296	0.000221659	0.00268458	ENSG00000188729	OSTN																	ENSG00000249275	AC093817.1
ENSG00000013375.14	1949.43	-0.126252	0.0822017	-1.53588	0.124568	0.268687	ENSG00000013375	PGM3			ENSG00000248152.1	0.808795	1.5457	0.441556	3.50057	0.000464256	0.00472741	ENSG00000248152	AC093879.1			ENSG00000163982.5	15.1386	-1.45736	0.4043	-3.60464	0.000312587	0.00350206	ENSG00000163982	OTOP1																	ENSG00000248152	AC093879.1
ENSG00000013392.7	655.901	0.0068039	0.0897385	0.0758191	0.939563	0.965578	ENSG00000013392	RWDD2A			ENSG00000249373.2	0.286376	1.80718	0.571173	3.16398	0.00155626	0.0115821	ENSG00000249373	AC093879.2			ENSG00000068985.4	10.8866	-3.41936	0.57543	-5.94226	2.81113e-09	3.31139e-07	ENSG00000068985	PAGE1																	ENSG00000249373	AC093879.2
ENSG00000013441.14	3157.01	0.105135	0.0889873	1.18146	0.237418	0.410668	ENSG00000013441	CLK1			ENSG00000228655.5	1.58879	1.4066	0.311533	4.5151	6.32854e-06	0.000176297	ENSG00000228655	AC096558.1			ENSG00000234068.5	99.3637	-2.93472	0.612403	-4.79213	1.65017e-06	5.99414e-05	ENSG00000234068	PAGE2																	ENSG00000228655	AC096558.1
ENSG00000013503.8	900.668	-0.279611	0.0838794	-3.33349	0.000857628	0.00748405	ENSG00000013503	POLR3B			ENSG00000251171.1	1.36888	1.08782	0.316735	3.4345	0.000593656	0.00566739	ENSG00000251171	AC096741.1			ENSG00000238269.7	11.9015	-2.4296	0.433559	-5.60384	2.09654e-08	1.75045e-06	ENSG00000238269	PAGE2B																	ENSG00000251171	AC096741.1
ENSG00000013523.8	2357.11	-0.0913887	0.0905368	-1.00941	0.312778	0.490847	ENSG00000013523	ANGEL1			ENSG00000280551.1	8.80525	1.56024	0.226235	6.89656	5.32782e-12	1.63006e-09	ENSG00000280551	AC096745.2			ENSG00000171759.7	13.6555	-1.2888	0.369813	-3.485	0.00049214	0.00493407	ENSG00000171759	PAH																	ENSG00000280551	AC096745.2
ENSG00000013561.16	2089.81	0.0674703	0.0779678	0.865361	0.386841	0.561793	ENSG00000013561	RNF14			ENSG00000275348.1	0.573342	1.04087	0.382877	2.71855	0.00655678	0.0336945	ENSG00000275348	AC096861.1			ENSG00000218823.1	1.88286	-1.0023	0.383253	-2.61524	0.00891655	0.0422667	ENSG00000218823	PAPOLB																	ENSG00000275348	AC096861.1
ENSG00000013563.12	1261.52	-0.165372	0.0919164	-1.79916	0.0719934	0.185589	ENSG00000013563	DNASE1L1			ENSG00000224618.1	1.28574	1.33072	0.313868	4.23973	2.2379e-05	0.000465615	ENSG00000224618	AC096921.1			ENSG00000188582.7	1.68723	-1.3108	0.491835	-2.66513	0.00769596	0.0380332	ENSG00000188582	PAQR9																	ENSG00000224618	AC096921.1
ENSG00000013573.15	2471.15	-0.16209	0.102238	-1.58543	0.11287	0.251203	ENSG00000013573	DDX11			ENSG00000248790.1	1.78163	1.11062	0.260045	4.27088	1.94704e-05	0.000416908	ENSG00000248790	AC097103.1			ENSG00000009709.10	1.92542	-1.7116	0.518508	-3.30101	0.00096338	0.00817376	ENSG00000009709	PAX7																	ENSG00000248790	AC097103.1
ENSG00000013583.7	2407.26	0.0511087	0.0949897	0.538045	0.590546	0.733269	ENSG00000013583	HEBP1			ENSG00000279845.1	4.68263	1.07742	0.228965	4.7056	2.53124e-06	8.48467e-05	ENSG00000279845	AC097372.3			ENSG00000138650.8	256.28	-1.11098	0.294415	-3.77351	0.00016097	0.00211109	ENSG00000138650	PCDH10																	ENSG00000279845	AC097372.3
ENSG00000013588.5	4749.76	0.414442	0.213492	1.94125	0.0522276	0.148361	ENSG00000013588	GPRC5A			ENSG00000187904.3	1.40249	1.14978	0.255461	4.50079	6.77025e-06	0.000185701	ENSG00000187904	AC097382.1			ENSG00000230251.1	2.05144	-1.33725	0.338247	-3.95348	7.7023e-05	0.00119106	ENSG00000230251	PHBP4																	ENSG00000187904	AC097382.1
ENSG00000013619.12	1352.8	-0.122647	0.155501	-0.788721	0.430275	0.60128	ENSG00000013619	MAMLD1			ENSG00000251095.5	2.40509	1.12186	0.363182	3.08898	0.00200844	0.0140097	ENSG00000251095	AC097478.1			ENSG00000139144.8	4.40582	-1.43562	0.430509	-3.3347	0.00085391	0.00745998	ENSG00000139144	PIK3C2G																	ENSG00000251095	AC097478.1
ENSG00000013725.13	356.127	0.12001	0.180239	0.665837	0.505515	0.666247	ENSG00000013725	CD6			ENSG00000250189.2	0.681928	2.09299	0.493808	4.23847	2.25052e-05	0.000466981	ENSG00000250189	AC097504.1			ENSG00000115138.9	74.9355	-1.26982	0.211986	-5.9901	2.09711e-09	2.62769e-07	ENSG00000115138	POMC																	ENSG00000250189	AC097504.1
ENSG00000013810.17	4706.73	-0.333891	0.11858	-2.81574	0.00486654	0.0271251	ENSG00000013810	TACC3			ENSG00000274387.1	0.511242	1.04778	0.388696	2.69562	0.00702576	0.0355397	ENSG00000274387	AC097634.2			ENSG00000198914.2	46.3056	-1.58544	0.394892	-4.01487	5.94788e-05	0.000975696	ENSG00000198914	POU3F3																	ENSG00000274387	AC097634.2
ENSG00000014123.9	2273.55	0.00285206	0.0908607	0.0313894	0.974959	0.985421	ENSG00000014123	UFL1			ENSG00000279017.1	8.43035	1.20199	0.363492	3.3068	0.000943681	0.00804254	ENSG00000279017	AC098476.1			ENSG00000152192.7	7.5374	-1.18659	0.303214	-3.91337	9.10152e-05	0.00136081	ENSG00000152192	POU4F1																	ENSG00000279017	AC098476.1
ENSG00000014138.7	2123.45	-0.223193	0.0888121	-2.51309	0.0119678	0.0521985	ENSG00000014138	POLA2			ENSG00000280140.1	1.03185	1.1306	0.337694	3.348	0.000813983	0.00721051	ENSG00000280140	AC098679.4			ENSG00000229637.3	7.79242	-3.00731	0.595839	-5.04719	4.48351e-07	2.10277e-05	ENSG00000229637	PRAC2																	ENSG00000280140	AC098679.4
ENSG00000014164.6	5105.22	0.262599	0.0932522	2.81601	0.00486249	0.0271085	ENSG00000014164	ZC3H3			ENSG00000279620.1	2.01074	1.25542	0.293237	4.28123	1.85862e-05	0.000402895	ENSG00000279620	AC099494.3			ENSG00000121335.11	6.58744	-1.11511	0.419114	-2.66063	0.00779957	0.0383866	ENSG00000121335	PRB2																	ENSG00000279620	AC099494.3
ENSG00000014216.14	22848.8	0.139314	0.086075	1.61852	0.105551	0.240407	ENSG00000014216	CAPN1			ENSG00000260862.1	0.580412	1.02194	0.3479	2.93746	0.00330917	0.020279	ENSG00000260862	AC099506.1			ENSG00000164256.8	7.23368	-1.47261	0.434035	-3.39283	0.000691755	0.00636686	ENSG00000164256	PRDM9																	ENSG00000260862	AC099506.1
ENSG00000014257.14	939.163	-0.0525924	0.222548	-0.236319	0.813185	0.88907	ENSG00000014257	ACPP			ENSG00000279570.1	2.31817	1.20238	0.244159	4.92455	8.45527e-07	3.50576e-05	ENSG00000279570	AC099804.1			ENSG00000119973.4	1.80362	-2.13076	0.423014	-5.0371	4.72643e-07	2.18201e-05	ENSG00000119973	PRLHR																	ENSG00000279570	AC099804.1
ENSG00000014641.16	7120.35	-0.158861	0.0773685	-2.05331	0.0400428	0.122883	ENSG00000014641	MDH1			ENSG00000254865.1	0.628258	1.93795	0.397886	4.87063	1.11246e-06	4.38698e-05	ENSG00000254865	AC100763.1			ENSG00000250273.1	1.42823	-1.05945	0.399577	-2.65142	0.00801534	0.0391593	ENSG00000250273	PSMC1P5																	ENSG00000254865	AC100763.1
ENSG00000014824.12	3902.83	-0.1565	0.0710756	-2.20188	0.027674	0.0947482	ENSG00000014824	SLC30A9			ENSG00000279339.1	25.359	1.00304	0.159615	6.2841	3.29761e-10	5.7597e-08	ENSG00000279339	AC100788.2			ENSG00000257331.1	1.43116	-1.16437	0.249257	-4.67135	2.99226e-06	9.73648e-05	ENSG00000257331	RACGAP1P																	ENSG00000279339	AC100788.2
ENSG00000014914.18	767.675	0.0106205	0.114792	0.0925197	0.926285	0.95828	ENSG00000014914	MTMR11			ENSG00000272192.1	28.9766	1.05532	0.216357	4.8777	1.07331e-06	4.27326e-05	ENSG00000272192	AC100812.1			ENSG00000244588.4	2.08109	-1.08891	0.348074	-3.12838	0.0017577	0.0127121	ENSG00000244588	RAD21L1																	ENSG00000272192	AC100812.1
ENSG00000014919.11	2280.45	-0.238245	0.0678173	-3.51304	0.000443009	0.00454648	ENSG00000014919	COX15			ENSG00000259458.1	1.69904	1.33462	0.310492	4.2984	1.72038e-05	0.000380159	ENSG00000259458	AC100839.1			ENSG00000124232.9	28.2674	-1.09611	0.291536	-3.75978	0.000170063	0.0022012	ENSG00000124232	RBPJL																	ENSG00000259458	AC100839.1
ENSG00000015133.17	2689.18	0.0962266	0.125475	0.766896	0.443143	0.612744	ENSG00000015133	CCDC88C			ENSG00000253112.1	1.24211	1.09841	0.300504	3.65522	0.000256964	0.00300288	ENSG00000253112	AC102945.1			ENSG00000206878.1	1.68828	-1.10388	0.388856	-2.83879	0.00452856	0.0256898	ENSG00000206878	RF00432																	ENSG00000253112	AC102945.1
ENSG00000015153.13	1036.58	-0.0807925	0.0736026	-1.09769	0.272342	0.448539	ENSG00000015153	YAF2			ENSG00000274383.1	99.9032	1.11648	0.152779	7.30778	2.71588e-13	1.23318e-10	ENSG00000274383	AC103691.1			ENSG00000111783.11	6.33845	-1.66978	0.355785	-4.69322	2.68943e-06	8.92838e-05	ENSG00000111783	RFX4																	ENSG00000274383	AC103691.1
ENSG00000015171.17	4558.01	-0.0648	0.0796405	-0.813656	0.415842	0.587835	ENSG00000015171	ZMYND11			ENSG00000278275.1	1.23854	1.13171	0.343668	3.29303	0.000991132	0.00834862	ENSG00000278275	AC103705.1			ENSG00000177181.13	412.179	-1.02554	0.216683	-4.73289	2.21345e-06	7.65588e-05	ENSG00000177181	RIMKLA																	ENSG00000278275	AC103705.1
ENSG00000015285.9	723.406	0.345033	0.143843	2.39867	0.0164546	0.0653993	ENSG00000015285	WAS			ENSG00000253475.1	19.6058	1.17585	0.174492	6.73872	1.59788e-11	4.23502e-09	ENSG00000253475	AC103769.1			ENSG00000199572.1	1.48801	-1.54492	0.506451	-3.05049	0.00228469	0.0154208	ENSG00000199572	RNA5SP174																	ENSG00000253475	AC103769.1
ENSG00000015413.8	114.011	0.640581	0.247416	2.58909	0.00962311	0.0446185	ENSG00000015413	DPEP1			ENSG00000264263.1	0.666333	1.65943	0.492147	3.37183	0.000746708	0.00675022	ENSG00000264263	AC103949.1			ENSG00000252272.1	6.84437	-1.01047	0.28563	-3.5377	0.000403636	0.0042238	ENSG00000252272	RNA5SP470																	ENSG00000264263	AC103949.1
ENSG00000015475.17	2497.1	-0.00653873	0.114927	-0.0568944	0.954629	0.974226	ENSG00000015475	BID			ENSG00000226410.1	0.548042	1.30204	0.380117	3.42536	0.000613977	0.00580813	ENSG00000226410	AC104058.1			ENSG00000187870.7	2.78922	-1.09085	0.318241	-3.42775	0.000608597	0.00576919	ENSG00000187870	RNFT1P3																	ENSG00000226410	AC104058.1
ENSG00000015479.16	204.704	-0.0909937	0.111199	-0.818293	0.41319	0.58528	ENSG00000015479	MATR3			ENSG00000254707.1	0.481854	1.18434	0.437019	2.71004	0.00672744	0.0343392	ENSG00000254707	AC104237.1			ENSG00000226466.2	0.815243	-1.01569	0.259634	-3.91202	9.15256e-05	0.0013662	ENSG00000226466	RPA2P2																	ENSG00000254707	AC104237.1
ENSG00000015520.13	54.1069	0.707689	0.224819	3.14781	0.00164498	0.0120914	ENSG00000015520	NPC1L1			ENSG00000275612.1	4.4388	1.04784	0.391341	2.67757	0.00741588	0.0370201	ENSG00000275612	AC104237.2			ENSG00000227063.5	401.983	-1.1821	0.317338	-3.72504	0.000195285	0.00244103	ENSG00000227063	RPL41P1																	ENSG00000275612	AC104237.2
ENSG00000015532.8	2519.79	0.00328963	0.08135	0.040438	0.967744	0.981371	ENSG00000015532	XYLT2			ENSG00000230623.2	9.69611	1.83347	0.507484	3.61286	0.000302836	0.00341425	ENSG00000230623	AC104461.1			ENSG00000143171.11	308.66	-1.0353	0.352124	-2.94016	0.00328041	0.0201406	ENSG00000143171	RXRG																	ENSG00000230623	AC104461.1
ENSG00000015568.11	3.08568	-0.203947	0.162803	-1.25273	0.210306	0.379421	ENSG00000015568	RGPD5			ENSG00000265625.1	3.85517	1.42269	0.201504	7.06037	1.66063e-12	5.96088e-10	ENSG00000265625	AC104564.5			ENSG00000080293.8	20.8166	-1.27714	0.298408	-4.27984	1.87024e-05	0.000404689	ENSG00000080293	SCTR																	ENSG00000265625	AC104564.5
ENSG00000015592.15	7.36129	0.495951	0.341634	1.4517	0.146584	0.299495	ENSG00000015592	STMN4			ENSG00000223991.1	11.5315	1.18568	0.397352	2.98396	0.00284542	0.0181393	ENSG00000223991	AC104809.1			ENSG00000100095.17	41.0809	-1.3904	0.341652	-4.06963	4.70879e-05	0.000820563	ENSG00000100095	SEZ6L																	ENSG00000223991	AC104809.1
ENSG00000015676.16	5678.34	-0.0336803	0.0718712	-0.468621	0.639341	0.770193	ENSG00000015676	NUDCD3			ENSG00000250350.1	0.592029	1.11901	0.397712	2.81361	0.00489893	0.0272483	ENSG00000250350	AC104819.2			ENSG00000112246.8	13.3838	-1.61464	0.506626	-3.18705	0.00143731	0.010895	ENSG00000112246	SIM1																	ENSG00000250350	AC104819.2
ENSG00000016082.13	23.0567	0.238259	0.377793	0.63066	0.528263	0.68411	ENSG00000016082	ISL1			ENSG00000278891.1	44.2193	1.22908	0.196759	6.24662	4.19425e-10	6.92766e-08	ENSG00000278891	AC105101.1			ENSG00000126778.8	993.519	-1.1736	0.303972	-3.86087	0.000112983	0.00160504	ENSG00000126778	SIX1																	ENSG00000278891	AC105101.1
ENSG00000016391.9	669.19	-0.473265	0.157007	-3.01429	0.00257581	0.016859	ENSG00000016391	CHDH			ENSG00000279439.1	1.05407	1.66397	0.443885	3.74866	0.000177779	0.00227973	ENSG00000279439	AC105114.1			ENSG00000145248.6	57.5128	-1.0909	0.23716	-4.59987	4.22749e-06	0.000127617	ENSG00000145248	SLC10A4																	ENSG00000279439	AC105114.1
ENSG00000016402.11	685.468	0.0334975	0.205357	0.163119	0.870425	0.924749	ENSG00000016402	IL20RA			ENSG00000254048.1	0.618924	1.4648	0.492602	2.97359	0.00294337	0.0185741	ENSG00000254048	AC105150.1			ENSG00000196660.9	9.72584	-1.09196	0.275956	-3.95701	7.58935e-05	0.0011764	ENSG00000196660	SLC30A10																	ENSG00000254048	AC105150.1
ENSG00000016490.14	0.308533	0.822711	0.597948	1.37589	0.168855	0.3282	ENSG00000016490	CLCA1			ENSG00000254574.1	1.37421	1.07405	0.32554	3.2993	0.000969272	0.00821458	ENSG00000254574	AC105219.3			ENSG00000115194.9	35.6397	-2.04947	0.280652	-7.30254	2.8238e-13	1.26205e-10	ENSG00000115194	SLC30A3																	ENSG00000254574	AC105219.3
ENSG00000016602.9	2.56063	0.473732	0.342589	1.3828	0.166727	0.325465	ENSG00000016602	CLCA4			ENSG00000279786.1	55.9414	1.04294	0.145301	7.17778	7.08499e-13	2.88378e-10	ENSG00000279786	AC105235.1			ENSG00000196376.9	65.7821	-1.073	0.249767	-4.29601	1.73898e-05	0.000383155	ENSG00000196376	SLC35F1																	ENSG00000279786	AC105235.1
ENSG00000016864.15	2796.77	-0.0776703	0.0607286	-1.27897	0.200906	0.368203	ENSG00000016864	GLT8D1			ENSG00000276393.1	0.574548	1.20536	0.39403	3.05906	0.00222035	0.0150893	ENSG00000276393	AC105429.2			ENSG00000166558.9	34.4534	-1.82134	0.382406	-4.76285	1.90879e-06	6.78752e-05	ENSG00000166558	SLC38A8																	ENSG00000276393	AC105429.2
ENSG00000017260.18	6475.16	-0.10356	0.0689245	-1.50252	0.132963	0.280737	ENSG00000017260	ATP2C1			ENSG00000124835.2	1.85541	1.28709	0.275714	4.66822	3.03826e-06	9.86505e-05	ENSG00000124835	AC105760.1			ENSG00000165970.10	1.27339	-2.28358	0.633449	-3.60499	0.000312161	0.00349901	ENSG00000165970	SLC6A5																	ENSG00000124835	AC105760.1
ENSG00000017427.14	491.893	0.509132	0.213403	2.38577	0.0170433	0.0670523	ENSG00000017427	IGF1			ENSG00000249977.1	0.602697	1.21222	0.442072	2.74214	0.00610405	0.0320213	ENSG00000249977	AC106748.1			ENSG00000165349.10	127.3	-1.17296	0.290506	-4.03764	5.39909e-05	0.000904884	ENSG00000165349	SLC7A3																	ENSG00000249977	AC106748.1
ENSG00000017483.13	660.315	0.500273	0.232107	2.15535	0.0311344	0.102797	ENSG00000017483	SLC38A5			ENSG00000277041.1	0.484322	1.28738	0.430592	2.98979	0.0027917	0.017907	ENSG00000277041	AC106788.2			ENSG00000134538.2	4.66611	-1.4783	0.392944	-3.76211	0.000168489	0.00218704	ENSG00000134538	SLCO1B1																	ENSG00000277041	AC106788.2
ENSG00000017797.10	6577.4	-0.120997	0.0940005	-1.28719	0.198027	0.364745	ENSG00000017797	RALBP1			ENSG00000253519.1	4.17706	1.03041	0.224751	4.58468	4.54692e-06	0.000135212	ENSG00000253519	AC106801.1			ENSG00000187122.15	109.32	-1.3628	0.267206	-5.10019	3.39322e-07	1.7036e-05	ENSG00000187122	SLIT1																	ENSG00000253519	AC106801.1
ENSG00000018189.11	1058.86	-0.105843	0.0971786	-1.08916	0.276082	0.452432	ENSG00000018189	RUFY3			ENSG00000197644.2	2.63663	1.23656	0.383683	3.22285	0.0012692	0.00996738	ENSG00000197644	AC106870.1			ENSG00000139656.6	4.39535	-1.01719	0.294872	-3.44961	0.000561405	0.00543371	ENSG00000139656	SMIM2																	ENSG00000197644	AC106870.1
ENSG00000018236.13	677.23	0.326497	0.223187	1.46288	0.1435	0.295337	ENSG00000018236	CNTN1			ENSG00000236941.6	16.4636	1.74249	0.433255	4.02186	5.77397e-05	0.000954035	ENSG00000236941	AC106872.1			ENSG00000235285.1	1.04074	-1.36566	0.450086	-3.03422	0.00241155	0.016049	ENSG00000235285	SMIM2-IT1																	ENSG00000236941	AC106872.1
ENSG00000018280.15	919.318	0.206719	0.135185	1.52916	0.126225	0.271144	ENSG00000018280	SLC11A1			ENSG00000228368.1	1.76939	1.20142	0.252451	4.75902	1.94531e-06	6.90124e-05	ENSG00000228368	AC106873.1			ENSG00000165643.9	4.64565	-3.25228	0.469652	-6.92486	4.364e-12	1.38154e-09	ENSG00000165643	SOHLH1																	ENSG00000228368	AC106873.1
ENSG00000018408.13	6299.97	-0.0448596	0.0854287	-0.525112	0.599505	0.739739	ENSG00000018408	WWTR1			ENSG00000228496.1	8.95428	1.09756	0.374009	2.93458	0.00334003	0.020405	ENSG00000228496	AC106875.1			ENSG00000167941.2	44.8786	-1.03588	0.308324	-3.3597	0.000780284	0.00699387	ENSG00000167941	SOST																	ENSG00000228496	AC106875.1
ENSG00000018510.11	2092.66	-0.321004	0.0833874	-3.84955	0.000118336	0.00166345	ENSG00000018510	AGPS			ENSG00000248416.1	3.54651	1.00965	0.220373	4.58154	4.61573e-06	0.000136901	ENSG00000248416	AC107464.2			ENSG00000125285.5	18.7372	-1.82367	0.394262	-4.62554	3.73623e-06	0.000115239	ENSG00000125285	SOX21																	ENSG00000248416	AC107464.2
ENSG00000018607.6	4.03624	-0.0348121	0.215748	-0.161355	0.871813	0.925642	ENSG00000018607	ZNF806			ENSG00000254278.1	1.92239	1.14176	0.276163	4.13436	3.55946e-05	0.000663933	ENSG00000254278	AC107953.2			ENSG00000227640.2	14.0024	-2.00216	0.413113	-4.84653	1.25643e-06	4.88292e-05	ENSG00000227640	SOX21-AS1																	ENSG00000254278	AC107953.2
ENSG00000018610.12	1148.41	-0.139426	0.0678652	-2.05445	0.039932	0.122685	ENSG00000018610	CXorf56			ENSG00000270017.1	0.516822	1.21052	0.37997	3.18583	0.00144338	0.0109338	ENSG00000270017	AC107976.1			ENSG00000134595.7	46.9285	-1.59988	0.392437	-4.07679	4.56619e-05	0.000802464	ENSG00000134595	SOX3																	ENSG00000270017	AC107976.1
ENSG00000018625.13	191.308	-0.237203	0.295996	-0.801371	0.422917	0.594552	ENSG00000018625	ATP1A2			ENSG00000259690.1	1.88542	1.41845	0.328387	4.31943	1.5643e-05	0.000353378	ENSG00000259690	AC107980.1			ENSG00000204335.3	445.215	-1.11901	0.256681	-4.35955	1.30329e-05	0.000308961	ENSG00000204335	SP5																	ENSG00000259690	AC107980.1
ENSG00000018699.10	1139.72	-0.291067	0.0673805	-4.31975	1.56205e-05	0.000353046	ENSG00000018699	TTC27			ENSG00000272406.1	3.24454	1.11778	0.219772	5.0861	3.65508e-07	1.79745e-05	ENSG00000272406	AC108102.1			ENSG00000164651.15	30.5543	-1.65305	0.435331	-3.79723	0.000146321	0.00196128	ENSG00000164651	SP8																	ENSG00000272406	AC108102.1
ENSG00000018869.15	169.009	0.0340969	0.116928	0.291605	0.770588	0.862318	ENSG00000018869	ZNF582			ENSG00000251523.1	0.666473	1.0032	0.382285	2.62422	0.00868479	0.0414439	ENSG00000251523	AC108159.1			ENSG00000164871.16	17.533	-1.67242	0.579965	-2.88366	0.00393089	0.0230627	ENSG00000164871	SPAG11B																	ENSG00000251523	AC108159.1
ENSG00000019102.10	665.667	0.496612	0.315034	1.57638	0.114939	0.254307	ENSG00000019102	VSIG2			ENSG00000280285.1	4.45253	1.04198	0.213339	4.88414	1.03883e-06	4.16339e-05	ENSG00000280285	AC108215.1			ENSG00000230246.6	4.75454	-1.84534	0.453658	-4.06769	4.74822e-05	0.000826325	ENSG00000230246	SPATA31C1																	ENSG00000280285	AC108215.1
ENSG00000019144.15	4422.03	0.0997197	0.115094	0.866419	0.38626	0.561261	ENSG00000019144	PHLDB1			ENSG00000239280.1	5.2802	1.05994	0.202773	5.22721	1.72084e-07	9.93013e-06	ENSG00000239280	AC108693.1			ENSG00000175093.4	148.444	-1.31582	0.305987	-4.30023	1.70623e-05	0.000378501	ENSG00000175093	SPSB4																	ENSG00000239280	AC108693.1
ENSG00000019169.10	361.315	1.05395	0.246954	4.26781	1.97401e-05	0.000420745	ENSG00000019169	MARCO			ENSG00000213896.4	14.8919	1.21177	0.309546	3.91467	9.05295e-05	0.00135577	ENSG00000213896	AC109486.1			ENSG00000165120.3	0.777168	-1.12589	0.349753	-3.21911	0.0012859	0.0100549	ENSG00000165120	SSMEM1																	ENSG00000213896	AC109486.1
ENSG00000019186.8	126.655	0.769921	0.335968	2.29165	0.0219261	0.0803035	ENSG00000019186	CYP24A1			ENSG00000260378.1	1.50755	1.0046	0.258125	3.89191	9.946e-05	0.00145836	ENSG00000260378	AC109597.1			ENSG00000126752.7	20.7405	-2.36607	0.474046	-4.99123	5.99961e-07	2.6516e-05	ENSG00000126752	SSX1																	ENSG00000260378	AC109597.1
ENSG00000019485.11	1298.71	-0.0333334	0.121523	-0.274298	0.783856	0.870448	ENSG00000019485	PRDM11			ENSG00000261763.1	0.558594	1.87195	0.474448	3.94553	7.96251e-05	0.00122314	ENSG00000261763	AC110716.2			ENSG00000171772.14	11.5616	-1.22487	0.376115	-3.25664	0.0011274	0.00914014	ENSG00000171772	SYCE1																	ENSG00000261763	AC110716.2
ENSG00000019505.6	915.604	-0.511503	0.196773	-2.59946	0.00933699	0.0436924	ENSG00000019505	SYT13			ENSG00000249441.1	2.29017	1.04966	0.285831	3.6723	0.000240379	0.00285443	ENSG00000249441	AC110767.1			ENSG00000179751.6	1.75215	-1.63099	0.598042	-2.72721	0.00638717	0.0330427	ENSG00000179751	SYCN																	ENSG00000249441	AC110767.1
ENSG00000019549.7	766.132	0.242226	0.199601	1.21355	0.224919	0.396695	ENSG00000019549	SNAI2			ENSG00000269506.2	1.02832	1.44722	0.336976	4.29474	1.74896e-05	0.00038488	ENSG00000269506	AC110792.2			ENSG00000169836.4	3.59268	-1.00903	0.390616	-2.58317	0.00978962	0.0451928	ENSG00000169836	TACR3																	ENSG00000269506	AC110792.2
ENSG00000019582.13	214770	0.53182	0.172891	3.07604	0.00209771	0.0144669	ENSG00000019582	CD74			ENSG00000249690.1	1.5221	1.59184	0.297448	5.35167	8.71474e-08	5.74103e-06	ENSG00000249690	AC110813.1			ENSG00000102387.14	22.5241	-1.27939	0.258324	-4.95264	7.32116e-07	3.12207e-05	ENSG00000102387	TAF7L																	ENSG00000249690	AC110813.1
ENSG00000019991.14	133.807	0.0979265	0.171847	0.569848	0.568781	0.716845	ENSG00000019991	HGF			ENSG00000249278.1	0.421897	1.34602	0.49582	2.71473	0.00663293	0.0339786	ENSG00000249278	AC112249.1			ENSG00000144834.11	9.50348	-1.09659	0.337771	-3.24655	0.00116814	0.00936765	ENSG00000144834	TAGLN3																	ENSG00000249278	AC112249.1
ENSG00000019995.6	961.215	-0.429239	0.102065	-4.20553	2.60469e-05	0.000522832	ENSG00000019995	ZRANB1			ENSG00000272255.1	9.40958	1.08772	0.202783	5.36395	8.14215e-08	5.44347e-06	ENSG00000272255	AC113361.1			ENSG00000164532.10	10.465	-1.1471	0.378658	-3.02938	0.00245056	0.0162469	ENSG00000164532	TBX20																	ENSG00000272255	AC113361.1
ENSG00000020129.14	3248.55	-0.052662	0.0906425	-0.580986	0.56125	0.710576	ENSG00000020129	NCDN			ENSG00000206356.5	2.79498	1.17605	0.315129	3.73198	0.000189979	0.00239154	ENSG00000206356	AC114324.1			ENSG00000184905.7	326.584	-1.09355	0.272061	-4.01951	5.83188e-05	0.000960877	ENSG00000184905	TCEAL2																	ENSG00000206356	AC114324.1
ENSG00000020181.16	1743.4	0.362647	0.175209	2.06979	0.0384718	0.119492	ENSG00000020181	ADGRA2			ENSG00000241884.2	1.9961	1.3966	0.252614	5.52858	3.2284e-08	2.49024e-06	ENSG00000241884	AC114401.1			ENSG00000204071.8	8.68562	-1.24885	0.308544	-4.04754	5.17588e-05	0.000881309	ENSG00000204071	TCEAL6																	ENSG00000241884	AC114401.1
ENSG00000020219.9	4.44024	-0.0887873	0.211533	-0.419734	0.67468	0.795613	ENSG00000020219	CCT8L1P			ENSG00000259181.1	1.39986	1.23424	0.334697	3.68763	0.000226351	0.00272404	ENSG00000259181	AC114546.1			ENSG00000261787.1	26.286	-1.00959	0.242281	-4.16701	3.08617e-05	0.00059575	ENSG00000261787	TCF24																	ENSG00000259181	AC114546.1
ENSG00000020256.18	2204.45	-0.109883	0.0623983	-1.761	0.0782392	0.196585	ENSG00000020256	ZFP64			ENSG00000259587.2	2.1797	1.22569	0.274543	4.4645	8.02567e-06	0.000211483	ENSG00000259587	AC114546.2			ENSG00000173809.14	72.7491	-1.21364	0.277115	-4.37957	1.18915e-05	0.000287585	ENSG00000173809	TDRD12																	ENSG00000259587	AC114546.2
ENSG00000020426.9	1003.46	-0.0764758	0.0770091	-0.993075	0.320674	0.498484	ENSG00000020426	MNAT1			ENSG00000280396.1	0.599083	1.14185	0.398387	2.86619	0.0041545	0.0240588	ENSG00000280396	AC114546.4			ENSG00000218819.4	1.15141	-2.60939	0.683964	-3.81511	0.000136124	0.00185319	ENSG00000218819	TDRD15																	ENSG00000280396	AC114546.4
ENSG00000020577.12	774.622	0.205753	0.120294	1.71042	0.0871888	0.211442	ENSG00000020577	SAMD4A			ENSG00000225703.1	2.75674	1.19497	0.239899	4.98114	6.32094e-07	2.75744e-05	ENSG00000225703	AC114737.1			ENSG00000133863.5	66.7533	-1.35368	0.298471	-4.53537	5.75027e-06	0.000163631	ENSG00000133863	TEX15																	ENSG00000225703	AC114737.1
ENSG00000020633.17	2504.65	-0.158105	0.233219	-0.677926	0.497819	0.660249	ENSG00000020633	RUNX3			ENSG00000238160.1	2.37775	1.06168	0.226795	4.68124	2.85152e-06	9.36543e-05	ENSG00000238160	AC116366.2			ENSG00000240021.8	1.73628	-1.10961	0.345195	-3.21443	0.00130703	0.0101827	ENSG00000240021	TEX35																	ENSG00000238160	AC116366.2
ENSG00000020922.11	1879.58	-0.126331	0.0777325	-1.6252	0.104121	0.238114	ENSG00000020922	MRE11			ENSG00000248885.1	0.909932	1.0522	0.315972	3.33003	0.000868359	0.00755345	ENSG00000248885	AC118465.1			ENSG00000160181.7	55.5284	-1.13082	0.316027	-3.57825	0.000345908	0.00378061	ENSG00000160181	TFF2																	ENSG00000248885	AC118465.1
ENSG00000021300.12	4299.89	-0.513066	0.166121	-3.0885	0.00201171	0.0140248	ENSG00000021300	PLEKHB1			ENSG00000239395.1	0.48457	1.21944	0.433671	2.81191	0.00492488	0.027336	ENSG00000239395	AC118470.1			ENSG00000115297.10	19.7974	-1.66918	0.300711	-5.5508	2.8437e-08	2.23896e-06	ENSG00000115297	TLX2																	ENSG00000239395	AC118470.1
ENSG00000021355.11	4737.8	0.310282	0.126884	2.44541	0.0144688	0.0597727	ENSG00000021355	SERPINB1			ENSG00000269365.2	12.4231	1.10958	0.171179	6.48198	9.05258e-11	1.85058e-08	ENSG00000269365	AC120349.1			ENSG00000142484.6	3.31551	-1.42203	0.474259	-2.99842	0.0027138	0.0175207	ENSG00000142484	TM4SF5																	ENSG00000269365	AC120349.1
ENSG00000021461.15	5.79899	0.758792	0.239718	3.16535	0.00154898	0.0115362	ENSG00000021461	CYP3A43			ENSG00000277010.1	1.14567	1.44978	0.388599	3.73078	0.000190885	0.00239985	ENSG00000277010	AC120498.10			ENSG00000239405.1	6.59577	-1.27246	0.337483	-3.77043	0.000162967	0.00212992	ENSG00000239405	TMED10P2																	ENSG00000277010	AC120498.10
ENSG00000021488.11	62.3262	-0.0394013	0.184411	-0.21366	0.830812	0.900022	ENSG00000021488	SLC7A9			ENSG00000261294.1	0.312008	1.24464	0.48714	2.555	0.0106187	0.0478195	ENSG00000261294	AC120498.6			ENSG00000144339.10	11.4236	-1.27741	0.339269	-3.76518	0.000166431	0.00216403	ENSG00000144339	TMEFF2																	ENSG00000261294	AC120498.6
ENSG00000021574.10	1722.53	-0.397316	0.0787409	-5.04587	4.51465e-07	2.11303e-05	ENSG00000021574	SPAST			ENSG00000270538.1	0.654317	1.29479	0.391194	3.30983	0.000933522	0.00797386	ENSG00000270538	AC121247.2			ENSG00000151952.13	1.97838	-1.38131	0.427737	-3.22934	0.00124077	0.00979295	ENSG00000151952	TMEM132D																	ENSG00000270538	AC121247.2
ENSG00000021645.16	382.404	-0.139422	0.207689	-0.671303	0.502027	0.663605	ENSG00000021645	NRXN3			ENSG00000258679.1	2.84582	1.17832	0.24338	4.84148	1.28875e-06	4.97462e-05	ENSG00000258679	AC121758.1			ENSG00000164112.11	31.7855	-1.08109	0.238665	-4.52972	5.9062e-06	0.000167026	ENSG00000164112	TMEM155																	ENSG00000258679	AC121758.1
ENSG00000021762.18	1159.44	0.131935	0.102916	1.28197	0.199853	0.367098	ENSG00000021762	OSBPL5			ENSG00000250461.1	22.2753	1.14904	0.15968	7.19592	6.20391e-13	2.64315e-10	ENSG00000250461	AC122718.1			ENSG00000154646.7	12.8579	-1.12455	0.278308	-4.04069	5.32951e-05	0.000897512	ENSG00000154646	TMPRSS15																	ENSG00000250461	AC122718.1
ENSG00000021776.9	2815.22	-0.0107086	0.0723462	-0.148019	0.882328	0.931931	ENSG00000021776	AQR			ENSG00000251682.1	2.04085	1.79204	0.27567	6.50067	7.99636e-11	1.67216e-08	ENSG00000251682	AC122718.2			ENSG00000158164.6	194.119	-1.74899	0.297314	-5.88265	4.03758e-09	4.50027e-07	ENSG00000158164	TMSB15A																	ENSG00000251682	AC122718.2
ENSG00000021826.13	201.467	-0.287539	0.251512	-1.14324	0.252939	0.427362	ENSG00000021826	CPS1			ENSG00000254592.1	1.92347	1.10868	0.387037	2.86453	0.00417627	0.0241542	ENSG00000254592	AC123788.1			ENSG00000103460.15	149.01	-2.46304	0.391185	-6.29638	3.04686e-10	5.40457e-08	ENSG00000103460	TOX3																	ENSG00000254592	AC123788.1
ENSG00000021852.11	1.26187	0.403001	0.480844	0.838112	0.401968	0.575049	ENSG00000021852	C8B			ENSG00000255400.1	1.08802	1.32072	0.426575	3.0961	0.00196086	0.0137608	ENSG00000255400	AC124276.2			ENSG00000274391.3	4.23985	-1.98475	0.712896	-2.78407	0.00536816	0.0291713	ENSG00000274391	TPTE																	ENSG00000255400	AC124276.2
ENSG00000022267.15	2602.99	-0.0782952	0.174061	-0.449816	0.652843	0.779905	ENSG00000022267	FHL1			ENSG00000279211.1	0.884895	1.6867	0.313659	5.37749	7.55309e-08	5.13914e-06	ENSG00000279211	AC124864.1			ENSG00000175894.13	63.5141	-1.01089	0.302797	-3.33851	0.000842302	0.00739276	ENSG00000175894	TSPEAR																	ENSG00000279211	AC124864.1
ENSG00000022277.11	5796.49	-0.0762019	0.0689239	-1.1056	0.268902	0.444785	ENSG00000022277	RTF2			ENSG00000257194.2	4.43706	1.31116	0.37595	3.4876	0.000487369	0.00489484	ENSG00000257194	AC126178.1			ENSG00000198033.10	2.13894	-2.01009	0.463533	-4.33646	1.44793e-05	0.000333874	ENSG00000198033	TUBA3C																	ENSG00000257194	AC126178.1
ENSG00000022355.13	1.86338	0.132111	0.50419	0.262027	0.793301	0.876848	ENSG00000022355	GABRA1			ENSG00000260466.1	1.00222	1.29901	0.353408	3.67568	0.000237216	0.00282718	ENSG00000260466	AC126696.2			ENSG00000237569.1	1.01419	-1.65837	0.279538	-5.93255	2.98263e-09	3.47747e-07	ENSG00000237569	TUBAP																	ENSG00000260466	AC126696.2
ENSG00000022556.14	2937.72	0.0855893	0.331491	0.258195	0.796256	0.878717	ENSG00000022556	NLRP2			ENSG00000270154.1	7.86793	1.0838	0.199687	5.42751	5.71466e-08	4.06419e-06	ENSG00000270154	AC130352.1			ENSG00000137285.9	878.529	-1.12302	0.371706	-3.02127	0.00251715	0.0165703	ENSG00000137285	TUBB2B																	ENSG00000270154	AC130352.1
ENSG00000022567.8	3803.31	0.0578674	0.116732	0.495728	0.620086	0.755139	ENSG00000022567	SLC45A4			ENSG00000260681.1	2.04255	1.01507	0.361606	2.80712	0.00499861	0.0276562	ENSG00000260681	AC130456.4			ENSG00000265646.2	11.0657	-1.36245	0.203961	-6.67996	2.39007e-11	5.98661e-09	ENSG00000265646	TUFMP1																	ENSG00000260681	AC130456.4
ENSG00000022840.14	10000.2	-0.064975	0.0671366	-0.967803	0.333143	0.510624	ENSG00000022840	RNF10			ENSG00000250698.1	2.75741	1.27703	0.24515	5.20917	1.89685e-07	1.07418e-05	ENSG00000250698	AC131182.1			ENSG00000100373.8	17.1645	-1.22067	0.249745	-4.88766	1.0204e-06	4.10927e-05	ENSG00000100373	UPK3A																	ENSG00000250698	AC131182.1
ENSG00000022976.14	457.283	-0.116226	0.0979289	-1.18684	0.23529	0.408382	ENSG00000022976	ZNF839			ENSG00000253166.2	1.08996	1.53426	0.304216	5.04332	4.57519e-07	2.13261e-05	ENSG00000253166	AC131281.1			ENSG00000182040.7	52.1224	-1.08795	0.236767	-4.595	4.32745e-06	0.000130043	ENSG00000182040	USH1G																	ENSG00000253166	AC131281.1
ENSG00000023041.10	2242.8	-0.0429913	0.0699857	-0.614286	0.539026	0.692556	ENSG00000023041	ZDHHC6			ENSG00000228073.1	0.846571	1.96727	0.452415	4.34837	1.37151e-05	0.000320648	ENSG00000228073	AC133106.1			ENSG00000181408.3	6.63439	-1.12047	0.335034	-3.34435	0.000824743	0.00727648	ENSG00000181408	UTS2R																	ENSG00000228073	AC133106.1
ENSG00000023171.13	948.366	0.377681	0.167697	2.25216	0.0243122	0.0864995	ENSG00000023171	GRAMD1B			ENSG00000258150.4	1.52889	1.24327	0.306333	4.05856	4.93762e-05	0.000850042	ENSG00000258150	AC133555.3			ENSG00000253569.1	2.06963	-2.40395	0.791087	-3.03879	0.0023753	0.015868	ENSG00000253569	VENTXP5																	ENSG00000258150	AC133555.3
ENSG00000023191.15	6707.46	0.126317	0.0831946	1.51834	0.12893	0.274754	ENSG00000023191	RNH1			ENSG00000205452.4	1.48156	1.33149	0.286365	4.64962	3.32553e-06	0.000105498	ENSG00000205452	AC133561.2			ENSG00000188730.4	84.2996	-1.04076	0.323624	-3.21595	0.00130012	0.010147	ENSG00000188730	VWC2																	ENSG00000205452	AC133561.2
ENSG00000023228.12	5006.26	-0.234589	0.061799	-3.79601	0.000147046	0.00196985	ENSG00000023228	NDUFS1			ENSG00000239620.1	8.09183	1.64062	0.407979	4.02135	5.78667e-05	0.000954748	ENSG00000239620	AC133681.1			ENSG00000171804.8	52.0763	-2.1588	0.334977	-6.44462	1.15893e-10	2.30708e-08	ENSG00000171804	WDR87																	ENSG00000239620	AC133681.1
ENSG00000023287.11	3430.1	0.0851644	0.0834561	1.02047	0.307506	0.485364	ENSG00000023287	RB1CC1			ENSG00000256712.1	2.27054	1.10393	0.257401	4.28874	1.7969e-05	0.000393824	ENSG00000256712	AC134349.1			ENSG00000075035.8	142.184	-1.44208	0.33508	-4.30369	1.6798e-05	0.000373546	ENSG00000075035	WSCD2																	ENSG00000256712	AC134349.1
ENSG00000023318.7	5947.43	0.0312376	0.0814184	0.383668	0.701224	0.815145	ENSG00000023318	ERP44			ENSG00000258632.2	0.377368	1.50934	0.481065	3.13749	0.00170401	0.0124332	ENSG00000258632	AC135626.1			ENSG00000171405.11	1.3181	-2.13961	0.770383	-2.77734	0.00548063	0.0296166	ENSG00000171405	XAGE5																	ENSG00000258632	AC135626.1
ENSG00000023330.13	3532.75	-0.0717186	0.0680209	-1.05436	0.291717	0.468968	ENSG00000023330	ALAS1			ENSG00000179755.3	3.57791	1.62789	0.26279	6.19465	5.84144e-10	9.21432e-08	ENSG00000179755	AC135776.1			ENSG00000231643.4	0.673967	-1.01592	0.283142	-3.58801	0.00033321	0.00367709	ENSG00000231643	Z70280.1																	ENSG00000179755	AC135776.1
ENSG00000023445.12	1632	0.518383	0.209699	2.47204	0.0134345	0.0566287	ENSG00000023445	BIRC3			ENSG00000253456.1	1.79073	1.16239	0.32111	3.61991	0.000294703	0.0033461	ENSG00000253456	AC136424.1			ENSG00000174460.3	128.801	-1.96727	0.283624	-6.93619	4.02822e-12	1.2932e-09	ENSG00000174460	ZCCHC12																	ENSG00000253456	AC136424.1
ENSG00000023516.8	2037.36	0.120985	0.0804763	1.50337	0.132745	0.280353	ENSG00000023516	AKAP11			ENSG00000253811.1	3.90109	1.51594	0.285082	5.31755	1.05174e-07	6.6705e-06	ENSG00000253811	AC136424.2			ENSG00000156925.10	18.5151	-2.94261	0.499459	-5.89159	3.82499e-09	4.31609e-07	ENSG00000156925	ZIC3																	ENSG00000253811	AC136424.2
ENSG00000023572.7	451.927	0.00810389	0.10527	0.0769817	0.938638	0.965232	ENSG00000023572	GLRX2			ENSG00000271681.1	0.711306	1.18184	0.409092	2.88894	0.00386546	0.0228021	ENSG00000271681	AC136601.2			ENSG00000188801.9	0.88351	-1.07104	0.268862	-3.98362	6.78721e-05	0.00108037	ENSG00000188801	ZNF322P1																	ENSG00000271681	AC136601.2
ENSG00000023608.4	575.243	-0.0548911	0.0892843	-0.61479	0.538694	0.692383	ENSG00000023608	SNAPC1			ENSG00000261200.1	0.65381	1.35167	0.331261	4.08039	4.49606e-05	0.000792889	ENSG00000261200	AC136944.2			ENSG00000185177.11	1.16572	-1.4929	0.58266	-2.56221	0.0104007	0.0471545	ENSG00000185177	ZNF479																	ENSG00000261200	AC136944.2
ENSG00000023697.11	2368.56	-0.357596	0.114318	-3.12808	0.0017595	0.0127196	ENSG00000023697	DERA			ENSG00000248969.1	0.38879	1.54269	0.508256	3.03526	0.00240328	0.0160126	ENSG00000248969	AC137810.1			ENSG00000186075.11	1.21085	-1.84987	0.464718	-3.98063	6.87317e-05	0.00108917	ENSG00000186075	ZPBP2																	ENSG00000248969	AC137810.1
ENSG00000023734.9	7249.45	-0.326221	0.0906045	-3.60049	0.000317613	0.00354965	ENSG00000023734	STRAP			ENSG00000259813.1	0.644397	1.1241	0.341329	3.29331	0.000990147	0.00834649	ENSG00000259813	AC138028.3			ENSG00000280298.1	8.15053	-1.8632	0.368032	-5.06262	4.13532e-07	1.97454e-05	ENSG00000280298																		ENSG00000259813	AC138028.3
ENSG00000023839.9	35.5022	0.40862	0.172003	2.37566	0.0175178	0.0684029	ENSG00000023839	ABCC2			ENSG00000249806.1	1.43939	1.09055	0.348899	3.12569	0.00177389	0.0127993	ENSG00000249806	AC139720.1			ENSG00000253379.4	19.554	-1.61567	0.359795	-4.49053	7.10474e-06	0.00019248	ENSG00000253379																		ENSG00000249806	AC139720.1
ENSG00000023892.10	797.596	0.253332	0.100887	2.51106	0.0120369	0.0524145	ENSG00000023892	DEF6			ENSG00000251248.1	0.948334	1.35989	0.407462	3.33745	0.000845495	0.00741508	ENSG00000251248	AC139720.2																												ENSG00000251248	AC139720.2
ENSG00000023902.12	3048.86	0.190809	0.108284	1.76212	0.0780498	0.196242	ENSG00000023902	PLEKHO1			ENSG00000271691.1	2.41868	1.23593	0.274684	4.49945	6.81295e-06	0.000186648	ENSG00000271691	AC140658.6																												ENSG00000271691	AC140658.6
ENSG00000023909.8	1839.72	0.0332027	0.104914	0.316474	0.751643	0.849842	ENSG00000023909	GCLM			ENSG00000272783.1	2.46634	1.04247	0.245243	4.25077	2.13037e-05	0.000446895	ENSG00000272783	AC147067.2																												ENSG00000272783	AC147067.2
ENSG00000024048.9	2636.45	0.0487561	0.070456	0.692008	0.488932	0.652296	ENSG00000024048	UBR2			ENSG00000270555.1	0.43864	1.06454	0.405909	2.6226	0.0087261	0.041567	ENSG00000270555	AC211469.1																												ENSG00000270555	AC211469.1
ENSG00000024422.10	4963.94	0.444431	0.146843	3.02658	0.0024734	0.0163492	ENSG00000024422	EHD2			ENSG00000235416.1	0.494394	1.68458	0.485595	3.4691	0.000522201	0.00513272	ENSG00000235416	AC233728.2																												ENSG00000235416	AC233728.2
ENSG00000024526.15	1304.3	-0.605169	0.136094	-4.44671	8.71955e-06	0.000225084	ENSG00000024526	DEPDC1			ENSG00000227779.1	0.452354	1.24231	0.430272	2.88726	0.00388614	0.0228765	ENSG00000227779	AC234779.1																												ENSG00000227779	AC234779.1
ENSG00000024862.15	861.114	0.0373802	0.0971734	0.384675	0.700478	0.81449	ENSG00000024862	CCDC28A			ENSG00000232721.2	9.76009	1.01129	0.289281	3.49586	0.000472533	0.00478804	ENSG00000232721	AC239800.2																												ENSG00000232721	AC239800.2
ENSG00000025039.13	1174.33	-0.0985007	0.150922	-0.652662	0.513975	0.67288	ENSG00000025039	RRAGD			ENSG00000236576.1	1.21264	1.47117	0.306747	4.79603	1.61845e-06	5.91158e-05	ENSG00000236576	AC241520.1																												ENSG00000236576	AC241520.1
ENSG00000025156.11	849.584	-0.209462	0.0885244	-2.36615	0.0179744	0.0696411	ENSG00000025156	HSF2			ENSG00000277911.1	0.419515	1.77221	0.452235	3.91877	8.90021e-05	0.00133812	ENSG00000277911	AC243773.2																												ENSG00000277911	AC243773.2
ENSG00000025293.14	3089.73	-0.0529688	0.0637294	-0.831153	0.405887	0.578728	ENSG00000025293	PHF20			ENSG00000280014.1	0.394634	1.33994	0.478325	2.80131	0.0050896	0.0280386	ENSG00000280014	AC243960.7																												ENSG00000280014	AC243960.7
ENSG00000025423.10	115.863	0.111838	0.16487	0.678343	0.497554	0.659974	ENSG00000025423	HSD17B6			ENSG00000278239.1	0.443378	1.02146	0.39433	2.59037	0.00958739	0.0444992	ENSG00000278239	AC243967.3																												ENSG00000278239	AC243967.3
ENSG00000025434.17	1509.04	0.0263344	0.0935808	0.281409	0.778397	0.867132	ENSG00000025434	NR1H3			ENSG00000277579.1	1.63678	1.02015	0.28653	3.56035	0.000370356	0.00397164	ENSG00000277579	AC244093.3																												ENSG00000277579	AC244093.3
ENSG00000025708.11	4575.7	0.504282	0.168714	2.98897	0.00279916	0.0179473	ENSG00000025708	TYMP			ENSG00000274422.1	263.461	1.04805	0.164947	6.35385	2.09989e-10	3.93941e-08	ENSG00000274422	AC245060.5																												ENSG00000274422	AC245060.5
ENSG00000025770.17	2017.24	-0.153624	0.0866071	-1.77381	0.0760951	0.192677	ENSG00000025770	NCAPH2			ENSG00000275361.1	0.651408	1.47168	0.498162	2.95423	0.00313454	0.0194417	ENSG00000275361	AC245517.5																												ENSG00000275361	AC245517.5
ENSG00000025772.7	5541.77	-0.175185	0.08914	-1.96528	0.0493814	0.142659	ENSG00000025772	TOMM34			ENSG00000235689.1	9.19387	1.27055	0.437192	2.90617	0.00365887	0.0219007	ENSG00000235689	AC253536.4																												ENSG00000235689	AC253536.4
ENSG00000025796.12	4577.71	0.108186	0.0806195	1.34193	0.179619	0.342049	ENSG00000025796	SEC63			ENSG00000213088.8	255.615	1.08247	0.226127	4.787	1.69291e-06	6.12985e-05	ENSG00000213088	ACKR1																												ENSG00000213088	ACKR1
ENSG00000025800.12	6545.76	-0.226354	0.0717184	-3.15615	0.00159865	0.0118265	ENSG00000025800	KPNA6			ENSG00000066813.13	0.859501	1.3013	0.342544	3.79891	0.000145331	0.00194974	ENSG00000066813	ACSM2B																												ENSG00000066813	ACSM2B
ENSG00000026025.12	50230.6	0.406646	0.133327	3.05	0.00228841	0.0154413	ENSG00000026025	VIM			ENSG00000159251.6	51.8893	1.29404	0.274352	4.71673	2.39667e-06	8.16568e-05	ENSG00000159251	ACTC1																												ENSG00000159251	ACTC1
ENSG00000026036.19	254.691	0.285193	0.149831	1.90342	0.0569854	0.157844	ENSG00000026036	RTEL1-TNFRSF6B			ENSG00000163017.12	1122.68	1.08861	0.243128	4.47752	7.55166e-06	0.000201781	ENSG00000163017	ACTG2																												ENSG00000163017	ACTG2
ENSG00000026103.18	1150.9	0.2224	0.127709	1.74146	0.0816024	0.202131	ENSG00000026103	FAS			ENSG00000134249.6	0.522885	1.24727	0.479561	2.60085	0.00929929	0.0435579	ENSG00000134249	ADAM30																												ENSG00000134249	ADAM30
ENSG00000026297.14	7186.42	0.470314	0.116357	4.042	5.29978e-05	0.000894488	ENSG00000026297	RNASET2			ENSG00000141433.11	24.0969	1.46066	0.313758	4.65536	3.23412e-06	0.00010339	ENSG00000141433	ADCYAP1																												ENSG00000141433	ADCYAP1
ENSG00000026508.15	4746.68	0.456266	0.150755	3.02654	0.00247373	0.0163492	ENSG00000026508	CD44			ENSG00000156920.9	0.804103	1.41091	0.422837	3.33677	0.000847569	0.00742613	ENSG00000156920	ADGRG4																												ENSG00000156920	ADGRG4
ENSG00000026559.12	834.386	0.272244	0.25239	1.07867	0.280736	0.457134	ENSG00000026559	KCNG1			ENSG00000196616.11	473.077	1.43938	0.389543	3.69504	0.000219852	0.00266766	ENSG00000196616	ADH1B																												ENSG00000196616	ADH1B
ENSG00000026652.12	617.836	-0.204656	0.131629	-1.55479	0.119995	0.262041	ENSG00000026652	AGPAT4			ENSG00000188778.4	14.8866	1.46722	0.349752	4.19502	2.72842e-05	0.000540079	ENSG00000188778	ADRB3																												ENSG00000188778	ADRB3
ENSG00000026751.15	571.419	0.143947	0.247353	0.581951	0.5606	0.709971	ENSG00000026751	SLAMF7			ENSG00000280429.1	2.83731	2.27124	0.316066	7.18597	6.67309e-13	2.81481e-10	ENSG00000280429	AF001548.3																												ENSG00000280429	AF001548.3
ENSG00000026950.15	3103.34	0.0600448	0.112185	0.535232	0.59249	0.735039	ENSG00000026950	BTN3A1			ENSG00000224649.1	0.505622	1.28704	0.389922	3.30075	0.000964272	0.00817981	ENSG00000224649	AF124730.1																												ENSG00000224649	AF124730.1
ENSG00000027001.8	1196.67	-0.192138	0.0924492	-2.07831	0.0376812	0.117801	ENSG00000027001	MIPEP			ENSG00000231201.1	3.68849	1.07006	0.236047	4.53325	5.80819e-06	0.000164663	ENSG00000231201	AF127577.2																												ENSG00000231201	AF127577.2
ENSG00000027075.12	706.78	0.211105	0.115093	1.83421	0.0666232	0.176063	ENSG00000027075	PRKCH			ENSG00000279390.1	5.96018	1.24872	0.223664	5.58304	2.36356e-08	1.92751e-06	ENSG00000279390	AF127577.6																												ENSG00000279390	AF127577.6
ENSG00000027644.4	32.4218	-0.68939	0.264773	-2.6037	0.00922232	0.0433036	ENSG00000027644	INSRR			ENSG00000227330.1	12.6306	1.35736	0.251134	5.40491	6.48406e-08	4.52663e-06	ENSG00000227330	AF130417.1																												ENSG00000227330	AF130417.1
ENSG00000027697.11	4145.1	-0.0834496	0.0964736	-0.865	0.387039	0.561927	ENSG00000027697	IFNGR1			ENSG00000254936.4	7.47563	1.48394	0.248391	5.97421	2.3121e-09	2.81823e-07	ENSG00000254936	AF131215.4																												ENSG00000254936	AF131215.4
ENSG00000027847.12	1869.81	0.10572	0.0786828	1.34362	0.179071	0.341343	ENSG00000027847	B4GALT7			ENSG00000227170.1	1.39016	1.76405	0.342339	5.15295	2.56424e-07	1.35768e-05	ENSG00000227170	AF178030.1																												ENSG00000227170	AF178030.1
ENSG00000027869.10	502.867	0.0211773	0.151762	0.139542	0.889022	0.935697	ENSG00000027869	SH2D2A			ENSG00000253576.1	0.345772	1.31902	0.498514	2.64591	0.00814721	0.0396464	ENSG00000253576	AF181450.1																												ENSG00000253576	AF181450.1
ENSG00000028116.15	917.357	-0.235664	0.0654103	-3.60286	0.000314738	0.00352271	ENSG00000028116	VRK2			ENSG00000268257.2	1.86155	1.07549	0.244087	4.40618	1.05209e-05	0.000260945	ENSG00000268257	AIRN																												ENSG00000268257	AIRN
ENSG00000028137.15	1727.25	0.18259	0.148348	1.23082	0.21839	0.389276	ENSG00000028137	TNFRSF1B			ENSG00000228816.1	3.53435	1.12663	0.22565	4.99281	5.95082e-07	2.63379e-05	ENSG00000228816	AK3P5																												ENSG00000228816	AK3P5
ENSG00000028203.16	2587.64	-0.256341	0.0730511	-3.50907	0.000449677	0.00460267	ENSG00000028203	VEZT			ENSG00000186471.11	54.8784	1.29626	0.308057	4.20784	2.57826e-05	0.000518462	ENSG00000186471	AKAP14																												ENSG00000186471	AKAP14
ENSG00000028277.19	617.813	0.41586	0.123913	3.35608	0.00079056	0.00706468	ENSG00000028277	POU2F2			ENSG00000228939.1	1.46392	1.01623	0.364442	2.78845	0.00529611	0.0288762	ENSG00000228939	AKT3-IT1																												ENSG00000228939	AKT3-IT1
ENSG00000028310.16	2504.14	0.0626725	0.0824367	0.760249	0.447106	0.616168	ENSG00000028310	BRD9			ENSG00000280224.1	0.553049	1.03434	0.4065	2.5445	0.0109434	0.0488806	ENSG00000280224	AL008636.1																												ENSG00000280224	AL008636.1
ENSG00000028528.13	4882.9	0.0386795	0.0646025	0.598731	0.549352	0.700611	ENSG00000028528	SNX1			ENSG00000279440.1	0.611798	1.12141	0.437361	2.56404	0.0103463	0.0469823	ENSG00000279440	AL008638.3																												ENSG00000279440	AL008638.3
ENSG00000028839.8	1132.08	-0.327135	0.0945362	-3.46042	0.000539324	0.00526471	ENSG00000028839	TBPL1			ENSG00000272541.1	3.90814	1.05472	0.312199	3.37837	0.000729174	0.00663358	ENSG00000272541	AL021368.3																												ENSG00000272541	AL021368.3
ENSG00000029153.13	824.768	-0.559553	0.163955	-3.41284	0.000642897	0.00602297	ENSG00000029153	ARNTL2			ENSG00000234626.1	1.23568	1.0673	0.368917	2.89307	0.00381493	0.0225917	ENSG00000234626	AL021937.3																												ENSG00000234626	AL021937.3
ENSG00000029363.14	5731.8	-0.0590172	0.0575411	-1.02565	0.305055	0.483101	ENSG00000029363	BCLAF1			ENSG00000279110.1	61.7184	1.23379	0.147618	8.35799	6.37983e-17	8.81326e-14	ENSG00000279110	AL022323.4																												ENSG00000279110	AL022323.4
ENSG00000029364.10	4190.97	-0.120336	0.0784134	-1.53463	0.124874	0.269091	ENSG00000029364	SLC39A9			ENSG00000237387.1	1.67159	1.0461	0.280411	3.73059	0.000191028	0.00240008	ENSG00000237387	AL022329.2																												ENSG00000237387	AL022329.2
ENSG00000029534.18	171.534	-0.114607	0.24627	-0.465371	0.641666	0.77194	ENSG00000029534	ANK1			ENSG00000235303.1	0.469516	1.29661	0.491832	2.63629	0.0083819	0.0404816	ENSG00000235303	AL023495.1																												ENSG00000235303	AL023495.1
ENSG00000029559.6	149.319	0.403024	0.2695	1.49545	0.134797	0.283187	ENSG00000029559	IBSP			ENSG00000237851.1	4.89243	1.22312	0.221745	5.51586	3.47072e-08	2.66812e-06	ENSG00000237851	AL023584.2																												ENSG00000237851	AL023584.2
ENSG00000029639.9	394.995	-0.0586793	0.0829979	-0.706997	0.479568	0.644367	ENSG00000029639	TFB1M			ENSG00000223542.1	6.81529	1.00765	0.280714	3.58959	0.000331196	0.00365929	ENSG00000223542	AL024497.1																												ENSG00000223542	AL024497.1
ENSG00000029725.15	1816.42	-0.291179	0.0690651	-4.21601	2.48668e-05	0.000504495	ENSG00000029725	RABEP1			ENSG00000227591.4	5.24221	1.14149	0.229196	4.9804	6.34524e-07	2.76139e-05	ENSG00000227591	AL031316.1																												ENSG00000227591	AL031316.1
ENSG00000029993.13	3716.85	-0.105318	0.107176	-0.982661	0.325774	0.503762	ENSG00000029993	HMGB3			ENSG00000235782.1	2.48584	1.08822	0.419684	2.59295	0.00951552	0.0442501	ENSG00000235782	AL031429.1																												ENSG00000235782	AL031429.1
ENSG00000030066.12	3137.21	-0.313383	0.0695144	-4.50817	6.53879e-06	0.000180438	ENSG00000030066	NUP160			ENSG00000232564.2	23.4389	1.15819	0.157274	7.36413	1.7831e-13	8.38e-11	ENSG00000232564	AL031594.1																												ENSG00000232564	AL031594.1
ENSG00000030110.11	3118.39	0.105654	0.0995665	1.06114	0.288627	0.465593	ENSG00000030110	BAK1			ENSG00000241666.2	4.07992	1.08329	0.238417	4.54368	5.52814e-06	0.000158336	ENSG00000241666	AL031733.2																												ENSG00000241666	AL031733.2
ENSG00000030304.11	4.82442	-0.0592421	0.279155	-0.21222	0.831936	0.900791	ENSG00000030304	MUSK			ENSG00000218749.1	1.48889	1.11851	0.300904	3.71717	0.000201469	0.00249538	ENSG00000218749	AL033519.1																												ENSG00000218749	AL033519.1
ENSG00000030419.15	728.338	-0.160697	0.107262	-1.49817	0.134088	0.282198	ENSG00000030419	IKZF2			ENSG00000272874.1	0.290305	1.41775	0.505916	2.80234	0.00507338	0.0279646	ENSG00000272874	AL034548.1																												ENSG00000272874	AL034548.1
ENSG00000030582.15	29860.1	-0.0183464	0.0973979	-0.188365	0.85059	0.912073	ENSG00000030582	GRN			ENSG00000236324.1	1.29591	1.32761	0.307611	4.31587	1.58978e-05	0.000357539	ENSG00000236324	AL035634.1																												ENSG00000236324	AL035634.1
ENSG00000031003.9	1363.93	-0.021675	0.0757996	-0.285952	0.774915	0.864965	ENSG00000031003	FAM13B			ENSG00000237076.1	3.6997	1.29257	0.297516	4.34456	1.39557e-05	0.000325254	ENSG00000237076	AL035706.1																												ENSG00000237076	AL035706.1
ENSG00000031081.9	866.603	0.275558	0.138341	1.99188	0.0463846	0.136633	ENSG00000031081	ARHGAP31			ENSG00000255202.1	4.50539	1.2007	0.286525	4.19054	2.78293e-05	0.000548962	ENSG00000255202	AL049629.1																												ENSG00000255202	AL049629.1
ENSG00000031691.6	503.682	-0.252008	0.108677	-2.31887	0.0204021	0.0762979	ENSG00000031691	CENPQ			ENSG00000179447.2	5.06899	1.36984	0.255248	5.3667	8.01903e-08	5.38385e-06	ENSG00000179447	AL049647.1																												ENSG00000179447	AL049647.1
ENSG00000031698.11	7824.1	0.0433772	0.0683699	0.634449	0.525788	0.682297	ENSG00000031698	SARS			ENSG00000258490.1	3.95726	1.10069	0.230733	4.7704	1.8386e-06	6.56867e-05	ENSG00000258490	AL049835.1																												ENSG00000258490	AL049835.1
ENSG00000031823.13	3490.42	0.169358	0.074995	2.25825	0.0239299	0.0855332	ENSG00000031823	RANBP3			ENSG00000257065.1	0.420255	1.2697	0.408221	3.11032	0.00186888	0.0133036	ENSG00000257065	AL049844.1																												ENSG00000257065	AL049844.1
ENSG00000032219.17	1308.89	0.265175	0.0772156	3.43421	0.000594287	0.00566774	ENSG00000032219	ARID4A			ENSG00000279773.1	0.330798	1.25431	0.478444	2.62164	0.00875072	0.0416495	ENSG00000279773	AL050303.4																												ENSG00000279773	AL050303.4
ENSG00000032389.11	2139.24	-0.124209	0.0839018	-1.4804	0.138766	0.288512	ENSG00000032389	EIPR1			ENSG00000232031.1	0.304171	1.23478	0.483068	2.55611	0.0105849	0.047719	ENSG00000232031	AL078599.2																												ENSG00000232031	AL078599.2
ENSG00000032444.14	4522.71	0.185205	0.103021	1.79774	0.0722178	0.185976	ENSG00000032444	PNPLA6			ENSG00000258827.2	0.500654	1.45682	0.464897	3.13365	0.00172649	0.0125449	ENSG00000258827	AL079304.1																												ENSG00000258827	AL079304.1
ENSG00000032742.16	594.503	-0.187845	0.0913846	-2.05554	0.0398271	0.122485	ENSG00000032742	IFT88			ENSG00000279616.1	2.06409	1.04338	0.242349	4.30527	1.66784e-05	0.000371611	ENSG00000279616	AL096817.1																												ENSG00000279616	AL096817.1
ENSG00000033011.10	1212.1	-0.024017	0.0910719	-0.263715	0.792	0.875886	ENSG00000033011	ALG1			ENSG00000259163.1	3.50031	1.25645	0.218903	5.73978	9.48012e-09	8.91073e-07	ENSG00000259163	AL096869.2																												ENSG00000259163	AL096869.2
ENSG00000033030.12	1468.32	-0.0635202	0.0671673	-0.945701	0.344301	0.521272	ENSG00000033030	ZCCHC8			ENSG00000258973.1	0.521371	1.62874	0.495094	3.28975	0.00100276	0.00841082	ENSG00000258973	AL096870.1																												ENSG00000258973	AL096870.1
ENSG00000033050.6	4817.34	-0.0627976	0.0747864	-0.839693	0.40108	0.574302	ENSG00000033050	ABCF2			ENSG00000271461.1	0.467419	1.58678	0.454616	3.49037	0.000482358	0.00486272	ENSG00000271461	AL109809.4																												ENSG00000271461	AL109809.4
ENSG00000033100.13	5178.81	0.0711924	0.085285	0.834759	0.403853	0.576819	ENSG00000033100	CHPF2			ENSG00000279810.1	1.09749	1.44119	0.406471	3.54562	0.00039169	0.00413428	ENSG00000279810	AL109924.4																												ENSG00000279810	AL109924.4
ENSG00000033122.17	85.8036	-0.563433	0.184183	-3.0591	0.00222006	0.0150893	ENSG00000033122	LRRC7			ENSG00000225303.2	0.387811	1.96062	0.444487	4.41098	1.02905e-05	0.000256626	ENSG00000225303	AL117341.1																												ENSG00000225303	AL117341.1
ENSG00000033170.15	4810.38	0.121839	0.128313	0.949544	0.342344	0.519332	ENSG00000033170	FUT8			ENSG00000273675.1	1.1677	1.01937	0.277102	3.67868	0.000234447	0.00280348	ENSG00000273675	AL118556.2																												ENSG00000273675	AL118556.2
ENSG00000033178.11	1922.23	-0.274689	0.0748255	-3.67106	0.000241545	0.00286604	ENSG00000033178	UBA6			ENSG00000239783.1	3.46361	1.3578	0.291893	4.65169	3.29228e-06	0.000104735	ENSG00000239783	AL121776.1																												ENSG00000239783	AL121776.1
ENSG00000033327.11	8425.27	-0.0984809	0.153189	-0.642871	0.520308	0.677964	ENSG00000033327	GAB2			ENSG00000258962.2	2.17381	1.15335	0.320063	3.60351	0.000313947	0.00351558	ENSG00000258962	AL121839.1																												ENSG00000258962	AL121839.1
ENSG00000033627.13	2502.91	-0.126021	0.0811407	-1.55312	0.120395	0.26262	ENSG00000033627	ATP6V0A1			ENSG00000225056.1	0.466683	1.46003	0.49244	2.96489	0.00302796	0.0189818	ENSG00000225056	AL121894.1																												ENSG00000225056	AL121894.1
ENSG00000033800.12	3149.73	0.0240574	0.068321	0.352123	0.724746	0.831211	ENSG00000033800	PIAS1			ENSG00000233993.1	1.50749	1.22972	0.254424	4.83334	1.34258e-06	5.1046e-05	ENSG00000233993	AL121900.1																												ENSG00000233993	AL121900.1
ENSG00000033867.15	1426.02	0.162353	0.0902613	1.7987	0.0720656	0.185712	ENSG00000033867	SLC4A7			ENSG00000267734.1	5.86901	1.18603	0.203463	5.82919	5.56978e-09	5.85045e-07	ENSG00000267734	AL121989.1																												ENSG00000267734	AL121989.1
ENSG00000034053.13	901.03	0.116588	0.15641	0.745401	0.456029	0.623897	ENSG00000034053	APBA2			ENSG00000227579.4	19.0035	1.24537	0.366743	3.39575	0.000684418	0.00630697	ENSG00000227579	AL122019.1																												ENSG00000227579	AL122019.1
ENSG00000034152.17	3364.36	0.0346503	0.0829068	0.417943	0.675989	0.796534	ENSG00000034152	MAP2K3			ENSG00000260137.1	2.52325	1.31438	0.279359	4.70499	2.53884e-06	8.49526e-05	ENSG00000260137	AL132657.2																												ENSG00000260137	AL132657.2
ENSG00000034239.9	304.042	0.408557	0.313082	1.30495	0.191908	0.357389	ENSG00000034239	EFCAB1			ENSG00000272312.1	8.98756	1.07219	0.206673	5.18788	2.12699e-07	1.17662e-05	ENSG00000272312	AL133255.1																												ENSG00000272312	AL133255.1
ENSG00000034510.5	90544.5	0.256837	0.116957	2.196	0.0280922	0.0956699	ENSG00000034510	TMSB10			ENSG00000229668.1	1.01957	1.11044	0.338179	3.28358	0.00102498	0.00854535	ENSG00000229668	AL133384.1																												ENSG00000229668	AL133384.1
ENSG00000034533.10	689.019	-0.293845	0.063837	-4.60306	4.16331e-06	0.000125857	ENSG00000034533	ASTE1			ENSG00000235426.2	0.609718	1.15878	0.402896	2.87612	0.00402592	0.0234813	ENSG00000235426	AL133481.1																												ENSG00000235426	AL133481.1
ENSG00000034677.10	3623.1	0.18983	0.104197	1.82183	0.0684809	0.179648	ENSG00000034677	RNF19A			ENSG00000224691.1	1.56156	1.10745	0.309403	3.57931	0.000344497	0.0037679	ENSG00000224691	AL133553.1																												ENSG00000224691	AL133553.1
ENSG00000034693.13	911.545	-0.291472	0.0898066	-3.24556	0.00117221	0.00939151	ENSG00000034693	PEX3			ENSG00000274863.1	1.72028	2.10749	0.41606	5.06536	4.07629e-07	1.95401e-05	ENSG00000274863	AL135936.1																												ENSG00000274863	AL135936.1
ENSG00000034713.6	4153.32	0.0287136	0.0942729	0.304579	0.760686	0.856325	ENSG00000034713	GABARAPL2			ENSG00000226252.1	2.84041	1.24504	0.248033	5.01968	5.17574e-07	2.3481e-05	ENSG00000226252	AL135960.1																												ENSG00000226252	AL135960.1
ENSG00000034971.13	22.074	0.858769	0.29855	2.87647	0.00402149	0.0234705	ENSG00000034971	MYOC			ENSG00000255256.1	1.08147	1.08107	0.312812	3.45599	0.000548277	0.00533724	ENSG00000255256	AL136146.2																												ENSG00000255256	AL136146.2
ENSG00000035115.20	3786.66	0.0585288	0.101017	0.579396	0.562322	0.711395	ENSG00000035115	SH3YL1			ENSG00000230597.1	0.590141	1.64203	0.464382	3.53594	0.000406325	0.00424359	ENSG00000230597	AL136164.1																												ENSG00000230597	AL136164.1
ENSG00000035141.6	4577.23	-0.20778	0.0713214	-2.91329	0.00357645	0.0215035	ENSG00000035141	FAM136A			ENSG00000279289.1	51.4381	1.11546	0.191416	5.82739	5.62997e-09	5.88655e-07	ENSG00000279289	AL136164.3																												ENSG00000279289	AL136164.3
ENSG00000035403.15	14811.9	0.165154	0.0934759	1.76681	0.0772598	0.194793	ENSG00000035403	VCL			ENSG00000258580.1	1.14579	1.12907	0.425477	2.65365	0.00796257	0.038962	ENSG00000258580	AL136298.1																												ENSG00000258580	AL136298.1
ENSG00000035499.11	683.928	-0.696103	0.140879	-4.94115	7.76619e-07	3.26001e-05	ENSG00000035499	DEPDC1B			ENSG00000227914.3	2.43314	1.16074	0.257084	4.51503	6.33071e-06	0.000176297	ENSG00000227914	AL136979.1																												ENSG00000227914	AL136979.1
ENSG00000035664.10	576.214	0.633714	0.172168	3.68078	0.000232524	0.00278683	ENSG00000035664	DAPK2			ENSG00000236069.1	5.39756	1.21651	0.38085	3.19421	0.00140214	0.0106978	ENSG00000236069	AL136987.1																												ENSG00000236069	AL136987.1
ENSG00000035681.6	1597.95	0.0797989	0.0728258	1.09575	0.273188	0.44945	ENSG00000035681	NSMAF			ENSG00000278171.1	0.543814	1.27828	0.413382	3.09226	0.0019864	0.0138972	ENSG00000278171	AL137028.2																												ENSG00000278171	AL137028.2
ENSG00000035687.9	4100.89	-0.120601	0.0730803	-1.65025	0.0988914	0.230243	ENSG00000035687	ADSS			ENSG00000235018.1	2.71477	1.26652	0.236119	5.36392	8.14366e-08	5.44347e-06	ENSG00000235018	AL137077.1																												ENSG00000235018	AL137077.1
ENSG00000035720.6	23.4513	0.364596	0.215067	1.69527	0.0900242	0.21611	ENSG00000035720	STAP1			ENSG00000236911.5	0.392333	1.34013	0.449286	2.98279	0.00285635	0.0181861	ENSG00000236911	AL137789.1																												ENSG00000236911	AL137789.1
ENSG00000035862.11	17297	0.201734	0.131173	1.53793	0.124067	0.267871	ENSG00000035862	TIMP2			ENSG00000279951.1	5.91839	1.07366	0.203862	5.2666	1.38977e-07	8.35823e-06	ENSG00000279951	AL138688.2																												ENSG00000279951	AL138688.2
ENSG00000035928.13	2651.7	-0.264728	0.0689388	-3.84004	0.000123015	0.00170764	ENSG00000035928	RFC1			ENSG00000278967.1	1.85513	1.11377	0.275405	4.04412	5.25201e-05	0.00088972	ENSG00000278967	AL138847.2																												ENSG00000278967	AL138847.2
ENSG00000036054.11	2361.98	-0.13563	0.0619024	-2.19104	0.028449	0.0964599	ENSG00000036054	TBC1D23			ENSG00000237845.1	0.66422	1.31966	0.435639	3.02925	0.0024516	0.0162491	ENSG00000237845	AL139161.2																												ENSG00000237845	AL139161.2
ENSG00000036257.11	3949.52	-0.231146	0.0583536	-3.96113	7.45969e-05	0.00116341	ENSG00000036257	CUL3			ENSG00000258716.1	0.454847	1.66589	0.388666	4.28617	1.81782e-05	0.000396932	ENSG00000258716	AL139193.2																												ENSG00000258716	AL139193.2
ENSG00000036448.8	53.9354	-0.327479	0.242404	-1.35096	0.176707	0.338383	ENSG00000036448	MYOM2			ENSG00000228037.1	17.5542	1.01377	0.200711	5.05089	4.39765e-07	2.07532e-05	ENSG00000228037	AL139246.3																												ENSG00000228037	AL139246.3
ENSG00000036473.6	13.8231	-0.0293436	0.327314	-0.0896499	0.928565	0.959647	ENSG00000036473	OTC			ENSG00000258698.1	1.85702	1.29663	0.252393	5.13734	2.78649e-07	1.44749e-05	ENSG00000258698	AL139317.1																												ENSG00000258698	AL139317.1
ENSG00000036530.7	84.7428	0.175685	0.151173	1.16215	0.245175	0.41936	ENSG00000036530	CYP46A1			ENSG00000276923.1	1.56882	1.51589	0.296424	5.11392	3.1554e-07	1.60184e-05	ENSG00000276923	AL139351.1																												ENSG00000276923	AL139351.1
ENSG00000036549.11	2540.15	-0.225351	0.0701957	-3.21033	0.00132583	0.010279	ENSG00000036549	AC118549.1			ENSG00000225112.1	0.807035	1.40633	0.361079	3.8948	9.828e-05	0.00144432	ENSG00000225112	AL157392.1																												ENSG00000225112	AL157392.1
ENSG00000036565.13	2.55907	-0.129951	0.297722	-0.436482	0.662487	0.786704	ENSG00000036565	SLC18A1			ENSG00000261573.1	0.969531	1.82243	0.369318	4.93458	8.03247e-07	3.35633e-05	ENSG00000261573	AL157402.2																												ENSG00000261573	AL157402.2
ENSG00000036672.14	377.776	0.0156885	0.15025	0.104416	0.916839	0.952831	ENSG00000036672	USP2			ENSG00000235055.3	0.513921	1.18118	0.376475	3.13748	0.00170405	0.0124332	ENSG00000235055	AL157407.1																												ENSG00000235055	AL157407.1
ENSG00000036828.12	51.0243	0.325015	0.38553	0.843034	0.39921	0.572763	ENSG00000036828	CASR			ENSG00000276968.1	6.57043	1.08748	0.194306	5.59673	2.18427e-08	1.80715e-06	ENSG00000276968	AL158196.1																												ENSG00000276968	AL158196.1
ENSG00000037042.8	783.62	-0.023201	0.0902529	-0.257067	0.797127	0.879359	ENSG00000037042	TUBG2			ENSG00000226842.1	1.23564	1.005	0.28357	3.5441	0.00039396	0.00415403	ENSG00000226842	AL158834.1																												ENSG00000226842	AL158834.1
ENSG00000037241.6	1354.32	0.144576	0.111354	1.29835	0.194165	0.360083	ENSG00000037241	RPL26L1			ENSG00000228021.6	11.5539	1.02479	0.168232	6.09151	1.11849e-09	1.5765e-07	ENSG00000228021	AL158835.2																												ENSG00000228021	AL158835.2
ENSG00000037280.14	751.608	0.176845	0.149268	1.18474	0.236118	0.409353	ENSG00000037280	FLT4			ENSG00000225152.1	0.923532	1.35162	0.429822	3.14461	0.00166308	0.0122007	ENSG00000225152	AL160290.1																												ENSG00000225152	AL160290.1
ENSG00000037474.13	3724.6	-0.224566	0.0737401	-3.04537	0.00232396	0.0156128	ENSG00000037474	NSUN2			ENSG00000230628.1	0.972063	1.57864	0.433497	3.64163	0.000270916	0.00313458	ENSG00000230628	AL160408.3																												ENSG00000230628	AL160408.3
ENSG00000037637.9	2430.01	-0.238849	0.0693802	-3.44261	0.000576139	0.00554688	ENSG00000037637	FBXO42			ENSG00000275919.1	0.530648	1.29045	0.381083	3.38627	0.000708486	0.0064881	ENSG00000275919	AL161420.1																												ENSG00000275919	AL161420.1
ENSG00000037749.10	668.797	-0.449117	0.106278	-4.22588	2.38012e-05	0.000488309	ENSG00000037749	MFAP3			ENSG00000275216.1	676.685	1.70688	0.371628	4.59297	4.36973e-06	0.000131002	ENSG00000275216	AL161431.1																												ENSG00000275216	AL161431.1
ENSG00000037757.12	2602.42	0.0469737	0.123636	0.379937	0.703992	0.817142	ENSG00000037757	MRI1			ENSG00000259444.1	1.60814	1.01244	0.331958	3.04991	0.00228913	0.0154439	ENSG00000259444	AL161669.1																												ENSG00000259444	AL161669.1
ENSG00000037897.15	1435.39	0.132379	0.0846703	1.56346	0.117943	0.258918	ENSG00000037897	METTL1			ENSG00000232978.2	3.83216	1.04037	0.200827	5.18044	2.21363e-07	1.21289e-05	ENSG00000232978	AL161909.2																												ENSG00000232978	AL161909.2
ENSG00000037965.5	101.338	0.40845	0.227189	1.79785	0.0722013	0.185954	ENSG00000037965	HOXC8			ENSG00000225857.4	17.4218	1.62086	0.2535	6.39391	1.61693e-10	3.08414e-08	ENSG00000225857	AL162431.1																												ENSG00000225857	AL162431.1
ENSG00000038002.7	770.986	-0.165677	0.107065	-1.54743	0.121759	0.264517	ENSG00000038002	AGA			ENSG00000227068.1	1.31163	1.2803	0.412797	3.10152	0.00192531	0.0135992	ENSG00000227068	AL162584.1																												ENSG00000227068	AL162584.1
ENSG00000038210.12	801.12	-0.199735	0.0869236	-2.29782	0.0215722	0.0794097	ENSG00000038210	PI4K2B			ENSG00000227200.1	8.19735	1.07016	0.193421	5.53278	3.15191e-08	2.4478e-06	ENSG00000227200	AL162724.1																												ENSG00000227200	AL162724.1
ENSG00000038219.11	2856.39	0.0750256	0.0863084	0.869274	0.384697	0.559829	ENSG00000038219	BOD1L1			ENSG00000259868.2	26.134	1.0105	0.277206	3.64528	0.000267096	0.00310061	ENSG00000259868	AL163952.1																												ENSG00000259868	AL163952.1
ENSG00000038274.15	5385.4	-0.0499912	0.0880782	-0.567577	0.570322	0.717776	ENSG00000038274	MAT2B			ENSG00000275002.1	0.279442	1.36951	0.462776	2.95934	0.00308303	0.0192239	ENSG00000275002	AL352984.2																												ENSG00000275002	AL352984.2
ENSG00000038295.6	84.5693	-0.240858	0.252735	-0.953003	0.340589	0.517577	ENSG00000038295	TLL1			ENSG00000279029.1	45.77	1.04061	0.156606	6.64474	3.03761e-11	7.44493e-09	ENSG00000279029	AL353583.1																												ENSG00000279029	AL353583.1
ENSG00000038358.13	2072.75	-0.180039	0.0993433	-1.81229	0.0699419	0.182055	ENSG00000038358	EDC4			ENSG00000229559.2	0.411392	1.469	0.503405	2.91812	0.00352144	0.0212794	ENSG00000229559	AL353597.2																												ENSG00000229559	AL353597.2
ENSG00000038382.16	5218.79	-0.122892	0.0960013	-1.2801	0.200509	0.367772	ENSG00000038382	TRIO			ENSG00000226337.3	4.62233	1.20564	0.474183	2.54256	0.0110044	0.049081	ENSG00000226337	AL353616.2																												ENSG00000226337	AL353616.2
ENSG00000038427.14	6206.48	0.400823	0.228377	1.75509	0.0792434	0.19803	ENSG00000038427	VCAN			ENSG00000229857.1	18.0088	1.31381	0.33125	3.96622	7.3022e-05	0.00114354	ENSG00000229857	AL353637.1																												ENSG00000229857	AL353637.1
ENSG00000038532.13	2674.41	0.0195719	0.101642	0.192558	0.847305	0.910123	ENSG00000038532	CLEC16A			ENSG00000224067.2	5.92021	1.0204	0.169152	6.03243	1.61513e-09	2.12188e-07	ENSG00000224067	AL354877.1																												ENSG00000224067	AL354877.1
ENSG00000038945.13	1956.44	0.0662162	0.160057	0.413705	0.67909	0.798766	ENSG00000038945	MSR1			ENSG00000254545.1	2.50268	1.00404	0.284885	3.52435	0.000424519	0.00439631	ENSG00000254545	AL354919.2																												ENSG00000254545	AL354919.2
ENSG00000039068.17	13855.7	-0.0881404	0.117173	-0.752225	0.451916	0.620246	ENSG00000039068	CDH1			ENSG00000262803.1	0.392045	1.14777	0.413371	2.7766	0.00549303	0.0296625	ENSG00000262803	AL354943.1																												ENSG00000262803	AL354943.1
ENSG00000039123.14	2364.87	-0.0776954	0.0758966	-1.0237	0.305977	0.484023	ENSG00000039123	MTREX			ENSG00000259483.1	5.43885	1.49646	0.231569	6.46226	1.03154e-10	2.07158e-08	ENSG00000259483	AL355073.1																												ENSG00000259483	AL355073.1
ENSG00000039139.9	273.091	0.165765	0.187469	0.884225	0.376575	0.552701	ENSG00000039139	DNAH5			ENSG00000259001.3	252.225	3.05377	0.280744	10.8774	1.47671e-27	1.12198e-23	ENSG00000259001	AL355075.4																												ENSG00000259001	AL355075.4
ENSG00000039319.15	1567.34	-0.0719153	0.0772927	-0.930429	0.352149	0.528926	ENSG00000039319	ZFYVE16			ENSG00000259036.1	1.11251	1.22021	0.341118	3.57709	0.00034744	0.00379462	ENSG00000259036	AL355102.5																												ENSG00000259036	AL355102.5
ENSG00000039523.16	3680.66	0.0698023	0.0933881	0.747443	0.454796	0.622849	ENSG00000039523	RIPOR1			ENSG00000257472.1	0.635578	1.04583	0.392046	2.66761	0.00763928	0.0378247	ENSG00000257472	AL355112.1																												ENSG00000257472	AL355112.1
ENSG00000039537.12	56.7599	0.637563	0.317566	2.00765	0.0446801	0.132987	ENSG00000039537	C6			ENSG00000230932.2	0.245766	1.48244	0.555172	2.67024	0.00757981	0.0376406	ENSG00000230932	AL355306.1																												ENSG00000230932	AL355306.1
ENSG00000039560.12	4022.78	-0.308282	0.132807	-2.32127	0.020272	0.075986	ENSG00000039560	RAI14			ENSG00000226010.1	0.634555	1.35244	0.389462	3.47258	0.000515477	0.00509188	ENSG00000226010	AL355852.1																												ENSG00000226010	AL355852.1
ENSG00000039600.9	61.2104	-0.864111	0.199224	-4.33738	1.44193e-05	0.000332996	ENSG00000039600	SOX30			ENSG00000271437.1	1.64959	1.18669	0.292969	4.05057	5.10938e-05	0.000872096	ENSG00000271437	AL356423.1																												ENSG00000271437	AL356423.1
ENSG00000039650.8	2456.33	0.0256196	0.0840967	0.304645	0.760637	0.856304	ENSG00000039650	PNKP			ENSG00000217512.1	0.944097	1.32948	0.324824	4.09294	4.25944e-05	0.000761173	ENSG00000217512	AL356776.1																												ENSG00000217512	AL356776.1
ENSG00000039987.5	11.0643	0.599635	0.216585	2.76859	0.00562992	0.0302049	ENSG00000039987	BEST2			ENSG00000233941.1	0.366572	1.2365	0.436257	2.83434	0.00459202	0.0259368	ENSG00000233941	AL356859.1																												ENSG00000233941	AL356859.1
ENSG00000040199.17	482.053	-0.106158	0.10537	-1.00748	0.313706	0.491711	ENSG00000040199	PHLPP2			ENSG00000219712.1	1.42418	1.14204	0.28093	4.06521	4.79888e-05	0.000832444	ENSG00000219712	AL357054.1																												ENSG00000219712	AL357054.1
ENSG00000040275.15	1046.91	-0.234506	0.0833159	-2.81466	0.00488293	0.0271892	ENSG00000040275	SPDL1			ENSG00000258699.1	4.38363	1.24741	0.339232	3.67715	0.000235858	0.00281541	ENSG00000258699	AL357093.1																												ENSG00000258699	AL357093.1
ENSG00000040341.16	2793.11	-0.11195	0.0705829	-1.58607	0.112723	0.250998	ENSG00000040341	STAU2			ENSG00000258752.1	47.6694	1.58162	0.342449	4.61856	3.86405e-06	0.000118222	ENSG00000258752	AL357093.2																												ENSG00000258752	AL357093.2
ENSG00000040487.11	1199.27	-0.208293	0.0886976	-2.34835	0.0188569	0.0721162	ENSG00000040487	PQLC2			ENSG00000245466.1	12.9431	1.03053	0.251262	4.10142	4.10619e-05	0.000740755	ENSG00000245466	AL357153.1																												ENSG00000245466	AL357153.1
ENSG00000040531.13	1100.12	-0.233966	0.0828811	-2.82291	0.004759	0.0266882	ENSG00000040531	CTNS			ENSG00000274397.1	1.15978	1.34248	0.308518	4.35139	1.35277e-05	0.0003176	ENSG00000274397	AL357153.4																												ENSG00000274397	AL357153.4
ENSG00000040608.12	1277.31	-0.204369	0.12906	-1.58352	0.113303	0.251885	ENSG00000040608	RTN4R			ENSG00000271897.1	0.750817	1.31532	0.44553	2.95225	0.00315465	0.0195342	ENSG00000271897	AL357518.1																												ENSG00000271897	AL357518.1
ENSG00000040633.11	2739.47	-0.102391	0.0691457	-1.4808	0.138661	0.288378	ENSG00000040633	PHF23			ENSG00000271917.1	6.05803	1.29483	0.192427	6.72895	1.70889e-11	4.4772e-09	ENSG00000271917	AL357568.2																												ENSG00000271917	AL357568.2
ENSG00000040731.9	5.50744	0.157797	0.450899	0.34996	0.726369	0.832252	ENSG00000040731	CDH10			ENSG00000229854.1	1.05743	1.07448	0.354235	3.03323	0.0024195	0.0160901	ENSG00000229854	AL357936.1																												ENSG00000229854	AL357936.1
ENSG00000040933.14	1559.52	-0.110126	0.0763707	-1.44199	0.149304	0.303204	ENSG00000040933	INPP4A			ENSG00000224245.1	10.2932	1.72644	0.30624	5.63752	1.7252e-08	1.47832e-06	ENSG00000224245	AL358232.1																												ENSG00000224245	AL358232.1
ENSG00000041353.8	282.15	-0.220722	0.181993	-1.2128	0.225205	0.397015	ENSG00000041353	RAB27B			ENSG00000258928.1	0.498535	1.13197	0.443007	2.5552	0.0106126	0.0478058	ENSG00000258928	AL358333.2																												ENSG00000258928	AL358333.2
ENSG00000041357.14	6508.04	0.0700265	0.092039	0.760835	0.446756	0.615927	ENSG00000041357	PSMA4			ENSG00000230001.1	0.847694	1.43119	0.428503	3.33998	0.000837858	0.0073651	ENSG00000230001	AL359095.1																												ENSG00000230001	AL359095.1
ENSG00000041515.14	37.2463	-0.420688	0.252351	-1.66707	0.0954996	0.224803	ENSG00000041515	MYO16			ENSG00000278462.1	1.77998	1.01967	0.305167	3.34134	0.00083374	0.00733811	ENSG00000278462	AL359880.1																												ENSG00000278462	AL359880.1
ENSG00000041802.9	3511.34	-0.317695	0.081184	-3.91327	9.10534e-05	0.00136093	ENSG00000041802	LSG1			ENSG00000279670.1	33.1544	1.11771	0.171261	6.52636	6.73895e-11	1.44564e-08	ENSG00000279670	AL359922.3																												ENSG00000279670	AL359922.3
ENSG00000041880.13	1811.07	0.102333	0.106915	0.957144	0.338495	0.515704	ENSG00000041880	PARP3			ENSG00000224001.2	1.91646	1.07195	0.273328	3.92186	8.78687e-05	0.00132331	ENSG00000224001	AL360081.1																												ENSG00000224001	AL360081.1
ENSG00000041982.13	3079.08	0.113973	0.217129	0.52491	0.599646	0.739852	ENSG00000041982	TNC			ENSG00000226647.2	6.28682	1.05898	0.191099	5.54154	2.99825e-08	2.34445e-06	ENSG00000226647	AL365356.1																												ENSG00000226647	AL365356.1
ENSG00000041988.14	703.425	-0.0872694	0.0781568	-1.11659	0.264168	0.439657	ENSG00000041988	THAP3			ENSG00000261208.1	3.66684	1.14187	0.245337	4.6543	3.25085e-06	0.000103706	ENSG00000261208	AL365475.1																												ENSG00000261208	AL365475.1
ENSG00000042062.10	200.518	-0.0664578	0.185307	-0.358636	0.719867	0.828179	ENSG00000042062	RIPOR3			ENSG00000274614.1	1.16321	1.57386	0.32984	4.77159	1.82773e-06	6.53498e-05	ENSG00000274614	AL390754.1																												ENSG00000274614	AL390754.1
ENSG00000042088.12	1475.45	-0.15057	0.0788512	-1.90955	0.0561912	0.156207	ENSG00000042088	TDP1			ENSG00000230826.1	1.02377	1.04374	0.305045	3.42159	0.000622572	0.00587237	ENSG00000230826	AL390774.2																												ENSG00000230826	AL390774.2
ENSG00000042286.13	953.861	0.0925907	0.0965706	0.958787	0.337666	0.514861	ENSG00000042286	AIFM2			ENSG00000235020.3	1.52549	1.01909	0.363487	2.80365	0.00505273	0.0278962	ENSG00000235020	AL390783.1																												ENSG00000235020	AL390783.1
ENSG00000042304.9	0.816025	0.40681	0.338515	1.20175	0.229461	0.401769	ENSG00000042304	C2orf83			ENSG00000233472.1	0.618304	1.28099	0.347323	3.68817	0.000225871	0.0027211	ENSG00000233472	AL390866.1																												ENSG00000233472	AL390866.1
ENSG00000042317.15	516.686	0.00563538	0.0881703	0.0639147	0.949038	0.971347	ENSG00000042317	SPATA7			ENSG00000271608.1	0.6186	1.06036	0.383644	2.7639	0.00571144	0.0304916	ENSG00000271608	AL391646.1																												ENSG00000271608	AL391646.1
ENSG00000042429.9	1773.43	-0.0908913	0.0671979	-1.35259	0.176186	0.337777	ENSG00000042429	MED17			ENSG00000234361.1	0.732368	1.18925	0.371454	3.2016	0.00136666	0.0105097	ENSG00000234361	AL391863.2																												ENSG00000234361	AL391863.2
ENSG00000042445.12	1897.42	-0.0936605	0.0894345	-1.04725	0.294983	0.472332	ENSG00000042445	RETSAT			ENSG00000218809.1	0.463642	1.23914	0.474083	2.61377	0.00895498	0.0423998	ENSG00000218809	AL391903.1																												ENSG00000218809	AL391903.1
ENSG00000042493.14	8354.7	0.280716	0.116535	2.40884	0.0160032	0.0641296	ENSG00000042493	CAPG			ENSG00000277684.1	0.842645	1.0805	0.350711	3.08088	0.00206389	0.0143004	ENSG00000277684	AL392048.1																												ENSG00000277684	AL392048.1
ENSG00000042753.10	4799.4	0.126838	0.106481	1.19118	0.233583	0.40656	ENSG00000042753	AP2S1			ENSG00000276740.1	1.13503	1.30127	0.356651	3.64857	0.000263707	0.00306987	ENSG00000276740	AL445649.1																												ENSG00000276740	AL445649.1
ENSG00000042781.11	46.5841	-0.652762	0.234632	-2.78206	0.00540145	0.029317	ENSG00000042781	USH2A			ENSG00000230694.1	0.811804	1.46078	0.420833	3.47116	0.000518221	0.00511013	ENSG00000230694	AL450003.1																												ENSG00000230694	AL450003.1
ENSG00000042813.6	6.73988	0.0319129	0.236887	0.134718	0.892835	0.938138	ENSG00000042813	ZPBP			ENSG00000228625.1	1.644	1.26814	0.286884	4.42038	9.85287e-06	0.000247548	ENSG00000228625	AL451047.1																												ENSG00000228625	AL451047.1
ENSG00000042832.10	79.0735	0.945154	0.214216	4.41216	1.02343e-05	0.000255427	ENSG00000042832	TG			ENSG00000234041.1	0.294591	1.34664	0.51086	2.63603	0.00838826	0.0405011	ENSG00000234041	AL512326.3																												ENSG00000234041	AL512326.3
ENSG00000042980.11	1262.62	0.192403	0.178034	1.08071	0.279826	0.456254	ENSG00000042980	ADAM28			ENSG00000279839.1	1.30055	1.7961	0.486833	3.68936	0.000224816	0.0027123	ENSG00000279839	AL512383.1																												ENSG00000279839	AL512383.1
ENSG00000043039.6	945.025	-0.532578	0.281598	-1.89127	0.0585883	0.160905	ENSG00000043039	BARX2			ENSG00000203396.3	0.851898	1.00765	0.369815	2.72473	0.00643539	0.0332167	ENSG00000203396	AL512646.1																												ENSG00000203396	AL512646.1
ENSG00000043093.12	2886.27	-0.273011	0.0699661	-3.90204	9.53863e-05	0.00141044	ENSG00000043093	DCUN1D1			ENSG00000220739.2	0.721273	1.12717	0.342844	3.28771	0.00101005	0.00844713	ENSG00000220739	AL513475.2																												ENSG00000220739	AL513475.2
ENSG00000043143.19	3267.35	-0.0721596	0.127981	-0.563829	0.572871	0.719818	ENSG00000043143	JADE2			ENSG00000228664.1	0.715883	1.36198	0.516129	2.63883	0.00831919	0.0402485	ENSG00000228664	AL513480.1																												ENSG00000228664	AL513480.1
ENSG00000043355.9	654.539	-0.60437	0.448867	-1.34644	0.178162	0.340177	ENSG00000043355	ZIC2			ENSG00000218521.1	0.843189	2.10341	0.426558	4.93111	8.17624e-07	3.40082e-05	ENSG00000218521	AL589655.1																												ENSG00000218521	AL589655.1
ENSG00000043462.10	1265.68	0.338404	0.157553	2.14787	0.0317243	0.104231	ENSG00000043462	LCP2			ENSG00000280232.1	0.827679	1.27514	0.319237	3.99432	6.48802e-05	0.00104217	ENSG00000280232	AL589666.2																												ENSG00000280232	AL589666.2
ENSG00000043514.14	1809.69	-0.232022	0.0980269	-2.36693	0.0179365	0.0695181	ENSG00000043514	TRIT1			ENSG00000272161.1	7.37516	1.03198	0.229376	4.49909	6.82446e-06	0.000186851	ENSG00000272161	AL589739.1																												ENSG00000272161	AL589739.1
ENSG00000043591.5	36.3077	0.285354	0.214465	1.33054	0.183341	0.346876	ENSG00000043591	ADRB1			ENSG00000236940.1	0.630216	2.05213	0.475378	4.31684	1.58275e-05	0.000356487	ENSG00000236940	AL589765.3																												ENSG00000236940	AL589765.3
ENSG00000044012.3	3.06421	0.539327	0.650279	0.829377	0.406891	0.579588	ENSG00000044012	GUCA2B			ENSG00000268659.2	1.60305	1.18816	0.322737	3.68151	0.000231855	0.00278073	ENSG00000268659	AL589863.1																												ENSG00000268659	AL589863.1
ENSG00000044090.7	6384.87	-0.272111	0.117685	-2.31221	0.0207663	0.0772567	ENSG00000044090	CUL7			ENSG00000276127.1	2.26558	1.00103	0.278033	3.60041	0.000317719	0.00354997	ENSG00000276127	AL589935.2																												ENSG00000276127	AL589935.2
ENSG00000044115.19	19905.8	0.160349	0.0660912	2.42618	0.0152586	0.0620991	ENSG00000044115	CTNNA1			ENSG00000231762.1	1.56934	1.55082	0.382683	4.05248	5.06769e-05	0.000866926	ENSG00000231762	AL590426.1																												ENSG00000231762	AL590426.1
ENSG00000044446.10	2262.45	-0.169382	0.092669	-1.82781	0.0675776	0.177939	ENSG00000044446	PHKA2			ENSG00000228076.2	0.93918	1.25713	0.29846	4.21205	2.53061e-05	0.00051023	ENSG00000228076	AL591719.1																												ENSG00000228076	AL591719.1
ENSG00000044459.13	640.333	-0.292933	0.119186	-2.45777	0.0139801	0.058303	ENSG00000044459	CNTLN			ENSG00000237074.1	0.994644	1.31704	0.351689	3.7449	0.000180467	0.00230511	ENSG00000237074	AL596218.1																												ENSG00000237074	AL596218.1
ENSG00000044524.9	98.1938	0.488801	0.201877	2.42128	0.0154658	0.0626923	ENSG00000044524	EPHA3			ENSG00000225761.1	10.7078	1.24935	0.189974	6.57643	4.81876e-11	1.07683e-08	ENSG00000225761	AL596247.1																												ENSG00000225761	AL596247.1
ENSG00000044574.7	32797.6	-0.0959292	0.0791256	-1.21237	0.225372	0.397156	ENSG00000044574	HSPA5			ENSG00000233877.2	0.991892	1.40481	0.307047	4.57524	4.75676e-06	0.000139991	ENSG00000233877	AL606517.1																												ENSG00000233877	AL606517.1
ENSG00000046604.11	11891.5	-0.29257	0.108683	-2.69196	0.00710336	0.035805	ENSG00000046604	DSG2			ENSG00000236073.2	0.590869	1.20508	0.367245	3.28141	0.00103291	0.00859729	ENSG00000236073	AL627311.1																												ENSG00000236073	AL627311.1
ENSG00000046647.12	877.491	0.051781	0.108423	0.477584	0.632947	0.76524	ENSG00000046647	GEMIN8			ENSG00000237531.4	1.87803	1.47541	0.361894	4.07691	4.5639e-05	0.00080237	ENSG00000237531	AL672277.1																												ENSG00000237531	AL672277.1
ENSG00000046651.13	1788.94	0.0544258	0.0894145	0.608691	0.54273	0.695335	ENSG00000046651	OFD1			ENSG00000233268.3	0.386448	1.26119	0.418292	3.0151	0.00256895	0.0168263	ENSG00000233268	AL691449.1																												ENSG00000233268	AL691449.1
ENSG00000046653.13	1893.02	-0.203851	0.145043	-1.40545	0.159888	0.316795	ENSG00000046653	GPM6B			ENSG00000277981.1	0.997643	1.07243	0.332715	3.22327	0.00126737	0.00996131	ENSG00000277981	AL731556.2																												ENSG00000277981	AL731556.2
ENSG00000046774.9	122.052	-1.71348	0.746678	-2.2948	0.0217444	0.0798493	ENSG00000046774	MAGEC2			ENSG00000224500.1	0.464071	2.0077	0.508453	3.94864	7.85968e-05	0.00121088	ENSG00000224500	AL731575.1																												ENSG00000224500	AL731575.1
ENSG00000046889.17	1108.36	0.431915	0.188224	2.29468	0.0217512	0.0798625	ENSG00000046889	PREX2			ENSG00000230815.1	0.653694	1.33071	0.359692	3.69959	0.00021595	0.00263012	ENSG00000230815	AL807757.1																												ENSG00000230815	AL807757.1
ENSG00000047056.13	1357.27	-0.205903	0.0873186	-2.35806	0.0183706	0.0707434	ENSG00000047056	WDR37			ENSG00000236095.1	19.1152	1.01577	0.142481	7.12915	1.00989e-12	3.86874e-10	ENSG00000236095	AL807757.2																												ENSG00000236095	AL807757.2
ENSG00000047188.14	1075.58	0.234828	0.08261	2.84261	0.00447453	0.0254625	ENSG00000047188	YTHDC2			ENSG00000258500.2	2.02051	1.21695	0.231155	5.26466	1.40446e-07	8.42437e-06	ENSG00000258500	AL845552.1																												ENSG00000258500	AL845552.1
ENSG00000047230.13	2097.95	-0.182002	0.0902839	-2.01588	0.043812	0.131131	ENSG00000047230	CTPS2			ENSG00000253364.1	4.42162	1.53035	0.371419	4.12028	3.78418e-05	0.000695603	ENSG00000253364	AL928742.1																												ENSG00000253364	AL928742.1
ENSG00000047249.15	3004.32	0.0374984	0.0796073	0.471043	0.63761	0.768819	ENSG00000047249	ATP6V1H			ENSG00000254450.1	0.986482	1.09361	0.306754	3.56511	0.000363708	0.0039176	ENSG00000254450	ALG9-IT1																												ENSG00000254450	ALG9-IT1
ENSG00000047315.13	5509.71	-0.331156	0.0819154	-4.04266	5.28485e-05	0.000893622	ENSG00000047315	POLR2B			ENSG00000163286.6	947.407	1.41149	0.374113	3.77289	0.000161365	0.00211397	ENSG00000163286	ALPPL2																												ENSG00000163286	ALPPL2
ENSG00000047346.11	1396.25	0.0714671	0.0824115	0.867199	0.385833	0.560879	ENSG00000047346	FAM214A			ENSG00000196593.8	13.8378	1.86604	0.341616	5.46239	4.69764e-08	3.43381e-06	ENSG00000196593	ANKRD20A19P																												ENSG00000196593	ANKRD20A19P
ENSG00000047365.10	900.935	0.164206	0.127254	1.29038	0.196918	0.363431	ENSG00000047365	ARAP2			ENSG00000236977.1	8.27522	1.10978	0.189946	5.84262	5.13859e-09	5.4732e-07	ENSG00000236977	ANKRD44-IT1																												ENSG00000236977	ANKRD44-IT1
ENSG00000047410.12	5849.51	-0.25495	0.0786299	-3.24241	0.00118524	0.00947324	ENSG00000047410	TPR			ENSG00000206199.8	14.6558	1.39208	0.302277	4.6053	4.11863e-06	0.000124755	ENSG00000206199	ANKUB1																												ENSG00000206199	ANKUB1
ENSG00000047457.12	21158.7	0.00417546	0.192536	0.0216867	0.982698	0.990148	ENSG00000047457	CP			ENSG00000131471.5	465.836	1.02795	0.200351	5.13074	2.88604e-07	1.48999e-05	ENSG00000131471	AOC3																												ENSG00000131471	AOC3
ENSG00000047578.11	1742.92	-0.000353538	0.0854157	-0.00413903	0.996698	0.998035	ENSG00000047578	KIAA0556			ENSG00000256315.1	1.15751	1.06987	0.357316	2.99417	0.00275188	0.0177239	ENSG00000256315	AP000462.2																												ENSG00000256315	AP000462.2
ENSG00000047579.18	1084.89	0.0205215	0.076361	0.268743	0.788127	0.873201	ENSG00000047579	DTNBP1			ENSG00000197210.7	0.739449	1.72004	0.424067	4.05605	4.99088e-05	0.000856623	ENSG00000197210	AP000550.1																												ENSG00000197210	AP000550.1
ENSG00000047597.5	446.498	-0.324965	0.179192	-1.8135	0.069755	0.181803	ENSG00000047597	XK			ENSG00000206142.8	0.503639	1.27	0.356343	3.56398	0.000365277	0.00392918	ENSG00000206142	AP000552.1																												ENSG00000206142	AP000552.1
ENSG00000047617.13	250.165	-0.488849	0.215884	-2.2644	0.0235493	0.0844444	ENSG00000047617	ANO2			ENSG00000280089.1	1.96891	1.23218	0.456823	2.69728	0.00699093	0.0353988	ENSG00000280089	AP000590.1																												ENSG00000280089	AP000590.1
ENSG00000047621.10	1036.04	-0.352521	0.0830377	-4.24532	2.18286e-05	0.000455632	ENSG00000047621	C12orf4			ENSG00000279243.1	1.80097	1.29151	0.293339	4.4028	1.06862e-05	0.000264324	ENSG00000279243	AP000769.3																												ENSG00000279243	AP000769.3
ENSG00000047634.13	576.278	-0.079641	0.132411	-0.601469	0.547528	0.698987	ENSG00000047634	SCML1			ENSG00000248903.1	0.87354	1.20062	0.402963	2.97947	0.00288744	0.0183235	ENSG00000248903	AP000867.1																												ENSG00000248903	AP000867.1
ENSG00000047644.16	2251.62	0.0864301	0.10821	0.798726	0.424449	0.596044	ENSG00000047644	WWC3			ENSG00000280143.1	206.05	1.16848	0.185182	6.30993	2.79168e-10	5.03021e-08	ENSG00000280143	AP000892.3																												ENSG00000280143	AP000892.3
ENSG00000047648.20	213.315	0.354474	0.183873	1.92782	0.0538774	0.151743	ENSG00000047648	ARHGAP6			ENSG00000265179.5	2.76663	1.66122	0.441176	3.76545	0.00016625	0.00216292	ENSG00000265179	AP000894.2																												ENSG00000265179	AP000894.2
ENSG00000047662.4	23.4275	0.130411	0.147982	0.881262	0.378176	0.554147	ENSG00000047662	FAM184B			ENSG00000264596.1	1.03639	1.44967	0.370216	3.91575	9.01244e-05	0.00135148	ENSG00000264596	AP000897.1																												ENSG00000264596	AP000897.1
ENSG00000047849.20	15922.7	-0.0481176	0.0860228	-0.559359	0.575917	0.722106	ENSG00000047849	MAP4			ENSG00000265477.1	0.610295	1.36841	0.413759	3.30726	0.00094214	0.00803542	ENSG00000265477	AP000915.2																												ENSG00000265477	AP000915.2
ENSG00000047932.12	2057.73	0.05478	0.0743003	0.737278	0.460953	0.628299	ENSG00000047932	GOPC			ENSG00000255342.1	1.49473	1.08454	0.305421	3.55096	0.000383828	0.00407489	ENSG00000255342	AP000926.1																												ENSG00000255342	AP000926.1
ENSG00000047936.9	157.501	0.82035	0.339984	2.41291	0.0158257	0.0636702	ENSG00000047936	ROS1			ENSG00000263970.1	6.60679	1.15749	0.232387	4.98087	6.32978e-07	2.75866e-05	ENSG00000263970	AP001094.1																												ENSG00000263970	AP001094.1
ENSG00000048028.10	2974.04	-0.141156	0.0954514	-1.47883	0.139186	0.289134	ENSG00000048028	USP28			ENSG00000267143.1	0.562216	1.02579	0.32727	3.13438	0.00172217	0.0125273	ENSG00000267143	AP001120.2																												ENSG00000267143	AP001120.2
ENSG00000048052.20	1494.68	-0.649986	0.147319	-4.41211	1.02368e-05	0.000255427	ENSG00000048052	HDAC9			ENSG00000259541.4	0.595484	1.46958	0.421664	3.48519	0.000491787	0.00493161	ENSG00000259541	AP001150.1																												ENSG00000259541	AP001150.1
ENSG00000048140.16	3360.24	-0.0501444	0.0795768	-0.630138	0.528604	0.684371	ENSG00000048140	TSPAN17			ENSG00000253991.1	4.42545	1.17161	0.203889	5.7463	9.12186e-09	8.69955e-07	ENSG00000253991	AP001207.2																												ENSG00000253991	AP001207.2
ENSG00000048162.18	1627.63	0.197414	0.101745	1.94028	0.0523454	0.148621	ENSG00000048162	NOP16			ENSG00000253282.1	1.58051	1.03203	0.397402	2.59694	0.00940583	0.0439192	ENSG00000253282	AP001330.1																												ENSG00000253282	AP001330.1
ENSG00000048342.14	987.451	0.100518	0.107262	0.937126	0.348694	0.525432	ENSG00000048342	CC2D2A			ENSG00000222042.1	0.481425	1.67573	0.515734	3.24922	0.00115723	0.00930584	ENSG00000222042	AP001341.1																												ENSG00000222042	AP001341.1
ENSG00000048392.10	1757.67	0.00544377	0.0990058	0.0549844	0.956151	0.974928	ENSG00000048392	RRM2B			ENSG00000250659.2	9.62082	1.06499	0.197434	5.39416	6.8844e-08	4.76959e-06	ENSG00000250659	AP001363.1																												ENSG00000250659	AP001363.1
ENSG00000048405.8	1474.47	0.0175572	0.0653447	0.268686	0.788171	0.87322	ENSG00000048405	ZNF800			ENSG00000255382.1	1.17447	1.03655	0.320233	3.23685	0.00120856	0.0095987	ENSG00000255382	AP001646.3																												ENSG00000255382	AP001646.3
ENSG00000048462.9	35.1684	0.558615	0.294701	1.89553	0.0580222	0.159826	ENSG00000048462	TNFRSF17			ENSG00000255428.1	0.557225	1.10413	0.382359	2.88768	0.00388092	0.0228617	ENSG00000255428	AP002008.3																												ENSG00000255428	AP002008.3
ENSG00000048471.12	1570.32	-0.0365453	0.106029	-0.344673	0.73034	0.835085	ENSG00000048471	SNX29			ENSG00000267393.1	1.67886	1.21415	0.326504	3.71865	0.000200292	0.00248654	ENSG00000267393	AP002439.1																												ENSG00000267393	AP002439.1
ENSG00000048540.13	1374.03	-0.529132	0.32001	-1.65349	0.0982321	0.229223	ENSG00000048540	LMO3			ENSG00000254730.1	1.06476	1.5919	0.346035	4.60042	4.2165e-06	0.000127381	ENSG00000254730	AP002453.1																												ENSG00000254730	AP002453.1
ENSG00000048544.5	3186.09	-0.107091	0.0850085	-1.25976	0.207755	0.376442	ENSG00000048544	MRPS10			ENSG00000256195.2	2.23448	1.41797	0.303304	4.67507	2.93856e-06	9.58914e-05	ENSG00000256195	AP002518.1																												ENSG00000256195	AP002518.1
ENSG00000048545.12	12.7445	-0.1427	0.303146	-0.47073	0.637833	0.768966	ENSG00000048545	GUCA1A			ENSG00000255672.1	0.922898	1.00272	0.344717	2.90881	0.0036281	0.0217624	ENSG00000255672	AP002892.1																												ENSG00000255672	AP002892.1
ENSG00000048649.12	4259.68	-0.107108	0.104942	-1.02064	0.307423	0.485297	ENSG00000048649	RSF1			ENSG00000279304.1	0.748745	1.20465	0.423222	2.84638	0.00442194	0.0252262	ENSG00000279304	AP003072.4																												ENSG00000279304	AP003072.4
ENSG00000048707.12	2999.93	-0.0803345	0.105063	-0.764628	0.444493	0.613977	ENSG00000048707	VPS13D			ENSG00000254649.1	2.94473	1.06836	0.235699	4.53274	5.82241e-06	0.000164963	ENSG00000254649	AP003086.3																												ENSG00000254649	AP003086.3
ENSG00000048740.16	1281.06	0.18199	0.15483	1.17542	0.239828	0.413403	ENSG00000048740	CELF2			ENSG00000270077.1	2.09867	1.08767	0.253888	4.28404	1.83526e-05	0.000399744	ENSG00000270077	AP003117.1																												ENSG00000270077	AP003117.1
ENSG00000048828.15	12499.1	0.020497	0.0784818	0.261168	0.793963	0.877227	ENSG00000048828	FAM120A			ENSG00000272249.1	0.473418	1.16839	0.418723	2.79037	0.00526478	0.0287404	ENSG00000272249	AP003117.2																												ENSG00000272249	AP003117.2
ENSG00000048991.15	2911.02	-0.191515	0.0724535	-2.64328	0.00821073	0.039879	ENSG00000048991	R3HDM1			ENSG00000255081.1	1.07277	1.09688	0.318788	3.44077	0.000580056	0.00557354	ENSG00000255081	AP003168.2																												ENSG00000255081	AP003168.2
ENSG00000049089.12	4013.63	0.404843	0.220986	1.83199	0.0669534	0.176665	ENSG00000049089	COL9A2			ENSG00000255147.1	14.6677	1.42246	0.302098	4.70861	2.49408e-06	8.40337e-05	ENSG00000255147	AP003385.4																												ENSG00000255147	AP003385.4
ENSG00000049130.12	448.358	-0.313062	0.148859	-2.10308	0.0354591	0.112745	ENSG00000049130	KITLG			ENSG00000253911.1	2.2237	1.19065	0.231708	5.13859	2.76806e-07	1.44215e-05	ENSG00000253911	AP003467.1																												ENSG00000253911	AP003467.1
ENSG00000049167.12	335.924	-0.0822913	0.0827825	-0.994067	0.32019	0.498118	ENSG00000049167	ERCC8			ENSG00000253105.4	1.26442	1.13496	0.340201	3.33614	0.000849497	0.00743301	ENSG00000253105	AP003548.1																												ENSG00000253105	AP003548.1
ENSG00000049192.13	147.698	0.17442	0.191754	0.909603	0.363032	0.539354	ENSG00000049192	ADAMTS6			ENSG00000253385.1	5.1576	1.3543	0.285445	4.74452	2.08997e-06	7.29522e-05	ENSG00000253385	AP003696.1																												ENSG00000253385	AP003696.1
ENSG00000049239.11	7773.89	-0.123205	0.117525	-1.04832	0.294489	0.471827	ENSG00000049239	H6PD			ENSG00000237704.1	0.625953	1.38768	0.375194	3.69856	0.000216829	0.002638	ENSG00000237704	AP004289.2																												ENSG00000237704	AP004289.2
ENSG00000049245.11	5897.26	-0.297939	0.0763366	-3.90296	9.5024e-05	0.0014069	ENSG00000049245	VAMP3			ENSG00000255545.6	14.546	1.42621	0.477353	2.98774	0.00281053	0.0179873	ENSG00000255545	AP004608.1																												ENSG00000255545	AP004608.1
ENSG00000049246.13	1820.06	-0.392257	0.128317	-3.05694	0.00223612	0.0151603	ENSG00000049246	PER3			ENSG00000254851.1	19.5622	1.15525	0.279911	4.1272	3.67214e-05	0.000679943	ENSG00000254851	AP005018.2																												ENSG00000254851	AP005018.2
ENSG00000049247.12	9.77577	0.220319	0.312118	0.705884	0.48026	0.644974	ENSG00000049247	UTS2			ENSG00000264475.1	1.11617	1.28082	0.436561	2.93387	0.00334759	0.0204432	ENSG00000264475	AP005062.1																												ENSG00000264475	AP005062.1
ENSG00000049249.7	163.795	-0.0837655	0.194005	-0.431771	0.665908	0.789184	ENSG00000049249	TNFRSF9			ENSG00000267136.1	6.51561	1.28899	0.24239	5.31783	1.05014e-07	6.6705e-06	ENSG00000267136	AP005131.1																												ENSG00000267136	AP005131.1
ENSG00000049283.16	3827.15	0.111305	0.159865	0.696245	0.486275	0.650007	ENSG00000049283	EPN3			ENSG00000267503.1	10.442	1.00846	0.206235	4.88986	1.00908e-06	4.07088e-05	ENSG00000267503	AP005131.3																												ENSG00000267503	AP005131.3
ENSG00000049323.14	3687.58	-0.645219	0.170755	-3.77864	0.00015769	0.00208048	ENSG00000049323	LTBP1			ENSG00000267529.3	6.79597	1.01361	0.249189	4.06764	4.7491e-05	0.000826325	ENSG00000267529	AP005131.4																												ENSG00000267529	AP005131.4
ENSG00000049449.7	9143.93	0.137799	0.0919559	1.49853	0.133995	0.282106	ENSG00000049449	RCN1			ENSG00000237982.1	0.859487	1.08086	0.320825	3.36901	0.000754381	0.00680107	ENSG00000237982	AP006193.1																												ENSG00000237982	AP006193.1
ENSG00000049540.15	3275.1	0.370211	0.218163	1.69695	0.0897059	0.215685	ENSG00000049540	ELN			ENSG00000248329.4	57.4128	1.10361	0.305543	3.61198	0.000303864	0.003422	ENSG00000248329	APELA																												ENSG00000248329	APELA
ENSG00000049541.9	2328.4	-0.180633	0.0808359	-2.23456	0.0254462	0.0892994	ENSG00000049541	RFC2			ENSG00000173627.7	36.0787	1.2277	0.402858	3.04748	0.00230769	0.0155308	ENSG00000173627	APOBEC4																												ENSG00000173627	APOBEC4
ENSG00000049618.20	5402.23	-0.207096	0.0822244	-2.51867	0.01178	0.0515665	ENSG00000049618	ARID1B			ENSG00000100342.19	8126.86	1.0693	0.185453	5.76589	8.1226e-09	7.8952e-07	ENSG00000100342	APOL1																												ENSG00000100342	APOL1
ENSG00000049656.12	8306.02	-0.122313	0.0859937	-1.42235	0.154925	0.310566	ENSG00000049656	CLPTM1L			ENSG00000165269.11	66.3877	1.30745	0.243116	5.37788	7.53689e-08	5.13579e-06	ENSG00000165269	AQP7																												ENSG00000165269	AQP7
ENSG00000049759.15	2374.7	-0.0235093	0.109198	-0.215291	0.829541	0.899402	ENSG00000049759	NEDD4L			ENSG00000181997.8	0.848825	1.69534	0.495707	3.42006	0.000626084	0.00589453	ENSG00000181997	AQP7P2																												ENSG00000181997	AQP7P2
ENSG00000049768.13	237.904	0.249271	0.157669	1.58098	0.113883	0.252767	ENSG00000049768	FOXP3			ENSG00000226272.4	35.0865	1.33128	0.29975	4.44131	8.94118e-06	0.000229118	ENSG00000226272	ARHGAP26-AS1																												ENSG00000226272	ARHGAP26-AS1
ENSG00000049769.11	575.448	0.215934	0.149324	1.44608	0.148155	0.301739	ENSG00000049769	PPP1R3F			ENSG00000230789.1	0.812687	1.483	0.389247	3.80993	0.000139007	0.00188038	ENSG00000230789	ARHGAP26-IT1																												ENSG00000230789	ARHGAP26-IT1
ENSG00000049860.12	3883.35	-0.126123	0.0824573	-1.52955	0.126128	0.271073	ENSG00000049860	HEXB			ENSG00000227817.4	0.696029	1.10967	0.336414	3.29851	0.000971984	0.00823297	ENSG00000227817	ARHGAP42P1																												ENSG00000227817	ARHGAP42P1
ENSG00000049883.13	655.892	-0.136564	0.0797331	-1.71277	0.0867555	0.210682	ENSG00000049883	PTCD2			ENSG00000240198.4	2.20445	1.00755	0.254605	3.95732	7.57948e-05	0.00117566	ENSG00000240198	ARHGEF3-AS1																												ENSG00000240198	ARHGEF3-AS1
ENSG00000050030.12	59.5433	-0.182709	0.269874	-0.677017	0.498395	0.660706	ENSG00000050030	NEXMIF			ENSG00000231729.1	0.452998	1.35436	0.460827	2.93898	0.00329289	0.0202009	ENSG00000231729	ARHGEF9-IT1																												ENSG00000231729	ARHGEF9-IT1
ENSG00000050130.16	1999.66	-0.0347611	0.0681388	-0.510151	0.609946	0.747858	ENSG00000050130	JKAMP			ENSG00000122872.8	0.641127	1.39584	0.372471	3.74751	0.000178595	0.0022889	ENSG00000122872	ARL4AP1																												ENSG00000122872	ARL4AP1
ENSG00000050165.16	2026.34	0.178089	0.15317	1.16269	0.244957	0.419156	ENSG00000050165	DKK3			ENSG00000267333.1	0.56482	1.36484	0.461832	2.95529	0.00312378	0.0193932	ENSG00000267333	ASNSP6																												ENSG00000267333	ASNSP6
ENSG00000050327.13	1234.28	0.073536	0.0944003	0.778981	0.435991	0.606553	ENSG00000050327	ARHGEF5			ENSG00000108381.9	22.1575	1.20097	0.232848	5.15776	2.49924e-07	1.32692e-05	ENSG00000108381	ASPA																												ENSG00000108381	ASPA
ENSG00000050344.8	1689.43	-0.251341	0.124189	-2.02385	0.0429851	0.129471	ENSG00000050344	NFE2L3			ENSG00000166183.14	195.385	1.03171	0.232676	4.43412	9.24472e-06	0.000235258	ENSG00000166183	ASPG																												ENSG00000166183	ASPG
ENSG00000050393.10	3890.38	-0.0431282	0.0811132	-0.531704	0.594931	0.736847	ENSG00000050393	MCUR1			ENSG00000106819.10	442.117	1.34571	0.279922	4.80742	1.52887e-06	5.67561e-05	ENSG00000106819	ASPN																												ENSG00000106819	ASPN
ENSG00000050405.12	2310	0.0525596	0.106205	0.49489	0.620678	0.755588	ENSG00000050405	LIMA1			ENSG00000229105.1	0.6539	2.03039	0.399838	5.07804	3.81349e-07	1.85732e-05	ENSG00000229105	ASTN2-AS1																												ENSG00000229105	ASTN2-AS1
ENSG00000050426.14	3173.27	0.11668	0.0893556	1.3058	0.191621	0.357001	ENSG00000050426	LETMD1			ENSG00000232684.1	6.47086	1.4448	0.22966	6.29103	3.15368e-10	5.57236e-08	ENSG00000232684	ATP11A-AS1																												ENSG00000232684	ATP11A-AS1
ENSG00000050438.15	523.014	-0.0323144	0.150491	-0.214727	0.82998	0.899601	ENSG00000050438	SLC4A8			ENSG00000232851.3	1.39662	1.64942	0.342923	4.80988	1.51025e-06	5.6248e-05	ENSG00000232851	ATP5MFP3																												ENSG00000232851	ATP5MFP3
ENSG00000050555.16	973.976	-0.00132205	0.219957	-0.00601048	0.995204	0.997069	ENSG00000050555	LAMC3			ENSG00000261102.2	0.33235	1.13986	0.43115	2.64376	0.00819905	0.0398348	ENSG00000261102	ATP5MFP6																												ENSG00000261102	ATP5MFP6
ENSG00000050628.19	403.218	-0.0623316	0.241168	-0.258457	0.796054	0.878601	ENSG00000050628	PTGER3			ENSG00000225364.1	3.59801	1.11202	0.185318	6.00057	1.96625e-09	2.5108e-07	ENSG00000225364	ATP6V0E1P1																												ENSG00000225364	ATP6V0E1P1
ENSG00000050730.14	73.9166	1.06056	0.278468	3.80854	0.000139791	0.00188841	ENSG00000050730	TNIP3			ENSG00000151418.10	1.01742	2.36298	0.503738	4.69088	2.72032e-06	9.019e-05	ENSG00000151418	ATP6V1G3																												ENSG00000151418	ATP6V1G3
ENSG00000050748.16	2046	-0.0496581	0.0829691	-0.598513	0.549498	0.700698	ENSG00000050748	MAPK9			ENSG00000258531.2	8.7006	1.30443	0.176848	7.376	1.63119e-13	7.74594e-11	ENSG00000258531	BANF1P1																												ENSG00000258531	BANF1P1
ENSG00000050767.14	1248.34	0.0626722	0.22565	0.277741	0.781211	0.868866	ENSG00000050767	COL23A1			ENSG00000262117.4	3.01072	1.41044	0.352248	4.00412	6.22494e-05	0.00101132	ENSG00000262117	BCAR4																												ENSG00000262117	BCAR4
ENSG00000050820.15	3952.62	0.185254	0.093557	1.98012	0.0476902	0.13938	ENSG00000050820	BCAR1			ENSG00000269806.1	4.31535	1.00986	0.243925	4.14003	3.47257e-05	0.000649853	ENSG00000269806	BICRA-AS1																												ENSG00000269806	BICRA-AS1
ENSG00000051009.9	2256.89	-0.105518	0.08553	-1.2337	0.217315	0.387992	ENSG00000051009	FAM160A2			ENSG00000259571.1	1.14695	1.00961	0.354971	2.8442	0.00445232	0.0253551	ENSG00000259571	BLID																												ENSG00000259571	BLID
ENSG00000051108.13	6099.72	0.176047	0.0923018	1.9073	0.0564816	0.156801	ENSG00000051108	HERPUD1			ENSG00000258565.1	6.06024	1.13546	0.210621	5.39102	7.00605e-08	4.83917e-06	ENSG00000258565	BLZF2P																												ENSG00000258565	BLZF2P
ENSG00000051128.17	1778.38	0.298334	0.1174	2.54119	0.0110477	0.0492211	ENSG00000051128	HOMER3			ENSG00000204113.6	1.62825	1.07008	0.292408	3.65953	0.000252674	0.00297179	ENSG00000204113	BMP2KL																												ENSG00000204113	BMP2KL
ENSG00000051180.15	683.005	-0.271405	0.108554	-2.50019	0.0124128	0.0535702	ENSG00000051180	RAD51			ENSG00000186190.7	66.1808	1.49388	0.379858	3.93274	8.39834e-05	0.00127704	ENSG00000186190	BPIFB3																												ENSG00000186190	BPIFB3
ENSG00000051341.12	561.594	-0.382372	0.119309	-3.20489	0.00135113	0.0104185	ENSG00000051341	POLQ			ENSG00000226533.1	11.1305	1.03036	0.193629	5.32133	1.03009e-07	6.57688e-06	ENSG00000226533	BTBD9-AS1																												ENSG00000226533	BTBD9-AS1
ENSG00000051382.7	2496.6	-0.219061	0.0900698	-2.43213	0.0150104	0.0613961	ENSG00000051382	PIK3CB			ENSG00000274766.1	2.08664	1.271	0.369902	3.43605	0.000590267	0.0056483	ENSG00000274766	BX072579.2																												ENSG00000274766	BX072579.2
ENSG00000051523.9	20213.6	0.369925	0.135326	2.73359	0.00626485	0.0325945	ENSG00000051523	CYBA			ENSG00000225722.1	3.33252	1.22767	0.293068	4.18904	2.80138e-05	0.000550997	ENSG00000225722	BX890604.2																												ENSG00000225722	BX890604.2
ENSG00000051596.8	1536.02	-0.0246525	0.101902	-0.241925	0.808838	0.886698	ENSG00000051596	THOC3			ENSG00000204683.9	0.515177	1.87221	0.463745	4.03716	5.4103e-05	0.000906388	ENSG00000204683	C10orf113																												ENSG00000204683	C10orf113
ENSG00000051620.9	5332.56	0.154284	0.110706	1.39364	0.163427	0.321352	ENSG00000051620	HEBP2			ENSG00000187479.5	1127.22	1.28002	0.189876	6.74137	1.56903e-11	4.19618e-09	ENSG00000187479	C11orf96																												ENSG00000187479	C11orf96
ENSG00000051825.13	930.091	-0.365113	0.0949506	-3.84529	0.000120409	0.00168068	ENSG00000051825	MPHOSPH9			ENSG00000226792.5	1.5123	1.22791	0.418228	2.93599	0.00332487	0.0203453	ENSG00000226792	C13orf42																												ENSG00000226792	C13orf42
ENSG00000052126.13	1730.21	-0.247034	0.113839	-2.17002	0.0300055	0.100232	ENSG00000052126	PLEKHA5			ENSG00000205363.5	201.417	1.05074	0.265261	3.96117	7.45843e-05	0.00116341	ENSG00000205363	C15orf59																												ENSG00000205363	C15orf59
ENSG00000052344.14	11707.4	-0.040852	0.128123	-0.318851	0.74984	0.848367	ENSG00000052344	PRSS8			ENSG00000280197.1	0.354419	1.90138	0.57999	3.2783	0.00104436	0.00866724	ENSG00000280197	C18orf12																												ENSG00000280197	C18orf12
ENSG00000052723.10	3085.5	-0.307806	0.0724697	-4.24738	2.16284e-05	0.000452281	ENSG00000052723	SIKE1			ENSG00000279020.1	2.9136	1.26124	0.249511	5.05484	4.30751e-07	2.04336e-05	ENSG00000279020	C18orf15																												ENSG00000279020	C18orf15
ENSG00000052749.12	2390.18	-0.130454	0.0934356	-1.39619	0.162658	0.320306	ENSG00000052749	RRP12			ENSG00000186897.4	488.437	1.21198	0.299448	4.04737	5.17966e-05	0.000881309	ENSG00000186897	C1QL4																												ENSG00000186897	C1QL4
ENSG00000052795.11	733.66	0.230621	0.104909	2.19831	0.0279271	0.0952939	ENSG00000052795	FNIP2			ENSG00000176659.7	21.156	1.05308	0.206459	5.10066	3.38472e-07	1.70121e-05	ENSG00000176659	C20orf197																												ENSG00000176659	C20orf197
ENSG00000052802.11	2853.73	0.0754752	0.117647	0.641541	0.521171	0.678411	ENSG00000052802	MSMO1			ENSG00000124237.5	490.183	1.11058	0.419133	2.64972	0.00805591	0.0392859	ENSG00000124237	C20orf85																												ENSG00000124237	C20orf85
ENSG00000052841.13	4700.44	0.0563508	0.0682972	0.825083	0.409325	0.581685	ENSG00000052841	TTC17			ENSG00000169314.13	43.0839	1.10224	0.218525	5.04402	4.55844e-07	2.12916e-05	ENSG00000169314	C22orf15																												ENSG00000169314	C22orf15
ENSG00000052850.5	47.8235	-0.711259	0.362815	-1.96039	0.0499502	0.143791	ENSG00000052850	ALX4			ENSG00000198535.5	97.3173	1.37072	0.311044	4.40683	1.04896e-05	0.000260453	ENSG00000198535	C2CD4A																												ENSG00000198535	C2CD4A
ENSG00000053108.15	214.604	-1.20714	0.26288	-4.59197	4.3909e-06	0.00013143	ENSG00000053108	FSTL4			ENSG00000205502.3	452.829	1.04311	0.264791	3.93937	8.16968e-05	0.00124851	ENSG00000205502	C2CD4B																												ENSG00000205502	C2CD4B
ENSG00000053254.14	2545.4	0.150062	0.0934387	1.606	0.108275	0.244388	ENSG00000053254	FOXN3			ENSG00000178776.4	69.3644	1.3784	0.318705	4.325	1.52529e-05	0.000347319	ENSG00000178776	C5orf46																												ENSG00000178776	C5orf46
ENSG00000053328.8	222.039	-0.551892	0.226146	-2.44042	0.0146701	0.0603525	ENSG00000053328	METTL24			ENSG00000250733.5	2.64513	1.1185	0.239764	4.66499	3.08637e-06	9.9786e-05	ENSG00000250733	C8orf17																												ENSG00000250733	C8orf17
ENSG00000053371.11	3912.25	-0.176242	0.0852349	-2.06773	0.0386657	0.1199	ENSG00000053371	AKR7A2			ENSG00000279847.2	0.552369	1.76462	0.560054	3.1508	0.00162823	0.012001	ENSG00000279847	C8orf87																												ENSG00000279847	C8orf87
ENSG00000053372.4	2945.1	-0.155136	0.0764703	-2.02871	0.0424879	0.128416	ENSG00000053372	MRTO4			ENSG00000165181.15	38.0792	1.03537	0.154703	6.69263	2.19198e-11	5.55143e-09	ENSG00000165181	C9orf84																												ENSG00000165181	C9orf84
ENSG00000053438.8	54.0414	0.497825	0.160052	3.1104	0.00186835	0.0133019	ENSG00000053438	NNAT			ENSG00000256025.1	1.15764	1.29222	0.381668	3.38571	0.000709949	0.00649758	ENSG00000256025	CACNA1C-AS4																												ENSG00000256025	CACNA1C-AS4
ENSG00000053501.11	2505.26	0.343947	0.118752	2.89634	0.00377542	0.0224248	ENSG00000053501	USE1			ENSG00000256721.1	0.686023	1.27651	0.475643	2.68376	0.00727995	0.0365054	ENSG00000256721	CACNA1C-IT3																												ENSG00000256721	CACNA1C-IT3
ENSG00000053524.10	45.4412	-0.804092	0.177332	-4.5344	5.77683e-06	0.000163978	ENSG00000053524	MCF2L2			ENSG00000239519.1	0.987579	1.94209	0.559677	3.47002	0.000520421	0.00512185	ENSG00000239519	CADM2-AS1																												ENSG00000239519	CADM2-AS1
ENSG00000053702.13	277.49	0.28154	0.113769	2.47467	0.0133361	0.0563545	ENSG00000053702	NRIP2			ENSG00000256812.1	1.82219	1.09468	0.352671	3.10396	0.00190952	0.0135065	ENSG00000256812	CAPNS2																												ENSG00000256812	CAPNS2
ENSG00000053747.14	4248.46	-0.130378	0.234403	-0.556214	0.578064	0.723684	ENSG00000053747	LAMA3			ENSG00000249669.6	123.011	1.54306	0.174138	8.86114	7.91979e-19	1.8052e-15	ENSG00000249669	CARMN																												ENSG00000249669	CARMN
ENSG00000053770.10	2381.21	0.0215768	0.0708439	0.304569	0.760695	0.856325	ENSG00000053770	AP5M1			ENSG00000182533.6	5.89383	1.10196	0.271313	4.06159	4.87403e-05	0.000841957	ENSG00000182533	CAV3																												ENSG00000182533	CAV3
ENSG00000053900.9	1137.28	-0.0831867	0.0709009	-1.17328	0.240683	0.414398	ENSG00000053900	ANAPC4			ENSG00000197692.5	0.728397	1.29524	0.5003	2.58893	0.00962748	0.0446297	ENSG00000197692	CBX3P7																												ENSG00000197692	CBX3P7
ENSG00000053918.14	1129.95	-0.502247	0.167813	-2.9929	0.00276342	0.0177725	ENSG00000053918	KCNQ1			ENSG00000185860.12	50.7736	1.88644	0.397213	4.7492	2.04223e-06	7.18357e-05	ENSG00000185860	CCDC190																												ENSG00000185860	CCDC190
ENSG00000054116.10	4678.7	0.0557222	0.0952121	0.585243	0.558385	0.708148	ENSG00000054116	TRAPPC3			ENSG00000196553.12	1.35641	1.09727	0.35469	3.0936	0.00197741	0.0138534	ENSG00000196553	CCDC196																												ENSG00000196553	CCDC196
ENSG00000054118.12	9020.44	-0.167799	0.0572179	-2.93263	0.00336109	0.0205062	ENSG00000054118	THRAP3			ENSG00000100557.8	7.41561	1.38049	0.400457	3.44728	0.000566255	0.00546386	ENSG00000100557	CCDC198																												ENSG00000100557	CCDC198
ENSG00000054148.16	5321.27	0.26852	0.10968	2.44822	0.0143565	0.0594052	ENSG00000054148	PHPT1			ENSG00000276409.3	20.7127	2.31574	0.267477	8.65774	4.81211e-18	9.14039e-15	ENSG00000276409	CCL14																												ENSG00000276409	CCL14
ENSG00000054179.10	1298.77	0.538133	0.194843	2.76189	0.00574687	0.0306305	ENSG00000054179	ENTPD2			ENSG00000275718.1	1.70264	1.89758	0.451712	4.20086	2.65908e-05	0.000529575	ENSG00000275718	CCL15																												ENSG00000275718	CCL15
ENSG00000054219.10	1059.36	0.0336885	0.132676	0.253915	0.799561	0.881032	ENSG00000054219	LY75			ENSG00000275688.3	0.366387	1.91562	0.599953	3.19294	0.00140831	0.0107359	ENSG00000275688	CCL15-CCL14																												ENSG00000275688	CCL15-CCL14
ENSG00000054267.19	2965.99	0.156949	0.0849966	1.84653	0.0648158	0.172813	ENSG00000054267	ARID4B			ENSG00000275152.3	1.45534	1.3268	0.274175	4.83923	1.30344e-06	5.01434e-05	ENSG00000275152	CCL16																												ENSG00000275152	CCL16
ENSG00000054277.11	693.844	-0.558078	0.148517	-3.75766	0.000171507	0.00221487	ENSG00000054277	OPN3			ENSG00000275385.1	271.601	1.19492	0.31513	3.79184	0.000149533	0.00199431	ENSG00000275385	CCL18																												ENSG00000275385	CCL18
ENSG00000054282.14	1273.96	-0.0385177	0.0832963	-0.462418	0.643782	0.773274	ENSG00000054282	SDCCAG8			ENSG00000172724.10	77.5693	1.46011	0.306206	4.76839	1.85708e-06	6.62863e-05	ENSG00000172724	CCL19																												ENSG00000172724	CCL19
ENSG00000054356.12	111.696	-0.349292	0.214534	-1.62814	0.103495	0.23726	ENSG00000054356	PTPRN			ENSG00000137077.6	427.43	1.70201	0.365098	4.66178	3.1349e-06	0.000100854	ENSG00000137077	CCL21																												ENSG00000137077	CCL21
ENSG00000054392.11	374.211	-0.304306	0.135806	-2.24074	0.0250431	0.0883418	ENSG00000054392	HHAT			ENSG00000131142.12	93.1554	1.17509	0.26448	4.44301	8.87102e-06	0.000227833	ENSG00000131142	CCL25																												ENSG00000131142	CCL25
ENSG00000054523.15	5396.06	-0.388844	0.100853	-3.85556	0.000115465	0.0016322	ENSG00000054523	KIF1B			ENSG00000006606.7	14.6908	1.30389	0.211863	6.15441	7.53567e-10	1.13003e-07	ENSG00000006606	CCL26																												ENSG00000006606	CCL26
ENSG00000054598.6	1907.03	-0.316104	0.234259	-1.34938	0.177216	0.338916	ENSG00000054598	FOXC1			ENSG00000223896.2	1.12563	1.16081	0.350223	3.31448	0.000918153	0.00787653	ENSG00000223896	CCNJP2																												ENSG00000223896	CCNJP2
ENSG00000054611.12	2012.18	-0.0357802	0.0792543	-0.45146	0.651658	0.779001	ENSG00000054611	TBC1D22A			ENSG00000161649.11	24.4892	1.42575	0.29101	4.89931	9.61728e-07	3.911e-05	ENSG00000161649	CD300LG																												ENSG00000161649	CD300LG
ENSG00000054654.14	4565.11	0.174817	0.118323	1.47746	0.139553	0.289647	ENSG00000054654	SYNE2			ENSG00000073754.5	3.02054	1.77509	0.412663	4.30154	1.69612e-05	0.000376625	ENSG00000073754	CD5L																												ENSG00000073754	CD5L
ENSG00000054690.12	1305.6	0.230604	0.139635	1.65147	0.0986422	0.229851	ENSG00000054690	PLEKHH1			ENSG00000164287.11	500.581	1.48816	0.399228	3.72759	0.000193319	0.00242257	ENSG00000164287	CDC20B																												ENSG00000164287	CDC20B
ENSG00000054793.12	6357.84	-0.0605241	0.10579	-0.572116	0.567244	0.715402	ENSG00000054793	ATP9A			ENSG00000166589.11	264.309	1.39448	0.393624	3.54266	0.000396109	0.00416742	ENSG00000166589	CDH16																												ENSG00000166589	CDH16
ENSG00000054796.11	0.440409	-0.220606	0.437309	-0.504463	0.613936	0.750617	ENSG00000054796	SPO11			ENSG00000187492.7	198.98	1.34002	0.37171	3.605	0.00031215	0.00349901	ENSG00000187492	CDHR4																												ENSG00000187492	CDHR4
ENSG00000054803.3	32.1287	0.93489	0.252684	3.69984	0.000215738	0.00262907	ENSG00000054803	CBLN4			ENSG00000184258.6	10.9057	1.2565	0.272835	4.60536	4.11747e-06	0.000124755	ENSG00000184258	CDR1																												ENSG00000184258	CDR1
ENSG00000054938.14	40.856	0.368806	0.224395	1.64356	0.100268	0.232463	ENSG00000054938	CHRDL2			ENSG00000007306.13	3.0334	1.38862	0.485688	2.85908	0.00424874	0.0244524	ENSG00000007306	CEACAM7																												ENSG00000007306	CEACAM7
ENSG00000054965.9	5287.48	-0.169817	0.0849494	-1.99903	0.0456047	0.134923	ENSG00000054965	FAM168A			ENSG00000239736.2	0.51098	1.55929	0.523597	2.97804	0.00290097	0.0183931	ENSG00000239736	CEACAMP3																												ENSG00000239736	CEACAMP3
ENSG00000054967.11	524.556	-0.162664	0.115237	-1.41156	0.158079	0.314563	ENSG00000054967	RELT			ENSG00000197766.6	671.832	1.0243	0.17837	5.74253	9.32703e-09	8.80313e-07	ENSG00000197766	CFD																												ENSG00000197766	CFD
ENSG00000054983.15	1666.13	-0.0533545	0.0882373	-0.604671	0.545398	0.697264	ENSG00000054983	GALC			ENSG00000270809.1	3.9269	1.09752	0.209445	5.24013	1.60466e-07	9.36639e-06	ENSG00000270809	CHCHD2P11																												ENSG00000270809	CHCHD2P11
ENSG00000055044.9	4967.55	0.0886308	0.0805559	1.10024	0.271228	0.447178	ENSG00000055044	NOP58			ENSG00000064886.12	173.765	1.15951	0.268042	4.32585	1.51944e-05	0.000346333	ENSG00000064886	CHI3L2																												ENSG00000064886	CHI3L2
ENSG00000055070.15	9997.99	-0.161297	0.0614789	-2.62361	0.00870024	0.0415002	ENSG00000055070	SZRD1			ENSG00000090539.14	249.097	1.05018	0.187131	5.61202	1.99974e-08	1.68819e-06	ENSG00000090539	CHRD																												ENSG00000090539	CHRD
ENSG00000055118.13	1777.84	-0.330785	0.171178	-1.9324	0.0533101	0.150564	ENSG00000055118	KCNH2			ENSG00000147432.5	1.57972	1.66014	0.484931	3.42346	0.000618291	0.00583803	ENSG00000147432	CHRNB3																												ENSG00000147432	CHRNB3
ENSG00000055130.14	4292.87	-0.0562769	0.0715943	-0.786052	0.431837	0.602887	ENSG00000055130	CUL1			ENSG00000176194.16	15.2107	1.24866	0.427917	2.918	0.00352289	0.0212826	ENSG00000176194	CIDEA																												ENSG00000176194	CIDEA
ENSG00000055147.16	875.453	-0.0407506	0.0670565	-0.607705	0.543383	0.695689	ENSG00000055147	FAM114A2			ENSG00000187288.9	40.0332	1.57502	0.332037	4.74352	2.10041e-06	7.32045e-05	ENSG00000187288	CIDEC																												ENSG00000187288	CIDEC
ENSG00000055163.17	3296.7	0.0120344	0.105571	0.113994	0.909243	0.948158	ENSG00000055163	CYFIP2			ENSG00000184113.9	485.344	1.22167	0.164361	7.43286	1.06275e-13	5.43691e-11	ENSG00000184113	CLDN5																												ENSG00000184113	CLDN5
ENSG00000055208.16	5340.55	-0.286819	0.0734455	-3.9052	9.41468e-05	0.00139664	ENSG00000055208	TAB2			ENSG00000163815.5	68.5176	1.0082	0.173701	5.80426	6.46491e-09	6.50587e-07	ENSG00000163815	CLEC3B																												ENSG00000163815	CLEC3B
ENSG00000055211.11	2632.93	-0.175783	0.078835	-2.22975	0.0257638	0.0900687	ENSG00000055211	GINM1			ENSG00000227659.1	1.14192	1.23932	0.325025	3.813	0.000137289	0.00186378	ENSG00000227659	CLYBL-AS2																												ENSG00000227659	CLYBL-AS2
ENSG00000055332.15	8575.95	-0.149311	0.0857342	-1.74156	0.0815852	0.20211	ENSG00000055332	EIF2AK2			ENSG00000092009.9	3.53358	1.62619	0.285819	5.68957	1.2736e-08	1.14516e-06	ENSG00000092009	CMA1																												ENSG00000092009	CMA1
ENSG00000055483.18	3652.66	0.12224	0.0828983	1.47458	0.140325	0.290839	ENSG00000055483	USP36			ENSG00000130176.6	827.84	1.31353	0.215252	6.10231	1.04543e-09	1.48468e-07	ENSG00000130176	CNN1																												ENSG00000130176	CNN1
ENSG00000055609.16	5887.43	0.0868771	0.0954871	0.909831	0.362912	0.539228	ENSG00000055609	KMT2C			ENSG00000183535.8	18.3993	1.03076	0.247779	4.15999	3.18262e-05	0.000610118	ENSG00000183535	COL18A1-AS1																												ENSG00000183535	COL18A1-AS1
ENSG00000055732.11	508.468	-0.645338	0.202835	-3.1816	0.00146466	0.0110735	ENSG00000055732	MCOLN3			ENSG00000224821.5	2.69341	1.04894	0.252471	4.1547	3.25713e-05	0.000621652	ENSG00000224821	COL4A2-AS2																												ENSG00000224821	COL4A2-AS2
ENSG00000055813.5	73.7902	-0.28965	0.258022	-1.12258	0.261617	0.436926	ENSG00000055813	CCDC85A			ENSG00000204011.4	1.70196	1.20112	0.366115	3.28071	0.00103547	0.00861227	ENSG00000204011	COL5A1-AS1																												ENSG00000204011	COL5A1-AS1
ENSG00000055917.14	6904.18	-0.122161	0.065546	-1.86374	0.0623584	0.16807	ENSG00000055917	PUM2			ENSG00000105664.9	3399.43	1.34375	0.312204	4.30407	1.6769e-05	0.000373084	ENSG00000105664	COMP																												ENSG00000105664	COMP
ENSG00000055950.15	3710.41	0.0388338	0.0893603	0.434576	0.66387	0.787771	ENSG00000055950	MRPL43			ENSG00000235141.1	0.444492	1.28568	0.467624	2.7494	0.00597053	0.0315022	ENSG00000235141	COX6CP17																												ENSG00000235141	COX6CP17
ENSG00000055955.14	33.6586	0.380068	0.167023	2.27554	0.0228738	0.0826983	ENSG00000055955	ITIH4			ENSG00000153002.10	81.4974	1.40108	0.364762	3.84109	0.000122488	0.00170239	ENSG00000153002	CPB1																												ENSG00000153002	CPB1
ENSG00000055957.9	3.94528	1.18159	0.254232	4.64771	3.35647e-06	0.000106058	ENSG00000055957	ITIH1			ENSG00000147183.8	1.43419	1.53874	0.479731	3.20751	0.00133889	0.0103521	ENSG00000147183	CPXCR1																												ENSG00000147183	CPXCR1
ENSG00000056050.6	884.616	-0.147122	0.0869604	-1.69183	0.0906788	0.21711	ENSG00000056050	HPF1			ENSG00000248155.1	0.932698	1.21613	0.299234	4.06412	4.82138e-05	0.00083476	ENSG00000248155	CR545473.1																												ENSG00000248155	CR545473.1
ENSG00000056097.14	6579.24	-0.185389	0.0540246	-3.43157	0.00060009	0.00570994	ENSG00000056097	ZFR			ENSG00000145708.9	16.9081	1.09259	0.179476	6.08768	1.14558e-09	1.59705e-07	ENSG00000145708	CRHBP																												ENSG00000145708	CRHBP
ENSG00000056277.14	414.287	-0.13974	0.0824487	-1.69488	0.0900986	0.216221	ENSG00000056277	ZNF280C			ENSG00000096006.10	276.777	1.03324	0.387114	2.66908	0.00760587	0.0377043	ENSG00000096006	CRISP3																												ENSG00000096006	CRISP3
ENSG00000056291.16	15.2132	-1.4542	0.38694	-3.7582	0.00017114	0.00221138	ENSG00000056291	NPFFR2			ENSG00000226321.5	101.701	1.06294	0.339149	3.13414	0.00172356	0.0125354	ENSG00000226321	CROCC2																												ENSG00000226321	CROCC2
ENSG00000056487.14	40.9755	-0.373083	0.330401	-1.12918	0.258821	0.433782	ENSG00000056487	PHF21B			ENSG00000244752.2	19.7651	1.20392	0.211448	5.6937	1.24318e-08	1.12223e-06	ENSG00000244752	CRYBB2																												ENSG00000244752	CRYBB2
ENSG00000056558.9	531.51	0.284456	0.112464	2.52931	0.0114285	0.0504643	ENSG00000056558	TRAF1			ENSG00000168582.4	0.506429	2.59647	0.73313	3.54162	0.000397677	0.00417813	ENSG00000168582	CRYGA																												ENSG00000168582	CRYGA
ENSG00000056586.14	2698.71	-0.147067	0.0777857	-1.89067	0.0586689	0.161049	ENSG00000056586	RC3H2			ENSG00000182187.3	33.6397	3.21838	0.437698	7.35296	1.93859e-13	9.0178e-11	ENSG00000182187	CRYGB																												ENSG00000182187	CRYGB
ENSG00000056736.8	459.363	-0.725892	0.138835	-5.22846	1.70927e-07	9.87587e-06	ENSG00000056736	IL17RB			ENSG00000163254.4	48.1308	3.32112	0.431643	7.69412	1.42467e-14	9.02036e-12	ENSG00000163254	CRYGC																												ENSG00000163254	CRYGC
ENSG00000056972.17	1774.65	0.0767947	0.106011	0.724405	0.468817	0.635182	ENSG00000056972	TRAF3IP2			ENSG00000118231.4	11.5338	1.92725	0.618536	3.11581	0.00183437	0.013136	ENSG00000118231	CRYGD																												ENSG00000118231	CRYGD
ENSG00000056998.17	690.758	-0.0961781	0.153945	-0.624756	0.532131	0.687203	ENSG00000056998	GYG2			ENSG00000229150.1	72.4213	2.57552	0.514324	5.00759	5.51146e-07	2.48027e-05	ENSG00000229150	CRYGEP																												ENSG00000229150	CRYGEP
ENSG00000057019.14	5076.61	-0.215735	0.0878475	-2.45579	0.0140577	0.0585249	ENSG00000057019	DCBLD2			ENSG00000126545.12	0.321319	1.43288	0.552219	2.59477	0.00946551	0.044103	ENSG00000126545	CSN1S1																												ENSG00000126545	CSN1S1
ENSG00000057149.13	11.3067	0.914092	0.546161	1.67367	0.0941963	0.222794	ENSG00000057149	SERPINB3			ENSG00000100448.3	8.43831	1.66558	0.320651	5.19436	2.05425e-07	1.14065e-05	ENSG00000100448	CTSG																												ENSG00000100448	CTSG
ENSG00000057252.11	1680.55	-0.239767	0.0980493	-2.44537	0.0144702	0.0597729	ENSG00000057252	SOAT1			ENSG00000276077.3	1.03875	1.11378	0.263568	4.22577	2.38122e-05	0.000488315	ENSG00000276077	CU633904.1																												ENSG00000276077	CU633904.1
ENSG00000057294.12	5231.09	-0.0185907	0.130158	-0.142832	0.886423	0.934148	ENSG00000057294	PKP2			ENSG00000279895.1	0.430105	1.0873	0.384499	2.82784	0.00468628	0.0263734	ENSG00000279895	CU633904.3																												ENSG00000279895	CU633904.3
ENSG00000057468.6	21.9049	0.100101	0.2197	0.455629	0.648657	0.777022	ENSG00000057468	MSH4			ENSG00000189377.7	4483.59	1.36145	0.307735	4.4241	9.68456e-06	0.000244227	ENSG00000189377	CXCL17																												ENSG00000189377	CXCL17
ENSG00000057593.12	23.6212	-0.198847	0.261638	-0.76001	0.447249	0.616253	ENSG00000057593	F7			ENSG00000227735.1	0.759898	1.12264	0.346713	3.23796	0.0012039	0.00957635	ENSG00000227735	CYCSP5																												ENSG00000227735	CYCSP5
ENSG00000057608.15	18778.7	-0.287109	0.0752219	-3.81683	0.000135176	0.00184447	ENSG00000057608	GDI2			ENSG00000198077.9	4.90209	1.02708	0.297715	3.44987	0.000560857	0.00543071	ENSG00000198077	CYP2A7																												ENSG00000198077	CYP2A7
ENSG00000057657.13	757.016	0.262946	0.136854	1.92137	0.054685	0.153467	ENSG00000057657	PRDM1			ENSG00000259832.1	0.346809	1.44112	0.503238	2.8637	0.00418727	0.0241948	ENSG00000259832	CYP4A26P																												ENSG00000259832	CYP4A26P
ENSG00000057663.11	2421.6	-0.0940433	0.0959782	-0.97984	0.327165	0.505161	ENSG00000057663	ATG5			ENSG00000226562.3	2.72638	1.61518	0.46464	3.4762	0.000508578	0.0050467	ENSG00000226562	CYP4F26P																												ENSG00000226562	CYP4F26P
ENSG00000057704.9	1538.61	-0.580662	0.20863	-2.78322	0.00538227	0.0292306	ENSG00000057704	TMCC3			ENSG00000154198.13	29.5513	1.11534	0.251003	4.44354	8.84893e-06	0.000227522	ENSG00000154198	CYP4Z2P																												ENSG00000154198	CYP4Z2P
ENSG00000057757.8	2443.94	-0.195098	0.0765561	-2.54843	0.010821	0.0484812	ENSG00000057757	PITHD1			ENSG00000236709.1	1.51271	1.16462	0.289282	4.02589	5.67596e-05	0.000940567	ENSG00000236709	DAPK1-IT1																												ENSG00000236709	DAPK1-IT1
ENSG00000057935.12	3839.8	-0.171354	0.0699175	-2.4508	0.0142538	0.0590931	ENSG00000057935	MTA3			ENSG00000161634.10	0.592342	1.29995	0.508377	2.55706	0.010556	0.0476453	ENSG00000161634	DCD																												ENSG00000161634	DCD
ENSG00000058056.7	1026.13	-0.316208	0.114328	-2.7658	0.00567829	0.0303679	ENSG00000058056	USP13			ENSG00000270863.1	1.74763	1.01983	0.316766	3.21952	0.00128406	0.0100492	ENSG00000270863	DDX55P1																												ENSG00000270863	DDX55P1
ENSG00000058063.14	2268.39	-0.219973	0.0989729	-2.22256	0.0262453	0.0912828	ENSG00000058063	ATP11B			ENSG00000184276.2	0.36166	1.64229	0.482395	3.40445	0.000662982	0.00616803	ENSG00000184276	DEFB108B																												ENSG00000184276	DEFB108B
ENSG00000058085.13	8725.28	-0.0607922	0.150787	-0.403165	0.686827	0.804439	ENSG00000058085	LAMC2			ENSG00000171711.2	13.3265	1.33344	0.415845	3.20659	0.00134319	0.0103695	ENSG00000171711	DEFB4A																												ENSG00000171711	DEFB4A
ENSG00000058091.15	1684.13	-0.0498931	0.131675	-0.378911	0.704754	0.817476	ENSG00000058091	CDK14			ENSG00000258498.5	108.732	1.17976	0.246787	4.78049	1.74871e-06	6.29688e-05	ENSG00000258498	DIO3OS																												ENSG00000258498	DIO3OS
ENSG00000058262.8	19375.1	-0.0743583	0.0600698	-1.23787	0.215766	0.386227	ENSG00000058262	SEC61A1			ENSG00000215546.2	0.848287	1.09051	0.304366	3.58289	0.000339812	0.0037265	ENSG00000215546	DKKL1P1																												ENSG00000215546	DKKL1P1
ENSG00000058272.14	3177.35	0.0233766	0.0728327	0.320962	0.748239	0.847399	ENSG00000058272	PPP1R12A			ENSG00000154099.16	249.827	1.08959	0.244134	4.46308	8.07882e-06	0.000212515	ENSG00000154099	DNAAF1																												ENSG00000154099	DNAAF1
ENSG00000058335.14	111.826	-0.297365	0.23273	-1.27772	0.201348	0.368628	ENSG00000058335	RASGRF1			ENSG00000259637.1	0.601603	1.24854	0.399711	3.1236	0.00178651	0.0128659	ENSG00000259637	DNM1P38																												ENSG00000259637	DNM1P38
ENSG00000058404.18	237.823	-0.0784964	0.218977	-0.358468	0.719993	0.828198	ENSG00000058404	CAMK2B			ENSG00000225572.1	3.63283	1.22411	0.231746	5.28214	1.27684e-07	7.80261e-06	ENSG00000225572	DOCK4-AS1																												ENSG00000225572	DOCK4-AS1
ENSG00000058453.15	1617.2	0.0323635	0.116198	0.278521	0.780613	0.86848	ENSG00000058453	CROCC			ENSG00000271304.1	1.07668	1.31177	0.347483	3.77508	0.000159958	0.00210211	ENSG00000271304	DPRXP2																												ENSG00000271304	DPRXP2
ENSG00000058600.14	2334.66	0.0925055	0.0622016	1.48719	0.136965	0.285973	ENSG00000058600	POLR3E			ENSG00000232878.2	0.873706	1.25118	0.329972	3.79178	0.000149572	0.00199431	ENSG00000232878	DPYD-AS1																												ENSG00000232878	DPYD-AS1
ENSG00000058668.13	23967.6	0.0735984	0.103831	0.70883	0.47843	0.643273	ENSG00000058668	ATP2B4			ENSG00000232542.1	0.367977	1.32184	0.467243	2.82901	0.00466917	0.0262912	ENSG00000232542	DPYD-IT1																												ENSG00000232542	DPYD-IT1
ENSG00000058673.14	6596.23	-0.0807595	0.0730167	-1.10604	0.268709	0.4446	ENSG00000058673	ZC3H11A			ENSG00000147647.11	19.2915	1.02323	0.285782	3.58047	0.00034298	0.00375491	ENSG00000147647	DPYS																												ENSG00000147647	DPYS
ENSG00000058729.9	987.393	-0.0015516	0.0741926	-0.0209132	0.983315	0.990376	ENSG00000058729	RIOK2			ENSG00000197057.7	47.3887	1.47308	0.313811	4.69417	2.67695e-06	8.9011e-05	ENSG00000197057	DTHD1																												ENSG00000197057	DTHD1
ENSG00000058799.12	1991.26	-0.104528	0.0784597	-1.33225	0.182778	0.346198	ENSG00000058799	YIPF1			ENSG00000255377.1	0.295497	1.53185	0.552824	2.77095	0.00558938	0.0300369	ENSG00000255377	DUXAP5																												ENSG00000255377	DUXAP5
ENSG00000058804.11	3543.24	-0.391062	0.0796806	-4.90787	9.20686e-07	3.79145e-05	ENSG00000058804	NDC1			ENSG00000224707.1	1.3193	1.10465	0.298859	3.69621	0.000218839	0.00265819	ENSG00000224707	E2F3-IT1																												ENSG00000224707	E2F3-IT1
ENSG00000058866.13	560.087	-0.180077	0.274172	-0.656802	0.511308	0.671034	ENSG00000058866	DGKG			ENSG00000224057.1	2.68628	1.09449	0.244241	4.48121	7.422e-06	0.000198911	ENSG00000224057	EGFR-AS1																												ENSG00000224057	EGFR-AS1
ENSG00000059122.15	1787.09	0.195452	0.0837703	2.33319	0.0196384	0.0743505	ENSG00000059122	FLYWCH1			ENSG00000256134.1	0.932619	1.28916	0.34457	3.74134	0.000183038	0.00232687	ENSG00000256134	EGLN3P1																												ENSG00000256134	EGLN3P1
ENSG00000059145.17	891.163	0.0794038	0.104615	0.759011	0.447846	0.616696	ENSG00000059145	UNKL			ENSG00000258980.1	0.628961	1.77228	0.395258	4.48387	7.33029e-06	0.000196916	ENSG00000258980	EIF1AXP2																												ENSG00000258980	EIF1AXP2
ENSG00000059377.14	556.845	0.202316	0.147619	1.37053	0.170523	0.330595	ENSG00000059377	TBXAS1			ENSG00000224101.1	0.644021	1.49705	0.405816	3.689	0.000225138	0.00271457	ENSG00000224101	ELMO1-AS1																												ENSG00000224101	ELMO1-AS1
ENSG00000059378.11	4296.23	0.01806	0.112086	0.161126	0.871994	0.925683	ENSG00000059378	PARP12			ENSG00000233821.1	3.3752	1.20041	0.263679	4.55253	5.30037e-06	0.000152842	ENSG00000233821	ENOX1-AS1																												ENSG00000233821	ENOX1-AS1
ENSG00000059573.7	6572.24	0.0726521	0.0668127	1.0874	0.276861	0.453219	ENSG00000059573	ALDH18A1			ENSG00000255549.2	0.81416	1.08563	0.351031	3.0927	0.00198342	0.013887	ENSG00000255549	ENPP7P6																												ENSG00000255549	ENPP7P6
ENSG00000059588.8	2560.92	0.113459	0.100613	1.12767	0.25946	0.434406	ENSG00000059588	TARBP1			ENSG00000204978.2	3.53128	1.21607	0.289095	4.20648	2.59381e-05	0.000521358	ENSG00000204978	ERICH4																												ENSG00000204978	ERICH4
ENSG00000059691.10	924.601	-0.0777724	0.0891924	-0.871962	0.383229	0.558584	ENSG00000059691	GATB			ENSG00000139055.5	3002.94	1.03613	0.25945	3.99359	6.50814e-05	0.00104504	ENSG00000139055	ERP27																												ENSG00000139055	ERP27
ENSG00000059728.9	1314.81	0.00182243	0.0987077	0.0184629	0.98527	0.991249	ENSG00000059728	MXD1			ENSG00000251292.1	1.12856	2.01822	0.38215	5.28122	1.28326e-07	7.83132e-06	ENSG00000251292	ERVH-1																												ENSG00000251292	ERVH-1
ENSG00000059758.6	1428.45	-0.0877927	0.0720836	-1.21793	0.223251	0.394823	ENSG00000059758	CDK17			ENSG00000170323.7	364.034	1.48476	0.435024	3.41306	0.000642384	0.00602036	ENSG00000170323	FABP4																												ENSG00000170323	FABP4
ENSG00000059769.18	544.074	0.0435842	0.0745036	0.584995	0.558551	0.708278	ENSG00000059769	DNAJC25			ENSG00000229287.1	0.243239	1.65522	0.643804	2.571	0.0101404	0.0463338	ENSG00000229287	FABP5P4																												ENSG00000229287	FABP5P4
ENSG00000059804.14	1975.84	0.410007	0.175691	2.33369	0.0196122	0.0742854	ENSG00000059804	SLC2A3			ENSG00000226766.1	0.870247	1.18825	0.421542	2.81882	0.00482011	0.0269315	ENSG00000226766	FABP7P1																												ENSG00000226766	FABP7P1
ENSG00000059915.15	696.851	-0.199401	0.152332	-1.30899	0.190537	0.355765	ENSG00000059915	PSD			ENSG00000257302.1	5.50212	1.1643	0.379572	3.06741	0.00215924	0.014773	ENSG00000257302	FAHD2P1																												ENSG00000257302	FAHD2P1
ENSG00000060069.15	1471.17	0.210164	0.0936714	2.24363	0.0248562	0.0879138	ENSG00000060069	CTDP1			ENSG00000183055.5	5.4531	1.13397	0.206914	5.48038	4.24425e-08	3.16665e-06	ENSG00000183055	FAM133CP																												ENSG00000183055	FAM133CP
ENSG00000060138.11	15969.3	0.102876	0.0971637	1.05879	0.289697	0.466641	ENSG00000060138	YBX3			ENSG00000227248.1	0.948909	1.42994	0.411234	3.47718	0.00050671	0.0050326	ENSG00000227248	FAM155A-IT1																												ENSG00000227248	FAM155A-IT1
ENSG00000060140.7	177.894	-0.140779	0.174837	-0.805202	0.420703	0.592352	ENSG00000060140	STYK1			ENSG00000230902.1	0.750264	1.5848	0.38964	4.06735	4.75511e-05	0.000826932	ENSG00000230902	FAM204CP																												ENSG00000230902	FAM204CP
ENSG00000060237.15	15833.4	-0.156608	0.106293	-1.47337	0.140652	0.29133	ENSG00000060237	WNK1			ENSG00000257198.5	0.604108	1.16731	0.453788	2.57237	0.0101005	0.0462489	ENSG00000257198	FAM205BP																												ENSG00000257198	FAM205BP
ENSG00000060303.5	9.47946	0.422849	0.20081	2.10572	0.0352285	0.112211	ENSG00000060303	RPS17P5			ENSG00000198643.5	60.0727	1.22411	0.303298	4.03602	5.43665e-05	0.000909507	ENSG00000198643	FAM3D																												ENSG00000198643	FAM3D
ENSG00000060339.12	3227.41	0.141611	0.0662876	2.13632	0.0326537	0.106262	ENSG00000060339	CCAR1			ENSG00000233295.3	2.65119	1.05025	0.297271	3.53298	0.000410906	0.00427866	ENSG00000233295	FAM90A20P																												ENSG00000233295	FAM90A20P
ENSG00000060491.15	3968.7	0.349371	0.0844646	4.1363	3.52948e-05	0.00065915	ENSG00000060491	OGFR			ENSG00000231431.6	40.5668	1.27947	0.328488	3.89501	9.81949e-05	0.00144354	ENSG00000231431	FAR2P4																												ENSG00000231431	FAR2P4
ENSG00000060558.3	422.767	0.301964	0.153741	1.96411	0.0495179	0.142969	ENSG00000060558	GNA15			ENSG00000254508.4	0.470141	1.32839	0.51072	2.60102	0.00929482	0.0435523	ENSG00000254508	FBXO3-AS1																												ENSG00000254508	FBXO3-AS1
ENSG00000060566.12	2.12767	0.619189	0.284625	2.17546	0.029596	0.0992733	ENSG00000060566	CREB3L3			ENSG00000104921.13	8.4729	1.70775	0.271811	6.28287	3.32382e-10	5.78331e-08	ENSG00000104921	FCER2																												ENSG00000104921	FCER2
ENSG00000060642.9	1091.99	-0.419968	0.0856931	-4.90083	9.54317e-07	3.8878e-05	ENSG00000060642	PIGV			ENSG00000163534.13	7.15858	1.53456	0.370002	4.14745	3.36192e-05	0.000635644	ENSG00000163534	FCRL1																												ENSG00000163534	FCRL1
ENSG00000060656.18	6723.22	-0.0933827	0.147908	-0.631355	0.527808	0.683751	ENSG00000060656	PTPRU			ENSG00000153266.11	19.7924	1.81189	0.31088	5.82824	5.6014e-09	5.87014e-07	ENSG00000153266	FEZF2																												ENSG00000153266	FEZF2
ENSG00000060688.11	2683.93	-0.466523	0.0769019	-6.06647	1.30748e-09	1.78456e-07	ENSG00000060688	SNRNP40			ENSG00000070193.4	9.69119	1.59375	0.370184	4.3053	1.66761e-05	0.000371611	ENSG00000070193	FGF10																												ENSG00000070193	FGF10
ENSG00000060709.12	351.592	0.235221	0.272352	0.863664	0.387772	0.562472	ENSG00000060709	RIMBP2			ENSG00000229515.1	0.782571	1.14306	0.344847	3.3147	0.000917426	0.00787177	ENSG00000229515	FLT1P1																												ENSG00000229515	FLT1P1
ENSG00000060718.17	3699.09	0.525569	0.317592	1.65485	0.0979543	0.228786	ENSG00000060718	COL11A1			ENSG00000094963.12	345.124	1.19335	0.292844	4.07504	4.60067e-05	0.000806346	ENSG00000094963	FMO2																												ENSG00000094963	FMO2
ENSG00000060749.13	2786.17	-0.0695656	0.0795412	-0.874586	0.381799	0.557194	ENSG00000060749	QSER1			ENSG00000125740.12	6357.86	1.31707	0.293567	4.48644	7.24239e-06	0.000195245	ENSG00000125740	FOSB																												ENSG00000125740	FOSB
ENSG00000060762.17	1728.04	0.251519	0.10786	2.3319	0.019706	0.0745447	ENSG00000060762	MPC1			ENSG00000204612.1	4.46247	1.45544	0.292853	4.96989	6.6991e-07	2.89471e-05	ENSG00000204612	FOXB2																												ENSG00000204612	FOXB2
ENSG00000060971.16	1895.64	0.0961689	0.0799356	1.20308	0.228946	0.401205	ENSG00000060971	ACAA1			ENSG00000259073.1	1.21084	1.02312	0.293752	3.48296	0.000495908	0.00496321	ENSG00000259073	FOXN3-AS2																												ENSG00000259073	FOXN3-AS2
ENSG00000060982.13	17020.3	-0.802471	0.273307	-2.93615	0.00332309	0.0203397	ENSG00000060982	BCAT1			ENSG00000244203.2	9.46979	1.06506	0.184689	5.7668	8.07891e-09	7.86951e-07	ENSG00000244203	FOXP1-AS1																												ENSG00000244203	FOXP1-AS1
ENSG00000061273.16	12580.8	0.0543534	0.0851874	0.638046	0.523444	0.680107	ENSG00000061273	HDAC7			ENSG00000242094.1	10.2074	1.04646	0.167882	6.23332	4.56657e-10	7.48835e-08	ENSG00000242094	FOXP1-IT1																												ENSG00000242094	FOXP1-IT1
ENSG00000061337.14	454.075	-0.0200232	0.166569	-0.12021	0.904317	0.944858	ENSG00000061337	LZTS1			ENSG00000277991.3	2.42561	1.15318	0.182528	6.31783	2.65268e-10	4.81784e-08	ENSG00000277991	FP236241.1																												ENSG00000277991	FP236241.1
ENSG00000061455.10	111.468	0.42462	0.195537	2.17156	0.0298887	0.0999808	ENSG00000061455	PRDM6			ENSG00000279177.1	1.03079	1.01433	0.257595	3.93771	8.22646e-05	0.00125509	ENSG00000279177	FP236241.2																												ENSG00000279177	FP236241.2
ENSG00000061492.10	2.04079	0.177408	0.383821	0.462214	0.643928	0.773429	ENSG00000061492	WNT8A			ENSG00000280614.1	358.447	1.67309	0.279999	5.97534	2.29604e-09	2.81116e-07	ENSG00000280614	FP236383.2																												ENSG00000280614	FP236383.2
ENSG00000061656.8	1077.07	-0.395594	0.163708	-2.41646	0.0156722	0.0632254	ENSG00000061656	SPAG4			ENSG00000281181.1	258.199	2.09399	0.271428	7.71471	1.21256e-14	8.01114e-12	ENSG00000281181	FP236383.3																												ENSG00000281181	FP236383.3
ENSG00000061676.13	12625.3	0.00339691	0.069249	0.0490535	0.960877	0.977501	ENSG00000061676	NCKAP1			ENSG00000277737.2	1.69993	1.88866	0.562395	3.35824	0.000784418	0.0070254	ENSG00000277737	FP325317.1																												ENSG00000277737	FP325317.1
ENSG00000061794.11	5178.89	-0.238384	0.101652	-2.34509	0.0190225	0.0725854	ENSG00000061794	MRPS35			ENSG00000278996.1	123.378	1.04406	0.217111	4.80887	1.51784e-06	5.64388e-05	ENSG00000278996	FP671120.1																												ENSG00000278996	FP671120.1
ENSG00000061918.11	2189.41	0.0046367	0.165584	0.0280021	0.97766	0.987014	ENSG00000061918	GUCY1B1			ENSG00000281383.1	1044.94	1.3471	0.219639	6.13323	8.61149e-10	1.25023e-07	ENSG00000281383	FP671120.4																												ENSG00000281383	FP671120.4
ENSG00000061936.8	2684.92	0.128185	0.0741387	1.72898	0.0838118	0.205896	ENSG00000061936	SFSWAP			ENSG00000258537.4	0.973188	1.70975	0.488489	3.50008	0.000465117	0.00473394	ENSG00000258537	FRMD6-AS2																												ENSG00000258537	FRMD6-AS2
ENSG00000061938.15	3588.94	0.095898	0.112966	0.848907	0.395933	0.569831	ENSG00000061938	TNK2			ENSG00000265817.1	0.316741	1.42359	0.508549	2.79932	0.00512107	0.0281508	ENSG00000265817	FSBP																												ENSG00000265817	FSBP
ENSG00000061987.13	1899.94	0.013413	0.0712682	0.188205	0.850716	0.912122	ENSG00000061987	MON2			ENSG00000150201.13	112.255	1.26749	0.33881	3.74101	0.000183285	0.00232806	ENSG00000150201	FXYD4																												ENSG00000150201	FXYD4
ENSG00000062038.12	5119.25	-0.134926	0.178982	-0.75385	0.450939	0.619391	ENSG00000062038	CDH3			ENSG00000136928.4	291.276	1.68922	0.324424	5.20684	1.92085e-07	1.08374e-05	ENSG00000136928	GABBR2																												ENSG00000136928	GABBR2
ENSG00000062096.13	2.3851	-0.00357505	0.274634	-0.0130175	0.989614	0.993857	ENSG00000062096	ARSF			ENSG00000131386.16	132.764	1.03927	0.18771	5.53658	3.0844e-08	2.40356e-06	ENSG00000131386	GALNT15																												ENSG00000131386	GALNT15
ENSG00000062194.14	4151.33	-0.0706991	0.0718049	-0.9846	0.324821	0.50281	ENSG00000062194	GPBP1			ENSG00000225502.2	0.427665	1.55439	0.434871	3.57437	0.000351068	0.00382417	ENSG00000225502	GAPDHP16																												ENSG00000225502	GAPDHP16
ENSG00000062282.13	732.31	-0.422683	0.146578	-2.88368	0.00393057	0.0230627	ENSG00000062282	DGAT2			ENSG00000219881.1	4.01623	1.03293	0.189689	5.4454	5.16886e-08	3.72837e-06	ENSG00000219881	GAPDHP42																												ENSG00000219881	GAPDHP42
ENSG00000062370.15	270.17	-0.0718669	0.111016	-0.647353	0.517403	0.675919	ENSG00000062370	ZNF112			ENSG00000234285.1	2.61212	1.05315	0.249972	4.21309	2.51904e-05	0.000508803	ENSG00000234285	GAPDHP49																												ENSG00000234285	GAPDHP49
ENSG00000062485.17	13083.5	-0.0733399	0.0649399	-1.12935	0.25875	0.433736	ENSG00000062485	CS			ENSG00000226769.1	3.36492	1.18025	0.295809	3.9899	6.61007e-05	0.00105825	ENSG00000226769	GAPDHP54																												ENSG00000226769	GAPDHP54
ENSG00000062524.14	98.0878	-0.177322	0.252912	-0.701121	0.483228	0.647341	ENSG00000062524	LTK			ENSG00000270765.4	74.447	1.43271	0.296187	4.83718	1.31693e-06	5.04919e-05	ENSG00000270765	GAS2L2																												ENSG00000270765	GAS2L2
ENSG00000062582.12	1059.94	0.135048	0.107308	1.25851	0.208207	0.377022	ENSG00000062582	MRPS24			ENSG00000233695.2	175.239	1.07002	0.178927	5.9802	2.22866e-09	2.76082e-07	ENSG00000233695	GAS6-AS1																												ENSG00000233695	GAS6-AS1
ENSG00000062598.16	3863.88	-0.0496361	0.0711034	-0.698084	0.485125	0.648954	ENSG00000062598	ELMO2			ENSG00000168546.9	221.23	1.26545	0.301285	4.20017	2.66711e-05	0.00053071	ENSG00000168546	GFRA2																												ENSG00000168546	GFRA2
ENSG00000062650.16	2815.94	-0.133854	0.0733717	-1.82433	0.0681022	0.178999	ENSG00000062650	WAPL			ENSG00000156689.5	136.88	1.78592	0.437974	4.07769	4.54855e-05	0.000800597	ENSG00000156689	GLYATL2																												ENSG00000156689	GLYATL2
ENSG00000062716.9	10285.6	0.19275	0.110603	1.74272	0.0813821	0.201774	ENSG00000062716	VMP1			ENSG00000231373.1	1.09573	1.47834	0.329883	4.48141	7.41504e-06	0.000198911	ENSG00000231373	GNA14-AS1																												ENSG00000231373	GNA14-AS1
ENSG00000062725.8	2722.8	-0.150824	0.075533	-1.9968	0.0458469	0.135379	ENSG00000062725	APPBP2			ENSG00000188626.6	2.27623	1.17787	0.29331	4.01578	5.92502e-05	0.000972997	ENSG00000188626	GOLGA8M																												ENSG00000188626	GOLGA8M
ENSG00000062822.11	2512.65	-0.123255	0.0955317	-1.2902	0.196982	0.363467	ENSG00000062822	POLD1			ENSG00000179399.12	71.0562	1.12763	0.28414	3.96857	7.23051e-05	0.00113426	ENSG00000179399	GPC5																												ENSG00000179399	GPC5
ENSG00000063015.18	79.6629	-0.215831	0.222696	-0.969174	0.332459	0.50997	ENSG00000063015	SEZ6			ENSG00000277494.1	107.845	1.24985	0.194129	6.43821	1.2089e-10	2.39609e-08	ENSG00000277494	GPIHBP1																												ENSG00000277494	GPIHBP1
ENSG00000063046.16	21888	0.0899369	0.0838621	1.07244	0.283523	0.460242	ENSG00000063046	EIF4B			ENSG00000132975.7	310.567	1.10978	0.382853	2.8987	0.00374712	0.0222915	ENSG00000132975	GPR12																												ENSG00000132975	GPR12
ENSG00000063127.14	123.004	-0.00409177	0.177564	-0.0230439	0.981615	0.989384	ENSG00000063127	SLC6A16			ENSG00000232374.5	0.882964	1.48838	0.37452	3.9741	7.06459e-05	0.00111206	ENSG00000232374	GPR79																												ENSG00000232374	GPR79
ENSG00000063169.9	2471.11	0.215147	0.0900495	2.38921	0.0168848	0.0666374	ENSG00000063169	BICRA			ENSG00000270930.1	7.85811	1.126	0.217581	5.1751	2.27789e-07	1.24065e-05	ENSG00000270930	GRAMD4P8																												ENSG00000270930	GRAMD4P8
ENSG00000063176.14	1545.64	-0.0237443	0.0983405	-0.24145	0.809207	0.886911	ENSG00000063176	SPHK2			ENSG00000174680.8	3.86377	1.09449	0.314417	3.48102	0.00049951	0.00498493	ENSG00000174680	GRIK1-AS1																												ENSG00000174680	GRIK1-AS1
ENSG00000063177.11	67637.2	0.416974	0.120206	3.46883	0.00052273	0.00513472	ENSG00000063177	RPL18			ENSG00000228485.1	0.61394	1.06024	0.374035	2.83459	0.0045884	0.025926	ENSG00000228485	GRK5-IT1																												ENSG00000228485	GRK5-IT1
ENSG00000063180.7	1073.04	0.131136	0.149407	0.877711	0.380101	0.555783	ENSG00000063180	CA11			ENSG00000243236.5	142.963	1.75389	0.379039	4.62721	3.70627e-06	0.000114625	ENSG00000243236	GSTA9P																												ENSG00000243236	GSTA9P
ENSG00000063241.6	4121.23	0.1803	0.108819	1.65688	0.0975433	0.228177	ENSG00000063241	ISOC2			ENSG00000134201.9	119.854	1.28846	0.21564	5.97505	2.30014e-09	2.81116e-07	ENSG00000134201	GSTM5																												ENSG00000134201	GSTM5
ENSG00000063244.11	10980.7	0.0509537	0.0600635	0.84833	0.396254	0.570099	ENSG00000063244	U2AF2			ENSG00000251254.1	1.56374	1.04877	0.249977	4.19547	2.72312e-05	0.000539499	ENSG00000251254	GTF2F2P1																												ENSG00000251254	GTF2F2P1
ENSG00000063245.13	13210.8	0.110852	0.0858038	1.29192	0.196385	0.362869	ENSG00000063245	EPN1			ENSG00000243316.5	1.36447	1.49646	0.427566	3.49996	0.000465329	0.00473398	ENSG00000243316	GUCY2GP																												ENSG00000243316	GUCY2GP
ENSG00000063322.12	5764.53	-0.484915	0.119001	-4.07489	4.60353e-05	0.000806537	ENSG00000063322	MED29			ENSG00000164107.8	143.385	1.06736	0.230812	4.62435	3.75772e-06	0.000115667	ENSG00000164107	HAND2																												ENSG00000164107	HAND2
ENSG00000063438.15	166.07	-0.128531	0.163563	-0.785822	0.431972	0.602985	ENSG00000063438	AHRR			ENSG00000237125.7	42.7121	1.2334	0.236115	5.22372	1.7536e-07	1.00809e-05	ENSG00000237125	HAND2-AS1																												ENSG00000237125	HAND2-AS1
ENSG00000063515.2	0.645327	-0.515257	0.407377	-1.26482	0.205937	0.37416	ENSG00000063515	GSC2			ENSG00000105509.9	56.76	1.75358	0.309739	5.66147	1.50083e-08	1.31321e-06	ENSG00000105509	HAS1																												ENSG00000105509	HAS1
ENSG00000063587.13	2973.41	0.261732	0.0978611	2.67452	0.00748363	0.0372828	ENSG00000063587	ZNF275			ENSG00000206172.7	136.18	1.09109	0.250377	4.35778	1.31388e-05	0.000310707	ENSG00000206172	HBA1																												ENSG00000206172	HBA1
ENSG00000063601.15	2203.32	-0.14472	0.0865607	-1.67189	0.0945463	0.223333	ENSG00000063601	MTMR1			ENSG00000188536.11	697.209	1.22404	0.228512	5.35658	8.48143e-08	5.61981e-06	ENSG00000188536	HBA2																												ENSG00000188536	HBA2
ENSG00000063660.7	6649.88	0.0944626	0.126598	0.746164	0.455568	0.62357	ENSG00000063660	GPC1			ENSG00000230970.3	4.83215	1.01194	0.333116	3.0378	0.00238308	0.0159059	ENSG00000230970	HHATL-AS1																												ENSG00000230970	HHATL-AS1
ENSG00000063761.14	635.357	0.291956	0.0881279	3.31287	0.000923433	0.00790991	ENSG00000063761	ADCK1			ENSG00000258978.1	0.624142	1.01227	0.385926	2.62297	0.00871672	0.0415441	ENSG00000258978	HIF1AP1																												ENSG00000258978	HIF1AP1
ENSG00000063854.11	1758.99	0.0746375	0.0866246	0.861619	0.388897	0.56353	ENSG00000063854	HAGH			ENSG00000258886.2	0.758836	1.33675	0.372226	3.59124	0.000329114	0.00364069	ENSG00000258886	HIGD1AP17																												ENSG00000258886	HIGD1AP17
ENSG00000063978.14	5217.07	-0.247244	0.0769896	-3.2114	0.00132092	0.0102566	ENSG00000063978	RNF4			ENSG00000258104.1	1.6447	1.20132	0.27588	4.35451	1.33367e-05	0.000314202	ENSG00000258104	HIGD1AP9																												ENSG00000258104	HIGD1AP9
ENSG00000064012.20	3087.15	-0.0177679	0.0817004	-0.217477	0.827837	0.898388	ENSG00000064012	CASP8			ENSG00000271159.1	0.484419	1.02637	0.401147	2.55858	0.0105101	0.0475088	ENSG00000271159	HINT1P2																												ENSG00000271159	HINT1P2
ENSG00000064042.16	1587.97	0.061886	0.135787	0.455757	0.648565	0.776952	ENSG00000064042	LIMCH1			ENSG00000124610.4	16.1026	1.35011	0.29908	4.51423	6.35476e-06	0.000176643	ENSG00000124610	HIST1H1A																												ENSG00000124610	HIST1H1A
ENSG00000064102.13	2276.59	-0.167946	0.103933	-1.61591	0.106113	0.241218	ENSG00000064102	INTS13			ENSG00000184357.4	92.753	1.62691	0.256478	6.34327	2.24945e-10	4.2027e-08	ENSG00000184357	HIST1H1B																												ENSG00000184357	HIST1H1B
ENSG00000064115.9	5220.75	-0.768926	0.122831	-6.26003	3.84893e-10	6.45078e-08	ENSG00000064115	TM7SF3			ENSG00000124575.6	82.262	1.49856	0.213172	7.02982	2.06795e-12	7.1418e-10	ENSG00000124575	HIST1H1D																												ENSG00000124575	HIST1H1D
ENSG00000064195.7	384.115	-0.314002	0.220262	-1.42558	0.153989	0.309382	ENSG00000064195	DLX3			ENSG00000168298.5	194.906	1.45939	0.206418	7.07009	1.54829e-12	5.64657e-10	ENSG00000168298	HIST1H1E																												ENSG00000168298	HIST1H1E
ENSG00000064199.5	984.814	0.0351366	0.134103	0.262012	0.793312	0.876848	ENSG00000064199	SPA17			ENSG00000274997.1	15.7241	1.40213	0.239671	5.85024	4.90873e-09	5.27444e-07	ENSG00000274997	HIST1H2AH																												ENSG00000274997	HIST1H2AH
ENSG00000064201.14	153.466	-0.179193	0.197286	-0.908291	0.363725	0.540066	ENSG00000064201	TSPAN32			ENSG00000276368.1	27.1475	1.71518	0.266882	6.42673	1.30377e-10	2.53996e-08	ENSG00000276368	HIST1H2AJ																												ENSG00000276368	HIST1H2AJ
ENSG00000064205.9	180.198	1.01447	0.217946	4.65469	3.24467e-06	0.000103586	ENSG00000064205	WISP2			ENSG00000276903.1	18.197	1.43599	0.234078	6.13464	8.53522e-10	1.24311e-07	ENSG00000276903	HIST1H2AL																												ENSG00000276903	HIST1H2AL
ENSG00000064218.4	60.6669	-1.01947	0.346076	-2.94581	0.00322115	0.0198463	ENSG00000064218	DMRT3			ENSG00000276410.2	13.5292	1.79908	0.274782	6.5473	5.85852e-11	1.27786e-08	ENSG00000276410	HIST1H2BB																												ENSG00000276410	HIST1H2BB
ENSG00000064225.11	1040.19	0.0828084	0.157016	0.527388	0.597924	0.738767	ENSG00000064225	ST3GAL6			ENSG00000274290.1	28.802	1.34829	0.19837	6.79687	1.06913e-11	2.99009e-09	ENSG00000274290	HIST1H2BE																												ENSG00000274290	HIST1H2BE
ENSG00000064270.11	249.965	0.352671	0.194145	1.81654	0.0692877	0.18103	ENSG00000064270	ATP2C2			ENSG00000277224.1	61.7516	1.0252	0.192673	5.32095	1.03227e-07	6.58155e-06	ENSG00000277224	HIST1H2BF																												ENSG00000277224	HIST1H2BF
ENSG00000064300.7	406.754	0.072833	0.276907	0.263023	0.792533	0.876305	ENSG00000064300	NGFR			ENSG00000278588.1	27.9991	1.9899	0.249761	7.9672	1.62308e-15	1.37021e-12	ENSG00000278588	HIST1H2BI																												ENSG00000278588	HIST1H2BI
ENSG00000064309.13	1310.43	-0.205278	0.139535	-1.47116	0.141248	0.292114	ENSG00000064309	CDON			ENSG00000185130.5	30.0714	1.30335	0.200892	6.48782	8.70855e-11	1.80453e-08	ENSG00000185130	HIST1H2BL																												ENSG00000185130	HIST1H2BL
ENSG00000064313.10	3053.95	0.0112174	0.0780059	0.143802	0.885657	0.933751	ENSG00000064313	TAF2			ENSG00000273703.1	22.1982	1.90684	0.272725	6.99181	2.71366e-12	9.02976e-10	ENSG00000273703	HIST1H2BM																												ENSG00000273703	HIST1H2BM
ENSG00000064393.14	6012.64	0.163343	0.117932	1.38506	0.166035	0.324516	ENSG00000064393	HIPK2			ENSG00000275714.1	26.2109	1.27908	0.213904	5.97971	2.23542e-09	2.76168e-07	ENSG00000275714	HIST1H3A																												ENSG00000275714	HIST1H3A
ENSG00000064419.12	3813.3	-0.136738	0.0714326	-1.91422	0.0555922	0.155078	ENSG00000064419	TNPO3			ENSG00000274267.1	111.477	1.50235	0.227232	6.61151	3.80418e-11	8.89339e-09	ENSG00000274267	HIST1H3B																												ENSG00000274267	HIST1H3B
ENSG00000064489.20	36.23	0.333897	0.143899	2.32035	0.0203217	0.0761345	ENSG00000064489	BORCS8-MEF2B			ENSG00000278272.1	53.2521	1.67112	0.280716	5.95305	2.63184e-09	3.14078e-07	ENSG00000278272	HIST1H3C																												ENSG00000278272	HIST1H3C
ENSG00000064490.12	6115.83	0.279485	0.112327	2.48813	0.0128416	0.0548494	ENSG00000064490	RFXANK			ENSG00000277775.1	68.9005	1.82187	0.233766	7.79355	6.51506e-15	4.64066e-12	ENSG00000277775	HIST1H3F																												ENSG00000277775	HIST1H3F
ENSG00000064545.13	2945.38	0.24106	0.0990816	2.43295	0.0149765	0.0612978	ENSG00000064545	TMEM161A			ENSG00000275379.1	52.7893	1.7181	0.264991	6.48362	8.95501e-11	1.83888e-08	ENSG00000275379	HIST1H3I																												ENSG00000275379	HIST1H3I
ENSG00000064547.12	2045.51	-0.195999	0.0995711	-1.96843	0.0490184	0.141907	ENSG00000064547	LPAR2			ENSG00000278637.1	6.50541	1.30839	0.254516	5.14069	2.73727e-07	1.42937e-05	ENSG00000278637	HIST1H4A																												ENSG00000278637	HIST1H4A
ENSG00000064601.15	12345.6	-0.00797585	0.0889799	-0.0896365	0.928576	0.959647	ENSG00000064601	CTSA			ENSG00000278705.1	19.04	1.25088	0.22518	5.55504	2.77547e-08	2.20421e-06	ENSG00000278705	HIST1H4B																												ENSG00000278705	HIST1H4B
ENSG00000064607.15	3376.11	-0.0176323	0.0973376	-0.181146	0.856253	0.915668	ENSG00000064607	SUGP2			ENSG00000277157.1	42.5976	1.58086	0.21635	7.30698	2.73217e-13	1.23318e-10	ENSG00000277157	HIST1H4D																												ENSG00000277157	HIST1H4D
ENSG00000064651.12	1566.02	0.103065	0.110726	0.930813	0.35195	0.528679	ENSG00000064651	SLC12A2			ENSG00000276966.1	103.363	1.38634	0.200277	6.9221	4.45e-12	1.39905e-09	ENSG00000276966	HIST1H4E																												ENSG00000276966	HIST1H4E
ENSG00000064652.9	902.184	0.123295	0.0888064	1.38835	0.16503	0.32319	ENSG00000064652	SNX24			ENSG00000274618.1	23.3491	2.35909	0.282136	8.36154	6.19068e-17	8.81326e-14	ENSG00000274618	HIST1H4F																												ENSG00000274618	HIST1H4F
ENSG00000064655.17	8571.76	0.545758	0.205007	2.66215	0.00776434	0.0382505	ENSG00000064655	EYA2			ENSG00000275126.1	12.401	1.88791	0.310198	6.08613	1.15675e-09	1.60771e-07	ENSG00000275126	HIST1H4L																												ENSG00000275126	HIST1H4L
ENSG00000064666.13	7706.7	0.24649	0.144993	1.70002	0.0891274	0.21476	ENSG00000064666	CNN2			ENSG00000184270.4	21.042	1.40951	0.252802	5.57555	2.46752e-08	2.00869e-06	ENSG00000184270	HIST2H2AB																												ENSG00000184270	HIST2H2AB
ENSG00000064687.11	752.809	0.308259	0.151864	2.02984	0.0423727	0.128229	ENSG00000064687	ABCA7			ENSG00000203814.6	215.37	1.14706	0.161139	7.11847	1.09129e-12	4.14574e-10	ENSG00000203814	HIST2H2BF																												ENSG00000203814	HIST2H2BF
ENSG00000064692.17	271.71	0.274161	0.202287	1.3553	0.17532	0.33676	ENSG00000064692	SNCAIP			ENSG00000237646.1	1.48059	1.58436	0.292082	5.42437	5.81594e-08	4.11694e-06	ENSG00000237646	HLCS-IT1																												ENSG00000237646	HLCS-IT1
ENSG00000064703.10	1373.5	-0.0876858	0.066173	-1.3251	0.185139	0.349204	ENSG00000064703	DDX20			ENSG00000259196.1	2.30319	1.15342	0.249358	4.62555	3.73611e-06	0.000115239	ENSG00000259196	HMBOX1-IT1																												ENSG00000259196	HMBOX1-IT1
ENSG00000064726.8	3864.81	-0.123992	0.0694377	-1.78566	0.0741547	0.189447	ENSG00000064726	BTBD1			ENSG00000248909.1	2.04702	1.01353	0.246004	4.11996	3.78934e-05	0.000696269	ENSG00000248909	HMGB1P21																												ENSG00000248909	HMGB1P21
ENSG00000064763.9	444.926	-0.215128	0.172997	-1.24353	0.213672	0.383687	ENSG00000064763	FAR2			ENSG00000251566.1	0.523547	1.42986	0.438869	3.25804	0.00112183	0.00910628	ENSG00000251566	HMGB1P35																												ENSG00000251566	HMGB1P35
ENSG00000064787.11	68.484	0.138472	0.25567	0.541607	0.58809	0.731294	ENSG00000064787	BCAS1			ENSG00000270986.1	0.821744	1.22721	0.350767	3.49866	0.000467606	0.00475072	ENSG00000270986	HMGB1P51																												ENSG00000270986	HMGB1P51
ENSG00000064835.9	2.1441	0.578306	0.298504	1.93735	0.0527028	0.149424	ENSG00000064835	POU1F1			ENSG00000228808.1	2.53838	1.111	0.226048	4.91487	8.88405e-07	3.66513e-05	ENSG00000228808	HMGB3P4																												ENSG00000228808	HMGB3P4
ENSG00000064886.12	173.765	1.15951	0.268042	4.32585	1.51944e-05	0.000346333	ENSG00000064886	CHI3L2			ENSG00000237642.1	0.65438	1.46146	0.448297	3.26002	0.00111406	0.00906098	ENSG00000237642	HMGB3P5																												ENSG00000237642	HMGB3P5
ENSG00000064932.14	6090.08	0.235	0.107208	2.192	0.0283797	0.0963469	ENSG00000064932	SBNO2			ENSG00000229992.1	1.13092	1.06117	0.298344	3.55687	0.000375293	0.00401042	ENSG00000229992	HMGB3P9																												ENSG00000229992	HMGB3P9
ENSG00000064933.15	1225.54	-0.0754345	0.0786038	-0.959679	0.337217	0.51442	ENSG00000064933	PMS1			ENSG00000250197.1	1.79372	1.02515	0.242173	4.23311	2.30479e-05	0.000477149	ENSG00000250197	HMGN1P15																												ENSG00000250197	HMGN1P15
ENSG00000064961.17	5655.05	0.198481	0.0754445	2.63082	0.00851786	0.0409042	ENSG00000064961	HMG20B			ENSG00000229046.1	0.953657	1.18509	0.31354	3.7797	0.000157015	0.00207294	ENSG00000229046	HMGN1P2																												ENSG00000229046	HMGN1P2
ENSG00000064989.11	609.293	0.418042	0.134885	3.09925	0.00194013	0.0136652	ENSG00000064989	CALCRL			ENSG00000241120.1	2.81394	1.12316	0.248935	4.51187	6.42577e-06	0.000178027	ENSG00000241120	HMGN1P8																												ENSG00000241120	HMGN1P8
ENSG00000064995.15	2040.15	-0.179641	0.0829824	-2.16481	0.0304025	0.101062	ENSG00000064995	TAF11			ENSG00000275410.3	275.912	1.42056	0.399114	3.5593	0.000371851	0.00398447	ENSG00000275410	HNF1B																												ENSG00000275410	HNF1B
ENSG00000064999.13	3761.33	-0.0563585	0.104847	-0.537532	0.5909	0.733609	ENSG00000064999	ANKS1A			ENSG00000243766.6	1.09481	1.18965	0.462954	2.5697	0.0101787	0.0464621	ENSG00000243766	HOTTIP																												ENSG00000243766	HOTTIP
ENSG00000065000.14	8639.6	0.0458233	0.0778301	0.58876	0.556022	0.706449	ENSG00000065000	AP3D1			ENSG00000005073.5	14.9269	1.4011	0.318683	4.39652	1.09998e-05	0.000270468	ENSG00000005073	HOXA11																												ENSG00000005073	HOXA11
ENSG00000065029.13	2290.24	0.105249	0.0793595	1.32623	0.184762	0.348714	ENSG00000065029	ZNF76			ENSG00000240990.8	10.8809	1.23422	0.329928	3.74089	0.000183369	0.00232848	ENSG00000240990	HOXA11-AS																												ENSG00000240990	HOXA11-AS
ENSG00000065054.12	8638.93	0.454323	0.121536	3.73819	0.000185348	0.00234903	ENSG00000065054	SLC9A3R2			ENSG00000197576.12	264.864	1.09931	0.33127	3.31848	0.00090509	0.0077835	ENSG00000197576	HOXA4																												ENSG00000197576	HOXA4
ENSG00000065057.6	1662.15	0.113358	0.117715	0.962991	0.335552	0.51292	ENSG00000065057	NTHL1			ENSG00000106004.4	357.845	1.00687	0.313592	3.21078	0.00132377	0.0102683	ENSG00000106004	HOXA5																												ENSG00000106004	HOXA5
ENSG00000065060.15	1840.51	-0.253985	0.0967431	-2.62535	0.00865589	0.0413623	ENSG00000065060	UHRF1BP1			ENSG00000233101.9	285.846	1.03207	0.302456	3.4123	0.000644183	0.00603377	ENSG00000233101	HOXB-AS3																												ENSG00000233101	HOXB-AS3
ENSG00000065135.8	6205.19	-0.124038	0.0641758	-1.93278	0.0532636	0.150507	ENSG00000065135	GNAI3			ENSG00000251614.1	0.958985	1.20283	0.323523	3.71791	0.000200875	0.00249042	ENSG00000251614	HSPA8P19																												ENSG00000251614	HSPA8P19
ENSG00000065150.17	9423.04	-0.186044	0.0893601	-2.08196	0.0373459	0.117025	ENSG00000065150	IPO5			ENSG00000248351.1	0.471486	1.43367	0.458236	3.12868	0.00175593	0.0127039	ENSG00000248351	HSPD1P18																												ENSG00000248351	HSPD1P18
ENSG00000065154.10	4272.04	-0.166321	0.108901	-1.52727	0.126694	0.271818	ENSG00000065154	OAT			ENSG00000225900.1	3.34165	1.06516	0.214351	4.96924	6.72164e-07	2.9017e-05	ENSG00000225900	HSPE1P13																												ENSG00000225900	HSPE1P13
ENSG00000065183.14	2653.48	-0.23554	0.0800794	-2.94133	0.00326805	0.0200877	ENSG00000065183	WDR3			ENSG00000220867.1	1.62384	1.00392	0.252017	3.98353	6.78978e-05	0.00108037	ENSG00000220867	HSPE1P26																												ENSG00000220867	HSPE1P26
ENSG00000065243.17	2731.74	-0.167917	0.0678526	-2.47472	0.0133339	0.0563507	ENSG00000065243	PKN2			ENSG00000131203.11	1746.59	1.07068	0.255191	4.19558	2.72173e-05	0.000539459	ENSG00000131203	IDO1																												ENSG00000131203	IDO1
ENSG00000065268.9	2483.2	0.0905227	0.0929792	0.973581	0.330265	0.508148	ENSG00000065268	WDR18			ENSG00000268879.1	12.3974	2.0687	0.387108	5.34399	9.09231e-08	5.92978e-06	ENSG00000268879	IGFL1P1																												ENSG00000268879	IGFL1P1
ENSG00000065308.4	2765.69	-0.0754925	0.0962433	-0.784392	0.43281	0.603749	ENSG00000065308	TRAM2			ENSG00000188624.2	3.53405	1.26086	0.316515	3.98357	6.78869e-05	0.00108037	ENSG00000188624	IGFL3																												ENSG00000188624	IGFL3
ENSG00000065320.7	2477.16	-0.250581	0.181178	-1.38307	0.166644	0.325359	ENSG00000065320	NTN1			ENSG00000211895.4	11717.9	1.48629	0.3222	4.61293	3.97034e-06	0.000121067	ENSG00000211895	IGHA1																												ENSG00000211895	IGHA1
ENSG00000065325.11	6.93511	0.780104	0.255178	3.05709	0.00223494	0.0151568	ENSG00000065325	GLP2R			ENSG00000211898.6	146.684	1.20029	0.330002	3.63723	0.000275588	0.00317494	ENSG00000211898	IGHD																												ENSG00000211898	IGHD
ENSG00000065328.15	750.623	-0.784169	0.131933	-5.94368	2.78701e-09	3.29149e-07	ENSG00000065328	MCM10			ENSG00000211893.3	4049.24	1.12534	0.347147	3.24169	0.00118824	0.00949102	ENSG00000211893	IGHG2																												ENSG00000211893	IGHG2
ENSG00000065357.18	1183.76	0.556507	0.11424	4.8714	1.10813e-06	4.37369e-05	ENSG00000065357	DGKA			ENSG00000211892.3	1799.62	1.17056	0.365969	3.19851	0.00138138	0.0105929	ENSG00000211892	IGHG4																												ENSG00000211892	IGHG4
ENSG00000065361.13	9369.17	0.0553739	0.142848	0.387643	0.69828	0.812943	ENSG00000065361	ERBB3			ENSG00000211934.3	317.799	1.25182	0.409873	3.05415	0.00225697	0.0152744	ENSG00000211934	IGHV1-2																												ENSG00000211934	IGHV1-2
ENSG00000065371.16	4.18684	0.897664	0.330104	2.71934	0.0065413	0.0336377	ENSG00000065371	ROPN1			ENSG00000211973.2	330.839	1.28774	0.455721	2.82573	0.00471736	0.0265069	ENSG00000211973	IGHV1-69																												ENSG00000211973	IGHV1-69
ENSG00000065413.15	448.647	0.128008	0.116978	1.09429	0.273827	0.449965	ENSG00000065413	ANKRD44			ENSG00000253209.1	1.28789	1.82655	0.618418	2.95358	0.00314107	0.0194713	ENSG00000253209	IGHV3-65																												ENSG00000253209	IGHV3-65
ENSG00000065427.13	7097.15	0.0379004	0.0742949	0.510135	0.609957	0.747858	ENSG00000065427	KARS			ENSG00000211976.2	171.879	1.34373	0.412681	3.25611	0.00112951	0.00915067	ENSG00000211976	IGHV3-73																												ENSG00000211976	IGHV3-73
ENSG00000065457.9	910.916	-0.137738	0.0844247	-1.63149	0.102787	0.23622	ENSG00000065457	ADAT1			ENSG00000211956.2	288.566	1.02694	0.353193	2.90758	0.00364235	0.0218278	ENSG00000211956	IGHV4-34																												ENSG00000211956	IGHV4-34
ENSG00000065485.16	3045.83	-0.109515	0.117843	-0.929325	0.352721	0.529435	ENSG00000065485	PDIA5			ENSG00000253998.3	27.3888	1.83745	0.496484	3.70093	0.000214809	0.00262042	ENSG00000253998	IGKV2-29																												ENSG00000253998	IGKV2-29
ENSG00000065491.8	1515.69	-0.105553	0.0711565	-1.48339	0.137971	0.287406	ENSG00000065491	TBC1D22B			ENSG00000211623.2	0.769239	1.81151	0.674538	2.68555	0.00724099	0.0363581	ENSG00000211623	IGKV2D-26																												ENSG00000211623	IGKV2D-26
ENSG00000065518.7	10495.4	0.182783	0.10863	1.68262	0.0924482	0.220086	ENSG00000065518	NDUFB4			ENSG00000242534.2	16.553	1.1771	0.441828	2.66415	0.00771823	0.0380977	ENSG00000242534	IGKV2D-28																												ENSG00000242534	IGKV2D-28
ENSG00000065526.9	7862.26	-0.0744938	0.0910043	-0.818574	0.413029	0.585126	ENSG00000065526	SPEN			ENSG00000211625.2	168.328	2.18266	0.411771	5.30067	1.15379e-07	7.14642e-06	ENSG00000211625	IGKV3D-20																												ENSG00000211625	IGKV3D-20
ENSG00000065534.17	5582.74	0.409723	0.140401	2.91823	0.00352025	0.021275	ENSG00000065534	MYLK			ENSG00000253818.1	14.5153	1.4309	0.479678	2.98304	0.00285402	0.0181763	ENSG00000253818	IGLV1-41																												ENSG00000253818	IGLV1-41
ENSG00000065548.16	4384.95	-0.0512107	0.06736	-0.760254	0.447103	0.616168	ENSG00000065548	ZC3H15			ENSG00000211654.2	18.5834	1.60152	0.529105	3.02685	0.00247119	0.0163417	ENSG00000211654	IGLV5-37																												ENSG00000211654	IGLV5-37
ENSG00000065559.13	1474.7	-0.315781	0.077301	-4.08508	4.40613e-05	0.00078035	ENSG00000065559	MAP2K4			ENSG00000169194.8	1.59035	1.05982	0.291728	3.63289	0.00028026	0.00321575	ENSG00000169194	IL13																												ENSG00000169194	IL13
ENSG00000065600.11	647.727	-0.421809	0.10348	-4.07622	4.57735e-05	0.000804114	ENSG00000065600	TMEM206			ENSG00000112116.9	0.371963	1.62855	0.558275	2.91711	0.00353294	0.0213226	ENSG00000112116	IL17F																												ENSG00000112116	IL17F
ENSG00000065609.13	43.3008	0.192906	0.272224	0.70863	0.478554	0.643402	ENSG00000065609	SNAP91			ENSG00000115602.15	25.7747	1.15782	0.253265	4.57156	4.84103e-06	0.000142104	ENSG00000115602	IL1RL1																												ENSG00000115602	IL1RL1
ENSG00000065613.12	2333.98	0.0396326	0.0829094	0.478023	0.632634	0.765065	ENSG00000065613	SLK			ENSG00000241211.1	1.63461	1.19802	0.301485	3.97373	7.0756e-05	0.00111303	ENSG00000241211	IQCJ-SCHIP1-AS1																												ENSG00000241211	IQCJ-SCHIP1-AS1
ENSG00000065615.12	641.264	-0.0547628	0.0997879	-0.548792	0.583148	0.727511	ENSG00000065615	CYB5R4			ENSG00000236388.1	0.955952	1.12556	0.29915	3.76254	0.0001682	0.00218516	ENSG00000236388	ITCH-AS1																												ENSG00000236388	ITCH-AS1
ENSG00000065618.15	47.4424	0.512727	0.266144	1.9265	0.0540416	0.152103	ENSG00000065618	COL17A1			ENSG00000055957.9	3.94528	1.18159	0.254232	4.64771	3.35647e-06	0.000106058	ENSG00000055957	ITIH1																												ENSG00000055957	ITIH1
ENSG00000065621.13	2029.09	0.123719	0.124194	0.996178	0.319163	0.497222	ENSG00000065621	GSTO2			ENSG00000258730.1	10.2351	1.10531	0.192424	5.74411	9.2405e-09	8.77598e-07	ENSG00000258730	ITPK1-AS1																												ENSG00000258730	ITPK1-AS1
ENSG00000065665.19	789.206	-0.345475	0.105758	-3.26667	0.0010882	0.00890442	ENSG00000065665	SEC61A2			ENSG00000228548.1	0.795823	1.09594	0.316573	3.4619	0.000536382	0.00523935	ENSG00000228548	ITPKB-AS1																												ENSG00000228548	ITPKB-AS1
ENSG00000065675.13	823.496	-0.0858737	0.145704	-0.589372	0.555612	0.706137	ENSG00000065675	PRKCQ			ENSG00000233603.1	0.552667	1.08868	0.354163	3.07396	0.00211238	0.0145332	ENSG00000233603	JTBP1																												ENSG00000233603	JTBP1
ENSG00000065717.13	1970.68	-0.315588	0.190654	-1.65529	0.0978658	0.228614	ENSG00000065717	TLE2			ENSG00000237556.1	0.40836	1.61441	0.545435	2.95985	0.00307788	0.0192087	ENSG00000237556	KCND3-AS1																												ENSG00000237556	KCND3-AS1
ENSG00000065802.10	1244.55	-0.0508451	0.0801709	-0.634209	0.525945	0.682442	ENSG00000065802	ASB1			ENSG00000280650.1	4.91169	1.61224	0.412338	3.91001	9.22924e-05	0.00137539	ENSG00000280650	KCNIP4-IT1																												ENSG00000280650	KCNIP4-IT1
ENSG00000065809.12	2365.12	-0.0145943	0.107877	-0.135287	0.892385	0.937938	ENSG00000065809	FAM107B			ENSG00000236467.6	16.5852	1.23967	0.212532	5.83285	5.4488e-09	5.79009e-07	ENSG00000236467	KCNMA1-AS1																												ENSG00000236467	KCNMA1-AS1
ENSG00000065833.8	465.942	-0.229431	0.147433	-1.55618	0.119666	0.261526	ENSG00000065833	ME1			ENSG00000225497.4	0.743201	1.35897	0.400476	3.39339	0.000690336	0.00635508	ENSG00000225497	KCNMA1-AS2																												ENSG00000225497	KCNMA1-AS2
ENSG00000065882.14	3615.05	-0.260211	0.0922192	-2.82165	0.00477766	0.0267731	ENSG00000065882	TBC1D1			ENSG00000225652.1	3.61962	1.26313	0.241405	5.23239	1.67334e-07	9.69285e-06	ENSG00000225652	KCNMA1-AS3																												ENSG00000225652	KCNMA1-AS3
ENSG00000065883.13	3545.76	-0.071749	0.0622471	-1.15265	0.249055	0.423604	ENSG00000065883	CDK13			ENSG00000233844.1	2.88569	1.3687	0.389406	3.51484	0.000440023	0.004525	ENSG00000233844	KCNQ5-IT1																												ENSG00000233844	KCNQ5-IT1
ENSG00000065911.10	7083.72	-0.0419027	0.113584	-0.368914	0.712192	0.822692	ENSG00000065911	MTHFD2			ENSG00000250329.1	1.57028	1.34293	0.277334	4.84228	1.28358e-06	4.95887e-05	ENSG00000250329	KDELC1P1																												ENSG00000250329	KDELC1P1
ENSG00000065923.8	1406.73	-0.100274	0.105159	-0.953551	0.340311	0.517367	ENSG00000065923	SLC9A7			ENSG00000235268.2	2.02347	1.09846	0.401816	2.73374	0.006262	0.0325837	ENSG00000235268	KDM4E																												ENSG00000235268	KDM4E
ENSG00000065970.7	2516.65	-0.121497	0.0937336	-1.29619	0.194909	0.361001	ENSG00000065970	FOXJ2			ENSG00000196169.13	127.555	2.04352	0.301866	6.76964	1.29107e-11	3.54555e-09	ENSG00000196169	KIF19																												ENSG00000196169	KIF19
ENSG00000065978.16	54873.5	-0.132402	0.103232	-1.28256	0.199645	0.366836	ENSG00000065978	YBX1			ENSG00000225025.2	0.37829	1.46164	0.48949	2.98604	0.00282616	0.0180443	ENSG00000225025	KIF4CP																												ENSG00000225025	KIF4CP
ENSG00000065989.14	1484.25	0.295888	0.143027	2.06876	0.0385685	0.119705	ENSG00000065989	PDE4A			ENSG00000242019.1	0.499438	2.00432	0.638401	3.1396	0.00169179	0.0123655	ENSG00000242019	KIR3DL3																												ENSG00000242019	KIR3DL3
ENSG00000066027.10	4058.05	-0.141793	0.0883747	-1.60445	0.108615	0.244939	ENSG00000066027	PPP2R5A			ENSG00000170498.8	32.3275	1.17829	0.250447	4.70475	2.54176e-06	8.49526e-05	ENSG00000170498	KISS1																												ENSG00000170498	KISS1
ENSG00000066032.17	481.948	-0.646096	0.249708	-2.5874	0.00967023	0.0447914	ENSG00000066032	CTNNA2			ENSG00000127528.5	1442.13	1.04843	0.166023	6.31498	2.70197e-10	4.88788e-08	ENSG00000127528	KLF2																												ENSG00000127528	KLF2
ENSG00000066044.12	6350.61	0.0467288	0.0590878	0.790836	0.42904	0.600207	ENSG00000066044	ELAVL1			ENSG00000171401.13	100.438	1.47749	0.341437	4.32726	1.50976e-05	0.000344989	ENSG00000171401	KRT13																												ENSG00000171401	KRT13
ENSG00000066056.12	788.867	0.594225	0.116634	5.0948	3.49106e-07	1.74122e-05	ENSG00000066056	TIE1			ENSG00000186847.5	1032.26	1.30311	0.317537	4.10382	4.06388e-05	0.000735158	ENSG00000186847	KRT14																												ENSG00000186847	KRT14
ENSG00000066084.11	2781.3	-0.14283	0.093974	-1.51989	0.12854	0.274198	ENSG00000066084	DIP2B			ENSG00000171431.3	1.19068	1.17244	0.444231	2.63926	0.00830879	0.0402094	ENSG00000171431	KRT20																												ENSG00000171431	KRT20
ENSG00000066117.13	5847.53	-0.0800745	0.0799748	-1.00125	0.316708	0.494721	ENSG00000066117	SMARCD1			ENSG00000213424.7	2.1089	1.13858	0.291344	3.90803	9.30503e-05	0.00138556	ENSG00000213424	KRT222																												ENSG00000213424	KRT222
ENSG00000066135.11	4376.87	-0.257467	0.0885567	-2.90737	0.00364478	0.0218353	ENSG00000066135	KDM4A			ENSG00000205420.9	1694.51	1.4092	0.298986	4.71325	2.43794e-06	8.26922e-05	ENSG00000205420	KRT6A																												ENSG00000205420	KRT6A
ENSG00000066136.18	5302.14	-0.112356	0.0817987	-1.37357	0.169576	0.329206	ENSG00000066136	NFYC			ENSG00000223810.2	1.05791	1.44723	0.467407	3.0963	0.00195952	0.0137549	ENSG00000223810	KRT8P28																												ENSG00000223810	KRT8P28
ENSG00000066185.11	510.022	-0.202289	0.147653	-1.37003	0.170678	0.33077	ENSG00000066185	ZMYND12			ENSG00000221852.4	2.02652	1.0028	0.359707	2.78783	0.00530626	0.0289161	ENSG00000221852	KRTAP1-5																												ENSG00000221852	KRTAP1-5
ENSG00000066230.9	85.3144	0.495854	0.237844	2.08479	0.0370888	0.116396	ENSG00000066230	SLC9A3			ENSG00000240563.1	26.254	1.61885	0.346197	4.6761	2.92378e-06	9.56144e-05	ENSG00000240563	L1TD1																												ENSG00000240563	L1TD1
ENSG00000066248.13	1206.42	-0.0896042	0.19809	-0.45234	0.651024	0.77865	ENSG00000066248	NGEF			ENSG00000119440.8	7.59216	1.11444	0.304451	3.66048	0.000251747	0.00296165	ENSG00000119440	LCN1P1																												ENSG00000119440	LCN1P1
ENSG00000066279.15	1447.82	-0.359977	0.120751	-2.98115	0.00287166	0.0182606	ENSG00000066279	ASPM			ENSG00000267206.4	6.88998	1.19789	0.291489	4.10954	3.9644e-05	0.000720881	ENSG00000267206	LCN6																												ENSG00000267206	LCN6
ENSG00000066294.13	770.146	0.0873343	0.176052	0.496071	0.619844	0.754925	ENSG00000066294	CD84			ENSG00000267690.1	7.34132	1.36984	0.23191	5.90679	3.48848e-09	4.0159e-07	ENSG00000267690	LDLRAD4-AS1																												ENSG00000267690	LDLRAD4-AS1
ENSG00000066322.11	6632.52	0.0580827	0.0953622	0.609074	0.542475	0.69522	ENSG00000066322	ELOVL1			ENSG00000230542.4	1.95263	1.20692	0.267098	4.51864	6.22393e-06	0.000174295	ENSG00000230542	LINC00102																												ENSG00000230542	LINC00102
ENSG00000066336.10	2250.93	0.460432	0.153811	2.9935	0.00275802	0.0177559	ENSG00000066336	SPI1			ENSG00000256642.1	4.24331	1.95639	0.260295	7.51603	5.64665e-14	3.13919e-11	ENSG00000256642	LINC00273																												ENSG00000256642	LINC00273
ENSG00000066379.13	1113.3	0.287157	0.114727	2.50296	0.0123161	0.0532485	ENSG00000066379	ZNRD1			ENSG00000179219.5	4.54097	1.02701	0.272451	3.76951	0.000163566	0.00213653	ENSG00000179219	LINC00311																												ENSG00000179219	LINC00311
ENSG00000066382.15	1472.29	0.188814	0.204349	0.923979	0.355497	0.532463	ENSG00000066382	MPPED2			ENSG00000233532.4	4.02005	1.01682	0.319801	3.17952	0.00147518	0.0111284	ENSG00000233532	LINC00460																												ENSG00000233532	LINC00460
ENSG00000066405.11	7.99622	0.24458	0.219655	1.11347	0.265506	0.441142	ENSG00000066405	CLDN18			ENSG00000183674.10	2.52656	1.0001	0.350777	2.85109	0.00435698	0.0249368	ENSG00000183674	LINC00518																												ENSG00000183674	LINC00518
ENSG00000066422.4	1594.07	-0.193062	0.0543449	-3.55253	0.000381542	0.00405818	ENSG00000066422	ZBTB11			ENSG00000226995.6	1.47185	1.12356	0.415659	2.70309	0.00686978	0.0349238	ENSG00000226995	LINC00658																												ENSG00000226995	LINC00658
ENSG00000066427.20	1770.97	0.167439	0.0669825	2.49974	0.0124283	0.0536119	ENSG00000066427	ATXN3			ENSG00000225873.1	2.91068	1.32916	0.243793	5.45199	4.98089e-08	3.60419e-06	ENSG00000225873	LINC00694																												ENSG00000225873	LINC00694
ENSG00000066455.11	3103.54	-0.0671596	0.0731355	-0.918289	0.358467	0.535171	ENSG00000066455	GOLGA5			ENSG00000229240.6	1.16779	1.81354	0.384583	4.71559	2.41013e-06	8.19319e-05	ENSG00000229240	LINC00710																												ENSG00000229240	LINC00710
ENSG00000066468.19	4839.31	0.0682761	0.121791	0.560602	0.575069	0.721539	ENSG00000066468	FGFR2			ENSG00000280809.1	6.24509	1.57475	0.466172	3.37805	0.000730031	0.00664004	ENSG00000280809	LINC00836																												ENSG00000280809	LINC00836
ENSG00000066557.5	1040.48	-0.234825	0.0741465	-3.16704	0.00154	0.01149	ENSG00000066557	LRRC40			ENSG00000226808.1	3.07974	1.04294	0.279334	3.73367	0.000188713	0.00237938	ENSG00000226808	LINC00840																												ENSG00000226808	LINC00840
ENSG00000066583.10	2077.22	0.0789091	0.0860803	0.916691	0.359304	0.535877	ENSG00000066583	ISOC1			ENSG00000224652.1	62.4198	1.00724	0.281844	3.57374	0.000351924	0.00383074	ENSG00000224652	LINC00885																												ENSG00000224652	LINC00885
ENSG00000066629.15	998.491	-0.168604	0.129038	-1.30662	0.191342	0.356695	ENSG00000066629	EML1			ENSG00000259134.4	26.4898	1.03	0.206053	4.99871	5.77144e-07	2.57439e-05	ENSG00000259134	LINC00924																												ENSG00000259134	LINC00924
ENSG00000066651.16	745.61	-0.103629	0.0977497	-1.06015	0.289077	0.465958	ENSG00000066651	TRMT11			ENSG00000177133.9	38.6867	1.09955	0.343132	3.20444	0.00135326	0.0104313	ENSG00000177133	LINC00982																												ENSG00000177133	LINC00982
ENSG00000066654.11	2662.13	0.0680308	0.0796376	0.854255	0.392964	0.567016	ENSG00000066654	THUMPD1			ENSG00000250334.4	2.06509	1.03662	0.324292	3.19655	0.00139082	0.0106363	ENSG00000250334	LINC00989																												ENSG00000250334	LINC00989
ENSG00000066697.13	971.674	-0.170921	0.0832024	-2.05427	0.0399492	0.122697	ENSG00000066697	MSANTD3			ENSG00000248118.1	2.53415	1.03051	0.402172	2.56236	0.0103964	0.0471394	ENSG00000248118	LINC01019																												ENSG00000248118	LINC01019
ENSG00000066735.13	235.036	-0.0350857	0.235785	-0.148804	0.881709	0.931699	ENSG00000066735	KIF26A			ENSG00000224758.1	4.19706	1.15953	0.418338	2.77175	0.00557561	0.0299806	ENSG00000224758	LINC01167																												ENSG00000224758	LINC01167
ENSG00000066739.10	1634.58	0.073984	0.0835233	0.885789	0.375731	0.551943	ENSG00000066739	ATG2B			ENSG00000260386.4	1.83787	1.03163	0.393358	2.62262	0.00872565	0.041567	ENSG00000260386	LINC01225																												ENSG00000260386	LINC01225
ENSG00000066777.7	3820.23	0.0143362	0.0833736	0.171951	0.863476	0.920406	ENSG00000066777	ARFGEF1			ENSG00000251576.1	7.69226	2.02547	0.356601	5.67995	1.34735e-08	1.1973e-06	ENSG00000251576	LINC01267																												ENSG00000251576	LINC01267
ENSG00000066813.13	0.859501	1.3013	0.342544	3.79891	0.000145331	0.00194974	ENSG00000066813	ACSM2B			ENSG00000253595.4	7.54526	1.37072	0.358207	3.82662	0.000129916	0.00178603	ENSG00000253595	LINC01300																												ENSG00000253595	LINC01300
ENSG00000066827.14	1329.95	0.276665	0.0902054	3.06706	0.00216174	0.0147858	ENSG00000066827	ZFAT			ENSG00000228918.3	5.75822	1.07956	0.35287	3.05936	0.00221808	0.0150829	ENSG00000228918	LINC01344																												ENSG00000228918	LINC01344
ENSG00000066855.14	1291.27	-0.119563	0.0958435	-1.24748	0.212221	0.381863	ENSG00000066855	MTFR1			ENSG00000235271.4	2.00564	1.02431	0.28409	3.6056	0.000311436	0.00349261	ENSG00000235271	LINC01422																												ENSG00000235271	LINC01422
ENSG00000066923.16	461.513	-0.0858835	0.163868	-0.524101	0.600208	0.740226	ENSG00000066923	STAG3			ENSG00000227964.1	8.87246	1.16817	0.329185	3.54867	0.000387187	0.00409877	ENSG00000227964	LINC01429																												ENSG00000227964	LINC01429
ENSG00000066926.9	1327.86	-0.254771	0.0920179	-2.76871	0.00562784	0.0301973	ENSG00000066926	FECH			ENSG00000229981.6	0.506985	1.4356	0.538528	2.66578	0.00768098	0.0379703	ENSG00000229981	LINC01435																												ENSG00000229981	LINC01435
ENSG00000066933.14	1786.35	0.275309	0.0888805	3.09752	0.00195149	0.0137119	ENSG00000066933	MYO9A			ENSG00000235166.6	0.485584	1.89454	0.573503	3.30345	0.00095502	0.00812097	ENSG00000235166	LINC01440																												ENSG00000235166	LINC01440
ENSG00000067048.15	0.72504	0.0448044	0.326485	0.137233	0.890847	0.936926	ENSG00000067048	DDX3Y			ENSG00000267659.4	26.7312	1.17434	0.183429	6.40217	1.53189e-10	2.93421e-08	ENSG00000267659	LINC01482																												ENSG00000267659	LINC01482
ENSG00000067057.15	9747.4	-0.0664612	0.124816	-0.532472	0.594399	0.736468	ENSG00000067057	PFKP			ENSG00000246016.2	14.7149	1.12047	0.334182	3.35286	0.000799816	0.00712829	ENSG00000246016	LINC01513																												ENSG00000246016	LINC01513
ENSG00000067064.9	2561.33	-0.20958	0.113428	-1.84768	0.0646486	0.172509	ENSG00000067064	IDI1			ENSG00000231422.2	8.19436	1.06175	0.363815	2.91838	0.00351858	0.0212697	ENSG00000231422	LINC01516																												ENSG00000231422	LINC01516
ENSG00000067066.15	4212.66	0.0187227	0.0940116	0.199153	0.842143	0.906901	ENSG00000067066	SP100			ENSG00000227467.3	5.93756	1.08581	0.195126	5.56467	2.62645e-08	2.11167e-06	ENSG00000227467	LINC01537																												ENSG00000227467	LINC01537
ENSG00000067082.13	9315.66	0.281275	0.129208	2.17691	0.0294872	0.0990368	ENSG00000067082	KLF6			ENSG00000260676.4	4.35713	2.09719	0.739593	2.8356	0.0045739	0.0258762	ENSG00000260676	LINC01541																												ENSG00000260676	LINC01541
ENSG00000067113.15	910.039	0.235728	0.0988235	2.38534	0.0170632	0.0671091	ENSG00000067113	PLPP1			ENSG00000259518.1	0.766251	1.23493	0.354335	3.48521	0.000491751	0.00493161	ENSG00000259518	LINC01583																												ENSG00000259518	LINC01583
ENSG00000067141.15	8936.93	-0.030491	0.106315	-0.286798	0.774267	0.864559	ENSG00000067141	NEO1			ENSG00000231934.1	2.00239	1.42113	0.284504	4.9951	5.88056e-07	2.61538e-05	ENSG00000231934	LINC01598																												ENSG00000231934	LINC01598
ENSG00000067167.6	18695.8	0.0546287	0.0994893	0.549091	0.582943	0.727295	ENSG00000067167	TRAM1			ENSG00000224648.1	0.414219	1.10916	0.420033	2.64066	0.00827454	0.040099	ENSG00000224648	LINC01627																												ENSG00000224648	LINC01627
ENSG00000067177.13	754.741	-0.0582672	0.110463	-0.527483	0.597858	0.738767	ENSG00000067177	PHKA1			ENSG00000277199.1	0.9865	1.71021	0.560413	3.0517	0.00227552	0.0153794	ENSG00000277199	LINC01632																												ENSG00000277199	LINC01632
ENSG00000067182.6	11307.2	-0.102342	0.0799308	-1.28039	0.200409	0.367677	ENSG00000067182	TNFRSF1A			ENSG00000280081.2	33.001	1.21727	0.420378	2.89566	0.00378368	0.0224534	ENSG00000280081	LINC01667																												ENSG00000280081	LINC01667
ENSG00000067191.14	733.445	0.3222	0.124635	2.58515	0.0097336	0.044998	ENSG00000067191	CACNB1			ENSG00000232079.5	383.247	1.33162	0.30824	4.32009	1.55967e-05	0.000352856	ENSG00000232079	LINC01697																												ENSG00000232079	LINC01697
ENSG00000067208.13	890.585	0.127867	0.0834559	1.53215	0.125486	0.270065	ENSG00000067208	EVI5			ENSG00000231437.3	24.6724	1.19572	0.26124	4.57711	4.7145e-06	0.000139017	ENSG00000231437	LINC01750																												ENSG00000231437	LINC01750
ENSG00000067221.12	611.076	0.140563	0.0950576	1.47872	0.139216	0.289172	ENSG00000067221	STOML1			ENSG00000267308.1	7.24948	1.06199	0.276604	3.83938	0.000123344	0.00171117	ENSG00000267308	LINC01764																												ENSG00000267308	LINC01764
ENSG00000067225.16	114528	0.145284	0.0961778	1.51058	0.130896	0.277503	ENSG00000067225	PKM			ENSG00000233730.1	23.1407	1.21097	0.390241	3.10314	0.00191479	0.0135379	ENSG00000233730	LINC01765																												ENSG00000233730	LINC01765
ENSG00000067248.8	1433.74	0.110156	0.0775928	1.41967	0.155703	0.311728	ENSG00000067248	DHX29			ENSG00000253298.1	0.937468	1.17532	0.375763	3.12781	0.00176112	0.0127274	ENSG00000253298	LINC01845																												ENSG00000253298	LINC01845
ENSG00000067334.12	2921.71	-0.126934	0.0597747	-2.12354	0.0337085	0.108691	ENSG00000067334	DNTTIP2			ENSG00000234308.2	0.411608	1.50591	0.511105	2.94639	0.00321507	0.0198169	ENSG00000234308	LINC01878																												ENSG00000234308	LINC01878
ENSG00000067365.13	860.013	0.0439969	0.0829907	0.530142	0.596013	0.737601	ENSG00000067365	METTL22			ENSG00000267209.4	1.01924	1.38286	0.478884	2.88767	0.00388108	0.0228617	ENSG00000267209	LINC01897																												ENSG00000267209	LINC01897
ENSG00000067369.12	2483.79	-0.24401	0.0969283	-2.51742	0.0118216	0.0517092	ENSG00000067369	TP53BP1			ENSG00000236485.1	1.90129	2.00318	0.336826	5.94724	2.72706e-09	3.23746e-07	ENSG00000236485	LINC01945																												ENSG00000236485	LINC01945
ENSG00000067445.19	1460.18	-0.0739893	0.169102	-0.437542	0.661718	0.786099	ENSG00000067445	TRO			ENSG00000251027.1	0.556357	1.28583	0.487389	2.63819	0.00833488	0.0402998	ENSG00000251027	LINC01950																												ENSG00000251027	LINC01950
ENSG00000067533.5	1448.79	-0.00315017	0.0804058	-0.0391783	0.968748	0.9818	ENSG00000067533	RRP15			ENSG00000271952.1	2.68193	1.19145	0.357932	3.32869	0.000872545	0.00757941	ENSG00000271952	LINC01954																												ENSG00000271952	LINC01954
ENSG00000067560.9	33068.9	-0.100809	0.0615487	-1.63787	0.101449	0.234308	ENSG00000067560	RHOA			ENSG00000224153.2	0.736919	1.17364	0.399029	2.94124	0.00326906	0.0200898	ENSG00000224153	LINC02054																												ENSG00000224153	LINC02054
ENSG00000067596.9	2792.2	-0.382051	0.073403	-5.20484	1.94163e-07	1.09062e-05	ENSG00000067596	DHX8			ENSG00000267452.1	5.36775	1.15102	0.286227	4.02137	5.78601e-05	0.000954748	ENSG00000267452	LINC02073																												ENSG00000267452	LINC02073
ENSG00000067601.7	154.038	-0.152278	0.0822838	-1.85065	0.0642205	0.171688	ENSG00000067601	PMS2P4			ENSG00000248474.1	0.992597	2.1279	0.786358	2.70602	0.00680948	0.0346648	ENSG00000248474	LINC02122																												ENSG00000248474	LINC02122
ENSG00000067606.14	1668.23	-0.34208	0.0973833	-3.51271	0.000443556	0.00455106	ENSG00000067606	PRKCZ			ENSG00000261231.5	1.58364	1.509	0.450454	3.34995	0.000808253	0.00718103	ENSG00000261231	LINC02133																												ENSG00000261231	LINC02133
ENSG00000067646.10	0.348443	0.141735	0.337622	0.419803	0.67463	0.795613	ENSG00000067646	ZFY			ENSG00000260854.1	0.384936	1.27377	0.39338	3.23802	0.00120364	0.00957635	ENSG00000260854	LINC02184																												ENSG00000260854	LINC02184
ENSG00000067704.9	5624.61	-0.283953	0.0694891	-4.08629	4.38317e-05	0.000778098	ENSG00000067704	IARS2			ENSG00000236481.1	3.58065	1.05342	0.324117	3.25013	0.00115353	0.0092835	ENSG00000236481	LINC02195																												ENSG00000236481	LINC02195
ENSG00000067715.12	206.926	-0.490233	0.21329	-2.29844	0.0215368	0.07935	ENSG00000067715	SYT1			ENSG00000250387.2	4.11628	1.63654	0.351851	4.65124	3.29942e-06	0.000104839	ENSG00000250387	LINC02197																												ENSG00000250387	LINC02197
ENSG00000067798.12	185.256	0.480767	0.177803	2.70393	0.0068524	0.0348561	ENSG00000067798	NAV3			ENSG00000253434.4	0.399808	1.46082	0.560927	2.60429	0.00920647	0.0432586	ENSG00000253434	LINC02237																												ENSG00000253434	LINC02237
ENSG00000067829.17	4795.25	0.224938	0.0947644	2.37366	0.0176129	0.0686549	ENSG00000067829	IDH3G			ENSG00000259719.4	1.83677	1.27343	0.309864	4.10966	3.96248e-05	0.000720848	ENSG00000259719	LINC02284																												ENSG00000259719	LINC02284
ENSG00000067836.11	1914.26	0.125775	0.0982005	1.2808	0.200265	0.367502	ENSG00000067836	ROGDI			ENSG00000258912.1	0.438259	1.90173	0.597805	3.18119	0.00146673	0.0110793	ENSG00000258912	LINC02316																												ENSG00000258912	LINC02316
ENSG00000067840.11	259.639	-0.6354	0.252964	-2.51182	0.0120111	0.0523519	ENSG00000067840	PDZD4			ENSG00000258694.1	0.860182	1.32644	0.513935	2.58094	0.00985316	0.0453988	ENSG00000258694	LINC02319																												ENSG00000258694	LINC02319
ENSG00000067842.16	74.099	-0.184223	0.262133	-0.702784	0.48219	0.646423	ENSG00000067842	ATP2B3			ENSG00000256994.1	2.93569	1.56379	0.519671	3.00919	0.00261947	0.0170811	ENSG00000256994	LINC02378																												ENSG00000256994	LINC02378
ENSG00000067900.6	2750.44	-0.036739	0.0759878	-0.483485	0.628751	0.761973	ENSG00000067900	ROCK1			ENSG00000257784.1	0.465089	2.13758	0.545923	3.91554	9.02017e-05	0.00135175	ENSG00000257784	LINC02400																												ENSG00000257784	LINC02400
ENSG00000067955.12	2787.87	0.0155038	0.0774742	0.200115	0.84139	0.906536	ENSG00000067955	CBFB			ENSG00000234111.5	1.60979	1.07626	0.308994	3.48312	0.000495608	0.00496321	ENSG00000234111	LINC02433																												ENSG00000234111	LINC02433
ENSG00000067992.11	382.116	-0.41853	0.137444	-3.04508	0.00232617	0.0156193	ENSG00000067992	PDK3			ENSG00000261121.1	60.145	1.31635	0.270378	4.86857	1.1241e-06	4.42907e-05	ENSG00000261121	LINC02473																												ENSG00000261121	LINC02473
ENSG00000068001.12	4127.22	-0.0562974	0.0816284	-0.689679	0.490396	0.653534	ENSG00000068001	HYAL2			ENSG00000261780.2	2.27167	2.58952	0.474755	5.45443	4.91307e-08	3.56076e-06	ENSG00000261780	LINC02582																												ENSG00000261780	LINC02582
ENSG00000068024.15	1586.18	-0.112148	0.106525	-1.05278	0.29244	0.4696	ENSG00000068024	HDAC4			ENSG00000163431.12	636.042	1.07799	0.181049	5.95415	2.61433e-09	3.14078e-07	ENSG00000163431	LMOD1																												ENSG00000163431	LMOD1
ENSG00000068028.16	1190.78	-0.023197	0.080929	-0.286634	0.774392	0.86459	ENSG00000068028	RASSF1			ENSG00000224563.1	0.643111	2.26433	0.444577	5.09324	3.51999e-07	1.7499e-05	ENSG00000224563	LPP-AS1																												ENSG00000224563	LPP-AS1
ENSG00000068078.16	1274.45	-0.697921	0.256795	-2.71781	0.00657147	0.0337401	ENSG00000068078	FGFR3			ENSG00000259125.1	2.08081	1.45068	0.25871	5.60738	2.05418e-08	1.72457e-06	ENSG00000259125	LRP1-AS																												ENSG00000259125	LRP1-AS
ENSG00000068079.6	2187.35	0.0305756	0.142678	0.214297	0.830315	0.89975	ENSG00000068079	IFI35			ENSG00000165383.9	10.4175	1.71677	0.374364	4.58583	4.52196e-06	0.000134646	ENSG00000165383	LRRC18																												ENSG00000165383	LRRC18
ENSG00000068097.13	1196.95	-0.277473	0.0891875	-3.11112	0.00186376	0.0132776	ENSG00000068097	HEATR6			ENSG00000163827.11	115.858	1.21686	0.222834	5.46082	4.73935e-08	3.45685e-06	ENSG00000163827	LRRC2																												ENSG00000163827	LRRC2
ENSG00000068120.13	3258.69	-0.194232	0.0767688	-2.53009	0.0114032	0.050372	ENSG00000068120	COASY			ENSG00000244227.4	1.07717	1.3327	0.397928	3.3491	0.000810751	0.00719518	ENSG00000244227	LRRC77P																												ENSG00000244227	LRRC77P
ENSG00000068137.13	1920.31	0.0106139	0.082075	0.12932	0.897105	0.940794	ENSG00000068137	PLEKHH3			ENSG00000233551.2	0.456714	1.16008	0.445602	2.6034	0.00923049	0.0433268	ENSG00000233551	LSM1P1																												ENSG00000233551	LSM1P1
ENSG00000068305.16	2803.91	-0.0656911	0.0773978	-0.848747	0.396022	0.569923	ENSG00000068305	MEF2A			ENSG00000180155.17	2669.5	1.41628	0.279871	5.06048	4.18211e-07	1.99008e-05	ENSG00000180155	LYNX1																												ENSG00000180155	LYNX1
ENSG00000068308.12	5477.71	0.0714717	0.0927583	0.770515	0.440995	0.610922	ENSG00000068308	OTUD5			ENSG00000197353.3	1679.66	1.43869	0.392823	3.66244	0.000249828	0.00294404	ENSG00000197353	LYPD2																												ENSG00000197353	LYPD2
ENSG00000068323.15	4515.42	0.202387	0.0965304	2.09662	0.0360276	0.114031	ENSG00000068323	TFE3			ENSG00000240175.1	4.38223	1.06066	0.220247	4.81577	1.46632e-06	5.49261e-05	ENSG00000240175	MAGI1-AS1																												ENSG00000240175	MAGI1-AS1
ENSG00000068354.14	1759.89	-0.117111	0.0921438	-1.27096	0.203744	0.371731	ENSG00000068354	TBC1D25			ENSG00000253972.4	25.9565	1.12341	0.182655	6.15049	7.72439e-10	1.14938e-07	ENSG00000253972	MAL2-AS1																												ENSG00000253972	MAL2-AS1
ENSG00000068366.18	4123.11	0.236172	0.108227	2.1822	0.0290948	0.0981459	ENSG00000068366	ACSL4			ENSG00000263503.1	83.9193	1.58703	0.36095	4.3968	1.09858e-05	0.00027027	ENSG00000263503	MAPK8IP1P2																												ENSG00000263503	MAPK8IP1P2
ENSG00000068383.17	1345.41	-0.13093	0.0953227	-1.37355	0.169582	0.329206	ENSG00000068383	INPP5A			ENSG00000019169.10	361.315	1.05395	0.246954	4.26781	1.97401e-05	0.000420745	ENSG00000019169	MARCO																												ENSG00000019169	MARCO
ENSG00000068394.10	1455.24	0.0217041	0.108801	0.199483	0.841885	0.906858	ENSG00000068394	GPKOW			ENSG00000253743.1	0.495625	1.48852	0.583721	2.55006	0.0107706	0.0483218	ENSG00000253743	MARK2P11																												ENSG00000253743	MARK2P11
ENSG00000068400.12	2605.59	0.27926	0.110667	2.52343	0.0116216	0.0510843	ENSG00000068400	GRIPAP1			ENSG00000248834.2	0.462257	1.61176	0.529014	3.04671	0.00231358	0.0155582	ENSG00000248834	MARK2P5																												ENSG00000248834	MARK2P5
ENSG00000068438.13	3219.24	-0.169599	0.105532	-1.60709	0.108036	0.244018	ENSG00000068438	FTSJ1			ENSG00000204511.2	13.9929	1.66542	0.457351	3.64145	0.000271112	0.00313605	ENSG00000204511	MCCD1																												ENSG00000204511	MCCD1
ENSG00000068489.11	1358.78	-0.430666	0.112193	-3.83862	0.000123727	0.00171387	ENSG00000068489	PRR11			ENSG00000128285.4	31.8109	1.27443	0.251238	5.07259	3.92439e-07	1.90118e-05	ENSG00000128285	MCHR1																												ENSG00000128285	MCHR1
ENSG00000068615.15	236.049	-0.506709	0.20044	-2.52798	0.0114721	0.0506123	ENSG00000068615	REEP1			ENSG00000229111.1	22.2345	1.12357	0.220786	5.08892	3.60101e-07	1.7824e-05	ENSG00000229111	MED4-AS1																												ENSG00000229111	MED4-AS1
ENSG00000068650.17	3133.33	0.16272	0.153651	1.05902	0.289591	0.466546	ENSG00000068650	ATP11A			ENSG00000197614.9	2718.85	1.10283	0.262804	4.1964	2.71186e-05	0.000538205	ENSG00000197614	MFAP5																												ENSG00000197614	MFAP5
ENSG00000068654.14	4363.62	-0.09173	0.0768846	-1.19309	0.232835	0.405713	ENSG00000068654	POLR1A			ENSG00000199065.2	0.400713	1.41656	0.44526	3.18142	0.00146557	0.0110761	ENSG00000199065	MIR101-2																												ENSG00000199065	MIR101-2
ENSG00000068697.6	22863.6	-0.0889578	0.0773532	-1.15002	0.250135	0.424437	ENSG00000068697	LAPTM4A			ENSG00000221771.1	1.33119	1.57015	0.311606	5.03891	4.68182e-07	2.16461e-05	ENSG00000221771	MIR1205																												ENSG00000221771	MIR1205
ENSG00000068724.14	2515.69	-0.182594	0.0900299	-2.02815	0.0425448	0.128528	ENSG00000068724	TTC7A			ENSG00000221502.1	2.17527	1.01228	0.350101	2.89139	0.00383537	0.0226745	ENSG00000221502	MIR1245A																												ENSG00000221502	MIR1245A
ENSG00000068745.13	5913.97	0.106406	0.0783908	1.35737	0.174663	0.336021	ENSG00000068745	IP6K2			ENSG00000199161.1	1.3909	1.11627	0.284034	3.93007	8.49221e-05	0.00128873	ENSG00000199161	MIR126																												ENSG00000199161	MIR126
ENSG00000068781.19	7.24718	0.439918	0.238306	1.84602	0.0648896	0.172909	ENSG00000068781	STON1-GTF2A1L			ENSG00000265561.1	0.435012	1.12795	0.412009	2.73769	0.00618718	0.0323117	ENSG00000265561	MIR1268B																												ENSG00000265561	MIR1268B
ENSG00000068784.11	801.934	-0.2385	0.0867097	-2.75056	0.00594941	0.0314125	ENSG00000068784	SRBD1			ENSG00000221463.2	0.443466	1.04553	0.409029	2.55612	0.0105845	0.047719	ENSG00000221463	MIR1277																												ENSG00000221463	MIR1277
ENSG00000068796.15	1562.31	-0.35421	0.0924354	-3.83197	0.00012712	0.0017534	ENSG00000068796	KIF2A			ENSG00000254324.2	0.458999	1.16193	0.439937	2.64112	0.00826325	0.0400614	ENSG00000254324	MIR151A																												ENSG00000254324	MIR151A
ENSG00000068831.17	156.556	0.68213	0.167374	4.07548	4.59194e-05	0.000805436	ENSG00000068831	RASGRP2			ENSG00000207568.1	0.547258	1.21051	0.408042	2.96663	0.00301084	0.0189057	ENSG00000207568	MIR203A																												ENSG00000207568	MIR203A
ENSG00000068878.13	3993.52	-0.269507	0.074606	-3.6124	0.000303371	0.00341852	ENSG00000068878	PSME4			ENSG00000207870.1	10.3914	1.00853	0.262807	3.83754	0.000124274	0.00171936	ENSG00000207870	MIR221																												ENSG00000207870	MIR221
ENSG00000068885.13	1140.58	-0.181316	0.0824759	-2.19842	0.0279193	0.0952876	ENSG00000068885	IFT80			ENSG00000253008.2	0.292116	1.32822	0.511393	2.59726	0.00939699	0.0438887	ENSG00000253008	MIR2355																												ENSG00000253008	MIR2355
ENSG00000068903.18	3979.79	-0.016247	0.10707	-0.151741	0.879391	0.929988	ENSG00000068903	SIRT2			ENSG00000264292.1	0.560147	1.5768	0.408024	3.86447	0.000111331	0.00158701	ENSG00000264292	MIR2467																												ENSG00000264292	MIR2467
ENSG00000068912.12	3739.11	-0.137364	0.0654373	-2.09918	0.0358012	0.113504	ENSG00000068912	ERLEC1			ENSG00000207864.2	14.3942	1.03535	0.23995	4.31483	1.59723e-05	0.00035886	ENSG00000207864	MIR27B																												ENSG00000207864	MIR27B
ENSG00000068971.12	1058.41	-0.119982	0.0983705	-1.2197	0.22258	0.394189	ENSG00000068971	PPP2R5B			ENSG00000264720.2	0.345285	1.36094	0.512871	2.65356	0.00796471	0.038962	ENSG00000264720	MIR3117																												ENSG00000264720	MIR3117
ENSG00000068976.12	166.553	0.365413	0.212904	1.71633	0.0861026	0.209565	ENSG00000068976	PYGM			ENSG00000264725.1	3.23773	1.65619	0.335308	4.93931	7.84007e-07	3.288e-05	ENSG00000264725	MIR3129																												ENSG00000264725	MIR3129
ENSG00000068985.4	10.8866	-3.41936	0.57543	-5.94226	2.81113e-09	3.31139e-07	ENSG00000068985	PAGE1			ENSG00000265565.1	0.38095	1.2995	0.465382	2.79233	0.00523301	0.028604	ENSG00000265565	MIR3143																												ENSG00000265565	MIR3143
ENSG00000069011.14	1734.42	0.345937	0.28354	1.22006	0.22244	0.394062	ENSG00000069011	PITX1			ENSG00000265725.1	0.397969	1.52462	0.535162	2.84889	0.0043872	0.0250796	ENSG00000265725	MIR3144																												ENSG00000265725	MIR3144
ENSG00000069018.16	5.86439	0.0476681	0.393984	0.12099	0.903699	0.944493	ENSG00000069018	TRPC7			ENSG00000263628.1	1.50893	1.00358	0.3102	3.23527	0.00121526	0.0096393	ENSG00000263628	MIR3155A																												ENSG00000263628	MIR3155A
ENSG00000069020.17	2045.34	0.395941	0.133746	2.9604	0.0030724	0.0191891	ENSG00000069020	MAST4			ENSG00000211491.2	1.1608	1.49165	0.369797	4.03369	5.49078e-05	0.000916124	ENSG00000211491	MIR320D1																												ENSG00000211491	MIR320D1
ENSG00000069122.17	731.033	0.303326	0.110428	2.74682	0.00601758	0.031699	ENSG00000069122	ADGRF5			ENSG00000199090.1	0.259879	1.43519	0.54419	2.63729	0.00835705	0.0403819	ENSG00000199090	MIR326																												ENSG00000199090	MIR326
ENSG00000069188.15	1058.2	-0.643309	0.250942	-2.56357	0.0103601	0.0470169	ENSG00000069188	SDK2			ENSG00000207839.1	0.61881	1.02458	0.375053	2.73184	0.00629825	0.0327063	ENSG00000207839	MIR33B																												ENSG00000207839	MIR33B
ENSG00000069206.14	0.191874	0.749283	0.722202	1.0375	0.299504	NA	ENSG00000069206	ADAM7			ENSG00000266019.1	62.8335	1.9249	0.200574	9.59698	8.23184e-22	2.50176e-18	ENSG00000266019	MIR3609																												ENSG00000266019	MIR3609
ENSG00000069248.11	3200.67	-0.368616	0.0676269	-5.45074	5.0162e-08	3.62399e-06	ENSG00000069248	NUP133			ENSG00000265635.1	1.35879	1.1152	0.361979	3.08085	0.0020641	0.0143004	ENSG00000265635	MIR3612																												ENSG00000265635	MIR3612
ENSG00000069275.12	22935.2	-0.121228	0.0789517	-1.53547	0.124667	0.268798	ENSG00000069275	NUCKS1			ENSG00000264901.1	6.18286	1.48084	0.247229	5.98978	2.10123e-09	2.62769e-07	ENSG00000264901	MIR3616																												ENSG00000264901	MIR3616
ENSG00000069329.14	8381.41	-0.00302922	0.0708642	-0.0427469	0.965903	0.980179	ENSG00000069329	VPS35			ENSG00000266533.1	0.94711	1.289	0.383434	3.36174	0.00077454	0.00695606	ENSG00000266533	MIR3619																												ENSG00000266533	MIR3619
ENSG00000069345.10	3677.4	0.0840463	0.0749636	1.12116	0.262219	0.437569	ENSG00000069345	DNAJA2			ENSG00000275708.1	27.7684	1.02561	0.257827	3.97788	6.95314e-05	0.00109869	ENSG00000275708	MIR3648-1																												ENSG00000275708	MIR3648-1
ENSG00000069399.11	7450.55	0.308705	0.138287	2.23235	0.0255917	0.0896251	ENSG00000069399	BCL3			ENSG00000264462.1	54.4565	1.52474	0.308351	4.94481	7.62169e-07	3.21488e-05	ENSG00000264462	MIR3648-2																												ENSG00000264462	MIR3648-2
ENSG00000069424.13	1580.33	0.0285407	0.111977	0.25488	0.798816	0.880583	ENSG00000069424	KCNAB2			ENSG00000264063.1	10.9664	1.94589	0.320875	6.06433	1.32507e-09	1.80295e-07	ENSG00000264063	MIR3687-2																												ENSG00000264063	MIR3687-2
ENSG00000069431.9	479.236	0.247768	0.225362	1.09942	0.271585	0.447556	ENSG00000069431	ABCC9			ENSG00000266449.1	0.43248	1.91901	0.425639	4.50854	6.52749e-06	0.000180325	ENSG00000266449	MIR3713																												ENSG00000266449	MIR3713
ENSG00000069482.6	172.563	0.499994	0.260215	1.92147	0.0546729	0.153452	ENSG00000069482	GAL			ENSG00000199047.2	4.72817	1.1366	0.229812	4.94579	7.58367e-07	3.21e-05	ENSG00000199047	MIR378A																												ENSG00000199047	MIR378A
ENSG00000069493.13	529.015	0.380888	0.109303	3.48469	0.0004927	0.00493859	ENSG00000069493	CLEC2D			ENSG00000266206.1	0.869088	1.23475	0.375365	3.28948	0.00100372	0.0084158	ENSG00000266206	MIR3926-1																												ENSG00000266206	MIR3926-1
ENSG00000069509.5	928.415	0.0272054	0.091608	0.296977	0.766484	0.859723	ENSG00000069509	FUNDC1			ENSG00000264934.1	0.238584	1.4269	0.560394	2.54625	0.0108887	0.0487171	ENSG00000264934	MIR4265																												ENSG00000264934	MIR4265
ENSG00000069535.13	1212.43	-0.0736238	0.206355	-0.356781	0.721255	0.828856	ENSG00000069535	MAOB			ENSG00000265215.1	1.26285	1.37331	0.276817	4.96105	7.01125e-07	3.00679e-05	ENSG00000265215	MIR4269																												ENSG00000265215	MIR4269
ENSG00000069667.14	564.561	0.185277	0.117532	1.5764	0.114934	0.254307	ENSG00000069667	RORA			ENSG00000264572.1	0.852937	1.37025	0.294534	4.65225	3.28338e-06	0.000104525	ENSG00000264572	MIR4296																												ENSG00000264572	MIR4296
ENSG00000069696.6	352.296	-0.194624	0.202982	-0.958823	0.337648	0.514861	ENSG00000069696	DRD4			ENSG00000266802.1	0.3339	1.28831	0.483915	2.66227	0.00776149	0.0382491	ENSG00000266802	MIR4419A																												ENSG00000266802	MIR4419A
ENSG00000069702.9	1873.16	0.0333709	0.13322	0.250494	0.802206	0.882617	ENSG00000069702	TGFBR3			ENSG00000265421.1	0.277978	1.40471	0.525162	2.67482	0.00747704	0.0372642	ENSG00000265421	MIR4459																												ENSG00000265421	MIR4459
ENSG00000069712.10	294.691	-0.203538	0.0960937	-2.11812	0.0341653	0.109621	ENSG00000069712				ENSG00000263527.1	0.262975	1.32281	0.48705	2.71596	0.00660837	0.0338718	ENSG00000263527	MIR4526																												ENSG00000263527	MIR4526
ENSG00000069764.8	25.2022	0.181975	0.210939	0.862693	0.388306	0.56296	ENSG00000069764	PLA2G10			ENSG00000264792.1	0.404238	1.52855	0.552442	2.7669	0.00565917	0.0303155	ENSG00000264792	MIR4637																												ENSG00000264792	MIR4637
ENSG00000069812.10	375.05	0.265533	0.214072	1.24039	0.21483	0.385186	ENSG00000069812	HES2			ENSG00000263407.1	0.386318	1.22487	0.439407	2.78756	0.00531062	0.0289242	ENSG00000263407	MIR4660																												ENSG00000263407	MIR4660
ENSG00000069849.9	5550.08	-0.00270913	0.0986841	-0.0274525	0.978099	0.987288	ENSG00000069849	ATP1B3			ENSG00000266517.1	0.75924	2.17375	0.40059	5.42636	5.75156e-08	4.08372e-06	ENSG00000266517	MIR4715																												ENSG00000266517	MIR4715
ENSG00000069869.14	346.379	-0.0534963	0.143159	-0.373685	0.708638	0.820187	ENSG00000069869	NEDD4			ENSG00000263857.1	0.364942	1.24883	0.448911	2.78192	0.00540389	0.0293235	ENSG00000263857	MIR4729																												ENSG00000263857	MIR4729
ENSG00000069943.8	566.053	0.058787	0.0838583	0.701028	0.483286	0.647396	ENSG00000069943	PIGB			ENSG00000263909.1	2.56944	1.1536	0.258574	4.46138	8.14348e-06	0.000213378	ENSG00000263909	MIR5000																												ENSG00000263909	MIR5000
ENSG00000069956.10	2271.77	-0.285192	0.0850575	-3.35293	0.000799601	0.00712777	ENSG00000069956	MAPK6			ENSG00000266146.1	3.17576	1.11101	0.259199	4.28634	1.81644e-05	0.000396932	ENSG00000266146	MIR5190																												ENSG00000266146	MIR5190
ENSG00000069966.17	1041.86	-0.231373	0.0969388	-2.38679	0.016996	0.0669248	ENSG00000069966	GNB5			ENSG00000221537.1	0.227296	1.64559	0.615268	2.67459	0.00748204	0.037281	ENSG00000221537	MIR548H1																												ENSG00000221537	MIR548H1
ENSG00000069974.14	1124.71	0.347904	0.111757	3.11305	0.00185166	0.0132182	ENSG00000069974	RAB27A			ENSG00000265135.1	0.537522	1.26789	0.436648	2.90369	0.00368792	0.0220313	ENSG00000265135	MIR5687																												ENSG00000265135	MIR5687
ENSG00000069998.11	1632.98	-0.039481	0.0920419	-0.428946	0.667963	0.790735	ENSG00000069998	HDHD5			ENSG00000229401.1	2.64194	1.01379	0.302871	3.34725	0.000816163	0.00722034	ENSG00000229401	MIR5689HG																												ENSG00000229401	MIR5689HG
ENSG00000070010.17	2920.17	0.0991168	0.0892105	1.11104	0.266549	0.4423	ENSG00000070010	UFD1			ENSG00000265527.1	1.48646	1.40227	0.409906	3.42095	0.000624024	0.00588121	ENSG00000265527	MIR5690																												ENSG00000265527	MIR5690
ENSG00000070018.7	3163.87	-0.142712	0.114296	-1.24862	0.211806	0.381312	ENSG00000070018	LRP6			ENSG00000264536.1	0.312223	1.40513	0.531585	2.64328	0.00821076	0.039879	ENSG00000264536	MIR5706																												ENSG00000264536	MIR5706
ENSG00000070019.4	40.6487	-0.0612855	0.151908	-0.403438	0.686626	0.804304	ENSG00000070019	GUCY2C			ENSG00000207627.1	1.30596	1.05797	0.314886	3.35983	0.000779895	0.00699175	ENSG00000207627	MIR581																												ENSG00000207627	MIR581
ENSG00000070031.3	38.9836	0.633648	0.205835	3.07843	0.00208095	0.0143952	ENSG00000070031	SCT			ENSG00000207612.1	0.647612	1.85671	0.408726	4.54267	5.55449e-06	0.000158853	ENSG00000207612	MIR604																												ENSG00000207612	MIR604
ENSG00000070047.10	3516.67	-0.0249684	0.0940134	-0.265584	0.79056	0.87493	ENSG00000070047	PHRF1			ENSG00000274115.1	0.786048	2.09079	0.359444	5.81673	6.00115e-09	6.18947e-07	ENSG00000274115	MIR6081																												ENSG00000274115	MIR6081
ENSG00000070061.13	2097.35	-0.269107	0.072165	-3.72906	0.000192196	0.00241301	ENSG00000070061	ELP1			ENSG00000275110.1	17.2893	1.92991	0.236839	8.14861	3.68139e-16	4.41641e-13	ENSG00000275110	MIR6087																												ENSG00000275110	MIR6087
ENSG00000070081.14	3089.97	0.211006	0.111567	1.8913	0.0585849	0.160905	ENSG00000070081	NUCB2			ENSG00000207622.1	0.541067	1.52565	0.368003	4.14575	3.38705e-05	0.000638039	ENSG00000207622	MIR619																												ENSG00000207622	MIR619
ENSG00000070087.12	11018.3	-0.305136	0.121896	-2.50326	0.0123056	0.0532234	ENSG00000070087	PFN2			ENSG00000207967.1	0.253811	1.74028	0.588543	2.95692	0.00310725	0.0193258	ENSG00000207967	MIR620																												ENSG00000207967	MIR620
ENSG00000070159.12	1663.78	-0.295794	0.106385	-2.78042	0.00542888	0.0294322	ENSG00000070159	PTPN3			ENSG00000207997.1	1.29087	1.06486	0.293544	3.62762	0.000286051	0.00327385	ENSG00000207997	MIR644A																												ENSG00000207997	MIR644A
ENSG00000070182.16	226.176	-0.275323	0.2006	-1.3725	0.169909	0.329658	ENSG00000070182	SPTB			ENSG00000207802.1	1.71267	1.08625	0.409996	2.64942	0.00806296	0.0392993	ENSG00000207802	MIR646																												ENSG00000207802	MIR646
ENSG00000070190.11	509.804	0.163928	0.174405	0.93993	0.347254	0.523903	ENSG00000070190	DAPP1			ENSG00000207780.1	1.5852	1.32111	0.269608	4.90012	9.5779e-07	3.89846e-05	ENSG00000207780	MIR648																												ENSG00000207780	MIR648
ENSG00000070193.4	9.69119	1.59375	0.370184	4.3053	1.66761e-05	0.000371611	ENSG00000070193	FGF10			ENSG00000207574.1	2.08171	1.10467	0.293185	3.76782	0.000164678	0.00214921	ENSG00000207574	MIR661																												ENSG00000207574	MIR661
ENSG00000070214.14	6137.38	-0.110476	0.078261	-1.41163	0.158058	0.314563	ENSG00000070214	SLC44A1			ENSG00000221288.1	1.47152	2.39938	0.363978	6.5921	4.33648e-11	9.98419e-09	ENSG00000221288	MIR663B																												ENSG00000221288	MIR663B
ENSG00000070269.12	1280.55	0.0599723	0.0817148	0.733922	0.462996	0.629935	ENSG00000070269	TMEM260			ENSG00000274060.1	1.44839	1.50301	0.573133	2.62244	0.00873029	0.0415827	ENSG00000274060	MIR6724-2																												ENSG00000274060	MIR6724-2
ENSG00000070366.12	1129.46	-0.36092	0.118845	-3.0369	0.00239021	0.0159433	ENSG00000070366	SMG6			ENSG00000274134.1	0.493124	1.07119	0.416549	2.57159	0.0101232	0.0463016	ENSG00000274134	MIR6774																												ENSG00000274134	MIR6774
ENSG00000070367.14	2477.75	-0.152797	0.0679421	-2.24894	0.0245164	0.0870633	ENSG00000070367	EXOC5			ENSG00000273606.1	0.602783	1.51039	0.40698	3.71122	0.000206263	0.0025379	ENSG00000273606	MIR6776																												ENSG00000273606	MIR6776
ENSG00000070371.14	226.58	-0.0468835	0.150331	-0.311869	0.75514	0.85232	ENSG00000070371	CLTCL1			ENSG00000274621.1	0.630966	1.16589	0.414559	2.81236	0.00491801	0.0273137	ENSG00000274621	MIR6867																												ENSG00000274621	MIR6867
ENSG00000070388.10	6.01161	0.222401	0.184566	1.20499	0.228206	0.400376	ENSG00000070388	FGF22			ENSG00000275967.1	0.416232	1.76497	0.440123	4.01018	6.06735e-05	0.000991077	ENSG00000275967	MIR6880																												ENSG00000275967	MIR6880
ENSG00000070404.8	1050.01	0.372971	0.148783	2.5068	0.0121828	0.0528529	ENSG00000070404	FSTL3			ENSG00000276961.1	1.07812	1.04709	0.344922	3.03574	0.00239947	0.0159919	ENSG00000276961	MIR7848																												ENSG00000276961	MIR7848
ENSG00000070413.17	7032.85	-0.10571	0.0898043	-1.17711	0.23915	0.4126	ENSG00000070413	DGCR2			ENSG00000277255.1	0.460162	1.30862	0.367257	3.56323	0.000366321	0.00393763	ENSG00000277255	MIR7854																												ENSG00000277255	MIR7854
ENSG00000070423.16	2700.85	0.226719	0.0774742	2.92638	0.00342927	0.0208357	ENSG00000070423	RNF126			ENSG00000276083.1	2.15208	1.04743	0.234353	4.46944	7.84254e-06	0.000207618	ENSG00000276083	MIR7976																												ENSG00000276083	MIR7976
ENSG00000070444.13	2717	-0.0487282	0.0705189	-0.690994	0.489569	0.652905	ENSG00000070444	MNT			ENSG00000277030.1	1.57623	1.32964	0.4443	2.99266	0.0027656	0.0177778	ENSG00000277030	MIR8071-2																												ENSG00000277030	MIR8071-2
ENSG00000070476.13	2327.53	-0.0867102	0.0703838	-1.23196	0.217963	0.388743	ENSG00000070476	ZXDC			ENSG00000275810.1	0.540412	1.42063	0.503722	2.82026	0.00479843	0.0268473	ENSG00000275810	MIR8082																												ENSG00000275810	MIR8082
ENSG00000070495.13	1104.15	0.0301208	0.0744668	0.404486	0.685855	0.803796	ENSG00000070495	JMJD6			ENSG00000274940.1	6.95961	1.00565	0.2391	4.206	2.59931e-05	0.000522151	ENSG00000274940	MIR8083																												ENSG00000274940	MIR8083
ENSG00000070501.10	1379.35	-0.198822	0.0987284	-2.01383	0.0440272	0.131608	ENSG00000070501	POLB			ENSG00000096395.9	3.64872	1.001	0.305792	3.27347	0.00106234	0.00876068	ENSG00000096395	MLN																												ENSG00000096395	MLN
ENSG00000070526.13	1953.61	0.472528	0.223297	2.11614	0.0343328	0.109981	ENSG00000070526	ST6GALNAC1			ENSG00000166391.13	49.3832	1.57862	0.332877	4.74236	2.1124e-06	7.35662e-05	ENSG00000166391	MOGAT2																												ENSG00000166391	MOGAT2
ENSG00000070540.11	874.053	0.000628933	0.100403	0.00626409	0.995002	0.997065	ENSG00000070540	WIPI1			ENSG00000225442.2	5.82658	1.06864	0.205197	5.20785	1.91038e-07	1.07916e-05	ENSG00000225442	MPRIP-AS1																												ENSG00000225442	MPRIP-AS1
ENSG00000070601.8	304.558	-0.121337	0.193738	-0.626293	0.531123	0.686367	ENSG00000070601	FRMPD1			ENSG00000170262.11	5.0226	1.01768	0.245958	4.13759	3.50967e-05	0.000655987	ENSG00000170262	MRAP																												ENSG00000170262	MRAP
ENSG00000070610.13	3777.01	0.0383988	0.0879622	0.436537	0.662447	0.786677	ENSG00000070610	GBA2			ENSG00000256508.2	4.30953	1.04929	0.218789	4.79587	1.61967e-06	5.91158e-05	ENSG00000256508	MRGPRF-AS1																												ENSG00000256508	MRGPRF-AS1
ENSG00000070614.13	6443.6	0.0318461	0.113253	0.281195	0.778561	0.867227	ENSG00000070614	NDST1			ENSG00000226807.5	10.7636	1.07999	0.263688	4.09571	4.20882e-05	0.000756278	ENSG00000226807	MROH5																												ENSG00000226807	MROH5
ENSG00000070669.15	2574.65	-0.054102	0.110497	-0.489624	0.6244	0.758346	ENSG00000070669	ASNS			ENSG00000259978.1	1.30088	1.05349	0.411417	2.56064	0.0104479	0.0473005	ENSG00000259978	MRPS21P8																												ENSG00000259978	MRPS21P8
ENSG00000070718.10	1588.16	-0.286902	0.0857449	-3.346	0.000819875	0.00724474	ENSG00000070718	AP3M2			ENSG00000149534.7	9.84702	1.11301	0.300999	3.69771	0.000217553	0.00264469	ENSG00000149534	MS4A2																												ENSG00000149534	MS4A2
ENSG00000070729.12	167.909	0.260334	0.207735	1.2532	0.210134	0.379276	ENSG00000070729	CNGB1			ENSG00000166959.6	113.992	1.06188	0.37696	2.81696	0.00484804	0.0270511	ENSG00000166959	MS4A8																												ENSG00000166959	MS4A8
ENSG00000070731.8	3623.65	0.252075	0.17775	1.41814	0.15615	0.312142	ENSG00000070731	ST6GALNAC2			ENSG00000254931.2	0.328069	1.4752	0.520116	2.83629	0.00456413	0.0258305	ENSG00000254931	MTATP6P15																												ENSG00000254931	MTATP6P15
ENSG00000070748.16	9.52322	-0.43442	0.360387	-1.20542	0.228039	0.400171	ENSG00000070748	CHAT			ENSG00000228316.1	1.25462	1.29097	0.317013	4.0723	4.65502e-05	0.000812437	ENSG00000228316	MTATP6P19																												ENSG00000228316	MTATP6P19
ENSG00000070756.12	133749	0.298322	0.106923	2.79006	0.00526976	0.02876	ENSG00000070756	PABPC1			ENSG00000262381.1	0.444171	1.25303	0.412874	3.0349	0.00240619	0.016025	ENSG00000262381	MTATP6P24																												ENSG00000262381	MTATP6P24
ENSG00000070759.15	513.209	-0.474387	0.102221	-4.6408	3.47061e-06	0.000108762	ENSG00000070759	TESK2			ENSG00000236590.1	0.43992	1.07185	0.358876	2.98667	0.0028203	0.018022	ENSG00000236590	MTATP6P4																												ENSG00000236590	MTATP6P4
ENSG00000070761.6	2316.07	-0.0431631	0.0734439	-0.587702	0.556732	0.706921	ENSG00000070761	CFAP20			ENSG00000280243.1	2.28458	1.46623	0.337913	4.33907	1.43086e-05	0.000331784	ENSG00000280243	MTCO1P1																												ENSG00000280243	MTCO1P1
ENSG00000070770.7	3423.33	-0.00901185	0.0696732	-0.129344	0.897085	0.940794	ENSG00000070770	CSNK2A2			ENSG00000236007.1	1.59599	1.08666	0.291492	3.72792	0.000193065	0.00242092	ENSG00000236007	MTCO1P46																												ENSG00000236007	MTCO1P46
ENSG00000070778.11	1099.27	0.0641091	0.0919015	0.697585	0.485437	0.649191	ENSG00000070778	PTPN21			ENSG00000237628.2	0.779734	1.02817	0.35273	2.91489	0.00355817	0.0214219	ENSG00000237628	MTCO2P19																												ENSG00000237628	MTCO2P19
ENSG00000070785.15	1189.21	-0.21249	0.0743373	-2.85846	0.00425704	0.0244847	ENSG00000070785	EIF2B3			ENSG00000231537.1	0.70307	1.6833	0.660239	2.54954	0.0107867	0.0483845	ENSG00000231537	MTCO3P10																												ENSG00000231537	MTCO3P10
ENSG00000070808.14	13.7036	0.663353	0.242281	2.73795	0.0061824	0.0323023	ENSG00000070808	CAMK2A			ENSG00000237711.1	2.78936	1.1191	0.224559	4.98355	6.24278e-07	2.73907e-05	ENSG00000237711	MTCO3P11																												ENSG00000237711	MTCO3P11
ENSG00000070814.16	4677.26	0.225823	0.0784316	2.87924	0.00398637	0.0233102	ENSG00000070814	TCOF1			ENSG00000224471.2	0.334774	1.60319	0.532716	3.00947	0.00261704	0.0170774	ENSG00000224471	MTCO3P19																												ENSG00000224471	MTCO3P19
ENSG00000070831.14	16745.4	-0.222027	0.0759937	-2.92165	0.00348178	0.0210873	ENSG00000070831	CDC42			ENSG00000232752.1	0.812116	1.09842	0.383826	2.86177	0.00421282	0.0243039	ENSG00000232752	MTCO3P21																												ENSG00000232752	MTCO3P21
ENSG00000070882.11	2738.25	-0.146953	0.130282	-1.12797	0.259334	0.434258	ENSG00000070882	OSBPL3			ENSG00000224880.1	0.697176	2.06678	0.738965	2.79686	0.00516023	0.0283182	ENSG00000224880	MTCYBP29																												ENSG00000224880	MTCYBP29
ENSG00000070886.9	23.4029	-0.550065	0.260496	-2.11161	0.0347203	0.110932	ENSG00000070886	EPHA8			ENSG00000232373.2	1.61402	1.46301	0.282504	5.1787	2.23432e-07	1.21851e-05	ENSG00000232373	MTCYBP3																												ENSG00000232373	MTCYBP3
ENSG00000070915.8	22.9704	0.388126	0.258025	1.50422	0.132526	0.280073	ENSG00000070915	SLC12A3			ENSG00000229794.2	0.589539	1.61156	0.51792	3.11159	0.00186081	0.0132607	ENSG00000229794	MTCYBP32																												ENSG00000229794	MTCYBP32
ENSG00000070950.8	1186.63	-0.275783	0.0832644	-3.31214	0.000925856	0.00792322	ENSG00000070950	RAD18			ENSG00000254650.1	0.893357	1.41706	0.460146	3.07958	0.00207295	0.0143485	ENSG00000254650	MTCYBP41																												ENSG00000254650	MTCYBP41
ENSG00000070961.13	4319.48	0.101034	0.0939555	1.07534	0.282222	0.458734	ENSG00000070961	ATP2B1			ENSG00000250624.1	0.621448	1.17583	0.434209	2.70798	0.00676949	0.0344953	ENSG00000250624	MTCYBP43																												ENSG00000250624	MTCYBP43
ENSG00000070985.12	144.518	-0.759566	0.24705	-3.07455	0.00210821	0.0145111	ENSG00000070985	TRPM5			ENSG00000248282.1	0.500642	1.26185	0.493316	2.55789	0.0105311	0.047575	ENSG00000248282	MTCYBP44																												ENSG00000248282	MTCYBP44
ENSG00000071051.12	4560.87	-0.0896011	0.0754835	-1.18703	0.235216	0.408316	ENSG00000071051	NCK2			ENSG00000234671.1	0.397093	2.05246	0.750638	2.73429	0.00625156	0.0325442	ENSG00000234671	MTCYBP5																												ENSG00000234671	MTCYBP5
ENSG00000071054.14	5263.14	0.0960847	0.101791	0.943943	0.345199	0.521995	ENSG00000071054	MAP4K4			ENSG00000232282.1	1.13181	1.49213	0.352687	4.23075	2.32911e-05	0.000479779	ENSG00000232282	MTND1P32																												ENSG00000232282	MTND1P32
ENSG00000071073.11	1875.88	-0.0641688	0.111208	-0.577015	0.56393	0.712741	ENSG00000071073	MGAT4A			ENSG00000229954.1	1.24103	1.51359	0.34559	4.37974	1.18823e-05	0.000287515	ENSG00000229954	MTND2P2																												ENSG00000229954	MTND2P2
ENSG00000071082.9	51482.5	0.344291	0.136526	2.5218	0.0116758	0.0512481	ENSG00000071082	RPL31			ENSG00000232631.1	0.871259	1.16165	0.379341	3.06229	0.00219654	0.0149677	ENSG00000232631	MTND2P23																												ENSG00000232631	MTND2P23
ENSG00000071127.15	16391.8	0.00147331	0.0793723	0.018562	0.985191	0.991249	ENSG00000071127	WDR1			ENSG00000231501.1	3.75822	1.02522	0.202013	5.07505	3.87404e-07	1.88161e-05	ENSG00000231501	MTND4LP1																												ENSG00000231501	MTND4LP1
ENSG00000071189.20	1849.21	-0.397548	0.0764515	-5.20001	1.99276e-07	1.11192e-05	ENSG00000071189	SNX13			ENSG00000234099.1	2.78644	1.26272	0.289436	4.3627	1.28467e-05	0.00030566	ENSG00000234099	MTND4P11																												ENSG00000234099	MTND4P11
ENSG00000071203.8	0.432039	0.164925	0.723385	0.227991	0.819653	0.89325	ENSG00000071203	MS4A12			ENSG00000241787.1	0.705759	1.11033	0.421593	2.63366	0.00844692	0.0406835	ENSG00000241787	MTND4P16																												ENSG00000241787	MTND4P16
ENSG00000071205.10	436.069	0.153986	0.124605	1.23579	0.216535	0.387075	ENSG00000071205	ARHGAP10			ENSG00000226056.1	0.923196	1.31389	0.361588	3.63366	0.000279432	0.00321017	ENSG00000226056	MTND4P32																												ENSG00000226056	MTND4P32
ENSG00000071242.10	2390.72	0.0308767	0.120183	0.256914	0.797245	0.879468	ENSG00000071242	RPS6KA2			ENSG00000227584.1	0.71054	1.82347	0.556252	3.27813	0.00104496	0.00867062	ENSG00000227584	MTND4P5																												ENSG00000227584	MTND4P5
ENSG00000071243.14	789.094	-0.12826	0.0713327	-1.79806	0.0721678	0.185892	ENSG00000071243	ING3			ENSG00000243658.1	1.14161	1.36716	0.356738	3.8324	0.0001269	0.00175097	ENSG00000243658	MTND5P16																												ENSG00000243658	MTND5P16
ENSG00000071246.9	1234.83	0.153	0.117818	1.29862	0.194075	0.359983	ENSG00000071246	VASH1			ENSG00000229622.1	1.98211	1.16873	0.255491	4.57444	4.77503e-06	0.000140438	ENSG00000229622	MTND5P2																												ENSG00000229622	MTND5P2
ENSG00000071282.10	2354.93	0.219462	0.125077	1.75461	0.0793268	0.198165	ENSG00000071282	LMCD1			ENSG00000234886.1	0.874213	1.46115	0.36332	4.02167	5.77879e-05	0.000954485	ENSG00000234886	MTND5P26																												ENSG00000234886	MTND5P26
ENSG00000071462.10	5677.54	0.123065	0.0776099	1.58569	0.112809	0.251106	ENSG00000071462	BUD23			ENSG00000270230.1	31.5067	1.06868	0.186242	5.73809	9.57494e-09	8.96289e-07	ENSG00000270230	MTND6P22																												ENSG00000270230	MTND6P22
ENSG00000071537.12	4257.31	-0.0108105	0.0842941	-0.128247	0.897953	0.941251	ENSG00000071537	SEL1L			ENSG00000227649.1	0.330084	2.00233	0.595589	3.36193	0.000774011	0.00695404	ENSG00000227649	MTND6P32																												ENSG00000227649	MTND6P32
ENSG00000071539.12	2203.07	-0.407534	0.119343	-3.41481	0.000638262	0.00598938	ENSG00000071539	TRIP13			ENSG00000224110.3	1.85933	1.20277	0.368386	3.26497	0.00109476	0.00894545	ENSG00000224110	MTRF1LP2																												ENSG00000224110	MTRF1LP2
ENSG00000071553.15	12989.5	0.0432784	0.0918428	0.471223	0.637482	0.768705	ENSG00000071553	ATP6AP1			ENSG00000211459.2	177545	1.28317	0.129682	9.89478	4.38562e-23	1.66606e-19	ENSG00000211459	MT-RNR1																												ENSG00000211459	MT-RNR1
ENSG00000071564.13	6044.46	-0.105408	0.0893573	-1.17962	0.238152	0.411579	ENSG00000071564	TCF3			ENSG00000210176.1	0.515369	1.54342	0.491963	3.13727	0.00170529	0.0124403	ENSG00000210176	MT-TH																												ENSG00000210176	MT-TH
ENSG00000071575.10	3434.62	-0.0154141	0.141887	-0.108637	0.913491	0.950782	ENSG00000071575	TRIB2			ENSG00000210100.1	0.994205	1.11594	0.36804	3.03212	0.00242841	0.0161404	ENSG00000210100	MT-TI																												ENSG00000210100	MT-TI
ENSG00000071626.15	5849.79	0.0830543	0.0540736	1.53595	0.124551	0.268662	ENSG00000071626	DAZAP1			ENSG00000210112.1	5.60633	1.10919	0.267483	4.14678	3.37179e-05	0.00063648	ENSG00000210112	MT-TM																												ENSG00000210112	MT-TM
ENSG00000071655.16	3092.71	0.109499	0.0771837	1.41868	0.155993	0.311979	ENSG00000071655	MBD3			ENSG00000173702.6	26.245	1.04092	0.260058	4.00264	6.26384e-05	0.00101547	ENSG00000173702	MUC13																												ENSG00000173702	MUC13
ENSG00000071677.1	4.72844	0.97231	0.412156	2.35909	0.0183201	0.0706203	ENSG00000071677	PRLH			ENSG00000205592.12	8.84978	1.36226	0.325833	4.18086	2.90405e-05	0.000565756	ENSG00000205592	MUC19																												ENSG00000205592	MUC19
ENSG00000071794.14	3340.66	-0.476928	0.0920945	-5.17868	2.23458e-07	1.21851e-05	ENSG00000071794	HLTF			ENSG00000133392.15	1237.71	2.21101	0.228115	9.69254	3.24369e-22	1.13746e-18	ENSG00000133392	MYH11																												ENSG00000133392	MYH11
ENSG00000071859.13	3111.04	0.0289471	0.104483	0.277049	0.781742	0.869138	ENSG00000071859	FAM50A			ENSG00000125414.17	2.08943	1.05517	0.36269	2.9093	0.00362244	0.0217399	ENSG00000125414	MYH2																												ENSG00000125414	MYH2
ENSG00000071889.15	3782.77	0.130541	0.0974956	1.33895	0.180588	0.343159	ENSG00000071889	FAM3A			ENSG00000133454.14	19.3179	1.47317	0.357984	4.11518	3.86871e-05	0.000709415	ENSG00000133454	MYO18B																												ENSG00000133454	MYO18B
ENSG00000071894.13	11901.3	0.236114	0.0920217	2.56585	0.0102923	0.0467977	ENSG00000071894	CPSF1			ENSG00000141052.16	83.4347	1.42939	0.308357	4.63551	3.56062e-06	0.000111247	ENSG00000141052	MYOCD																												ENSG00000141052	MYOCD
ENSG00000071909.17	484.722	-0.214062	0.227026	-0.942899	0.345733	0.52249	ENSG00000071909	MYO3B			ENSG00000255192.5	2.02484	1.26494	0.27001	4.68481	2.80223e-06	9.22347e-05	ENSG00000255192	NANOGP8																												ENSG00000255192	NANOGP8
ENSG00000071967.10	8008.57	-0.0316413	0.145956	-0.216787	0.828374	0.898764	ENSG00000071967	CYBRD1			ENSG00000254622.1	1.15207	1.80588	0.429795	4.20171	2.64907e-05	0.000528735	ENSG00000254622	NAV2-AS4																												ENSG00000254622	NAV2-AS4
ENSG00000071991.7	9.92665	-0.744985	0.532171	-1.3999	0.161545	0.318922	ENSG00000071991	CDH19			ENSG00000255043.1	1.83138	1.57614	0.398443	3.95574	7.62978e-05	0.00118145	ENSG00000255043	NAV2-AS5																												ENSG00000255043	NAV2-AS5
ENSG00000071994.9	3140.04	-0.0706503	0.0897715	-0.787001	0.431281	0.602353	ENSG00000071994	PDCD2			ENSG00000259749.1	3.82561	1.28389	0.420376	3.05415	0.00225697	0.0152744	ENSG00000259749	NCAPGP2																												ENSG00000259749	NCAPGP2
ENSG00000072041.15	248.952	-0.751521	0.373339	-2.01297	0.0441175	0.131838	ENSG00000072041	SLC6A15			ENSG00000235258.1	0.958562	1.19052	0.300717	3.95892	7.52882e-05	0.00117099	ENSG00000235258	NDUFB4P6																												ENSG00000235258	NDUFB4P6
ENSG00000072042.11	3236.42	0.0160034	0.0866336	0.184726	0.853444	0.913867	ENSG00000072042	RDH11			ENSG00000218424.2	0.528238	1.81851	0.462735	3.92991	8.49789e-05	0.00128916	ENSG00000218424	NDUFS5P1																												ENSG00000218424	NDUFS5P1
ENSG00000072062.12	8457.6	0.160222	0.0905153	1.77011	0.0767091	0.193836	ENSG00000072062	PRKACA			ENSG00000245532.5	21586.5	1.07475	0.173687	6.18786	6.09883e-10	9.5193e-08	ENSG00000245532	NEAT1																												ENSG00000245532	NEAT1
ENSG00000072071.15	7489.67	-0.0363205	0.150137	-0.241916	0.808845	0.886698	ENSG00000072071	ADGRL1			ENSG00000235470.4	2.01482	1.18061	0.446824	2.64223	0.00823613	0.0399766	ENSG00000235470	NEURL1-AS1																												ENSG00000235470	NEURL1-AS1
ENSG00000072080.9	3.84235	-0.297299	0.312054	-0.952717	0.340734	0.517681	ENSG00000072080	SPP2			ENSG00000077009.12	5.15397	1.5402	0.295192	5.21761	1.81248e-07	1.03411e-05	ENSG00000077009	NMRK2																												ENSG00000077009	NMRK2
ENSG00000072110.12	17524.4	0.282477	0.09171	3.08011	0.00206921	0.0143283	ENSG00000072110	ACTN1			ENSG00000185823.3	6.91905	1.10355	0.383289	2.87915	0.00398748	0.0233137	ENSG00000185823	NPAP1																												ENSG00000185823	NPAP1
ENSG00000072121.14	2014.34	-0.116073	0.0928348	-1.25032	0.211182	0.38049	ENSG00000072121	ZFYVE26			ENSG00000164129.10	2.27504	2.2541	0.491021	4.59064	4.41886e-06	0.00013218	ENSG00000164129	NPY5R																												ENSG00000164129	NPY5R
ENSG00000072133.9	278.319	-0.216612	0.199725	-1.08455	0.27812	0.454465	ENSG00000072133	RPS6KA6			ENSG00000225738.2	0.935926	1.3708	0.501201	2.73504	0.00623729	0.0324848	ENSG00000225738	NRG3-AS1																												ENSG00000225738	NRG3-AS1
ENSG00000072134.14	2094.89	-0.219461	0.0792321	-2.76985	0.00560819	0.0301131	ENSG00000072134	EPN2			ENSG00000253079.1	0.646118	1.27628	0.435303	2.93194	0.00336856	0.0205407	ENSG00000253079	NRON																												ENSG00000253079	NRON
ENSG00000072135.11	5741.57	0.0137519	0.0857905	0.160297	0.872647	0.926035	ENSG00000072135	PTPN18			ENSG00000235613.2	30.3685	1.03181	0.152121	6.78286	1.17823e-11	3.25527e-09	ENSG00000235613	NSRP1P1																												ENSG00000235613	NSRP1P1
ENSG00000072163.17	1851.62	0.431987	0.14207	3.04067	0.00236056	0.0157949	ENSG00000072163	LIMS2			ENSG00000259710.1	6.5025	1.08984	0.194596	5.60055	2.13679e-08	1.77755e-06	ENSG00000259710	NUTF2P6																												ENSG00000259710	NUTF2P6
ENSG00000072182.11	9.70951	-0.365232	0.223549	-1.63379	0.102303	0.235529	ENSG00000072182	ASIC4			ENSG00000095110.6	1.3061	1.24324	0.309623	4.01532	5.93654e-05	0.000974187	ENSG00000095110	NXPE1																												ENSG00000095110	NXPE1
ENSG00000072195.13	1902.45	0.483584	0.177496	2.72447	0.00644039	0.0332388	ENSG00000072195	SPEG			ENSG00000205927.4	3.10059	1.04223	0.289007	3.60625	0.000310658	0.00348646	ENSG00000205927	OLIG2																												ENSG00000205927	OLIG2
ENSG00000072201.12	531.427	-0.068514	0.128454	-0.533375	0.593774	0.735994	ENSG00000072201	LNX1			ENSG00000124818.13	1.17013	1.22954	0.358054	3.43395	0.000594864	0.00566968	ENSG00000124818	OPN5																												ENSG00000124818	OPN5
ENSG00000072210.17	3790.19	-0.274059	0.0899302	-3.04747	0.0023078	0.0155308	ENSG00000072210	ALDH3A2			ENSG00000176716.4	1.30976	1.1742	0.315865	3.71741	0.000201272	0.00249419	ENSG00000176716	OR10AB1P																												ENSG00000176716	OR10AB1P
ENSG00000072274.11	10731.6	-0.438279	0.143016	-3.06455	0.00218	0.0148816	ENSG00000072274	TFRC			ENSG00000254743.1	0.322671	1.19375	0.431982	2.76341	0.00572	0.0305266	ENSG00000254743	OR10V3P																												ENSG00000254743	OR10V3P
ENSG00000072310.15	5254.47	0.26358	0.121531	2.16883	0.0300957	0.1004	ENSG00000072310	SREBF1			ENSG00000179055.6	0.54027	1.07463	0.419112	2.56406	0.0103454	0.0469823	ENSG00000179055	OR13D1																												ENSG00000179055	OR13D1
ENSG00000072315.3	1.29851	0.360231	0.386119	0.932953	0.350844	0.527539	ENSG00000072315	TRPC5			ENSG00000234288.1	0.293206	1.45444	0.554039	2.62515	0.0086611	0.0413828	ENSG00000234288	OR1AA1P																												ENSG00000234288	OR1AA1P
ENSG00000072364.11	4997.89	0.076176	0.0787363	0.967482	0.333303	0.510818	ENSG00000072364	AFF4			ENSG00000171501.8	0.358432	1.40564	0.486708	2.88805	0.00387632	0.0228485	ENSG00000171501	OR1N2																												ENSG00000171501	OR1N2
ENSG00000072401.13	1729.43	0.13081	0.0724377	1.80582	0.0709458	0.18372	ENSG00000072401	UBE2D1			ENSG00000221933.2	0.314964	1.38083	0.502564	2.74756	0.00600404	0.031646	ENSG00000221933	OR2A25																												ENSG00000221933	OR2A25
ENSG00000072415.7	1805.32	-0.0370139	0.0715714	-0.517161	0.605044	0.744106	ENSG00000072415	MPP5			ENSG00000184022.3	0.981125	2.40241	0.724112	3.31773	0.00090751	0.00779843	ENSG00000184022	OR2T10																												ENSG00000184022	OR2T10
ENSG00000072422.15	833.962	-0.233836	0.131059	-1.78421	0.0743899	0.18983	ENSG00000072422	RHOBTB1			ENSG00000167360.4	0.750078	1.38729	0.481216	2.88288	0.00394053	0.0231014	ENSG00000167360	OR51Q1																												ENSG00000167360	OR51Q1
ENSG00000072501.16	5981.44	-0.296386	0.0920014	-3.22154	0.00127506	0.00999073	ENSG00000072501	SMC1A			ENSG00000184478.6	9.35653	1.66544	0.614991	2.70807	0.00676747	0.0344934	ENSG00000184478	OR56A3																												ENSG00000184478	OR56A3
ENSG00000072506.11	4664.37	0.0947813	0.102916	0.920955	0.357074	0.533755	ENSG00000072506	HSD17B10			ENSG00000172362.2	3.87212	2.39762	0.531051	4.51486	6.336e-06	0.000176337	ENSG00000172362	OR5B12																												ENSG00000172362	OR5B12
ENSG00000072518.19	6536.41	0.0953722	0.0691988	1.37824	0.168131	0.327294	ENSG00000072518	MARK2			ENSG00000172365.2	0.908361	2.40367	0.809781	2.96829	0.00299462	0.018822	ENSG00000172365	OR5B2																												ENSG00000172365	OR5B2
ENSG00000072571.18	1340.93	-0.47055	0.134093	-3.50914	0.000449564	0.00460267	ENSG00000072571	HMMR			ENSG00000183303.2	0.495298	1.50669	0.551716	2.73092	0.00631584	0.0327442	ENSG00000183303	OR5P2																												ENSG00000183303	OR5P2
ENSG00000072609.16	1463	-0.145092	0.0828653	-1.75094	0.0799567	0.199212	ENSG00000072609	CHFR			ENSG00000227892.1	1.11473	2.58495	0.50267	5.14243	2.71201e-07	1.41943e-05	ENSG00000227892	OR5P4P																												ENSG00000227892	OR5P4P
ENSG00000072657.7	156.361	0.129567	0.38043	0.340581	0.733419	0.837226	ENSG00000072657	TRHDE			ENSG00000272963.1	0.896895	1.70032	0.387682	4.38586	1.15528e-05	0.000281635	ENSG00000272963	OR7A19P																												ENSG00000272963	OR7A19P
ENSG00000072682.17	2288.31	0.0841464	0.101995	0.825001	0.409371	0.581715	ENSG00000072682	P4HA2			ENSG00000254447.1	8.5855	1.18236	0.305629	3.86861	0.000109459	0.00156571	ENSG00000254447	OR7E11P																												ENSG00000254447	OR7E11P
ENSG00000072694.17	675.302	0.375386	0.18792	1.99759	0.0457613	0.135196	ENSG00000072694	FCGR2B			ENSG00000189398.5	12.6748	1.59143	0.324456	4.90491	9.34706e-07	3.82843e-05	ENSG00000189398	OR7E12P																												ENSG00000189398	OR7E12P
ENSG00000072736.17	1343.49	-0.293985	0.0954024	-3.08152	0.00205944	0.0142767	ENSG00000072736	NFATC3			ENSG00000237521.2	0.458661	1.36384	0.509967	2.67436	0.00748715	0.0372942	ENSG00000237521	OR7E24																												ENSG00000237521	OR7E24
ENSG00000072756.15	1091.11	-0.016731	0.0704615	-0.237449	0.812308	0.888708	ENSG00000072756	TRNT1			ENSG00000255203.1	2.32642	1.19687	0.268004	4.46588	7.97421e-06	0.00021037	ENSG00000255203	OR7E2P																												ENSG00000255203	OR7E2P
ENSG00000072778.18	9423.07	-0.0361827	0.0925844	-0.390807	0.69594	0.811236	ENSG00000072778	ACADVL			ENSG00000243674.1	1.95307	1.63593	0.300886	5.43704	5.41737e-08	3.88304e-06	ENSG00000243674	OR7E66P																												ENSG00000243674	OR7E66P
ENSG00000072786.11	1457.81	0.140895	0.10107	1.39404	0.163304	0.321218	ENSG00000072786	STK10			ENSG00000232490.5	5.91844	1.0015	0.212246	4.71857	2.37508e-06	8.10425e-05	ENSG00000232490	OSBPL10-AS1																												ENSG00000232490	OSBPL10-AS1
ENSG00000072803.16	3009.55	-0.174336	0.0766512	-2.27441	0.0229416	0.0828782	ENSG00000072803	FBXW11			ENSG00000178602.6	6.80277	1.29897	0.379013	3.42725	0.000609719	0.00577384	ENSG00000178602	OTOS																												ENSG00000178602	OTOS
ENSG00000072818.10	519.295	0.437396	0.107902	4.05366	5.04234e-05	0.000864479	ENSG00000072818	ACAP1			ENSG00000183378.10	20.294	1.17561	0.317836	3.69879	0.000216633	0.00263702	ENSG00000183378	OVCH2																												ENSG00000183378	OVCH2
ENSG00000072832.13	1229.78	-0.298509	0.164807	-1.81127	0.0700995	0.182305	ENSG00000072832	CRMP1			ENSG00000255120.4	6.94587	1.0418	0.252264	4.12981	3.63066e-05	0.000675004	ENSG00000255120	OVOL1-AS1																												ENSG00000255120	OVOL1-AS1
ENSG00000072840.11	1596.63	-0.00963799	0.124442	-0.07745	0.938266	0.96496	ENSG00000072840	EVC			ENSG00000205022.8	1.01399	1.37209	0.425453	3.22502	0.00125965	0.00991946	ENSG00000205022	PABPN1L																												ENSG00000205022	PABPN1L
ENSG00000072849.9	2270.65	-0.232421	0.0769446	-3.02063	0.00252249	0.0165935	ENSG00000072849	DERL2			ENSG00000150275.16	65.724	1.22099	0.373465	3.26934	0.00107797	0.00884951	ENSG00000150275	PCDH15																												ENSG00000150275	PCDH15
ENSG00000072858.9	167.709	-0.0399744	0.188928	-0.211585	0.832431	0.901057	ENSG00000072858	SIDT1			ENSG00000270772.1	1.47076	1.33149	0.291649	4.56538	4.9859e-06	0.000145513	ENSG00000270772	PDHA1P1																												ENSG00000270772	PDHA1P1
ENSG00000072864.11	1568.63	-0.308949	0.097515	-3.16822	0.00153373	0.0114639	ENSG00000072864	NDE1			ENSG00000233041.7	1.14776	1.46199	0.432156	3.38302	0.00071694	0.0065471	ENSG00000233041	PHGR1																												ENSG00000233041	PHGR1
ENSG00000072952.17	802.81	0.651843	0.173316	3.76101	0.000169227	0.0021935	ENSG00000072952	MRVI1			ENSG00000164530.12	28.8924	2.44867	0.279641	8.75648	2.01442e-18	4.37293e-15	ENSG00000164530	PI16																												ENSG00000164530	PI16
ENSG00000072954.5	981.276	-0.25431	0.144133	-1.76442	0.0776621	0.195529	ENSG00000072954	TMEM38A			ENSG00000162896.5	1669.11	2.43381	0.380845	6.39055	1.6529e-10	3.13962e-08	ENSG00000162896	PIGR																												ENSG00000162896	PIGR
ENSG00000072958.7	3832.5	-0.0459408	0.088629	-0.518349	0.604215	0.743497	ENSG00000072958	AP1M1			ENSG00000080572.11	17.4888	1.01347	0.37987	2.66794	0.00763182	0.0377959	ENSG00000080572	PIH1D3																												ENSG00000080572	PIH1D3
ENSG00000073008.13	1904.83	-0.0704448	0.113538	-0.620454	0.534959	0.689488	ENSG00000073008	PVR			ENSG00000159763.3	11.8159	1.50525	0.395396	3.80694	0.000140696	0.00189761	ENSG00000159763	PIP																												ENSG00000159763	PIP
ENSG00000073050.10	3048.02	0.0329962	0.0926956	0.355963	0.721868	0.829288	ENSG00000073050	XRCC1			ENSG00000251497.2	5.65734	1.35715	0.223664	6.06779	1.2968e-09	1.78064e-07	ENSG00000251497	PITPNM2-AS1																												ENSG00000251497	PITPNM2-AS1
ENSG00000073060.14	3012.42	-0.125076	0.108232	-1.15563	0.247834	0.422353	ENSG00000073060	SCARB1			ENSG00000188257.9	316.899	1.70013	0.333422	5.09904	3.4138e-07	1.71017e-05	ENSG00000188257	PLA2G2A																												ENSG00000188257	PLA2G2A
ENSG00000073067.12	127.097	-0.479112	0.314957	-1.5212	0.128211	0.273771	ENSG00000073067	CYP2W1			ENSG00000127472.9	69.9748	1.67412	0.206296	8.1151	4.85391e-16	5.26845e-13	ENSG00000127472	PLA2G5																												ENSG00000127472	PLA2G5
ENSG00000073111.12	7183.49	-0.465663	0.096416	-4.82973	1.36719e-06	5.17658e-05	ENSG00000073111	MCM2			ENSG00000280109.1	82.459	1.18349	0.20295	5.83146	5.49453e-09	5.81158e-07	ENSG00000280109	PLAC4																												ENSG00000280109	PLAC4
ENSG00000073146.14	42.6553	0.474459	0.209726	2.26228	0.0236802	0.0848338	ENSG00000073146	MOV10L1			ENSG00000189129.12	115.693	1.07373	0.15886	6.75898	1.3897e-11	3.77097e-09	ENSG00000189129	PLAC9																												ENSG00000189129	PLAC9
ENSG00000073150.12	497.728	-0.437455	0.18938	-2.30994	0.0208916	0.0776122	ENSG00000073150	PANX2			ENSG00000225479.1	0.580589	1.23402	0.411303	3.00028	0.00269734	0.0174515	ENSG00000225479	PLCB1-IT1																												ENSG00000225479	PLCB1-IT1
ENSG00000073169.12	1180.26	0.22349	0.0866576	2.57901	0.00990847	0.0455781	ENSG00000073169	SELENOO			ENSG00000167676.3	536.213	1.28089	0.204192	6.273	3.54162e-10	6.05545e-08	ENSG00000167676	PLIN4																												ENSG00000167676	PLIN4
ENSG00000073282.11	97.027	-0.598055	0.217795	-2.74596	0.00603339	0.0317515	ENSG00000073282	TP63			ENSG00000198523.5	110.622	1.61836	0.272725	5.93405	2.95546e-09	3.45463e-07	ENSG00000198523	PLN																												ENSG00000198523	PLN
ENSG00000073331.16	1083.26	0.0972376	0.100093	0.971477	0.331311	0.508885	ENSG00000073331	ALPK1			ENSG00000248817.1	3.01956	1.35301	0.410292	3.29768	0.000974854	0.00824962	ENSG00000248817	PMPCAP1																												ENSG00000248817	PMPCAP1
ENSG00000073350.12	6145.65	0.119787	0.103175	1.16101	0.245638	0.4199	ENSG00000073350	LLGL2			ENSG00000146453.11	40.6425	1.1183	0.299356	3.73569	0.000187199	0.0023669	ENSG00000146453	PNLDC1																												ENSG00000146453	PNLDC1
ENSG00000073417.13	1122.17	0.070202	0.0881428	0.796457	0.425766	0.59721	ENSG00000073417	PDE8A			ENSG00000217261.4	0.749205	1.28536	0.37749	3.40503	0.000661562	0.00615859	ENSG00000217261	POM121L4P																												ENSG00000217261	POM121L4P
ENSG00000073464.10	570.902	-0.495264	0.152522	-3.24716	0.00116562	0.00935675	ENSG00000073464	CLCN4			ENSG00000239511.2	0.772703	1.37767	0.336105	4.09894	4.15052e-05	0.000747864	ENSG00000239511	POM121L7P																												ENSG00000239511	POM121L7P
ENSG00000073536.16	1083.39	-0.126363	0.0941455	-1.34221	0.179529	0.341929	ENSG00000073536	NLE1			ENSG00000196767.6	2.68062	2.03733	0.72154	2.82359	0.00474889	0.0266382	ENSG00000196767	POU3F4																												ENSG00000196767	POU3F4
ENSG00000073578.15	7607.24	-0.0820042	0.0939431	-0.872913	0.382711	0.558149	ENSG00000073578	SDHA			ENSG00000248483.5	12.1233	1.07379	0.153203	7.00892	2.4016e-12	8.17027e-10	ENSG00000248483	POU5F2																												ENSG00000248483	POU5F2
ENSG00000073584.17	3432.33	-0.0490882	0.0777682	-0.631212	0.527902	0.683814	ENSG00000073584	SMARCE1			ENSG00000230018.1	10.4465	1.00004	0.196724	5.08345	3.70638e-07	1.81163e-05	ENSG00000230018	PPIAP39																												ENSG00000230018	PPIAP39
ENSG00000073598.5	5.39229	-0.0918821	0.167303	-0.549196	0.582871	0.727245	ENSG00000073598	FNDC8			ENSG00000135447.15	346.643	1.32807	0.257494	5.15768	2.50033e-07	1.32692e-05	ENSG00000135447	PPP1R1A																												ENSG00000135447	PPP1R1A
ENSG00000073605.17	692.614	0.447944	0.154207	2.90481	0.00367471	0.0219668	ENSG00000073605	GSDMB			ENSG00000232771.2	0.998627	1.54946	0.3139	4.93616	7.9677e-07	3.33539e-05	ENSG00000232771	PPP1R26P5																												ENSG00000232771	PPP1R26P5
ENSG00000073614.10	3961.18	-0.110203	0.0852525	-1.29267	0.196125	0.362488	ENSG00000073614	KDM5A			ENSG00000233442.2	0.4117	1.2654	0.475873	2.65911	0.00783469	0.0385244	ENSG00000233442	PPP6R2P1																												ENSG00000233442	PPP6R2P1
ENSG00000073670.12	138.579	-0.374338	0.173715	-2.1549	0.03117	0.102885	ENSG00000073670	ADAM11			ENSG00000116690.10	154.352	1.50645	0.28754	5.23911	1.61349e-07	9.40593e-06	ENSG00000116690	PRG4																												ENSG00000116690	PRG4
ENSG00000073711.9	1803.14	-0.0826624	0.0868586	-0.951689	0.341255	0.518214	ENSG00000073711	PPP2R3A			ENSG00000241111.1	2.43507	1.75491	0.31226	5.62004	1.90915e-08	1.6147e-06	ENSG00000241111	PRICKLE2-AS1																												ENSG00000241111	PRICKLE2-AS1
ENSG00000073712.12	2964.37	0.112291	0.0956959	1.17342	0.240629	0.414337	ENSG00000073712	FERMT2			ENSG00000226017.2	2.81284	1.00265	0.252845	3.96547	7.32518e-05	0.00114675	ENSG00000226017	PRICKLE2-AS3																												ENSG00000226017	PRICKLE2-AS3
ENSG00000073734.8	5.63249	0.19103	0.315887	0.604743	0.54535	0.697242	ENSG00000073734	ABCB11			ENSG00000250799.8	1.29797	1.45527	0.367724	3.95751	7.57344e-05	0.00117566	ENSG00000250799	PRODH2																												ENSG00000250799	PRODH2
ENSG00000073737.15	101.08	-0.395926	0.269845	-1.46724	0.142311	0.293686	ENSG00000073737	DHRS9			ENSG00000143125.5	60.9352	1.83983	0.343208	5.36069	8.29068e-08	5.50944e-06	ENSG00000143125	PROK1																												ENSG00000143125	PROK1
ENSG00000073754.5	3.02054	1.77509	0.412663	4.30154	1.69612e-05	0.000376625	ENSG00000073754	CD5L			ENSG00000163421.7	157.244	1.78535	0.372247	4.79614	1.61749e-06	5.91158e-05	ENSG00000163421	PROK2																												ENSG00000163421	PROK2
ENSG00000073756.10	245.154	-0.12337	0.200215	-0.616184	0.537773	0.691746	ENSG00000073756	PTGS2			ENSG00000233701.3	0.28607	1.46793	0.510016	2.8782	0.00399949	0.02336	ENSG00000233701	PRR23C																												ENSG00000233701	PRR23C
ENSG00000073792.14	6266.32	-0.29723	0.173304	-1.71508	0.0863306	0.209979	ENSG00000073792	IGF2BP2			ENSG00000236024.1	2.55018	1.45483	0.303265	4.79721	1.60891e-06	5.91158e-05	ENSG00000236024	PRRX2-AS1																												ENSG00000236024	PRRX2-AS1
ENSG00000073803.12	5467.16	-0.133418	0.0962193	-1.3866	0.165563	0.32397	ENSG00000073803	MAP3K13			ENSG00000172460.13	101.727	1.17495	0.271849	4.32207	1.54571e-05	0.000350544	ENSG00000172460	PRSS30P																												ENSG00000172460	PRSS30P
ENSG00000073849.13	14007	-0.126529	0.139143	-0.909351	0.363165	0.539429	ENSG00000073849	ST6GAL1			ENSG00000167653.4	318.062	1.03395	0.31171	3.31702	0.000909846	0.00781556	ENSG00000167653	PSCA																												ENSG00000167653	PSCA
ENSG00000073861.2	35.8166	0.436664	0.212472	2.05516	0.0398631	0.12257	ENSG00000073861	TBX21			ENSG00000254879.1	7.85552	1.04942	0.177966	5.89676	3.70701e-09	4.21425e-07	ENSG00000254879	PTPRJ-AS1																												ENSG00000254879	PTPRJ-AS1
ENSG00000073905.8	22.3432	-0.14189	0.110425	-1.28494	0.198812	0.365748	ENSG00000073905	VDAC1P1			ENSG00000257957.1	2.51073	1.20369	0.229142	5.25304	1.4961e-07	8.88058e-06	ENSG00000257957	QRSL1P3																												ENSG00000257957	QRSL1P3
ENSG00000073910.18	800.576	-0.0511082	0.138442	-0.369166	0.712004	0.822594	ENSG00000073910	FRY			ENSG00000223724.1	2.25073	1.10616	0.2465	4.48746	7.20788e-06	0.000194429	ENSG00000223724	RAD17P2																												ENSG00000223724	RAD17P2
ENSG00000073921.16	7977.56	-0.0507442	0.0723056	-0.701802	0.482803	0.647001	ENSG00000073921	PICALM			ENSG00000250170.1	3.0785	1.31633	0.240149	5.48129	4.22235e-08	3.16066e-06	ENSG00000250170	RASA2-IT1																												ENSG00000250170	RASA2-IT1
ENSG00000073969.17	2017.51	-0.176306	0.0793462	-2.22198	0.0262844	0.091377	ENSG00000073969	NSF			ENSG00000232487.1	0.68316	1.48235	0.388984	3.81081	0.000138512	0.00187536	ENSG00000232487	RASA3-IT1																												ENSG00000232487	RASA3-IT1
ENSG00000074047.19	836.229	0.112705	0.19221	0.586366	0.557629	0.707564	ENSG00000074047	GLI2			ENSG00000203506.4	4.45435	1.41078	0.217769	6.47835	9.27314e-11	1.88721e-08	ENSG00000203506	RBMS3-AS2																												ENSG00000203506	RBMS3-AS2
ENSG00000074054.16	3626.18	-0.108617	0.0791705	-1.37194	0.170082	0.329937	ENSG00000074054	CLASP1			ENSG00000234159.1	1.06233	1.15731	0.323753	3.57466	0.000350683	0.00382089	ENSG00000234159	RBPMSLP																												ENSG00000234159	RBPMSLP
ENSG00000074071.12	4921.37	0.0405078	0.0946823	0.427828	0.668776	0.79139	ENSG00000074071	MRPS34			ENSG00000115386.5	160.807	1.86549	0.390491	4.7773	1.77661e-06	6.38268e-05	ENSG00000115386	REG1A																												ENSG00000115386	REG1A
ENSG00000074181.7	20069.3	0.0434238	0.14537	0.298711	0.76516	0.859252	ENSG00000074181	NOTCH3			ENSG00000255660.1	0.85121	1.42228	0.443364	3.20792	0.00133699	0.0103392	ENSG00000255660	RERG-AS1																												ENSG00000255660	RERG-AS1
ENSG00000074201.7	7834.32	-0.307999	0.110792	-2.77997	0.00543646	0.0294652	ENSG00000074201	CLNS1A			ENSG00000111404.5	16.7224	1.82204	0.345162	5.27879	1.30038e-07	7.90405e-06	ENSG00000111404	RERGL																												ENSG00000111404	RERGL
ENSG00000074211.12	352.289	-0.759455	0.314018	-2.41851	0.0155844	0.0630106	ENSG00000074211	PPP2R2C			ENSG00000275877.1	56.0516	2.39784	0.412612	5.81137	6.19637e-09	6.33349e-07	ENSG00000275877	RF00002																												ENSG00000275877	RF00002
ENSG00000074219.12	5342.61	-0.0170763	0.107289	-0.159162	0.873541	0.926634	ENSG00000074219	TEAD2			ENSG00000276871.1	3.24351	2.02085	0.374014	5.40313	6.54885e-08	4.56487e-06	ENSG00000276871	RF00002																												ENSG00000276871	RF00002
ENSG00000074266.16	1405.9	-0.127807	0.0840062	-1.52139	0.128161	0.273704	ENSG00000074266	EED			ENSG00000270722.1	43.899	2.6905	0.368986	7.29163	3.06237e-13	1.34235e-10	ENSG00000270722	RF00003																												ENSG00000270722	RF00003
ENSG00000074276.9	45.5027	0.178995	0.178044	1.00534	0.314732	0.492778	ENSG00000074276	CDHR2			ENSG00000273768.1	50.4723	2.65877	0.338977	7.84351	4.3813e-15	3.38526e-12	ENSG00000273768	RF00003																												ENSG00000273768	RF00003
ENSG00000074317.9	63.4022	-0.331264	0.314702	-1.05263	0.292512	0.469666	ENSG00000074317	SNCB			ENSG00000274210.1	30.833	1.74546	0.264058	6.61014	3.83959e-11	8.93038e-09	ENSG00000274210	RF00003																												ENSG00000274210	RF00003
ENSG00000074319.11	4077.17	0.021985	0.084378	0.260554	0.794437	0.877538	ENSG00000074319	TSG101			ENSG00000277918.1	17.483	1.30154	0.358685	3.62865	0.000284909	0.00326417	ENSG00000277918	RF00003																												ENSG00000277918	RF00003
ENSG00000074356.15	2347.36	-0.171369	0.0838487	-2.04379	0.040974	0.125051	ENSG00000074356	NCBP3			ENSG00000275154.1	0.567596	1.8429	0.47476	3.88176	0.000103703	0.00150318	ENSG00000275154	RF00012																												ENSG00000275154	RF00012
ENSG00000074370.16	824.96	0.0407754	0.167333	0.243678	0.807481	0.885935	ENSG00000074370	ATP2A3			ENSG00000199856.2	0.532476	1.5393	0.423378	3.63576	0.000277163	0.00318965	ENSG00000199856	RF00012																												ENSG00000199856	RF00012
ENSG00000074410.12	2227.72	0.543769	0.230324	2.36089	0.0182311	0.0703669	ENSG00000074410	CA12			ENSG00000222666.2	0.547876	1.50662	0.469646	3.20798	0.00133669	0.0103386	ENSG00000222666	RF00012																												ENSG00000222666	RF00012
ENSG00000074416.12	2983.06	0.810766	0.156912	5.16702	2.37855e-07	1.27867e-05	ENSG00000074416	MGLL			ENSG00000238297.2	1.98708	1.37058	0.387935	3.53302	0.000410844	0.00427866	ENSG00000238297	RF00012																												ENSG00000238297	RF00012
ENSG00000074527.10	2529.53	0.366795	0.18333	2.00074	0.0454207	0.134524	ENSG00000074527	NTN4			ENSG00000201346.2	0.79034	1.07	0.317146	3.37383	0.0007413	0.00671574	ENSG00000201346	RF00012																												ENSG00000201346	RF00012
ENSG00000074582.11	1758.32	0.105994	0.0717669	1.47691	0.139698	0.289856	ENSG00000074582	BCS1L			ENSG00000276532.1	0.656672	1.69041	0.430889	3.92308	8.74255e-05	0.00131921	ENSG00000276532	RF00017																												ENSG00000276532	RF00017
ENSG00000074590.12	1172.02	0.0579068	0.171617	0.337419	0.735801	0.838783	ENSG00000074590	NUAK1			ENSG00000274799.1	1.59097	1.47002	0.26906	5.46353	4.66755e-08	3.4264e-06	ENSG00000274799	RF00017																												ENSG00000274799	RF00017
ENSG00000074603.17	2076.71	0.153062	0.0711385	2.15161	0.0314284	0.103536	ENSG00000074603	DPP8			ENSG00000276359.1	1.84415	1.42165	0.267766	5.3093	1.10048e-07	6.90065e-06	ENSG00000276359	RF00017																												ENSG00000276359	RF00017
ENSG00000074621.12	728.975	-0.00367356	0.104892	-0.0350223	0.972062	0.983889	ENSG00000074621	SLC24A1			ENSG00000277233.1	0.720867	1.36469	0.364041	3.74874	0.000177727	0.00227973	ENSG00000277233	RF00017																												ENSG00000277233	RF00017
ENSG00000074657.12	3777.01	0.00641716	0.0963316	0.0666153	0.946888	0.969996	ENSG00000074657	ZNF532			ENSG00000278701.1	0.717754	1.34132	0.350775	3.82389	0.000131363	0.00180266	ENSG00000278701	RF00017																												ENSG00000278701	RF00017
ENSG00000074660.14	382.177	0.260895	0.106051	2.4601	0.0138899	0.0580163	ENSG00000074660	SCARF1			ENSG00000277385.1	1.38481	1.24265	0.258145	4.81377	1.48106e-06	5.52964e-05	ENSG00000277385	RF00017																												ENSG00000277385	RF00017
ENSG00000074695.5	8235.46	0.0155796	0.0859943	0.18117	0.856234	0.915668	ENSG00000074695	LMAN1			ENSG00000278732.1	2.97724	1.23972	0.295963	4.18875	2.80491e-05	0.000551153	ENSG00000278732	RF00017																												ENSG00000278732	RF00017
ENSG00000074696.11	6868.81	-0.314441	0.0902186	-3.48533	0.000491535	0.00493125	ENSG00000074696	HACD3			ENSG00000276213.1	0.748899	1.14432	0.417069	2.74372	0.00607472	0.0319079	ENSG00000276213	RF00017																												ENSG00000276213	RF00017
ENSG00000074706.12	158.436	0.294086	0.167694	1.7537	0.0794818	0.19833	ENSG00000074706	IPCEF1			ENSG00000276735.1	0.814427	1.11155	0.346315	3.20965	0.00132897	0.0102989	ENSG00000276735	RF00017																												ENSG00000276735	RF00017
ENSG00000074755.13	2263.64	-0.197978	0.0915517	-2.16247	0.0305818	0.101461	ENSG00000074755	ZZEF1			ENSG00000275213.1	0.437982	1.0919	0.412223	2.6488	0.00807777	0.039342	ENSG00000275213	RF00017																												ENSG00000275213	RF00017
ENSG00000074771.3	0.180885	0.595252	0.708526	0.840127	0.400837	NA	ENSG00000074771	NOX3			ENSG00000273524.1	0.591151	1.07923	0.374693	2.88031	0.00397289	0.0232582	ENSG00000273524	RF00017																												ENSG00000273524	RF00017
ENSG00000074800.12	82947.9	-0.139125	0.0997473	-1.39478	0.163083	0.320866	ENSG00000074800	ENO1			ENSG00000274841.1	1.51339	1.07606	0.287611	3.74138	0.000183013	0.00232687	ENSG00000274841	RF00017																												ENSG00000274841	RF00017
ENSG00000074803.16	143.088	-0.23798	0.297499	-0.799936	0.423748	0.595462	ENSG00000074803	SLC12A1			ENSG00000278818.1	3.64805	1.03328	0.199848	5.17031	2.33712e-07	1.26232e-05	ENSG00000278818	RF00017																												ENSG00000278818	RF00017
ENSG00000074842.6	4929.9	0.0990311	0.100414	0.986226	0.324022	0.501953	ENSG00000074842	MYDGF			ENSG00000277136.1	0.467687	1.0062	0.382903	2.62783	0.00859324	0.0411146	ENSG00000277136	RF00017																												ENSG00000277136	RF00017
ENSG00000074855.9	1787.5	0.178726	0.131215	1.36209	0.173171	0.333925	ENSG00000074855	ANO8			ENSG00000207196.1	1.81854	2.12611	0.450798	4.71632	2.40147e-06	8.17595e-05	ENSG00000207196	RF00019																												ENSG00000207196	RF00019
ENSG00000074935.12	653.465	0.0538747	0.0938367	0.574133	0.565878	0.714253	ENSG00000074935	TUBE1			ENSG00000199357.1	0.426171	1.7161	0.430536	3.98596	6.72077e-05	0.00107163	ENSG00000199357	RF00019																												ENSG00000199357	RF00019
ENSG00000074964.15	1588.12	-0.00242424	0.113217	-0.0214123	0.982917	0.990171	ENSG00000074964	ARHGEF10L			ENSG00000199755.1	1.63178	1.68328	0.310607	5.41932	5.9826e-08	4.21905e-06	ENSG00000199755	RF00019																												ENSG00000199755	RF00019
ENSG00000074966.9	179.521	0.216018	0.17805	1.21324	0.225039	0.396848	ENSG00000074966	TXK			ENSG00000200922.1	0.357983	1.62385	0.451102	3.59975	0.000318523	0.00355808	ENSG00000200922	RF00019																												ENSG00000200922	RF00019
ENSG00000075035.8	142.184	-1.44208	0.33508	-4.30369	1.6798e-05	0.000373546	ENSG00000075035	WSCD2			ENSG00000238713.1	0.721723	1.48926	0.347174	4.28967	1.78937e-05	0.000392929	ENSG00000238713	RF00019																												ENSG00000238713	RF00019
ENSG00000075043.16	11.5035	0.873945	0.291907	2.99391	0.00275424	0.0177366	ENSG00000075043	KCNQ2			ENSG00000201547.1	0.484902	1.43041	0.465323	3.07401	0.00211201	0.0145328	ENSG00000201547	RF00019																												ENSG00000201547	RF00019
ENSG00000075073.13	176.716	0.0647471	0.176706	0.366412	0.714058	0.824095	ENSG00000075073	TACR2			ENSG00000206959.1	0.27261	1.36476	0.536793	2.54243	0.0110084	0.049094	ENSG00000206959	RF00019																												ENSG00000206959	RF00019
ENSG00000075089.8	990.593	-0.24558	0.0756248	-3.24735	0.00116484	0.00935346	ENSG00000075089	ACTR6			ENSG00000200361.1	1.71818	1.35826	0.363511	3.73651	0.000186591	0.00236278	ENSG00000200361	RF00019																												ENSG00000200361	RF00019
ENSG00000075131.8	438.135	-0.121459	0.0828152	-1.46663	0.142478	0.293964	ENSG00000075131	TIPIN			ENSG00000201343.1	1.84954	1.35552	0.287792	4.71007	2.4763e-06	8.35581e-05	ENSG00000201343	RF00019																												ENSG00000201343	RF00019
ENSG00000075142.12	5887.21	0.0217049	0.0906596	0.23941	0.810787	0.887833	ENSG00000075142	SRI			ENSG00000199200.2	0.88968	1.32962	0.333481	3.9871	6.68863e-05	0.001068	ENSG00000199200	RF00019																												ENSG00000199200	RF00019
ENSG00000075151.18	4105.43	-0.356551	0.095093	-3.7495	0.000177186	0.0022743	ENSG00000075151	EIF4G3			ENSG00000200421.1	0.540635	1.27883	0.455654	2.80659	0.00500687	0.0276866	ENSG00000200421	RF00019																												ENSG00000200421	RF00019
ENSG00000075188.7	1292.1	-0.329373	0.0849689	-3.8764	0.000106015	0.00152892	ENSG00000075188	NUP37			ENSG00000200164.1	8.58547	1.27868	0.192335	6.64816	2.96785e-11	7.35301e-09	ENSG00000200164	RF00019																												ENSG00000200164	RF00019
ENSG00000075213.9	1127.35	-0.0688447	0.221025	-0.311479	0.755437	0.852512	ENSG00000075213	SEMA3A			ENSG00000207039.1	0.431801	1.27552	0.420877	3.03063	0.00244042	0.0161914	ENSG00000207039	RF00019																												ENSG00000207039	RF00019
ENSG00000075218.17	974.897	-0.549834	0.12494	-4.40079	1.07855e-05	0.000266349	ENSG00000075218	GTSE1			ENSG00000202222.1	1.64906	1.25124	0.280147	4.46636	7.95612e-06	0.000210018	ENSG00000202222	RF00019																												ENSG00000202222	RF00019
ENSG00000075223.12	2866.86	0.30711	0.143532	2.13967	0.0323816	0.105627	ENSG00000075223	SEMA3C			ENSG00000276696.1	0.56425	1.24392	0.375626	3.31158	0.000927692	0.00793596	ENSG00000276696	RF00019																												ENSG00000276696	RF00019
ENSG00000075234.15	1195.93	-0.140996	0.0875388	-1.61067	0.107251	0.24286	ENSG00000075234	TTC38			ENSG00000206905.1	1.09886	1.23021	0.39287	3.13135	0.00174007	0.0126144	ENSG00000206905	RF00019																												ENSG00000206905	RF00019
ENSG00000075239.12	2069.87	-0.131184	0.098917	-1.3262	0.184772	0.348714	ENSG00000075239	ACAT1			ENSG00000199938.1	0.661868	1.20131	0.388449	3.09258	0.00198421	0.0138904	ENSG00000199938	RF00019																												ENSG00000199938	RF00019
ENSG00000075240.15	1602.93	-0.0962119	0.097027	-0.991599	0.321393	0.499215	ENSG00000075240	GRAMD4			ENSG00000200397.1	1.05666	1.19089	0.318795	3.73559	0.000187277	0.0023669	ENSG00000200397	RF00019																												ENSG00000200397	RF00019
ENSG00000075275.15	8626.13	0.0977444	0.133006	0.73489	0.462407	0.629496	ENSG00000075275	CELSR1			ENSG00000201071.1	0.631707	1.15927	0.365071	3.17545	0.00149602	0.0112492	ENSG00000201071	RF00019																												ENSG00000201071	RF00019
ENSG00000075290.7	24.2909	-0.859772	0.225263	-3.81674	0.000135228	0.00184459	ENSG00000075290	WNT8B			ENSG00000201178.1	0.584427	1.1581	0.367755	3.1491	0.00163772	0.0120514	ENSG00000201178	RF00019																												ENSG00000201178	RF00019
ENSG00000075292.17	3498.49	-0.0804327	0.070999	-1.13287	0.257268	0.432222	ENSG00000075292	ZNF638			ENSG00000277634.1	5.50997	1.15585	0.20455	5.65071	1.59787e-08	1.38483e-06	ENSG00000277634	RF00019																												ENSG00000277634	RF00019
ENSG00000075303.11	1557.29	-0.239165	0.0746869	-3.20224	0.00136364	0.0104905	ENSG00000075303	SLC25A40			ENSG00000207497.1	1.34477	1.15359	0.33018	3.49383	0.000476146	0.00481287	ENSG00000207497	RF00019																												ENSG00000207497	RF00019
ENSG00000075336.10	1161.66	-0.0116831	0.081631	-0.143121	0.886194	0.934077	ENSG00000075336	TIMM21			ENSG00000207450.1	0.821871	1.15235	0.317983	3.62394	0.000290147	0.00330756	ENSG00000207450	RF00019																												ENSG00000207450	RF00019
ENSG00000075340.21	1351.22	-0.157577	0.201373	-0.782513	0.433913	0.604733	ENSG00000075340	ADD2			ENSG00000206645.1	0.817558	1.14867	0.331137	3.46886	0.00052268	0.00513472	ENSG00000206645	RF00019																												ENSG00000206645	RF00019
ENSG00000075388.3	3.40976	0.204214	0.495475	0.412157	0.680224	0.799623	ENSG00000075388	FGF4			ENSG00000252894.2	0.354779	1.14669	0.439872	2.60688	0.0091371	0.0430125	ENSG00000252894	RF00019																												ENSG00000252894	RF00019
ENSG00000075391.15	1619.93	-0.0540573	0.0873979	-0.61852	0.536233	0.690465	ENSG00000075391	RASAL2			ENSG00000201501.1	11.4456	1.14362	0.211109	5.4172	6.054e-08	4.25901e-06	ENSG00000201501	RF00019																												ENSG00000201501	RF00019
ENSG00000075399.11	987.087	0.102723	0.0883608	1.16254	0.245014	0.41918	ENSG00000075399	VPS9D1			ENSG00000252210.1	0.577559	1.14151	0.434104	2.62958	0.00854897	0.041019	ENSG00000252210	RF00019																												ENSG00000252210	RF00019
ENSG00000075407.16	1615.8	0.156573	0.0944013	1.65859	0.0971976	0.227648	ENSG00000075407	ZNF37A			ENSG00000202514.1	0.890402	1.11355	0.335488	3.31919	0.000902797	0.00777404	ENSG00000202514	RF00019																												ENSG00000202514	RF00019
ENSG00000075413.16	3767.44	-0.0498774	0.0697944	-0.714634	0.474835	0.640329	ENSG00000075413	MARK3			ENSG00000206957.2	2.22558	1.10115	0.306081	3.59759	0.000321175	0.00357805	ENSG00000206957	RF00019																												ENSG00000206957	RF00019
ENSG00000075415.11	24740.2	-0.0107069	0.0819001	-0.130732	0.895988	0.940185	ENSG00000075415	SLC25A3			ENSG00000202533.1	7.56248	1.07334	0.205495	5.22322	1.75841e-07	1.00866e-05	ENSG00000202533	RF00019																												ENSG00000202533	RF00019
ENSG00000075420.11	6166.92	-0.0540347	0.0815821	-0.662336	0.507756	0.668278	ENSG00000075420	FNDC3B			ENSG00000222421.1	3.39455	1.07167	0.222301	4.82082	1.42972e-06	5.37761e-05	ENSG00000222421	RF00019																												ENSG00000222421	RF00019
ENSG00000075426.10	15830.8	0.302237	0.103972	2.90691	0.00365016	0.0218602	ENSG00000075426	FOSL2			ENSG00000206751.1	1.80563	1.05578	0.348719	3.02759	0.0024651	0.0163186	ENSG00000206751	RF00019																												ENSG00000206751	RF00019
ENSG00000075429.7	3.50811	-1.39689	0.391295	-3.56992	0.000357087	0.00386585	ENSG00000075429	CACNG5			ENSG00000252250.1	0.790268	1.04392	0.326668	3.19564	0.00139519	0.0106609	ENSG00000252250	RF00019																												ENSG00000252250	RF00019
ENSG00000075461.5	2976.04	-0.356383	0.218558	-1.63061	0.102973	0.236449	ENSG00000075461	CACNG4			ENSG00000207320.1	0.970814	1.02634	0.349721	2.93474	0.0033383	0.0203999	ENSG00000207320	RF00019																												ENSG00000207320	RF00019
ENSG00000075539.12	1900.11	0.0708181	0.0821975	0.861561	0.388929	0.563541	ENSG00000075539	FRYL			ENSG00000251779.1	1.0046	1.02017	0.314833	3.24035	0.00119383	0.00952451	ENSG00000251779	RF00019																												ENSG00000251779	RF00019
ENSG00000075568.15	4063.98	-0.0377842	0.0684682	-0.55185	0.581051	0.725888	ENSG00000075568	TMEM131			ENSG00000251986.1	0.728658	1.01054	0.367357	2.75084	0.00594419	0.0313947	ENSG00000251986	RF00019																												ENSG00000251986	RF00019
ENSG00000075618.16	10378.2	-0.326872	0.148665	-2.19871	0.0278986	0.0952312	ENSG00000075618	FSCN1			ENSG00000199740.1	1.00051	1.00992	0.348444	2.89836	0.0037512	0.0223098	ENSG00000199740	RF00019																												ENSG00000199740	RF00019
ENSG00000075624.12	329311	0.088639	0.0726593	1.21993	0.222493	0.394078	ENSG00000075624	ACTB			ENSG00000202198.1	20017.6	2.21234	0.263353	8.40069	4.43864e-17	7.22659e-14	ENSG00000202198	RF00100																												ENSG00000202198	RF00100
ENSG00000075643.5	507.788	-0.165314	0.15734	-1.05068	0.293405	0.470685	ENSG00000075643	MOCOS			ENSG00000271394.1	3.27548	1.87025	0.279327	6.69555	2.14862e-11	5.47202e-09	ENSG00000271394	RF00100																												ENSG00000271394	RF00100
ENSG00000075651.14	648.814	-0.278004	0.149406	-1.86074	0.0627816	0.168931	ENSG00000075651	PLD1			ENSG00000274303.1	0.661477	1.39925	0.409207	3.41942	0.000627554	0.0059065	ENSG00000274303	RF00100																												ENSG00000274303	RF00100
ENSG00000075673.10	92.5481	-0.600251	0.332492	-1.80531	0.0710265	0.183866	ENSG00000075673	ATP12A			ENSG00000212411.1	0.248679	1.6565	0.613692	2.69924	0.00694977	0.0352238	ENSG00000212411	RF00105																												ENSG00000212411	RF00105
ENSG00000075702.15	1193.69	-0.516056	0.142804	-3.61375	0.000301801	0.00340634	ENSG00000075702	WDR62			ENSG00000264379.1	0.675399	1.40792	0.498338	2.82524	0.00472457	0.0265361	ENSG00000264379	RF00157																												ENSG00000264379	RF00157
ENSG00000075711.19	4264.36	-0.26549	0.080752	-3.28772	0.00101004	0.00844713	ENSG00000075711	DLG1			ENSG00000212529.1	0.430329	1.44694	0.430459	3.36139	0.000775515	0.00696207	ENSG00000212529	RF00191																												ENSG00000212529	RF00191
ENSG00000075785.11	21962.6	-0.00322932	0.0625812	-0.0516021	0.958846	0.97623	ENSG00000075785	RAB7A			ENSG00000201407.1	0.471055	1.49914	0.484767	3.0925	0.00198478	0.0138923	ENSG00000201407	RF00263																												ENSG00000201407	RF00263
ENSG00000075790.9	2132.51	-0.000364636	0.0802087	-0.00454609	0.996373	0.997882	ENSG00000075790	BCAP29			ENSG00000202517.1	0.486827	1.3778	0.405276	3.39967	0.000674671	0.00624238	ENSG00000202517	RF00264																												ENSG00000202517	RF00264
ENSG00000075826.15	294.459	0.519405	0.160409	3.23801	0.00120366	0.00957635	ENSG00000075826	SEC31B			ENSG00000252438.1	0.570087	1.37242	0.434543	3.15831	0.00158685	0.0117588	ENSG00000252438	RF00279																												ENSG00000252438	RF00279
ENSG00000075856.10	3390.71	-0.159793	0.0694865	-2.29963	0.0214693	0.0791847	ENSG00000075856	SART3			ENSG00000200706.1	0.459139	1.07017	0.412744	2.59281	0.00951944	0.0442638	ENSG00000200706	RF00279																												ENSG00000200706	RF00279
ENSG00000075884.11	187.71	0.368673	0.159092	2.31736	0.0204839	0.0765095	ENSG00000075884	ARHGAP15			ENSG00000206977.1	1.96138	1.33389	0.30874	4.32044	1.55716e-05	0.000352639	ENSG00000206977	RF00393																												ENSG00000206977	RF00393
ENSG00000075886.10	79.831	-0.172891	0.196573	-0.879524	0.379117	0.554986	ENSG00000075886	TUBA3D			ENSG00000206976.1	0.483784	1.39109	0.405796	3.42804	0.000607962	0.00576438	ENSG00000206976	RF00409																												ENSG00000206976	RF00409
ENSG00000075891.20	2594.78	0.037365	0.468243	0.0797984	0.936398	0.963863	ENSG00000075891	PAX2			ENSG00000201592.1	5.2085	1.82946	0.255109	7.17128	7.43016e-13	2.99751e-10	ENSG00000201592	RF00494																												ENSG00000201592	RF00494
ENSG00000075914.11	1378.49	0.040753	0.0740019	0.550702	0.581838	0.726527	ENSG00000075914	EXOSC7			ENSG00000212181.1	0.246236	1.4209	0.540558	2.62857	0.00857439	0.0410862	ENSG00000212181	RF00554																												ENSG00000212181	RF00554
ENSG00000075945.11	2025.9	-0.210865	0.068251	-3.08955	0.00200463	0.0139925	ENSG00000075945	KIFAP3			ENSG00000212579.1	0.519433	1.21628	0.412144	2.95111	0.00316632	0.0195799	ENSG00000212579	RF00561																												ENSG00000212579	RF00561
ENSG00000075975.14	2165.8	-0.107237	0.0724785	-1.47957	0.138989	0.288844	ENSG00000075975	MKRN2			ENSG00000252778.1	0.497044	1.53412	0.419249	3.65921	0.000252992	0.00297323	ENSG00000252778	RF00601																												ENSG00000252778	RF00601
ENSG00000076003.4	3589.81	-0.586012	0.0980344	-5.97761	2.26433e-09	2.78984e-07	ENSG00000076003	MCM6			ENSG00000221611.1	4.20904	1.31309	0.260513	5.04038	4.646e-07	2.15603e-05	ENSG00000221611	RF00604																												ENSG00000221611	RF00604
ENSG00000076043.8	2974.3	0.0798064	0.0901452	0.885309	0.37599	0.552135	ENSG00000076043	REXO2			ENSG00000238854.1	0.361767	1.6372	0.504764	3.2435	0.00118069	0.0094442	ENSG00000238854	RF01161																												ENSG00000238854	RF01161
ENSG00000076053.9	2309.46	0.0339557	0.0818555	0.414825	0.67827	0.798128	ENSG00000076053	RBM7			ENSG00000239005.1	9.8962	1.04852	0.186867	5.61105	2.01103e-08	1.69458e-06	ENSG00000239005	RF01225																												ENSG00000239005	RF01225
ENSG00000076067.10	4072.6	0.109817	0.0872271	1.25897	0.20804	0.376781	ENSG00000076067	RBMS2			ENSG00000278775.1	86.5147	3.59053	0.481604	7.45536	8.96241e-14	4.6962e-11	ENSG00000278775	RF01518																												ENSG00000278775	RF01518
ENSG00000076108.10	8398.8	-0.096575	0.0842365	-1.14647	0.251599	0.426048	ENSG00000076108	BAZ2A			ENSG00000277671.1	27.4627	2.21019	0.395686	5.58571	2.32751e-08	1.90492e-06	ENSG00000277671	RF01518																												ENSG00000277671	RF01518
ENSG00000076201.13	8478.97	0.00326867	0.0800859	0.0408145	0.967444	0.981154	ENSG00000076201	PTPN23			ENSG00000275664.1	1.51142	1.8352	0.495089	3.7068	0.000209894	0.00257355	ENSG00000275664	RF01518																												ENSG00000275664	RF01518
ENSG00000076242.13	1522.39	-0.358697	0.065436	-5.48165	4.21371e-08	3.15938e-06	ENSG00000076242	MLH1			ENSG00000274868.1	39.1707	1.6146	0.288981	5.58722	2.30737e-08	1.89525e-06	ENSG00000274868	RF01518																												ENSG00000274868	RF01518
ENSG00000076248.9	4538.82	-0.369821	0.0869304	-4.25422	2.09776e-05	0.000441943	ENSG00000076248	UNG			ENSG00000276722.1	0.809768	1.04775	0.352855	2.96935	0.00298429	0.0187726	ENSG00000276722	RF02128																												ENSG00000276722	RF02128
ENSG00000076258.8	314.333	-0.139575	0.099578	-1.40167	0.161014	0.318211	ENSG00000076258	FMO4			ENSG00000274342.1	0.575052	1.0947	0.334163	3.27596	0.00105305	0.00871226	ENSG00000274342	RF02200																												ENSG00000274342	RF02200
ENSG00000076321.9	1046.61	-0.136302	0.0647552	-2.10489	0.035301	0.112371	ENSG00000076321	KLHL20			ENSG00000277413.1	0.644462	1.35287	0.389479	3.47353	0.000513668	0.00507841	ENSG00000277413	RF02271																												ENSG00000277413	RF02271
ENSG00000076344.14	260.345	0.364792	0.215729	1.69097	0.0908418	0.217352	ENSG00000076344	RGS11			ENSG00000278498.1	0.618533	1.03847	0.361723	2.87091	0.00409287	0.0237896	ENSG00000278498	RF02271																												ENSG00000278498	RF02271
ENSG00000076351.11	513.861	-0.0884253	0.106032	-0.833951	0.404309	0.577292	ENSG00000076351	SLC46A1			ENSG00000233526.1	3.63968	1.56856	0.4078	3.8464	0.000119867	0.00167722	ENSG00000233526	RFC5P1																												ENSG00000233526	RFC5P1
ENSG00000076356.6	2660.38	0.0699295	0.142736	0.489923	0.624188	0.758231	ENSG00000076356	PLXNA2			ENSG00000237446.1	2.77635	1.18035	0.252197	4.68026	2.86518e-06	9.39676e-05	ENSG00000237446	RHEBP3																												ENSG00000237446	RHEBP3
ENSG00000076382.15	1510.6	-0.388087	0.126952	-3.05695	0.00223603	0.0151603	ENSG00000076382	SPAG5			ENSG00000229456.1	15.0936	1.56618	0.210819	7.429	1.09422e-13	5.48156e-11	ENSG00000229456	RLIMP1																												ENSG00000229456	RLIMP1
ENSG00000076513.15	2981.29	-0.0890365	0.107322	-0.829623	0.406752	0.579474	ENSG00000076513	ANKRD13A			ENSG00000269900.3	13.9975	2.22135	0.324668	6.84191	7.81459e-12	2.26907e-09	ENSG00000269900	RMRP																												ENSG00000269900	RMRP
ENSG00000076554.14	5687.52	0.18978	0.0940769	2.01729	0.0436654	0.130869	ENSG00000076554	TPD52			ENSG00000202395.1	0.385527	1.43677	0.447805	3.20848	0.00133439	0.0103296	ENSG00000202395	RN7SKP1																												ENSG00000202395	RN7SKP1
ENSG00000076555.14	1033.9	0.0525873	0.124952	0.420859	0.673858	0.795088	ENSG00000076555	ACACB			ENSG00000222281.1	0.25597	1.56023	0.597261	2.61231	0.00899324	0.0425329	ENSG00000222281	RN7SKP111																												ENSG00000222281	RN7SKP111
ENSG00000076604.13	4799.11	-0.136906	0.119473	-1.14591	0.251831	0.426283	ENSG00000076604	TRAF4			ENSG00000201794.1	0.531905	1.10041	0.381265	2.88622	0.00389897	0.0229316	ENSG00000201794	RN7SKP130																												ENSG00000201794	RN7SKP130
ENSG00000076641.4	614.852	0.373165	0.122362	3.04967	0.00229091	0.0154514	ENSG00000076641	PAG1			ENSG00000200830.1	0.339742	1.46998	0.550561	2.66997	0.00758578	0.0376621	ENSG00000200830	RN7SKP134																												ENSG00000200830	RN7SKP134
ENSG00000076650.5	900.352	-0.243726	0.0915067	-2.66348	0.00773367	0.0381512	ENSG00000076650	GPATCH1			ENSG00000223006.1	0.371751	2.05377	0.554565	3.70339	0.000212739	0.00259934	ENSG00000223006	RN7SKP137																												ENSG00000223006	RN7SKP137
ENSG00000076662.8	50.8596	0.183373	0.204116	0.898378	0.368984	0.5453	ENSG00000076662	ICAM3			ENSG00000222385.1	0.488863	1.6882	0.398017	4.24154	2.21988e-05	0.000462513	ENSG00000222385	RN7SKP158																												ENSG00000222385	RN7SKP158
ENSG00000076685.17	1644.6	-0.305069	0.0986534	-3.09233	0.0019859	0.0138972	ENSG00000076685	NT5C2			ENSG00000201875.1	0.402753	2.16826	0.538744	4.02466	5.70583e-05	0.000945002	ENSG00000201875	RN7SKP178																												ENSG00000201875	RN7SKP178
ENSG00000076706.13	4059.84	-0.141359	0.11038	-1.28066	0.200312	0.367555	ENSG00000076706	MCAM			ENSG00000200783.1	4.52502	1.7812	0.236641	7.52702	5.19128e-14	2.95859e-11	ENSG00000200783	RN7SKP180																												ENSG00000200783	RN7SKP180
ENSG00000076716.8	2883.69	-0.542938	0.179069	-3.03201	0.0024293	0.0161411	ENSG00000076716	GPC4			ENSG00000201912.1	1.17557	1.90563	0.393056	4.84824	1.24561e-06	4.85747e-05	ENSG00000201912	RN7SKP189																												ENSG00000201912	RN7SKP189
ENSG00000076770.13	2257.86	-0.160445	0.142321	-1.12735	0.259595	0.434584	ENSG00000076770	MBNL3			ENSG00000201358.1	0.777814	2.10503	0.348128	6.04669	1.47848e-09	1.97151e-07	ENSG00000201358	RN7SKP193																												ENSG00000201358	RN7SKP193
ENSG00000076826.8	4033.09	0.0896207	0.124057	0.722416	0.470039	0.636196	ENSG00000076826	CAMSAP3			ENSG00000199622.1	0.329137	1.57004	0.57646	2.72359	0.00645775	0.0333058	ENSG00000199622	RN7SKP20																												ENSG00000199622	RN7SKP20
ENSG00000076864.18	3691.9	-0.126139	0.1639	-0.769606	0.441534	0.611335	ENSG00000076864	RAP1GAP			ENSG00000200488.1	47.653	1.89919	0.274094	6.92898	4.23883e-12	1.3513e-09	ENSG00000200488	RN7SKP203																												ENSG00000200488	RN7SKP203
ENSG00000076924.10	4877.26	0.151213	0.0902968	1.67462	0.0940095	0.222537	ENSG00000076924	XAB2			ENSG00000202351.1	0.338783	1.37371	0.487593	2.81732	0.00484257	0.0270272	ENSG00000202351	RN7SKP204																												ENSG00000202351	RN7SKP204
ENSG00000076928.16	4458.68	0.125537	0.0922419	1.36096	0.173527	0.334372	ENSG00000076928	ARHGEF1			ENSG00000201510.1	0.854913	2.15638	0.4326	4.98468	6.20632e-07	2.72833e-05	ENSG00000201510	RN7SKP217																												ENSG00000201510	RN7SKP217
ENSG00000076944.13	4215.42	0.32121	0.10698	3.00254	0.00267739	0.0173545	ENSG00000076944	STXBP2			ENSG00000201315.1	1.34868	2.15987	0.372069	5.80502	6.43575e-09	6.49086e-07	ENSG00000201315	RN7SKP227																												ENSG00000201315	RN7SKP227
ENSG00000076984.16	3383.41	0.247641	0.0899138	2.7542	0.00588354	0.0311622	ENSG00000076984	MAP2K7			ENSG00000202512.1	2.83862	1.57582	0.306476	5.14173	2.72222e-07	1.42314e-05	ENSG00000202512	RN7SKP230																												ENSG00000202512	RN7SKP230
ENSG00000077009.12	5.15397	1.5402	0.295192	5.21761	1.81248e-07	1.03411e-05	ENSG00000077009	NMRK2			ENSG00000201533.1	2.66545	1.06085	0.216377	4.90279	9.44846e-07	3.8561e-05	ENSG00000201533	RN7SKP237																												ENSG00000201533	RN7SKP237
ENSG00000077044.8	1158.19	-0.103219	0.0980828	-1.05237	0.292629	0.469788	ENSG00000077044	DGKD			ENSG00000201423.1	0.540451	2.37485	0.461501	5.14593	2.66204e-07	1.39746e-05	ENSG00000201423	RN7SKP246																												ENSG00000201423	RN7SKP246
ENSG00000077063.9	1241.56	-0.312468	0.196917	-1.5868	0.112558	0.250717	ENSG00000077063	CTTNBP2			ENSG00000199319.1	0.908498	1.57083	0.349912	4.4892	7.14898e-06	0.000193298	ENSG00000199319	RN7SKP25																												ENSG00000199319	RN7SKP25
ENSG00000077080.8	3.69598	-0.917384	0.332297	-2.76074	0.00576711	0.0307025	ENSG00000077080	ACTL6B			ENSG00000200794.1	0.552228	1.80677	0.422922	4.2721	1.93638e-05	0.000415407	ENSG00000200794	RN7SKP250																												ENSG00000200794	RN7SKP250
ENSG00000077092.17	449.396	-0.0773433	0.156558	-0.494024	0.621289	0.755978	ENSG00000077092	RARB			ENSG00000200312.1	27.3177	2.02638	0.27341	7.4115	1.24883e-13	6.12155e-11	ENSG00000200312	RN7SKP255																												ENSG00000200312	RN7SKP255
ENSG00000077097.12	7284.92	-0.229106	0.0774081	-2.95971	0.00307926	0.0192087	ENSG00000077097	TOP2B			ENSG00000223039.1	1.97493	1.05768	0.289696	3.65098	0.000261243	0.00304585	ENSG00000223039	RN7SKP268																												ENSG00000223039	RN7SKP268
ENSG00000077147.13	9221.19	0.0687686	0.0638151	1.07762	0.281202	0.457593	ENSG00000077147	TM9SF3			ENSG00000223324.1	0.625541	1.32679	0.390197	3.40031	0.0006731	0.00623533	ENSG00000223324	RN7SKP273																												ENSG00000223324	RN7SKP273
ENSG00000077150.16	4729.41	0.151781	0.0957987	1.58438	0.113108	0.251569	ENSG00000077150	NFKB2			ENSG00000201496.1	2.13132	1.37934	0.361116	3.81965	0.000133643	0.00182845	ENSG00000201496	RN7SKP275																												ENSG00000201496	RN7SKP275
ENSG00000077152.8	1863.8	-0.448663	0.117529	-3.81748	0.000134823	0.00184167	ENSG00000077152	UBE2T			ENSG00000222404.1	0.812521	1.78983	0.410523	4.35987	1.3014e-05	0.000308672	ENSG00000222404	RN7SKP281																												ENSG00000222404	RN7SKP281
ENSG00000077157.19	1465.35	0.706286	0.121151	5.82978	5.55019e-09	5.84333e-07	ENSG00000077157	PPP1R12B			ENSG00000271765.1	3.81062	1.01197	0.21879	4.62531	3.74037e-06	0.000115289	ENSG00000271765	RN7SKP299																												ENSG00000271765	RN7SKP299
ENSG00000077232.15	8667.23	-0.0504812	0.0808773	-0.62417	0.532516	0.687466	ENSG00000077232	DNAJC10			ENSG00000200867.1	0.922802	2.16522	0.428368	5.05459	4.31314e-07	2.0439e-05	ENSG00000200867	RN7SKP36																												ENSG00000200867	RN7SKP36
ENSG00000077235.16	4915.83	-0.0501919	0.079694	-0.629808	0.52882	0.684512	ENSG00000077235	GTF3C1			ENSG00000201364.1	1.00931	1.93379	0.38642	5.00438	5.60416e-07	2.51454e-05	ENSG00000201364	RN7SKP37																												ENSG00000201364	RN7SKP37
ENSG00000077238.12	1704.03	0.347839	0.151361	2.29807	0.0215577	0.0793949	ENSG00000077238	IL4R			ENSG00000202217.1	0.461266	2.39193	0.461552	5.18237	2.19089e-07	1.20478e-05	ENSG00000202217	RN7SKP47																												ENSG00000202217	RN7SKP47
ENSG00000077254.13	3237.66	-0.259003	0.0696593	-3.71814	0.000200697	0.00248889	ENSG00000077254	USP33			ENSG00000201901.1	0.941954	1.83141	0.36149	5.06628	4.05665e-07	1.94869e-05	ENSG00000201901	RN7SKP48																												ENSG00000201901	RN7SKP48
ENSG00000077264.13	112.373	-0.488634	0.264904	-1.84457	0.0651007	0.17342	ENSG00000077264	PAK3			ENSG00000201564.1	0.625687	1.17207	0.342662	3.4205	0.000625067	0.0058886	ENSG00000201564	RN7SKP50																												ENSG00000201564	RN7SKP50
ENSG00000077274.8	664.717	0.525829	0.316227	1.66282	0.0963483	0.226237	ENSG00000077274	CAPN6			ENSG00000222713.1	0.515646	2.20056	0.79621	2.76379	0.0057134	0.0304984	ENSG00000222713	RN7SKP51																												ENSG00000222713	RN7SKP51
ENSG00000077279.15	2.53021	0.520829	0.454083	1.14699	0.251385	0.425883	ENSG00000077279	DCX			ENSG00000201758.1	0.941526	1.36524	0.36132	3.77848	0.000157788	0.00208073	ENSG00000201758	RN7SKP55																												ENSG00000201758	RN7SKP55
ENSG00000077312.7	5888.27	0.121111	0.0653781	1.85248	0.0639575	0.171155	ENSG00000077312	SNRPA			ENSG00000222445.1	0.551915	1.2082	0.383578	3.14981	0.00163376	0.0120301	ENSG00000222445	RN7SKP56																												ENSG00000222445	RN7SKP56
ENSG00000077327.14	115.128	-0.696637	0.430838	-1.61694	0.105892	0.240908	ENSG00000077327	SPAG6			ENSG00000253057.1	0.487542	1.16201	0.413051	2.81323	0.00490463	0.0272642	ENSG00000253057	RN7SKP57																												ENSG00000253057	RN7SKP57
ENSG00000077348.7	2667.87	0.190971	0.111514	1.71253	0.0867993	0.210746	ENSG00000077348	EXOSC5			ENSG00000201428.1	14.0342	1.94774	0.256326	7.5987	2.99119e-14	1.7942e-11	ENSG00000201428	RN7SKP71																												ENSG00000201428	RN7SKP71
ENSG00000077380.14	4651.67	-0.0840249	0.0671177	-1.2519	0.210605	0.379871	ENSG00000077380	DYNC1I2			ENSG00000199940.1	0.899912	1.23618	0.391838	3.15483	0.0016059	0.0118613	ENSG00000199940	RN7SKP75																												ENSG00000199940	RN7SKP75
ENSG00000077420.14	752.726	0.285919	0.170426	1.67767	0.093411	0.221591	ENSG00000077420	APBB1IP			ENSG00000200243.1	3.76014	1.89249	0.335577	5.6395	1.70547e-08	1.4697e-06	ENSG00000200243	RN7SKP79																												ENSG00000200243	RN7SKP79
ENSG00000077454.14	1651.32	0.136879	0.0960703	1.42478	0.154222	0.309682	ENSG00000077454	LRCH4			ENSG00000222969.1	1.12285	1.13135	0.29568	3.82625	0.000130109	0.00178815	ENSG00000222969	RN7SKP8																												ENSG00000222969	RN7SKP8
ENSG00000077458.11	962.918	-0.143209	0.0756953	-1.89191	0.0585028	0.160757	ENSG00000077458	FAM76B			ENSG00000202058.1	36.1695	1.2213	0.139801	8.736	2.4152e-18	5.00462e-15	ENSG00000202058	RN7SKP80																												ENSG00000202058	RN7SKP80
ENSG00000077463.13	1105.31	0.29454	0.0799596	3.68361	0.000229955	0.00276086	ENSG00000077463	SIRT6			ENSG00000201793.1	7.90083	1.96546	0.256062	7.6757	1.64518e-14	1.0135e-11	ENSG00000201793	RN7SKP9																												ENSG00000201793	RN7SKP9
ENSG00000077498.8	1.86927	1.19555	0.401273	2.97939	0.00288826	0.0183253	ENSG00000077498	TYR			ENSG00000199883.1	2.81681	1.78441	0.258987	6.88994	5.58142e-12	1.68503e-09	ENSG00000199883	RN7SKP90																												ENSG00000199883	RN7SKP90
ENSG00000077514.7	1508.75	-0.472729	0.0790194	-5.98245	2.19812e-09	2.7304e-07	ENSG00000077514	POLD3			ENSG00000222976.1	0.766428	1.97972	0.403478	4.90662	9.26572e-07	3.80206e-05	ENSG00000222976	RN7SKP94																												ENSG00000222976	RN7SKP94
ENSG00000077522.11	38.0239	-1.06285	0.239333	-4.4409	8.95816e-06	0.000229424	ENSG00000077522	ACTN2			ENSG00000243548.3	0.283927	1.59569	0.628551	2.53869	0.011127	0.0494873	ENSG00000243548	RN7SL101P																												ENSG00000243548	RN7SL101P
ENSG00000077549.16	16718.6	0.0248545	0.0703568	0.353264	0.72389	0.830685	ENSG00000077549	CAPZB			ENSG00000243704.3	1.31717	1.35113	0.279439	4.83513	1.33057e-06	5.08262e-05	ENSG00000243704	RN7SL105P																												ENSG00000243704	RN7SL105P
ENSG00000077585.12	1328.47	-0.38571	0.11746	-3.28375	0.00102437	0.00854177	ENSG00000077585	GPR137B			ENSG00000243424.2	0.402743	2.06338	0.560453	3.68163	0.000231743	0.00278013	ENSG00000243424	RN7SL107P																												ENSG00000243424	RN7SL107P
ENSG00000077616.9	115.403	-0.335922	0.194928	-1.72331	0.0848323	0.207459	ENSG00000077616	NAALAD2			ENSG00000240474.3	1.44501	2.26015	0.34105	6.62704	3.42482e-11	8.13163e-09	ENSG00000240474	RN7SL116P																												ENSG00000240474	RN7SL116P
ENSG00000077684.14	1970.71	0.124805	0.0802793	1.55464	0.120033	0.262097	ENSG00000077684	JADE1			ENSG00000266420.2	3.07923	1.22696	0.201374	6.09295	1.10847e-09	1.56931e-07	ENSG00000266420	RN7SL118P																												ENSG00000266420	RN7SL118P
ENSG00000077713.17	1131.5	0.0337663	0.111783	0.302069	0.762599	0.857581	ENSG00000077713	SLC25A43			ENSG00000266863.2	1.76715	1.1089	0.288187	3.84785	0.000119158	0.00166986	ENSG00000266863	RN7SL123P																												ENSG00000266863	RN7SL123P
ENSG00000077721.14	3628.44	-0.199731	0.0826332	-2.41708	0.0156456	0.0631519	ENSG00000077721	UBE2A			ENSG00000244514.3	0.971845	2.41262	0.388387	6.21189	5.23516e-10	8.46296e-08	ENSG00000244514	RN7SL125P																												ENSG00000244514	RN7SL125P
ENSG00000077782.18	11411.2	-0.216329	0.156791	-1.37972	0.167672	0.326694	ENSG00000077782	FGFR1			ENSG00000276281.1	0.760752	1.47283	0.354535	4.15425	3.26353e-05	0.000622228	ENSG00000276281	RN7SL126P																												ENSG00000276281	RN7SL126P
ENSG00000077800.10	4.4358	0.113831	0.244521	0.465525	0.641555	0.771896	ENSG00000077800	FKBP6			ENSG00000242175.3	0.88209	1.6454	0.338747	4.85732	1.18983e-06	4.6659e-05	ENSG00000242175	RN7SL127P																												ENSG00000242175	RN7SL127P
ENSG00000077935.15	201.222	-0.67517	0.217881	-3.0988	0.00194303	0.0136693	ENSG00000077935	SMC1B			ENSG00000240869.3	9.65817	1.99487	0.258505	7.71694	1.19154e-14	7.98806e-12	ENSG00000240869	RN7SL128P																												ENSG00000240869	RN7SL128P
ENSG00000077942.16	10872.7	0.00699059	0.175838	0.0397557	0.968288	0.981595	ENSG00000077942	FBLN1			ENSG00000243398.3	0.954892	1.43517	0.343244	4.1812	2.89979e-05	0.000565652	ENSG00000243398	RN7SL141P																												ENSG00000243398	RN7SL141P
ENSG00000077943.7	132.535	0.620795	0.151946	4.08562	4.39593e-05	0.000779452	ENSG00000077943	ITGA8			ENSG00000242559.3	1.19536	1.2951	0.286883	4.51438	6.3503e-06	0.000176627	ENSG00000242559	RN7SL144P																												ENSG00000242559	RN7SL144P
ENSG00000077984.5	402.71	0.583434	0.198433	2.9402	0.00327997	0.0201406	ENSG00000077984	CST7			ENSG00000263988.2	0.379462	1.85414	0.549494	3.37427	0.000740126	0.00671045	ENSG00000263988	RN7SL147P																												ENSG00000263988	RN7SL147P
ENSG00000078018.18	981.546	-0.0380431	0.198712	-0.191449	0.848174	0.910669	ENSG00000078018	MAP2			ENSG00000266720.2	1.39407	1.39603	0.410738	3.39884	0.000676735	0.00625219	ENSG00000266720	RN7SL14P																												ENSG00000266720	RN7SL14P
ENSG00000078043.14	2264.91	-0.0056543	0.0904098	-0.0625408	0.950132	0.971858	ENSG00000078043	PIAS2			ENSG00000244230.3	1.20357	2.43904	0.369712	6.59713	4.19197e-11	9.70047e-09	ENSG00000244230	RN7SL151P																												ENSG00000244230	RN7SL151P
ENSG00000078053.15	193.698	-0.0556356	0.234295	-0.237459	0.812301	0.888708	ENSG00000078053	AMPH			ENSG00000264573.2	1.61866	1.22608	0.269937	4.5421	5.56973e-06	0.00015909	ENSG00000264573	RN7SL15P																												ENSG00000264573	RN7SL15P
ENSG00000078061.11	6143.25	-0.0930287	0.0919892	-1.0113	0.311873	0.489814	ENSG00000078061	ARAF			ENSG00000241159.3	4.51084	1.05788	0.243169	4.35037	1.3591e-05	0.000318382	ENSG00000241159	RN7SL160P																												ENSG00000241159	RN7SL160P
ENSG00000078070.10	2572.96	-0.309259	0.081079	-3.81429	0.000136574	0.0018574	ENSG00000078070	MCCC1			ENSG00000275014.1	0.645771	1.13378	0.397618	2.85142	0.00435238	0.0249136	ENSG00000275014	RN7SL166P																												ENSG00000275014	RN7SL166P
ENSG00000078081.6	1663.97	-0.275163	0.19773	-1.39161	0.164041	0.322094	ENSG00000078081	LAMP3			ENSG00000243333.3	0.406924	1.22671	0.451589	2.71642	0.00659917	0.0338513	ENSG00000243333	RN7SL174P																												ENSG00000243333	RN7SL174P
ENSG00000078098.12	725.729	0.333205	0.27393	1.21639	0.223838	0.395493	ENSG00000078098	FAP			ENSG00000240299.3	2.649	1.02122	0.254012	4.02035	5.81111e-05	0.000958087	ENSG00000240299	RN7SL187P																												ENSG00000240299	RN7SL187P
ENSG00000078114.17	754.145	-0.13275	0.198841	-0.66762	0.504376	0.665326	ENSG00000078114	NEBL			ENSG00000241625.3	0.521063	1.64831	0.397852	4.14303	3.42749e-05	0.00064353	ENSG00000241625	RN7SL18P																												ENSG00000241625	RN7SL18P
ENSG00000078124.10	1766.57	-0.121395	0.110345	-1.10014	0.271273	0.447218	ENSG00000078124	ACER3			ENSG00000274012.1	2702.3	2.56295	0.258164	9.92763	3.15668e-23	1.30821e-19	ENSG00000274012	RN7SL2																												ENSG00000274012	RN7SL2
ENSG00000078140.12	5373.97	-0.117212	0.0676653	-1.73223	0.083232	0.204854	ENSG00000078140	UBE2K			ENSG00000275961.1	0.385986	1.79734	0.580487	3.09627	0.00195973	0.0137549	ENSG00000275961	RN7SL210P																												ENSG00000275961	RN7SL210P
ENSG00000078142.10	1560.24	-0.166731	0.0845888	-1.97108	0.0487147	0.141296	ENSG00000078142	PIK3C3			ENSG00000242066.3	0.829627	2.01601	0.416285	4.84286	1.27981e-06	4.94848e-05	ENSG00000242066	RN7SL214P																												ENSG00000242066	RN7SL214P
ENSG00000078177.12	788.494	-0.0411744	0.0988807	-0.416405	0.677114	0.797325	ENSG00000078177	N4BP2			ENSG00000244194.3	0.315694	2.15448	0.727649	2.96088	0.00306762	0.0191671	ENSG00000244194	RN7SL218P																												ENSG00000244194	RN7SL218P
ENSG00000078237.5	702.209	-0.221488	0.112054	-1.97662	0.048085	0.140058	ENSG00000078237	TIGAR			ENSG00000266467.2	4.81905	1.40145	0.191951	7.30106	2.85501e-13	1.26361e-10	ENSG00000266467	RN7SL220P																												ENSG00000266467	RN7SL220P
ENSG00000078246.14	3180.06	-0.0582631	0.0905284	-0.643589	0.519842	0.677649	ENSG00000078246	TULP3			ENSG00000264916.2	1.79105	1.7737	0.319274	5.55543	2.76936e-08	2.20326e-06	ENSG00000264916	RN7SL230P																												ENSG00000264916	RN7SL230P
ENSG00000078269.12	1318.9	0.0873356	0.101422	0.861112	0.389176	0.563791	ENSG00000078269	SYNJ2			ENSG00000264767.2	0.500314	1.05001	0.40078	2.6199	0.00879543	0.0418274	ENSG00000264767	RN7SL237P																												ENSG00000264767	RN7SL237P
ENSG00000078295.14	91.9056	0.0667288	0.334129	0.19971	0.841708	0.906728	ENSG00000078295	ADCY2			ENSG00000239953.3	1.01716	1.59925	0.348199	4.59292	4.37085e-06	0.000131002	ENSG00000239953	RN7SL273P																												ENSG00000239953	RN7SL273P
ENSG00000078304.18	6500.89	-0.0304618	0.0671245	-0.453811	0.649965	0.777853	ENSG00000078304	PPP2R5C			ENSG00000275090.1	1.5369	2.34976	0.333334	7.04927	1.7986e-12	6.259e-10	ENSG00000275090	RN7SL296P																												ENSG00000275090	RN7SL296P
ENSG00000078319.8	869.04	-0.121173	0.0856018	-1.41554	0.15691	0.313094	ENSG00000078319	PMS2P1			ENSG00000240183.3	1.99285	1.62717	0.29059	5.59956	2.14901e-08	1.78121e-06	ENSG00000240183	RN7SL297P																												ENSG00000240183	RN7SL297P
ENSG00000078328.18	164.402	-0.31743	0.364836	-0.870063	0.384266	0.559486	ENSG00000078328	RBFOX1			ENSG00000278771.1	46.0423	2.13804	0.276447	7.73397	1.0424e-14	7.09253e-12	ENSG00000278771	RN7SL3																												ENSG00000278771	RN7SL3
ENSG00000078369.16	24253.2	-0.242847	0.0706036	-3.43958	0.000582615	0.00559387	ENSG00000078369	GNB1			ENSG00000265813.2	1.08849	1.88172	0.37126	5.06847	4.01034e-07	1.93255e-05	ENSG00000265813	RN7SL300P																												ENSG00000265813	RN7SL300P
ENSG00000078399.14	109.569	0.380325	0.351061	1.08336	0.278649	0.455096	ENSG00000078399	HOXA9			ENSG00000243951.1	1.20657	1.20111	0.33952	3.53766	0.000403692	0.0042238	ENSG00000243951	RN7SL308P																												ENSG00000243951	RN7SL308P
ENSG00000078401.6	764.349	0.98674	0.195772	5.04026	4.64908e-07	2.15603e-05	ENSG00000078401	EDN1			ENSG00000243845.3	0.992711	1.87434	0.326382	5.74278	9.31342e-09	8.80313e-07	ENSG00000243845	RN7SL30P																												ENSG00000243845	RN7SL30P
ENSG00000078403.15	2334.9	-0.194659	0.0833704	-2.33487	0.01955	0.0741084	ENSG00000078403	MLLT10			ENSG00000242668.3	0.383481	1.43652	0.414895	3.46238	0.000535429	0.00523229	ENSG00000242668	RN7SL317P																												ENSG00000242668	RN7SL317P
ENSG00000078487.16	282.047	-0.0541268	0.117405	-0.461027	0.644779	0.773962	ENSG00000078487	ZCWPW1			ENSG00000277483.1	0.751474	2.03376	0.413839	4.91437	8.90677e-07	3.67118e-05	ENSG00000277483	RN7SL321P																												ENSG00000277483	RN7SL321P
[truncated: 59,056 more rows]
