# Supplementary material for: Clinicopathological and functional evaluation of replication protein A in epithelial ovarian cancers: A target validation study
Source: Transl Oncol. 2026 Feb 17;66:102709. doi: 10.1016/j.tranon.2026.102709 (PMC12925576; doi:10.1016/j.tranon.2026.102709)
Supplement: Supplementary file 5 [file mmc5.xlsx]

## Sheet: Q1_v_Q4_OVR1
RPA1 Q1 v Q4 differential gene analysis
	baseMean	log2FoldChange	lfcSE	stat	pvalue	padj	Ensembl ID	Gene			High in Q4	baseMean	log2FoldChange	lfcSE	stat	pvalue	padj	Ensembl ID	Gene			High in Q1		baseMean	log2FoldChange	lfcSE	stat	pvalue	padj	Ensembl ID	Gene
ENSG00000253000.1	1.96532	5.13304	0.819404	6.26436	3.74e-10	2.17e-08	ENSG00000253000	RNU1-45P			ENSG00000111249.12	108.428	-3.51043	0.347163	-10.1118	4.9e-24	1.63e-20	ENSG00000111249	CUX2				ENSG00000253000.1	1.96532	5.13304	0.819404	6.26436	3.74e-10	2.17e-08	ENSG00000253000	RNU1-45P
ENSG00000206917.1	2.75533	5.02842	0.783521	6.41772	1.38e-10	8.97e-09	ENSG00000206917	RNU1-52P			ENSG00000221882.2	8.75499	-3.47832	0.573646	-6.06352	1.33e-09	6.41e-08	ENSG00000221882	OR3A2				ENSG00000206917.1	2.75533	5.02842	0.783521	6.41772	1.38e-10	8.97e-09	ENSG00000206917	RNU1-52P
ENSG00000206588.1	20.8973	5.01768	0.382634	13.1135	2.75e-39	3.22e-35	ENSG00000206588	RNU1-28P			ENSG00000227059.5	8.21355	-3.45214	0.694851	-4.96817	6.76e-07	1.32e-05	ENSG00000227059	ANHX				ENSG00000206588.1	20.8973	5.01768	0.382634	13.1135	2.75e-39	3.22e-35	ENSG00000206588	RNU1-28P
ENSG00000238833.1	2.78678	4.33293	0.783551	5.52987	3.2e-08	9.88e-07	ENSG00000238833	RNU1-131P			ENSG00000134595.7	80.1065	-3.40292	0.395056	-8.61375	7.07e-18	4.4e-15	ENSG00000134595	SOX3				ENSG00000238833.1	2.78678	4.33293	0.783551	5.52987	3.2e-08	9.88e-07	ENSG00000238833	RNU1-131P
ENSG00000207154.1	3.42376	4.22417	0.642972	6.56976	5.04e-11	3.74e-09	ENSG00000207154	RNU1-46P			ENSG00000163207.6	3.66676	-3.2076	0.646038	-4.96503	6.87e-07	1.34e-05	ENSG00000163207	IVL				ENSG00000207154.1	3.42376	4.22417	0.642972	6.56976	5.04e-11	3.74e-09	ENSG00000207154	RNU1-46P
ENSG00000239023.1	5.32724	4.00624	0.684385	5.85377	4.81e-09	1.93e-07	ENSG00000239023	RNU1-98P			ENSG00000163081.2	1.1566	-3.1591	0.987738	-3.19832	0.00138232	0.00762015	ENSG00000163081	CCDC140				ENSG00000239023.1	5.32724	4.00624	0.684385	5.85377	4.81e-09	1.93e-07	ENSG00000239023	RNU1-98P
ENSG00000200807.1	6.3452	3.8917	0.756271	5.1459	2.66e-07	5.99e-06	ENSG00000200807	RNU1-32P			ENSG00000256484.1	3.03248	-2.99299	0.615613	-4.8618	1.16e-06	2.08e-05	ENSG00000256484	AC140118.1				ENSG00000200807.1	6.3452	3.8917	0.756271	5.1459	2.66e-07	5.99e-06	ENSG00000200807	RNU1-32P
ENSG00000252209.1	1.22228	3.88544	0.87605	4.43518	9.2e-06	0.000119314	ENSG00000252209	RNU1-48P			ENSG00000180090.4	2.7729	-2.99274	0.611601	-4.89329	9.92e-07	1.83e-05	ENSG00000180090	OR3A1				ENSG00000252209.1	1.22228	3.88544	0.87605	4.43518	9.2e-06	0.000119314	ENSG00000252209	RNU1-48P
ENSG00000251966.2	0.715324	3.88353	0.831989	4.66777	3.04e-06	4.72e-05	ENSG00000251966				ENSG00000225127.2	7.36874	-2.93626	0.625708	-4.69271	2.7e-06	4.26e-05	ENSG00000225127	LINC00237				ENSG00000251966.2	0.715324	3.88353	0.831989	4.66777	3.04e-06	4.72e-05	ENSG00000251966
ENSG00000207182.1	31.5355	3.85555	0.869318	4.43514	9.2e-06	0.000119314	ENSG00000207182	RNU1-44P			ENSG00000260426.1	1.90817	-2.82923	0.610304	-4.63577	3.56e-06	5.36e-05	ENSG00000260426	AC008060.4				ENSG00000207182.1	31.5355	3.85555	0.869318	4.43514	9.2e-06	0.000119314	ENSG00000207182	RNU1-44P
ENSG00000252850.1	1.63169	3.84979	0.819947	4.69517	2.66e-06	4.22e-05	ENSG00000252850	RNU1-117P			ENSG00000171804.8	54.2298	-2.82665	0.332545	-8.50006	1.89e-17	1.05e-14	ENSG00000171804	WDR87				ENSG00000252850.1	1.63169	3.84979	0.819947	4.69517	2.66e-06	4.22e-05	ENSG00000252850	RNU1-117P
ENSG00000199773.1	0.671022	3.83804	0.997695	3.84691	0.000119617	0.00101954	ENSG00000199773	RNU1-76P			ENSG00000254302.1	2.11811	-2.81414	0.750671	-3.74883	0.000177662	0.00141584	ENSG00000254302	AC087855.2				ENSG00000199773.1	0.671022	3.83804	0.997695	3.84691	0.000119617	0.00101954	ENSG00000199773	RNU1-76P
ENSG00000200197.1	591.53	3.68001	0.893936	4.11663	3.84e-05	0.000393268	ENSG00000200197	RNU1-21P			ENSG00000156925.10	20.0695	-2.79033	0.521322	-5.35241	8.68e-08	2.33e-06	ENSG00000156925	ZIC3				ENSG00000200197.1	591.53	3.68001	0.893936	4.11663	3.84e-05	0.000393268	ENSG00000200197	RNU1-21P
ENSG00000200903.1	13.4499	3.62907	0.622863	5.82644	5.66e-09	2.22e-07	ENSG00000200903	RNU1-42P			ENSG00000218672.1	2.07048	-2.7672	0.560841	-4.93401	8.06e-07	1.54e-05	ENSG00000218672	AC008060.1				ENSG00000200903.1	13.4499	3.62907	0.622863	5.82644	5.66e-09	2.22e-07	ENSG00000200903	RNU1-42P
ENSG00000206629.1	11.096	3.62461	0.601072	6.03025	1.64e-09	7.65e-08	ENSG00000206629	RNU1-63P			ENSG00000166558.9	36.8326	-2.64355	0.385804	-6.85204	7.28e-12	7.27e-10	ENSG00000166558	SLC38A8				ENSG00000206629.1	11.096	3.62461	0.601072	6.03025	1.64e-09	7.65e-08	ENSG00000206629	RNU1-63P
ENSG00000206737.1	76.1816	3.49939	0.494932	7.07044	1.54e-12	1.95e-10	ENSG00000206737	RNVU1-18			ENSG00000171199.8	2.64915	-2.64137	0.707458	-3.7336	0.000188761	0.00148629	ENSG00000171199	OPRPN				ENSG00000206737.1	76.1816	3.49939	0.494932	7.07044	1.54e-12	1.95e-10	ENSG00000206737	RNVU1-18
ENSG00000199469.1	4.14395	3.49237	0.656968	5.31588	1.06e-07	2.76e-06	ENSG00000199469	RNU1-62P			ENSG00000278531.1	9.22456	-2.63435	0.539121	-4.88638	1.03e-06	1.88e-05	ENSG00000278531	AL512324.3				ENSG00000199469.1	4.14395	3.49237	0.656968	5.31588	1.06e-07	2.76e-06	ENSG00000199469	RNU1-62P
ENSG00000201321.1	7.4482	3.47107	0.480276	7.22725	4.93e-13	7.38e-11	ENSG00000201321	RNA5S9			ENSG00000239311.1	2.28457	-2.56882	0.922682	-2.78408	0.00536803	0.0225395	ENSG00000239311	AC092916.1				ENSG00000201321.1	7.4482	3.47107	0.480276	7.22725	4.93e-13	7.38e-11	ENSG00000201321	RNA5S9
ENSG00000201291.1	3.75361	3.42915	0.637096	5.38247	7.35e-08	2.02e-06	ENSG00000201291	RNU1-34P			ENSG00000204347.3	25.4308	-2.55959	0.488807	-5.23641	1.64e-07	4e-06	ENSG00000204347	BTBD17				ENSG00000201291.1	3.75361	3.42915	0.637096	5.38247	7.35e-08	2.02e-06	ENSG00000201291	RNU1-34P
ENSG00000212550.1	1.08039	3.41995	0.658703	5.19195	2.08e-07	4.88e-06	ENSG00000212550	RNU1-78P			ENSG00000237510.6	15.8752	-2.54597	0.440657	-5.77767	7.57e-09	2.84e-07	ENSG00000237510	GPAT2P1				ENSG00000212550.1	1.08039	3.41995	0.658703	5.19195	2.08e-07	4.88e-06	ENSG00000212550	RNU1-78P
ENSG00000212170.1	11.3595	3.38487	0.571111	5.92681	3.09e-09	1.32e-07	ENSG00000212170	RNU1-77P			ENSG00000186895.2	55.4987	-2.5208	0.524441	-4.80665	1.53e-06	2.64e-05	ENSG00000186895	FGF3				ENSG00000212170.1	11.3595	3.38487	0.571111	5.92681	3.09e-09	1.32e-07	ENSG00000212170	RNU1-77P
ENSG00000200176.1	11.3246	3.3767	0.423307	7.97696	1.5e-15	4.67e-13	ENSG00000200176	RNU1-19P			ENSG00000165643.9	5.15506	-2.51035	0.480792	-5.22128	1.78e-07	4.28e-06	ENSG00000165643	SOHLH1				ENSG00000200176.1	11.3246	3.3767	0.423307	7.97696	1.5e-15	4.67e-13	ENSG00000200176	RNU1-19P
ENSG00000206820.1	6.79531	3.35795	0.565642	5.93653	2.91e-09	1.25e-07	ENSG00000206820	RNU1-138P			ENSG00000172987.11	71.5256	-2.50247	0.417947	-5.98753	2.13e-09	9.61e-08	ENSG00000172987	HPSE2				ENSG00000206820.1	6.79531	3.35795	0.565642	5.93653	2.91e-09	1.25e-07	ENSG00000206820	RNU1-138P
ENSG00000253089.1	0.838936	3.34803	0.600546	5.57498	2.48e-08	7.87e-07	ENSG00000253089	RNU1-104P			ENSG00000275312.1	7.50977	-2.49236	0.519027	-4.80199	1.57e-06	2.69e-05	ENSG00000275312	AL512324.1				ENSG00000253089.1	0.838936	3.34803	0.600546	5.57498	2.48e-08	7.87e-07	ENSG00000253089	RNU1-104P
ENSG00000207339.1	1.44286	3.31951	0.58034	5.71993	1.07e-08	3.81e-07	ENSG00000207339				ENSG00000262670.4	4.71438	-2.49131	0.679314	-3.66739	0.000245041	0.00185051	ENSG00000262670					ENSG00000207339.1	1.44286	3.31951	0.58034	5.71993	1.07e-08	3.81e-07	ENSG00000207339
ENSG00000206835.1	1.49671	3.31474	0.519422	6.3816	1.75e-10	1.11e-08	ENSG00000206835	RNU1-74P			ENSG00000227640.2	11.8782	-2.47974	0.404392	-6.13203	8.68e-10	4.44e-08	ENSG00000227640	SOX21-AS1				ENSG00000206835.1	1.49671	3.31474	0.519422	6.3816	1.75e-10	1.11e-08	ENSG00000206835	RNU1-74P
ENSG00000206596.1	20.2491	3.28383	0.399179	8.22646	1.93e-16	8.11e-14	ENSG00000206596	RNU1-27P			ENSG00000178919.8	48.5464	-2.47822	0.378779	-6.54265	6.04e-11	4.38e-09	ENSG00000178919	FOXE1				ENSG00000206596.1	20.2491	3.28383	0.399179	8.22646	1.93e-16	8.11e-14	ENSG00000206596	RNU1-27P
ENSG00000153002.10	126.583	3.26637	0.384232	8.50104	1.88e-17	1.05e-14	ENSG00000153002	CPB1			ENSG00000145808.7	41.4402	-2.4739	0.396021	-6.24689	4.19e-10	2.38e-08	ENSG00000145808	ADAMTS19				ENSG00000153002.10	126.583	3.26637	0.384232	8.50104	1.88e-17	1.05e-14	ENSG00000153002	CPB1
ENSG00000132703.3	1.61414	3.26361	0.862929	3.78201	0.000155565	0.00127363	ENSG00000132703	APCS			ENSG00000171505.5	16.884	-2.43207	0.535565	-4.54113	5.6e-06	7.85e-05	ENSG00000171505	OR1N1				ENSG00000132703.3	1.61414	3.26361	0.862929	3.78201	0.000155565	0.00127363	ENSG00000132703	APCS
ENSG00000199932.1	10.0969	3.22529	0.5794	5.56662	2.6e-08	8.22e-07	ENSG00000199932	RNU1-18P			ENSG00000125285.5	22.2926	-2.40567	0.406136	-5.92332	3.16e-09	1.35e-07	ENSG00000125285	SOX21				ENSG00000199932.1	10.0969	3.22529	0.5794	5.56662	2.6e-08	8.22e-07	ENSG00000199932	RNU1-18P
ENSG00000206702.1	29.7031	3.2019	0.397106	8.06309	7.44e-16	2.59e-13	ENSG00000206702	RNU1-11P			ENSG00000169347.15	0.929394	-2.40303	0.56124	-4.28165	1.86e-05	0.00021517	ENSG00000169347	GP2				ENSG00000206702.1	29.7031	3.2019	0.397106	8.06309	7.44e-16	2.59e-13	ENSG00000206702	RNU1-11P
ENSG00000271739.1	1.17826	3.18433	0.624349	5.10024	3.39e-07	7.38e-06	ENSG00000271739	RNU1-29P			ENSG00000250887.1	0.822011	-2.39372	0.767312	-3.11962	0.00181087	0.00944421	ENSG00000250887	AC106872.10				ENSG00000271739.1	1.17826	3.18433	0.624349	5.10024	3.39e-07	7.38e-06	ENSG00000271739	RNU1-29P
ENSG00000222489.1	25.5032	3.17718	0.314789	10.093	5.93e-24	1.85e-20	ENSG00000222489	SNORA79B			ENSG00000249955.1	10.8423	-2.3846	0.581759	-4.09895	4.15e-05	0.000418873	ENSG00000249955	AC084866.1				ENSG00000222489.1	25.5032	3.17718	0.314789	10.093	5.93e-24	1.85e-20	ENSG00000222489	SNORA79B
ENSG00000265179.5	3.61656	3.15529	0.475514	6.63553	3.23e-11	2.57e-09	ENSG00000265179	AP000894.2			ENSG00000260763.1	3.71254	-2.38351	0.533438	-4.4682	7.89e-06	0.00010462	ENSG00000260763	AC106799.3				ENSG00000265179.5	3.61656	3.15529	0.475514	6.63553	3.23e-11	2.57e-09	ENSG00000265179	AP000894.2
ENSG00000240606.3	0.949513	3.1422	0.461865	6.8033	1.02e-11	9.83e-10	ENSG00000240606	RN7SL564P			ENSG00000183862.5	1.76715	-2.33462	0.754622	-3.09375	0.00197642	0.0101312	ENSG00000183862	CNGA2				ENSG00000240606.3	0.949513	3.1422	0.461865	6.8033	1.02e-11	9.83e-10	ENSG00000240606	RN7SL564P
ENSG00000201185.1	52.3677	3.13842	0.358195	8.76175	1.92e-18	1.52e-15	ENSG00000201185	RNA5SP202			ENSG00000231817.6	1.39696	-2.3294	0.514177	-4.53035	5.89e-06	8.21e-05	ENSG00000231817	LINC01198				ENSG00000201185.1	52.3677	3.13842	0.358195	8.76175	1.92e-18	1.52e-15	ENSG00000201185	RNA5SP202
ENSG00000201910.1	5.25193	3.12727	0.83766	3.73334	0.000188959	0.00148735	ENSG00000201910	RNU1-140P			ENSG00000102290.20	17.9455	-2.32584	0.434546	-5.35234	8.68e-08	2.33e-06	ENSG00000102290	PCDH11X				ENSG00000201910.1	5.25193	3.12727	0.83766	3.73334	0.000188959	0.00148735	ENSG00000201910	RNU1-140P
ENSG00000200296.1	16.5765	3.12567	0.568927	5.49397	3.93e-08	1.17e-06	ENSG00000200296	RNU1-83P			ENSG00000138083.4	344.253	-2.32394	0.44501	-5.22222	1.77e-07	4.27e-06	ENSG00000138083	SIX3				ENSG00000200296.1	16.5765	3.12567	0.568927	5.49397	3.93e-08	1.17e-06	ENSG00000200296	RNU1-83P
ENSG00000272020.1	16.9966	3.12559	0.661052	4.7282	2.27e-06	3.68e-05	ENSG00000272020	RNU1-30P			ENSG00000142789.18	2.48951	-2.32219	0.574834	-4.03975	5.35e-05	0.000520577	ENSG00000142789	CELA3A				ENSG00000272020.1	16.9966	3.12559	0.661052	4.7282	2.27e-06	3.68e-05	ENSG00000272020	RNU1-30P
ENSG00000202199.1	0.517601	3.1073	0.772498	4.02241	5.76e-05	0.000553413	ENSG00000202199	RNU1-115P			ENSG00000146910.10	3.28007	-2.30737	0.554722	-4.1595	3.19e-05	0.000336959	ENSG00000146910	CNPY1				ENSG00000202199.1	0.517601	3.1073	0.772498	4.02241	5.76e-05	0.000553413	ENSG00000202199	RNU1-115P
ENSG00000207322.1	16.4016	3.10167	0.534059	5.80772	6.33e-09	2.44e-07	ENSG00000207322	RNU1-89P			ENSG00000269707.1	1.39855	-2.302	0.840121	-2.74008	0.00614234	0.0251014	ENSG00000269707	AC018730.2				ENSG00000207322.1	16.4016	3.10167	0.534059	5.80772	6.33e-09	2.44e-07	ENSG00000207322	RNU1-89P
ENSG00000202380.1	0.605991	3.0815	0.852696	3.61383	0.000301702	0.00220186	ENSG00000202380	RNU1-55P			ENSG00000157851.15	292.823	-2.29241	0.42678	-5.3714	7.81e-08	2.13e-06	ENSG00000157851	DPYSL5				ENSG00000202380.1	0.605991	3.0815	0.852696	3.61383	0.000301702	0.00220186	ENSG00000202380	RNU1-55P
ENSG00000200184.1	4.63698	3.06178	0.501172	6.10924	1e-09	5.02e-08	ENSG00000200184	RNU1-20P			ENSG00000253569.1	2.06963	-2.28049	0.793833	-2.87276	0.00406903	0.0181213	ENSG00000253569	VENTXP5				ENSG00000200184.1	4.63698	3.06178	0.501172	6.10924	1e-09	5.02e-08	ENSG00000200184	RNU1-20P
ENSG00000206908.1	35.777	3.0555	0.555514	5.50032	3.79e-08	1.14e-06	ENSG00000206908	RNU1-136P			ENSG00000173809.14	181.844	-2.26522	0.337968	-6.70245	2.05e-11	1.74e-09	ENSG00000173809	TDRD12				ENSG00000206908.1	35.777	3.0555	0.555514	5.50032	3.79e-08	1.14e-06	ENSG00000206908	RNU1-136P
ENSG00000202538.1	629.451	3.0463	0.334025	9.11996	7.52e-20	9.49e-17	ENSG00000202538	RNU4-2			ENSG00000040731.9	5.89197	-2.25281	0.457059	-4.92892	8.27e-07	1.57e-05	ENSG00000040731	CDH10				ENSG00000202538.1	629.451	3.0463	0.334025	9.11996	7.52e-20	9.49e-17	ENSG00000202538	RNU4-2
ENSG00000201643.1	27.6816	3.03959	0.303182	10.0256	1.18e-23	3.43e-20	ENSG00000201643	SNORA14A			ENSG00000182759.3	61.8592	-2.23747	0.295478	-7.57238	3.66e-14	7.07e-12	ENSG00000182759	MAFA				ENSG00000201643.1	27.6816	3.03959	0.303182	10.0256	1.18e-23	3.43e-20	ENSG00000201643	SNORA14A
ENSG00000207005.1	2.76091	2.99739	0.344066	8.71166	2.99e-18	2.22e-15	ENSG00000207005	RNU1-2			ENSG00000075035.8	142.184	-2.22474	0.335174	-6.63758	3.19e-11	2.54e-09	ENSG00000075035	WSCD2				ENSG00000207005.1	2.76091	2.99739	0.344066	8.71166	2.99e-18	2.22e-15	ENSG00000207005	RNU1-2
ENSG00000274618.1	23.3491	2.98332	0.276515	10.789	3.88e-27	1.81e-23	ENSG00000274618	HIST1H4F			ENSG00000150893.10	185.583	-2.21729	0.331945	-6.6797	2.39e-11	1.99e-09	ENSG00000150893	FREM2				ENSG00000274618.1	23.3491	2.98332	0.276515	10.789	3.88e-27	1.81e-23	ENSG00000274618	HIST1H4F
ENSG00000194297.2	1.54566	2.9631	0.632507	4.68469	2.8e-06	4.41e-05	ENSG00000194297	RNU1-75P			ENSG00000248370.1	2.3842	-2.19648	0.812597	-2.70304	0.00687082	0.0274551	ENSG00000248370	LINC02434				ENSG00000194297.2	1.54566	2.9631	0.632507	4.68469	2.8e-06	4.41e-05	ENSG00000194297	RNU1-75P
ENSG00000208892.1	7.75514	2.94452	0.388711	7.5751	3.59e-14	6.98e-12	ENSG00000208892	SNORA49			ENSG00000160505.14	30.4993	-2.19574	0.551961	-3.97808	6.95e-05	0.000648644	ENSG00000160505	NLRP4				ENSG00000208892.1	7.75514	2.94452	0.388711	7.5751	3.59e-14	6.98e-12	ENSG00000208892	SNORA49
ENSG00000252010.1	74.9556	2.93498	0.299802	9.78975	1.25e-22	3.06e-19	ENSG00000252010	SCARNA5			ENSG00000224586.5	1.31094	-2.16724	0.672387	-3.22321	0.00126763	0.00712038	ENSG00000224586	GPX5				ENSG00000252010.1	74.9556	2.93498	0.299802	9.78975	1.25e-22	3.06e-19	ENSG00000252010	SCARNA5
ENSG00000252681.1	0.39056	2.93298	1.18764	2.46958	0.0135272	0.0470495	ENSG00000252681	RNU1-97P			ENSG00000226519.1	1.76633	-2.15159	0.503754	-4.27112	1.94e-05	0.000223646	ENSG00000226519	LINC00390				ENSG00000252681.1	0.39056	2.93298	1.18764	2.46958	0.0135272	0.0470495	ENSG00000252681	RNU1-97P
ENSG00000200975.1	2.20837	2.92837	0.752454	3.89176	9.95e-05	0.000874569	ENSG00000200975	RNU1-7P			ENSG00000177551.5	1.54549	-2.1284	0.50858	-4.18498	2.85e-05	0.0003071	ENSG00000177551	NHLH2				ENSG00000200975.1	2.20837	2.92837	0.752454	3.89176	9.95e-05	0.000874569	ENSG00000200975	RNU1-7P
ENSG00000202125.1	2.14952	2.9208	0.421717	6.92596	4.33e-12	4.68e-10	ENSG00000202125	RNU1-100P			ENSG00000227683.1	19.0206	-2.11402	0.474491	-4.45535	8.38e-06	0.000109983	ENSG00000227683	AL358394.1				ENSG00000202125.1	2.14952	2.9208	0.421717	6.92596	4.33e-12	4.68e-10	ENSG00000202125	RNU1-100P
ENSG00000270722.1	43.899	2.90228	0.365936	7.93111	2.17e-15	6.34e-13	ENSG00000270722	RF00003			ENSG00000142484.6	3.59929	-2.11075	0.461624	-4.57245	4.82e-06	6.93e-05	ENSG00000142484	TM4SF5				ENSG00000270722.1	43.899	2.90228	0.365936	7.93111	2.17e-15	6.34e-13	ENSG00000270722	RF00003
ENSG00000275538.1	21.3333	2.86811	0.317303	9.03902	1.58e-19	1.8e-16	ENSG00000275538	RNVU1-19			ENSG00000119973.4	2.19357	-2.08949	0.421933	-4.95217	7.34e-07	1.42e-05	ENSG00000119973	PRLHR				ENSG00000275538.1	21.3333	2.86811	0.317303	9.03902	1.58e-19	1.8e-16	ENSG00000275538	RNVU1-19
ENSG00000199892.2	1.68086	2.86014	0.731308	3.91099	9.19e-05	0.000817545	ENSG00000199892	RNU1-17P			ENSG00000159409.13	16.216	-2.08255	0.32197	-6.46815	9.92e-11	6.7e-09	ENSG00000159409	CELF3				ENSG00000199892.2	1.68086	2.86014	0.731308	3.91099	9.19e-05	0.000817545	ENSG00000199892	RNU1-17P
ENSG00000263993.2	0.735246	2.85824	0.5231	5.46405	4.65e-08	1.36e-06	ENSG00000263993	RN7SL786P			ENSG00000152779.13	42.592	-2.07998	0.332118	-6.26278	3.78e-10	2.18e-08	ENSG00000152779	SLC16A12				ENSG00000263993.2	0.735246	2.85824	0.5231	5.46405	4.65e-08	1.36e-06	ENSG00000263993	RN7SL786P
ENSG00000212609.1	0.517286	2.84516	0.76091	3.73915	0.000184646	0.00146004	ENSG00000212609	RNU1-139P			ENSG00000240108.1	0.683143	-2.05651	0.59478	-3.4576	0.000545013	0.00357548	ENSG00000240108	NCOR1P1				ENSG00000212609.1	0.517286	2.84516	0.76091	3.73915	0.000184646	0.00146004	ENSG00000212609	RNU1-139P
ENSG00000238554.1	13.0091	2.84343	0.382666	7.43058	1.08e-13	1.88e-11	ENSG00000238554	RNU1-88P			ENSG00000169509.5	0.999126	-2.04916	0.825409	-2.4826	0.0130429	0.0456643	ENSG00000169509	CRCT1				ENSG00000238554.1	13.0091	2.84343	0.382666	7.43058	1.08e-13	1.88e-11	ENSG00000238554	RNU1-88P
ENSG00000207389.1	1.89154	2.83871	0.502233	5.65218	1.58e-08	5.37e-07	ENSG00000207389	RNU1-4			ENSG00000009709.10	1.92542	-2.04801	0.523949	-3.90881	9.28e-05	0.000824101	ENSG00000009709	PAX7				ENSG00000207389.1	1.89154	2.83871	0.502233	5.65218	1.58e-08	5.37e-07	ENSG00000207389	RNU1-4
ENSG00000278775.1	86.5147	2.83411	0.481503	5.88597	3.96e-09	1.63e-07	ENSG00000278775	RF01518			ENSG00000187122.15	116.935	-2.04735	0.269383	-7.60015	2.96e-14	5.93e-12	ENSG00000187122	SLIT1				ENSG00000278775.1	86.5147	2.83411	0.481503	5.88597	3.96e-09	1.63e-07	ENSG00000278775	RF01518
ENSG00000171711.2	14.851	2.82564	0.412159	6.85569	7.1e-12	7.13e-10	ENSG00000171711	DEFB4A			ENSG00000170178.6	0.769078	-2.04691	0.70334	-2.91026	0.00361123	0.0164816	ENSG00000170178	HOXD12				ENSG00000171711.2	14.851	2.82564	0.412159	6.85569	7.1e-12	7.13e-10	ENSG00000171711	DEFB4A
ENSG00000201227.1	17.236	2.82417	0.527029	5.35866	8.38e-08	2.27e-06	ENSG00000201227				ENSG00000249421.1	3.48516	-2.04542	0.496773	-4.11742	3.83e-05	0.000392272	ENSG00000249421	ADAMTS19-AS1				ENSG00000201227.1	17.236	2.82417	0.527029	5.35866	8.38e-08	2.27e-06	ENSG00000201227
ENSG00000159763.3	18.8138	2.82255	0.425482	6.63379	3.27e-11	2.6e-09	ENSG00000159763	PIP			ENSG00000279427.1	3.70265	-2.03701	0.491279	-4.14635	3.38e-05	0.000352277	ENSG00000279427	AC007490.1				ENSG00000159763.3	18.8138	2.82255	0.425482	6.63379	3.27e-11	2.6e-09	ENSG00000159763	PIP
ENSG00000274452.1	0.930437	2.82121	0.76875	3.66986	0.000242685	0.0018347	ENSG00000274452	RF00004			ENSG00000204121.2	19.1514	-2.03194	0.396555	-5.12399	2.99e-07	6.63e-06	ENSG00000204121	ECEL1P1				ENSG00000274452.1	0.930437	2.82121	0.76875	3.66986	0.000242685	0.0018347	ENSG00000274452	RF00004
ENSG00000244230.3	1.20357	2.82035	0.371318	7.59552	3.07e-14	6.08e-12	ENSG00000244230	RN7SL151P			ENSG00000185966.3	0.783287	-2.02775	0.710795	-2.85279	0.00433368	0.019051	ENSG00000185966	LCE3E				ENSG00000244230.3	1.20357	2.82035	0.371318	7.59552	3.07e-14	6.08e-12	ENSG00000244230	RN7SL151P
ENSG00000201922.1	4.66148	2.76314	0.783923	3.52476	0.000423874	0.00290852	ENSG00000201922	RNU1-43P			ENSG00000103460.15	132.97	-2.02439	0.388788	-5.20694	1.92e-07	4.57e-06	ENSG00000103460	TOX3				ENSG00000201922.1	4.66148	2.76314	0.783923	3.52476	0.000423874	0.00290852	ENSG00000201922	RNU1-43P
ENSG00000248474.1	1.10688	2.73167	0.794115	3.43989	0.000581947	0.00377417	ENSG00000248474	LINC02122			ENSG00000175664.8	3.93823	-2.02234	0.492912	-4.10284	4.08e-05	0.000413758	ENSG00000175664	TEX26				ENSG00000248474.1	1.10688	2.73167	0.794115	3.43989	0.000581947	0.00377417	ENSG00000248474	LINC02122
ENSG00000205649.6	0.749782	2.7172	0.895986	3.03263	0.0024243	0.0119446	ENSG00000205649	HTN3			ENSG00000179751.6	1.59546	-2.00218	0.625397	-3.20146	0.00136734	0.00755507	ENSG00000179751	SYCN				ENSG00000205649.6	0.749782	2.7172	0.895986	3.03263	0.0024243	0.0119446	ENSG00000205649	HTN3
ENSG00000201628.1	0.45512	2.70718	0.586988	4.61198	3.99e-06	5.9e-05	ENSG00000201628	RNU4-7P			ENSG00000111783.11	6.35192	-1.99982	0.362011	-5.5242	3.31e-08	1.01e-06	ENSG00000111783	RFX4				ENSG00000201628.1	0.45512	2.70718	0.586988	4.61198	3.99e-06	5.9e-05	ENSG00000201628	RNU4-7P
ENSG00000206585.1	109.495	2.70408	0.331846	8.14861	3.68e-16	1.39e-13	ENSG00000206585	RNVU1-7			ENSG00000260003.1	0.722436	-1.97679	0.628958	-3.14296	0.00167251	0.00885119	ENSG00000260003	AC018767.2				ENSG00000206585.1	109.495	2.70408	0.331846	8.14861	3.68e-16	1.39e-13	ENSG00000206585	RNVU1-7
ENSG00000201423.1	0.540451	2.70122	0.452381	5.9711	2.36e-09	1.05e-07	ENSG00000201423	RN7SKP246			ENSG00000130700.6	265.186	-1.93706	0.371404	-5.21552	1.83e-07	4.41e-06	ENSG00000130700	GATA5				ENSG00000201423.1	0.540451	2.70122	0.452381	5.9711	2.36e-09	1.05e-07	ENSG00000201423	RN7SKP246
ENSG00000207392.1	8.81593	2.70083	0.312586	8.6403	5.61e-18	3.64e-15	ENSG00000207392	SNORA20			ENSG00000112164.5	31.2901	-1.93394	0.325783	-5.93628	2.92e-09	1.25e-07	ENSG00000112164	GLP1R				ENSG00000207392.1	8.81593	2.70083	0.312586	8.6403	5.61e-18	3.64e-15	ENSG00000207392	SNORA20
ENSG00000207201.1	10.0086	2.70066	0.645641	4.18291	2.88e-05	0.000309386	ENSG00000207201	RNU1-148P			ENSG00000164007.9	198.494	-1.90407	0.420591	-4.52713	5.98e-06	8.3e-05	ENSG00000164007	CLDN19				ENSG00000207201.1	10.0086	2.70066	0.645641	4.18291	2.88e-05	0.000309386	ENSG00000207201	RNU1-148P
ENSG00000252906.1	9.4534	2.6945	0.324978	8.29132	1.12e-16	5.08e-14	ENSG00000252906	SCARNA3			ENSG00000204624.7	112.071	-1.90204	0.277694	-6.84943	7.41e-12	7.35e-10	ENSG00000204624	DISP3				ENSG00000252906.1	9.4534	2.6945	0.324978	8.29132	1.12e-16	5.08e-14	ENSG00000252906	SCARNA3
ENSG00000199836.1	9.9174	2.69013	0.308972	8.70671	3.13e-18	2.25e-15	ENSG00000199836	RNU1-47P			ENSG00000075388.3	5.16512	-1.90184	0.507015	-3.75106	0.000176092	0.001405	ENSG00000075388	FGF4				ENSG00000199836.1	9.9174	2.69013	0.308972	8.70671	3.13e-18	2.25e-15	ENSG00000199836	RNU1-47P
ENSG00000273768.1	50.4723	2.68994	0.329495	8.16384	3.25e-16	1.27e-13	ENSG00000273768	RF00003			ENSG00000224661.1	2.57267	-1.90151	0.63034	-3.01663	0.00255598	0.0124606	ENSG00000224661	AC010907.1				ENSG00000273768.1	50.4723	2.68994	0.329495	8.16384	3.25e-16	1.27e-13	ENSG00000273768	RF00003
ENSG00000280201.1	0.732672	2.67673	0.749436	3.57166	0.000354728	0.00251192	ENSG00000280201	AP003400.6			ENSG00000253125.1	3.30459	-1.90021	0.454066	-4.18487	2.85e-05	0.0003071	ENSG00000253125	AC055854.1				ENSG00000280201.1	0.732672	2.67673	0.749436	3.57166	0.000354728	0.00251192	ENSG00000280201	AP003400.6
ENSG00000239398.3	0.811652	2.6641	0.457731	5.82022	5.88e-09	2.29e-07	ENSG00000239398	RN7SL342P			ENSG00000263711.4	36.366	-1.90008	0.556794	-3.41253	0.000643631	0.00409853	ENSG00000263711	AC079062.1				ENSG00000239398.3	0.811652	2.6641	0.457731	5.82022	5.88e-09	2.29e-07	ENSG00000239398	RN7SL342P
ENSG00000206652.1	2.22227	2.65926	0.385669	6.89518	5.38e-12	5.56e-10	ENSG00000206652	RNU1-1			ENSG00000141668.8	21.3577	-1.89855	0.394187	-4.81637	1.46e-06	2.52e-05	ENSG00000141668	CBLN2				ENSG00000206652.1	2.22227	2.65926	0.385669	6.89518	5.38e-12	5.56e-10	ENSG00000206652	RNU1-1
ENSG00000241175.3	1.99859	2.65155	0.372776	7.11299	1.14e-12	1.51e-10	ENSG00000241175	RN7SL494P			ENSG00000197123.8	27.4095	-1.89419	0.499776	-3.79007	0.000150604	0.0012393	ENSG00000197123	ZNF679				ENSG00000241175.3	1.99859	2.65155	0.372776	7.11299	1.14e-12	1.51e-10	ENSG00000241175	RN7SL494P
ENSG00000201998.1	16.3268	2.64881	0.287799	9.20369	3.46e-20	5.21e-17	ENSG00000201998	SNORA23			ENSG00000279770.1	5.89957	-1.89187	0.382174	-4.95029	7.41e-07	1.43e-05	ENSG00000279770	LINC00552				ENSG00000201998.1	16.3268	2.64881	0.287799	9.20369	3.46e-20	5.21e-17	ENSG00000201998	SNORA23
ENSG00000275090.1	1.5369	2.6392	0.328031	8.04558	8.58e-16	2.9e-13	ENSG00000275090	RN7SL296P			ENSG00000196427.12	3.81606	-1.8867	0.512854	-3.67882	0.000234311	0.00178332	ENSG00000196427	NBPF4				ENSG00000275090.1	1.5369	2.6392	0.328031	8.04558	8.58e-16	2.9e-13	ENSG00000275090	RN7SL296P
ENSG00000199629.1	8.11174	2.63601	0.689339	3.82397	0.000131319	0.00110399	ENSG00000199629	RNU1-14P			ENSG00000137142.4	67.0663	-1.88076	0.284375	-6.61368	3.75e-11	2.92e-09	ENSG00000137142	IGFBPL1				ENSG00000199629.1	8.11174	2.63601	0.689339	3.82397	0.000131319	0.00110399	ENSG00000199629	RNU1-14P
ENSG00000212232.1	290.152	2.62756	0.248977	10.5534	4.9e-26	2.08e-22	ENSG00000212232	SNORD17			ENSG00000131951.9	18.0092	-1.87486	0.364212	-5.14771	2.64e-07	5.94e-06	ENSG00000131951	LRRC9				ENSG00000212232.1	290.152	2.62756	0.248977	10.5534	4.9e-26	2.08e-22	ENSG00000212232	SNORD17
ENSG00000143556.7	250.481	2.62259	0.402481	6.51606	7.22e-11	5.11e-09	ENSG00000143556	S100A7			ENSG00000139219.16	582.467	-1.87461	0.36765	-5.09889	3.42e-07	7.43e-06	ENSG00000139219	COL2A1				ENSG00000143556.7	250.481	2.62259	0.402481	6.51606	7.22e-11	5.11e-09	ENSG00000143556	S100A7
ENSG00000274060.1	2.08207	2.61797	0.585851	4.46866	7.87e-06	0.000104474	ENSG00000274060	MIR6724-2			ENSG00000229743.2	1.98898	-1.86507	0.725485	-2.57078	0.0101469	0.0373269	ENSG00000229743	LINC01159				ENSG00000274060.1	2.08207	2.61797	0.585851	4.46866	7.87e-06	0.000104474	ENSG00000274060	MIR6724-2
ENSG00000207205.1	19.8215	2.61777	0.364991	7.17214	7.38e-13	1.05e-10	ENSG00000207205	RNVU1-15			ENSG00000141639.10	76.7009	-1.86137	0.269168	-6.91528	4.67e-12	5e-10	ENSG00000141639	MAPK4				ENSG00000207205.1	19.8215	2.61777	0.364991	7.17214	7.38e-13	1.05e-10	ENSG00000207205	RNVU1-15
ENSG00000259001.3	252.225	2.61628	0.277448	9.42979	4.11e-21	7.38e-18	ENSG00000259001	AL355075.4			ENSG00000115593.13	1.77927	-1.86104	0.434423	-4.28393	1.84e-05	0.000213239	ENSG00000115593	SMYD1				ENSG00000259001.3	252.225	2.61628	0.277448	9.42979	4.11e-21	7.38e-18	ENSG00000259001	AL355075.4
ENSG00000266187.2	1.27594	2.60348	0.397797	6.54473	5.96e-11	4.34e-09	ENSG00000266187	RN7SL480P			ENSG00000139144.8	4.40582	-1.86087	0.426854	-4.35951	1.3e-05	0.000159345	ENSG00000139144	PIK3C2G				ENSG00000266187.2	1.27594	2.60348	0.397797	6.54473	5.96e-11	4.34e-09	ENSG00000266187	RN7SL480P
ENSG00000266875.2	1.28399	2.6007	0.35845	7.25541	4e-13	6.11e-11	ENSG00000266875	RN7SL408P			ENSG00000230294.4	11.0513	-1.85497	0.422595	-4.38947	1.14e-05	0.000142362	ENSG00000230294	LINC02370				ENSG00000266875.2	1.28399	2.6007	0.35845	7.25541	4e-13	6.11e-11	ENSG00000266875	RN7SL408P
ENSG00000207181.1	49.0918	2.5903	0.284312	9.11079	8.18e-20	1.01e-16	ENSG00000207181	SNORA14B			ENSG00000261122.5	59.8563	-1.85327	0.412386	-4.49401	6.99e-06	9.49e-05	ENSG00000261122	LINC02167				ENSG00000207181.1	49.0918	2.5903	0.284312	9.11079	8.18e-20	1.01e-16	ENSG00000207181	SNORA14B
ENSG00000212605.1	3.70036	2.58365	0.360493	7.16701	7.67e-13	1.08e-10	ENSG00000212605	RNU1-56P			ENSG00000116299.15	3003.45	-1.85055	0.325778	-5.68041	1.34e-08	4.66e-07	ENSG00000116299	KIAA1324				ENSG00000212605.1	3.70036	2.58365	0.360493	7.16701	7.67e-13	1.08e-10	ENSG00000212605	RNU1-56P
ENSG00000199846.1	3.71965	2.55663	0.48038	5.3221	1.03e-07	2.69e-06	ENSG00000199846	RNU1-72P			ENSG00000235070.3	37.6973	-1.84228	0.321229	-5.7351	9.75e-09	3.54e-07	ENSG00000235070	AC062015.1				ENSG00000199846.1	3.71965	2.55663	0.48038	5.3221	1.03e-07	2.69e-06	ENSG00000199846	RNU1-72P
ENSG00000207233.1	5.3538	2.54244	0.300149	8.47059	2.44e-17	1.28e-14	ENSG00000207233	SNORA37			ENSG00000272311.1	1.2381	-1.83475	0.471346	-3.89258	9.92e-05	0.000871775	ENSG00000272311	IFNL4P1				ENSG00000207233.1	5.3538	2.54244	0.300149	8.47059	2.44e-17	1.28e-14	ENSG00000207233	SNORA37
ENSG00000274012.1	2702.3	2.53989	0.253696	10.0116	1.36e-23	3.73e-20	ENSG00000274012	RN7SL2			ENSG00000267245.1	2.26706	-1.83271	0.470002	-3.89937	9.64e-05	0.000851373	ENSG00000267245	AC008805.1				ENSG00000274012.1	2702.3	2.53989	0.253696	10.0116	1.36e-23	3.73e-20	ENSG00000274012	RN7SL2
ENSG00000199523.1	1.4091	2.52375	0.384731	6.55977	5.39e-11	3.98e-09	ENSG00000199523	RNA5SP226			ENSG00000181965.5	0.639977	-1.83118	0.685658	-2.6707	0.00756943	0.0296009	ENSG00000181965	NEUROG1				ENSG00000199523.1	1.4091	2.52375	0.384731	6.55977	5.39e-11	3.98e-09	ENSG00000199523	RNA5SP226
ENSG00000199805.1	28.1427	2.5181	0.289631	8.69416	3.49e-18	2.44e-15	ENSG00000199805	RNU1-134P			ENSG00000125813.12	7.39959	-1.82151	0.401146	-4.54077	5.6e-06	7.85e-05	ENSG00000125813	PAX1				ENSG00000199805.1	28.1427	2.5181	0.289631	8.69416	3.49e-18	2.44e-15	ENSG00000199805	RNU1-134P
ENSG00000199994.1	1.55282	2.49691	0.398702	6.2626	3.79e-10	2.18e-08	ENSG00000199994	RNA5SP145			ENSG00000153303.15	36.4343	-1.82071	0.306322	-5.94377	2.79e-09	1.21e-07	ENSG00000153303	FRMD1				ENSG00000199994.1	1.55282	2.49691	0.398702	6.2626	3.79e-10	2.18e-08	ENSG00000199994	RNA5SP145
ENSG00000199839.1	1.8633	2.49392	0.355239	7.0204	2.21e-12	2.63e-10	ENSG00000199839	RNA5SP150			ENSG00000077279.15	3.20993	-1.81918	0.467691	-3.8897	0.000100367	0.000881026	ENSG00000077279	DCX				ENSG00000199839.1	1.8633	2.49392	0.355239	7.0204	2.21e-12	2.63e-10	ENSG00000199839	RNA5SP150
ENSG00000278746.1	0.666616	2.49087	0.415557	5.99405	2.05e-09	9.27e-08	ENSG00000278746	RN7SL660P			ENSG00000228162.1	2.41121	-1.8089	0.507144	-3.56684	0.000361311	0.00255158	ENSG00000228162	AC097713.1				ENSG00000278746.1	0.666616	2.49087	0.415557	5.99405	2.05e-09	9.27e-08	ENSG00000278746	RN7SL660P
ENSG00000244514.3	0.971845	2.48825	0.399241	6.23245	4.59e-10	2.57e-08	ENSG00000244514	RN7SL125P			ENSG00000257008.5	2.55884	-1.79495	0.418656	-4.28742	1.81e-05	0.000210497	ENSG00000257008	GPR142				ENSG00000244514.3	0.971845	2.48825	0.399241	6.23245	4.59e-10	2.57e-08	ENSG00000244514	RN7SL125P
ENSG00000247732.2	0.317232	2.47814	0.869964	2.84855	0.00439187	0.0192417	ENSG00000247732	AC091951.2			ENSG00000241388.4	12.0114	-1.79424	0.363505	-4.93594	7.98e-07	1.52e-05	ENSG00000241388	HNF1A-AS1				ENSG00000247732.2	0.317232	2.47814	0.869964	2.84855	0.00439187	0.0192417	ENSG00000247732	AC091951.2
ENSG00000200795.1	285.074	2.46666	0.346362	7.12163	1.07e-12	1.43e-10	ENSG00000200795	RNU4-1			ENSG00000204365.4	0.511159	-1.79238	0.573141	-3.1273	0.00176422	0.00924423	ENSG00000204365					ENSG00000200795.1	285.074	2.46666	0.346362	7.12163	1.07e-12	1.43e-10	ENSG00000200795	RNU4-1
ENSG00000199405.1	2.0505	2.45958	0.377173	6.52107	6.98e-11	4.98e-09	ENSG00000199405	SNORA1B			ENSG00000164690.6	51.7931	-1.79108	0.36592	-4.89473	9.84e-07	1.82e-05	ENSG00000164690	SHH				ENSG00000199405.1	2.0505	2.45958	0.377173	6.52107	6.98e-11	4.98e-09	ENSG00000199405	SNORA1B
ENSG00000201510.1	0.854913	2.45816	0.426353	5.76556	8.14e-09	3.02e-07	ENSG00000201510	RN7SKP217			ENSG00000233673.5	5.1789	-1.78943	0.251374	-7.11857	1.09e-12	1.45e-10	ENSG00000233673	ANAPC1P1				ENSG00000201510.1	0.854913	2.45816	0.426353	5.76556	8.14e-09	3.02e-07	ENSG00000201510	RN7SKP217
ENSG00000200959.1	3.41159	2.45056	0.341403	7.1779	7.08e-13	1.01e-10	ENSG00000200959	SNORA74A			ENSG00000224109.1	3.62759	-1.7864	0.54951	-3.25089	0.00115046	0.006578	ENSG00000224109	CENPVL3				ENSG00000200959.1	3.41159	2.45056	0.341403	7.1779	7.08e-13	1.01e-10	ENSG00000200959	SNORA74A
ENSG00000251898.1	10.1061	2.45034	0.327439	7.48334	7.25e-14	1.3e-11	ENSG00000251898	SCARNA11			ENSG00000133124.11	11.1516	-1.78461	0.371241	-4.80715	1.53e-06	2.63e-05	ENSG00000133124	IRS4				ENSG00000251898.1	10.1061	2.45034	0.327439	7.48334	7.25e-14	1.3e-11	ENSG00000251898	SCARNA11
ENSG00000202174.1	22.673	2.44054	0.460393	5.301	1.15e-07	2.96e-06	ENSG00000202174	RNA5-8SP5			ENSG00000154997.8	5.59599	-1.78233	0.456889	-3.90102	9.58e-05	0.000847528	ENSG00000154997	2014-09-01				ENSG00000202174.1	22.673	2.44054	0.460393	5.301	1.15e-07	2.96e-06	ENSG00000202174	RNA5-8SP5
ENSG00000200354.1	4.97985	2.43378	0.309178	7.87179	3.5e-15	9.23e-13	ENSG00000200354	SNORA71D			ENSG00000230501.1	7.41074	-1.77709	0.528368	-3.36336	0.000769999	0.00474411	ENSG00000230501	ANKRD30BP3				ENSG00000200354.1	4.97985	2.43378	0.309178	7.87179	3.5e-15	9.23e-13	ENSG00000200354	SNORA71D
ENSG00000276956.1	1.61489	2.43358	0.369958	6.57799	4.77e-11	3.55e-09	ENSG00000276956	RN7SL769P			ENSG00000250658.1	1.15149	-1.77523	0.529824	-3.35061	0.00080634	0.00492192	ENSG00000250658	AC097652.1				ENSG00000276956.1	1.61489	2.43358	0.369958	6.57799	4.77e-11	3.55e-09	ENSG00000276956	RN7SL769P
ENSG00000212402.1	36.3752	2.43066	0.269743	9.01105	2.04e-19	2.12e-16	ENSG00000212402	SNORA74B			ENSG00000198914.2	65.0559	-1.77427	0.415471	-4.27051	1.95e-05	0.000224093	ENSG00000198914	POU3F3				ENSG00000212402.1	36.3752	2.43066	0.269743	9.01105	2.04e-19	2.12e-16	ENSG00000212402	SNORA74B
ENSG00000229028.2	0.619625	2.42923	0.73468	3.30651	0.000944663	0.00559089	ENSG00000229028	KRT223P			ENSG00000134569.8	983.139	-1.76958	0.263484	-6.71607	1.87e-11	1.62e-09	ENSG00000134569	LRP4				ENSG00000229028.2	0.619625	2.42923	0.73468	3.30651	0.000944663	0.00559089	ENSG00000229028	KRT223P
ENSG00000200087.1	1011.67	2.42861	0.269743	9.00344	2.19e-19	2.22e-16	ENSG00000200087	SNORA73B			ENSG00000165370.1	1.56121	-1.7683	0.628485	-2.81359	0.00489923	0.0209781	ENSG00000165370	GPR101				ENSG00000200087.1	1011.67	2.42861	0.269743	9.00344	2.19e-19	2.22e-16	ENSG00000200087	SNORA73B
ENSG00000239183.1	9.75297	2.42858	0.280302	8.66416	4.55e-18	2.99e-15	ENSG00000239183	SNORA84			ENSG00000280319.1	2.7741	-1.76777	0.421026	-4.19872	2.68e-05	0.000291978	ENSG00000280319	AC073578.4				ENSG00000239183.1	9.75297	2.42858	0.280302	8.66416	4.55e-18	2.99e-15	ENSG00000239183	SNORA84
ENSG00000271893.1	1.27267	2.42696	0.788054	3.07969	0.00207214	0.0105351	ENSG00000271893	AC064834.1			ENSG00000104371.4	8.65876	-1.76478	0.334052	-5.28296	1.27e-07	3.21e-06	ENSG00000104371	DKK4				ENSG00000271893.1	1.27267	2.42696	0.788054	3.07969	0.00207214	0.0105351	ENSG00000271893	AC064834.1
ENSG00000269745.1	1.77128	2.42459	0.625657	3.87527	0.000106505	0.000926033	ENSG00000269745	AC006262.3			ENSG00000146276.10	65.0347	-1.75659	0.391264	-4.48952	7.14e-06	9.64e-05	ENSG00000146276	GABRR1				ENSG00000269745.1	1.77128	2.42459	0.625657	3.87527	0.000106505	0.000926033	ENSG00000269745	AC006262.3
ENSG00000278771.1	46.0423	2.42285	0.26865	9.01862	1.9e-19	2.03e-16	ENSG00000278771	RN7SL3			ENSG00000226695.1	3.60806	-1.75465	0.412931	-4.24927	2.14e-05	0.00024232	ENSG00000226695	ANKRD20A10P				ENSG00000278771.1	46.0423	2.42285	0.26865	9.01862	1.9e-19	2.03e-16	ENSG00000278771	RN7SL3
ENSG00000221288.1	1.47152	2.40609	0.353682	6.80298	1.02e-11	9.83e-10	ENSG00000221288	MIR663B			ENSG00000258497.1	0.966588	-1.7539	0.551644	-3.17941	0.00147575	0.00801783	ENSG00000258497	AL359682.1				ENSG00000221288.1	1.47152	2.40609	0.353682	6.80298	1.02e-11	9.83e-10	ENSG00000221288	MIR663B
ENSG00000200792.1	3.2286	2.38656	0.2867	8.32425	8.49e-17	3.96e-14	ENSG00000200792	SNORA80A			ENSG00000269994.1	81.4829	-1.75279	0.43816	-4.00033	6.33e-05	0.000598672	ENSG00000269994	AL513318.2				ENSG00000200792.1	3.2286	2.38656	0.2867	8.32425	8.49e-17	3.96e-14	ENSG00000200792	SNORA80A
ENSG00000200434.1	44.9575	2.38391	0.376158	6.33754	2.33e-10	1.43e-08	ENSG00000200434	RNA5-8SP2			ENSG00000144227.4	9.80378	-1.75276	0.380645	-4.60471	4.13e-06	6.08e-05	ENSG00000144227	NXPH2				ENSG00000200434.1	44.9575	2.38391	0.376158	6.33754	2.33e-10	1.43e-08	ENSG00000200434	RNA5-8SP2
ENSG00000277739.1	153.799	2.36508	0.519871	4.54935	5.38e-06	7.6e-05	ENSG00000277739	RNA5-8S5			ENSG00000219159.4	30.8844	-1.75088	0.341115	-5.13281	2.85e-07	6.37e-06	ENSG00000219159	AC011298.1				ENSG00000277739.1	153.799	2.36508	0.519871	4.54935	5.38e-06	7.6e-05	ENSG00000277739	RNA5-8S5
ENSG00000243424.2	0.402743	2.35267	0.559682	4.20359	2.63e-05	0.000287171	ENSG00000243424	RN7SL107P			ENSG00000214866.6	2.18011	-1.74794	0.553863	-3.15591	0.00159998	0.00854959	ENSG00000214866	DCDC2C				ENSG00000243424.2	0.402743	2.35267	0.559682	4.20359	2.63e-05	0.000287171	ENSG00000243424	RN7SL107P
ENSG00000275126.1	12.401	2.34417	0.299433	7.8287	4.93e-15	1.22e-12	ENSG00000275126	HIST1H4L			ENSG00000269118.1	2.15588	-1.74483	0.54876	-3.17958	0.00147487	0.00801677	ENSG00000269118	FAM90A28P				ENSG00000275126.1	12.401	2.34417	0.299433	7.8287	4.93e-15	1.22e-12	ENSG00000275126	HIST1H4L
ENSG00000261780.2	2.27167	2.33987	0.466921	5.01127	5.41e-07	1.1e-05	ENSG00000261780	LINC02582			ENSG00000085465.12	2123.71	-1.74052	0.363057	-4.79405	1.63e-06	2.78e-05	ENSG00000085465	OVGP1				ENSG00000261780.2	2.27167	2.33987	0.466921	5.01127	5.41e-07	1.1e-05	ENSG00000261780	LINC02582
ENSG00000277671.1	27.4627	2.33795	0.395332	5.91389	3.34e-09	1.42e-07	ENSG00000277671	RF01518			ENSG00000280156.1	37.1162	-1.73555	0.286957	-6.04812	1.47e-09	6.97e-08	ENSG00000280156					ENSG00000277671.1	27.4627	2.33795	0.395332	5.91389	3.34e-09	1.42e-07	ENSG00000277671	RF01518
ENSG00000244194.3	0.315694	2.33655	0.721113	3.24019	0.00119449	0.00678328	ENSG00000244194	RN7SL218P			ENSG00000137285.9	878.529	-1.73371	0.365956	-4.73749	2.16e-06	3.54e-05	ENSG00000137285	TUBB2B				ENSG00000244194.3	0.315694	2.33655	0.721113	3.24019	0.00119449	0.00678328	ENSG00000244194	RN7SL218P
ENSG00000141433.11	29.7527	2.33344	0.334792	6.96982	3.17e-12	3.58e-10	ENSG00000141433	ADCYAP1			ENSG00000238284.1	2.33124	-1.72624	0.564563	-3.05766	0.00223069	0.0111728	ENSG00000238284	LINC01448				ENSG00000141433.11	29.7527	2.33344	0.334792	6.96982	3.17e-12	3.58e-10	ENSG00000141433	ADCYAP1
ENSG00000073754.5	3.02054	2.32414	0.409914	5.66983	1.43e-08	4.93e-07	ENSG00000073754	CD5L			ENSG00000075673.10	92.5481	-1.72014	0.33061	-5.20295	1.96e-07	4.66e-06	ENSG00000075673	ATP12A				ENSG00000073754.5	3.02054	2.32414	0.409914	5.66983	1.43e-08	4.93e-07	ENSG00000073754	CD5L
ENSG00000251705.1	131.697	2.32253	0.309696	7.49939	6.41e-14	1.17e-11	ENSG00000251705	RNA5-8SP6			ENSG00000180318.3	41.0466	-1.71426	0.426273	-4.02152	5.78e-05	0.000555386	ENSG00000180318	ALX1				ENSG00000251705.1	131.697	2.32253	0.309696	7.49939	6.41e-14	1.17e-11	ENSG00000251705	RNA5-8SP6
ENSG00000239437.3	12.0405	2.32037	0.274445	8.45476	2.8e-17	1.42e-14	ENSG00000239437	RN7SL752P			ENSG00000280953.1	11.8639	-1.71354	0.501937	-3.41386	0.000640485	0.00408295	ENSG00000280953	AL390763.2				ENSG00000239437.3	12.0405	2.32037	0.274445	8.45476	2.8e-17	1.42e-14	ENSG00000239437	RN7SL752P
ENSG00000200204.1	13.0229	2.31794	0.581809	3.98403	6.78e-05	0.000634861	ENSG00000200204	RNU1-22P			ENSG00000197888.2	83.7744	-1.71111	0.479275	-3.5702	0.000356708	0.0025225	ENSG00000197888	UGT2B17				ENSG00000200204.1	13.0229	2.31794	0.581809	3.98403	6.78e-05	0.000634861	ENSG00000200204	RNU1-22P
ENSG00000202317.1	1.5626	2.30524	0.773763	2.97925	0.00288952	0.0137395	ENSG00000202317	RNU1-84P			ENSG00000126010.5	13.6597	-1.70746	0.247612	-6.89571	5.36e-12	5.55e-10	ENSG00000126010	GRPR				ENSG00000202317.1	1.5626	2.30524	0.773763	2.97925	0.00288952	0.0137395	ENSG00000202317	RNU1-84P
ENSG00000265813.2	1.08849	2.30287	0.370765	6.21114	5.26e-10	2.9e-08	ENSG00000265813	RN7SL300P			ENSG00000260903.2	65.9786	-1.70068	0.267469	-6.3584	2.04e-10	1.27e-08	ENSG00000260903	XKR7				ENSG00000265813.2	1.08849	2.30287	0.370765	6.21114	5.26e-10	2.9e-08	ENSG00000265813	RN7SL300P
ENSG00000263740.2	29.9727	2.29123	0.238288	9.61536	6.89e-22	1.61e-18	ENSG00000263740	RN7SL4P			ENSG00000260289.1	1.8784	-1.69761	0.67426	-2.51774	0.011811	0.0421306	ENSG00000260289	AC093515.1				ENSG00000263740.2	29.9727	2.29123	0.238288	9.61536	6.89e-22	1.61e-18	ENSG00000263740	RN7SL4P
ENSG00000184330.10	27.3221	2.29029	0.505861	4.5275	5.97e-06	8.29e-05	ENSG00000184330	S100A7A			ENSG00000250420.7	23.058	-1.69744	0.4166	-4.0745	4.61e-05	0.000458552	ENSG00000250420	AACSP1				ENSG00000184330.10	27.3221	2.29029	0.505861	4.5275	5.97e-06	8.29e-05	ENSG00000184330	S100A7A
ENSG00000281181.1	258.199	2.29008	0.267539	8.55981	1.13e-17	6.6e-15	ENSG00000281181	FP236383.3			ENSG00000119547.5	214.556	-1.69234	0.297326	-5.69185	1.26e-08	4.39e-07	ENSG00000119547	ONECUT2				ENSG00000281181.1	258.199	2.29008	0.267539	8.55981	1.13e-17	6.6e-15	ENSG00000281181	FP236383.3
ENSG00000244642.3	8.12179	2.2826	0.26872	8.49435	1.99e-17	1.08e-14	ENSG00000244642	RN7SL396P			ENSG00000253642.4	46.5842	-1.68595	0.624863	-2.69811	0.00697338	0.0277722	ENSG00000253642	AF279873.3				ENSG00000244642.3	8.12179	2.2826	0.26872	8.49435	1.99e-17	1.08e-14	ENSG00000244642	RN7SL396P
ENSG00000265735.2	25.354	2.28015	0.266978	8.5406	1.34e-17	7.7e-15	ENSG00000265735	RN7SL5P			ENSG00000233275.1	1.78053	-1.68483	0.419502	-4.01627	5.91e-05	0.000565805	ENSG00000233275	AC009238.2				ENSG00000265735.2	25.354	2.28015	0.266978	8.5406	1.34e-17	7.7e-15	ENSG00000265735	RN7SL5P
ENSG00000207158.1	0.853339	2.27557	0.595445	3.82163	0.000132571	0.00111269	ENSG00000207158	RNU6-929P			ENSG00000235964.1	0.923519	-1.68374	0.39721	-4.23891	2.25e-05	0.000251768	ENSG00000235964	FXYD6P2				ENSG00000207158.1	0.853339	2.27557	0.595445	3.82163	0.000132571	0.00111269	ENSG00000207158	RNU6-929P
ENSG00000275877.1	56.0516	2.26659	0.410959	5.51538	3.48e-08	1.06e-06	ENSG00000275877	RF00002			ENSG00000166105.14	12.2555	-1.68103	0.310189	-5.41935	5.98e-08	1.7e-06	ENSG00000166105	GLB1L3				ENSG00000275877.1	56.0516	2.26659	0.410959	5.51538	3.48e-08	1.06e-06	ENSG00000275877	RF00002
ENSG00000200867.1	0.922802	2.26484	0.429045	5.27879	1.3e-07	3.27e-06	ENSG00000200867	RN7SKP36			ENSG00000217236.1	2.12089	-1.66897	0.509331	-3.27679	0.00104994	0.00611554	ENSG00000217236	SP9				ENSG00000200867.1	0.922802	2.26484	0.429045	5.27879	1.3e-07	3.27e-06	ENSG00000200867	RN7SKP36
ENSG00000201901.1	0.941954	2.25968	0.35756	6.31971	2.62e-10	1.59e-08	ENSG00000201901	RN7SKP48			ENSG00000107831.11	5.39189	-1.66793	0.304427	-5.4789	4.28e-08	1.27e-06	ENSG00000107831	FGF8				ENSG00000201901.1	0.941954	2.25968	0.35756	6.31971	2.62e-10	1.59e-08	ENSG00000201901	RN7SKP48
ENSG00000277644.1	233.792	2.25878	0.262382	8.60876	7.39e-18	4.48e-15	ENSG00000277644				ENSG00000278957.1	1.58712	-1.66554	0.558338	-2.98303	0.00285412	0.0136156	ENSG00000278957	AC012354.3				ENSG00000277644.1	233.792	2.25878	0.262382	8.60876	7.39e-18	4.48e-15	ENSG00000277644
ENSG00000251791.1	47.0723	2.25593	0.285567	7.89985	2.79e-15	7.86e-13	ENSG00000251791	SCARNA6			ENSG00000250579.1	7.28322	-1.66085	0.419254	-3.96145	7.45e-05	0.000687266	ENSG00000250579	AC022424.1				ENSG00000251791.1	47.0723	2.25593	0.285567	7.89985	2.79e-15	7.86e-13	ENSG00000251791	SCARNA6
ENSG00000201966.1	14.7595	2.24914	0.515915	4.35952	1.3e-05	0.000159345	ENSG00000201966	RNA5-8SP4			ENSG00000185742.6	10.2769	-1.65862	0.368171	-4.50503	6.64e-06	9.08e-05	ENSG00000185742	C11orf87				ENSG00000201966.1	14.7595	2.24914	0.515915	4.35952	1.3e-05	0.000159345	ENSG00000201966	RNA5-8SP4
ENSG00000240474.3	1.44501	2.24265	0.337705	6.64085	3.12e-11	2.5e-09	ENSG00000240474	RN7SL116P			ENSG00000123407.3	1.79075	-1.65682	0.604074	-2.74274	0.00609282	0.024949	ENSG00000123407	HOXC12				ENSG00000240474.3	1.44501	2.24265	0.337705	6.64085	3.12e-11	2.5e-09	ENSG00000240474	RN7SL116P
ENSG00000224825.2	4.76902	2.24165	0.387441	5.78579	7.22e-09	2.72e-07	ENSG00000224825	RORB-AS1			ENSG00000213355.3	3.52284	-1.65365	0.444133	-3.72332	0.000196623	0.0015386	ENSG00000213355	CNN2P8				ENSG00000224825.2	4.76902	2.24165	0.387441	5.78579	7.22e-09	2.72e-07	ENSG00000224825	RORB-AS1
ENSG00000212473.1	0.512794	2.22512	0.651333	3.41626	0.000634878	0.00405495	ENSG00000212473	RNU1-101P			ENSG00000082175.13	728.907	-1.64922	0.297074	-5.55154	2.83e-08	8.86e-07	ENSG00000082175	PGR				ENSG00000212473.1	0.512794	2.22512	0.651333	3.41626	0.000634878	0.00405495	ENSG00000212473	RNU1-101P
ENSG00000201315.1	1.34868	2.21959	0.36292	6.11592	9.6e-10	4.84e-08	ENSG00000201315	RN7SKP227			ENSG00000174460.3	140.264	-1.64768	0.294724	-5.59058	2.26e-08	7.31e-07	ENSG00000174460	ZCCHC12				ENSG00000201315.1	1.34868	2.21959	0.36292	6.11592	9.6e-10	4.84e-08	ENSG00000201315	RN7SKP227
ENSG00000240183.3	1.99285	2.21169	0.289325	7.6443	2.1e-14	4.54e-12	ENSG00000240183	RN7SL297P			ENSG00000262921.1	1.97103	-1.64716	0.314692	-5.23418	1.66e-07	4.04e-06	ENSG00000262921	AC118754.2				ENSG00000240183.3	1.99285	2.21169	0.289325	7.6443	2.1e-14	4.54e-12	ENSG00000240183	RN7SL297P
ENSG00000207445.1	161.214	2.2099	0.307874	7.17794	7.08e-13	1.01e-10	ENSG00000207445	SNORD15B			ENSG00000177511.5	15.9732	-1.64648	0.551081	-2.98772	0.00281063	0.0134535	ENSG00000177511	ST8SIA3				ENSG00000207445.1	161.214	2.2099	0.307874	7.17794	7.08e-13	1.01e-10	ENSG00000207445	SNORD15B
ENSG00000207175.1	52.2224	2.20447	0.340772	6.46904	9.86e-11	6.67e-09	ENSG00000207175	RNU1-67P			ENSG00000254233.1	5.40707	-1.63521	0.398927	-4.09902	4.15e-05	0.000418873	ENSG00000254233	LINC02365				ENSG00000207175.1	52.2224	2.20447	0.340772	6.46904	9.86e-11	6.67e-09	ENSG00000207175	RNU1-67P
ENSG00000207513.1	1.70482	2.20363	0.456379	4.82851	1.38e-06	2.39e-05	ENSG00000207513	RNU1-3			ENSG00000214286.2	1.18776	-1.63468	0.509122	-3.21078	0.00132375	0.00736507	ENSG00000214286	PDCL3P3				ENSG00000207513.1	1.70482	2.20363	0.456379	4.82851	1.38e-06	2.39e-05	ENSG00000207513	RNU1-3
ENSG00000206145.7	16.6158	2.20031	0.385861	5.70234	1.18e-08	4.17e-07	ENSG00000206145	P2RX6P			ENSG00000163216.6	1.19041	-1.63301	0.652332	-2.50335	0.0123024	0.0435815	ENSG00000163216	SPRR2D				ENSG00000206145.7	16.6158	2.20031	0.385861	5.70234	1.18e-08	4.17e-07	ENSG00000206145	P2RX6P
ENSG00000276871.1	3.24351	2.19532	0.369749	5.93732	2.9e-09	1.25e-07	ENSG00000276871	RF00002			ENSG00000260172.1	0.816762	-1.62248	0.574685	-2.82325	0.00475389	0.0205046	ENSG00000260172	LINC01413				ENSG00000276871.1	3.24351	2.19532	0.369749	5.93732	2.9e-09	1.25e-07	ENSG00000276871	RF00002
ENSG00000261573.1	0.969531	2.18924	0.374813	5.84089	5.19e-09	2.06e-07	ENSG00000261573	AL157402.2			ENSG00000250519.5	14.4298	-1.62003	0.305804	-5.2976	1.17e-07	3e-06	ENSG00000250519	AP002784.1				ENSG00000261573.1	0.969531	2.18924	0.374813	5.84089	5.19e-09	2.06e-07	ENSG00000261573	AL157402.2
ENSG00000277775.1	68.9005	2.18661	0.229924	9.51012	1.9e-21	3.71e-18	ENSG00000277775	HIST1H3F			ENSG00000236289.2	2.47018	-1.61982	0.384304	-4.21493	2.5e-05	0.000274912	ENSG00000236289	GACAT3				ENSG00000277775.1	68.9005	2.18661	0.229924	9.51012	1.9e-21	3.71e-18	ENSG00000277775	HIST1H3F
ENSG00000240869.3	9.65817	2.17941	0.252606	8.62772	6.26e-18	4e-15	ENSG00000240869	RN7SL128P			ENSG00000227141.2	21.8232	-1.61078	0.201592	-7.99032	1.35e-15	4.31e-13	ENSG00000227141	AL160286.1				ENSG00000240869.3	9.65817	2.17941	0.252606	8.62772	6.26e-18	4e-15	ENSG00000240869	RN7SL128P
ENSG00000277918.1	17.483	2.17191	0.36187	6.00192	1.95e-09	8.89e-08	ENSG00000277918	RF00003			ENSG00000261524.1	0.584516	-1.61004	0.574405	-2.80296	0.00506358	0.0215185	ENSG00000261524	ABCB10P3				ENSG00000277918.1	17.483	2.17191	0.36187	6.00192	1.95e-09	8.89e-08	ENSG00000277918	RF00003
ENSG00000202217.1	0.461266	2.1681	0.47553	4.55933	5.13e-06	7.3e-05	ENSG00000202217	RN7SKP47			ENSG00000075429.7	3.71803	-1.60747	0.406645	-3.953	7.72e-05	0.000707509	ENSG00000075429	CACNG5				ENSG00000202217.1	0.461266	2.1681	0.47553	4.55933	5.13e-06	7.3e-05	ENSG00000202217	RN7SKP47
ENSG00000201059.1	1.81934	2.16749	0.468778	4.62369	3.77e-06	5.64e-05	ENSG00000201059	RNA5SP336			ENSG00000228626.1	2.95337	-1.60632	0.401591	-3.99989	6.34e-05	0.000599558	ENSG00000228626	AC245100.3				ENSG00000201059.1	1.81934	2.16749	0.468778	4.62369	3.77e-06	5.64e-05	ENSG00000201059	RNA5SP336
ENSG00000274416.1	1.53014	2.16138	0.316113	6.83739	8.06e-12	7.93e-10	ENSG00000274416				ENSG00000220418.1	4.6616	-1.60538	0.355636	-4.5141	6.36e-06	8.75e-05	ENSG00000220418	TUBB3P1				ENSG00000274416.1	1.53014	2.16138	0.316113	6.83739	8.06e-12	7.93e-10	ENSG00000274416
ENSG00000281186.1	1.295	2.16137	0.499293	4.32886	1.5e-05	0.000179463	ENSG00000281186	LINC00706			ENSG00000173404.4	4.84005	-1.60508	0.309367	-5.18827	2.12e-07	4.97e-06	ENSG00000173404	INSM1				ENSG00000281186.1	1.295	2.16137	0.499293	4.32886	1.5e-05	0.000179463	ENSG00000281186	LINC00706
ENSG00000252213.1	3.95888	2.15743	0.277303	7.78005	7.25e-15	1.68e-12	ENSG00000252213	SNORA74D			ENSG00000250712.1	2.07652	-1.5765	0.509502	-3.09419	0.0019735	0.010119	ENSG00000250712	AC106872.9				ENSG00000252213.1	3.95888	2.15743	0.277303	7.78005	7.25e-15	1.68e-12	ENSG00000252213	SNORA74D
ENSG00000264169.2	3.68329	2.15432	0.311845	6.90831	4.9e-12	5.18e-10	ENSG00000264169	RN7SL665P			ENSG00000254337.1	28.4305	-1.5761	0.34858	-4.52148	6.14e-06	8.48e-05	ENSG00000254337	AC083967.1				ENSG00000264169.2	3.68329	2.15432	0.311845	6.90831	4.9e-12	5.18e-10	ENSG00000264169	RN7SL665P
ENSG00000241226.3	0.664104	2.14138	0.401806	5.32939	9.85e-08	2.6e-06	ENSG00000241226	RN7SL836P			ENSG00000224413.1	22.3252	-1.5715	0.316898	-4.95902	7.08e-07	1.37e-05	ENSG00000224413	AP001476.1				ENSG00000241226.3	0.664104	2.14138	0.401806	5.32939	9.85e-08	2.6e-06	ENSG00000241226	RN7SL836P
ENSG00000153266.11	23.855	2.13669	0.315683	6.76849	1.3e-11	1.2e-09	ENSG00000153266	FEZF2			ENSG00000152034.9	1.61695	-1.56976	0.518109	-3.02978	0.0024473	0.0120296	ENSG00000152034	MCHR2				ENSG00000153266.11	23.855	2.13669	0.315683	6.76849	1.3e-11	1.2e-09	ENSG00000153266	FEZF2
ENSG00000201358.1	0.777814	2.1359	0.354554	6.02419	1.7e-09	7.88e-08	ENSG00000201358	RN7SKP193			ENSG00000250709.1	2.06283	-1.56772	0.375762	-4.17212	3.02e-05	0.000322263	ENSG00000250709	CCDC169-SOHLH2				ENSG00000201358.1	0.777814	2.1359	0.354554	6.02419	1.7e-09	7.88e-08	ENSG00000201358	RN7SKP193
ENSG00000258486.3	2.40553	2.13097	0.33739	6.31603	2.68e-10	1.62e-08	ENSG00000258486				ENSG00000187773.8	47.3711	-1.56769	0.3129	-5.01019	5.44e-07	1.1e-05	ENSG00000187773	FAM69C				ENSG00000258486.3	2.40553	2.13097	0.33739	6.31603	2.68e-10	1.62e-08	ENSG00000258486
ENSG00000242066.3	0.829627	2.13056	0.427122	4.98819	6.09e-07	1.22e-05	ENSG00000242066	RN7SL214P			ENSG00000269584.1	2.88914	-1.56162	0.418945	-3.72751	0.000193379	0.00151716	ENSG00000269584	TDGF1P7				ENSG00000242066.3	0.829627	2.13056	0.427122	4.98819	6.09e-07	1.22e-05	ENSG00000242066	RN7SL214P
ENSG00000201822.1	1.48223	2.12827	0.392824	5.41789	6.03e-08	1.71e-06	ENSG00000201822	RNA5SP149			ENSG00000174498.12	148.542	-1.56007	0.364822	-4.27625	1.9e-05	0.000219362	ENSG00000174498	IGDCC3				ENSG00000201822.1	1.48223	2.12827	0.392824	5.41789	6.03e-08	1.71e-06	ENSG00000201822	RNA5SP149
ENSG00000252947.1	7.722	2.12562	0.299932	7.08699	1.37e-12	1.76e-10	ENSG00000252947	SCARNA1			ENSG00000073067.12	184.216	-1.55199	0.340101	-4.56331	5.04e-06	7.2e-05	ENSG00000073067	CYP2W1				ENSG00000252947.1	7.722	2.12562	0.299932	7.08699	1.37e-12	1.76e-10	ENSG00000252947	SCARNA1
ENSG00000263450.1	1.65563	2.12401	0.625453	3.39595	0.000683899	0.00431087	ENSG00000263450	AC090371.1			ENSG00000116218.11	1.02656	-1.54718	0.460836	-3.35734	0.000786968	0.00482588	ENSG00000116218	NPHS2				ENSG00000263450.1	1.65563	2.12401	0.625453	3.39595	0.000683899	0.00431087	ENSG00000263450	AC090371.1
ENSG00000276737.1	14.9684	2.12354	0.311875	6.80895	9.83e-12	9.51e-10	ENSG00000276737				ENSG00000250538.4	6.27684	-1.54506	0.485625	-3.18159	0.00146471	0.00797735	ENSG00000250538	AC104407.1				ENSG00000276737.1	14.9684	2.12354	0.311875	6.80895	9.83e-12	9.51e-10	ENSG00000276737
ENSG00000164729.7	7.82548	2.1099	0.243309	8.67166	4.26e-18	2.88e-15	ENSG00000164729	SLC35G3			ENSG00000183251.3	1.51236	-1.54102	0.532109	-2.89605	0.00377891	0.0170867	ENSG00000183251	OR51B4				ENSG00000164729.7	7.82548	2.1099	0.243309	8.67166	4.26e-18	2.88e-15	ENSG00000164729	SLC35G3
ENSG00000265141.2	0.398102	2.09737	0.511115	4.10353	4.07e-05	0.000412705	ENSG00000265141	RN7SL451P			ENSG00000223611.5	1.20129	-1.53882	0.460159	-3.3441	0.000825499	0.00501593	ENSG00000223611	SUPT20HL2				ENSG00000265141.2	0.398102	2.09737	0.511115	4.10353	4.07e-05	0.000412705	ENSG00000265141	RN7SL451P
ENSG00000264725.1	3.23773	2.09578	0.338327	6.19453	5.85e-10	3.17e-08	ENSG00000264725	MIR3129			ENSG00000227265.2	1.71194	-1.53683	0.591521	-2.59809	0.00937432	0.0350593	ENSG00000227265	AL845331.1				ENSG00000264725.1	3.23773	2.09578	0.338327	6.19453	5.85e-10	3.17e-08	ENSG00000264725	MIR3129
ENSG00000258537.4	0.973188	2.08848	0.503421	4.14857	3.35e-05	0.000349506	ENSG00000258537	FRMD6-AS2			ENSG00000197408.7	2.34328	-1.53263	0.468426	-3.27188	0.00106836	0.00620734	ENSG00000197408	CYP2B6				ENSG00000258537.4	0.973188	2.08848	0.503421	4.14857	3.35e-05	0.000349506	ENSG00000258537	FRMD6-AS2
ENSG00000206965.1	7.21329	2.08622	0.24526	8.50614	1.8e-17	1.02e-14	ENSG00000206965	RNU6-5P			ENSG00000234115.2	11.8759	-1.53188	0.2641	-5.80038	6.62e-09	2.53e-07	ENSG00000234115	AL138878.2				ENSG00000206965.1	7.21329	2.08622	0.24526	8.50614	1.8e-17	1.02e-14	ENSG00000206965	RNU6-5P
ENSG00000200794.1	0.552228	2.08061	0.411046	5.06175	4.15e-07	8.78e-06	ENSG00000200794	RN7SKP250			ENSG00000272395.4	15.4005	-1.53031	0.305644	-5.00684	5.53e-07	1.12e-05	ENSG00000272395	IFNL4				ENSG00000200794.1	0.552228	2.08061	0.411046	5.06175	4.15e-07	8.78e-06	ENSG00000200794	RN7SKP250
ENSG00000177257.2	1.08708	2.07313	0.790964	2.62102	0.00876676	0.0332207	ENSG00000177257	DEFB4B			ENSG00000204455.7	1.90642	-1.52957	0.607847	-2.51637	0.0118572	0.0422671	ENSG00000204455	TRIM51BP				ENSG00000177257.2	1.08708	2.07313	0.790964	2.62102	0.00876676	0.0332207	ENSG00000177257	DEFB4B
ENSG00000253448.1	0.869927	2.0724	0.745407	2.78023	0.00543212	0.0227453	ENSG00000253448	IGLV3-6			ENSG00000109851.6	0.83578	-1.52824	0.514147	-2.97237	0.00295507	0.0139957	ENSG00000109851	DBX1				ENSG00000253448.1	0.869927	2.0724	0.745407	2.78023	0.00543212	0.0227453	ENSG00000253448	IGLV3-6
ENSG00000202198.1	20017.6	2.06984	0.262621	7.88146	3.24e-15	8.79e-13	ENSG00000202198	RF00100			ENSG00000268336.1	0.980825	-1.52608	0.474684	-3.21493	0.00130476	0.00727937	ENSG00000268336	SIGLEC20P				ENSG00000202198.1	20017.6	2.06984	0.262621	7.88146	3.24e-15	8.79e-13	ENSG00000202198	RF00100
ENSG00000172362.2	3.01401	2.05956	0.51583	3.99271	6.53e-05	0.000615039	ENSG00000172362	OR5B12			ENSG00000198788.8	13.8268	-1.52516	0.397723	-3.83474	0.000125699	0.00106361	ENSG00000198788	MUC2				ENSG00000172362.2	3.01401	2.05956	0.51583	3.99271	6.53e-05	0.000615039	ENSG00000172362	OR5B12
ENSG00000218521.1	0.843189	2.04963	0.424472	4.82867	1.37e-06	2.39e-05	ENSG00000218521	AL589655.1			ENSG00000248711.1	1.77211	-1.52393	0.529221	-2.87958	0.00398206	0.0178104	ENSG00000248711	THUMPD3P1				ENSG00000218521.1	0.843189	2.04963	0.424472	4.82867	1.37e-06	2.39e-05	ENSG00000218521	AL589655.1
ENSG00000200558.1	3.69824	2.03848	0.305307	6.67682	2.44e-11	2.02e-09	ENSG00000200558	RNA5SP429			ENSG00000162992.3	1.04111	-1.52343	0.603566	-2.52405	0.0116012	0.0415415	ENSG00000162992	NEUROD1				ENSG00000200558.1	3.69824	2.03848	0.305307	6.67682	2.44e-11	2.02e-09	ENSG00000200558	RNA5SP429
ENSG00000269954.1	0.307574	2.03786	0.827773	2.46186	0.0138219	0.0478606	ENSG00000269954	AC022239.1			ENSG00000123901.7	45.3743	-1.5202	0.247052	-6.15338	7.58e-10	3.97e-08	ENSG00000123901	GPR83				ENSG00000269954.1	0.307574	2.03786	0.827773	2.46186	0.0138219	0.0478606	ENSG00000269954	AC022239.1
ENSG00000173432.9	1039.24	2.03664	0.299591	6.79807	1.06e-11	1e-09	ENSG00000173432	SAA1			ENSG00000261634.3	9.06754	-1.51996	0.29936	-5.07737	3.83e-07	8.19e-06	ENSG00000261634	AC026992.2				ENSG00000173432.9	1039.24	2.03664	0.299591	6.79807	1.06e-11	1e-09	ENSG00000173432	SAA1
ENSG00000202187.1	0.527863	2.03349	0.419977	4.84192	1.29e-06	2.26e-05	ENSG00000202187	RNA5SP355			ENSG00000238178.5	7.4257	-1.51912	0.265822	-5.71479	1.1e-08	3.91e-07	ENSG00000238178	AC078993.1				ENSG00000202187.1	0.527863	2.03349	0.419977	4.84192	1.29e-06	2.26e-05	ENSG00000202187	RNA5SP355
ENSG00000263988.2	0.379462	2.03085	0.547035	3.71246	0.000205254	0.00159465	ENSG00000263988	RN7SL147P			ENSG00000248844.5	0.742924	-1.51853	0.531353	-2.85786	0.00426508	0.018815	ENSG00000248844	AP003555.1				ENSG00000263988.2	0.379462	2.03085	0.547035	3.71246	0.000205254	0.00159465	ENSG00000263988	RN7SL147P
ENSG00000207088.1	38.5452	2.02768	0.253858	7.98746	1.38e-15	4.38e-13	ENSG00000207088	SNORA7B			ENSG00000188848.14	22.5452	-1.51017	0.317211	-4.76077	1.93e-06	3.2e-05	ENSG00000188848	BEND4				ENSG00000207088.1	38.5452	2.02768	0.253858	7.98746	1.38e-15	4.38e-13	ENSG00000207088	SNORA7B
ENSG00000207110.1	26.5365	2.02452	0.224164	9.03144	1.69e-19	1.88e-16	ENSG00000207110	RNU1-106P			ENSG00000254140.1	1.01349	-1.50849	0.538124	-2.80323	0.0050593	0.0215087	ENSG00000254140					ENSG00000207110.1	26.5365	2.02452	0.224164	9.03144	1.69e-19	1.88e-16	ENSG00000207110	RNU1-106P
ENSG00000202347.1	7.65853	2.01969	0.26246	7.69521	1.41e-14	3.14e-12	ENSG00000202347	RNU1-16P			ENSG00000178279.3	1.93618	-1.50791	0.515137	-2.9272	0.00342028	0.0157425	ENSG00000178279	TNP2				ENSG00000202347.1	7.65853	2.01969	0.26246	7.69521	1.41e-14	3.14e-12	ENSG00000202347	RNU1-16P
ENSG00000200687.1	0.454088	2.0184	0.527348	3.82744	0.000129482	0.00109127	ENSG00000200687	RNA5SP335			ENSG00000197934.7	13.368	-1.50297	0.344548	-4.36214	1.29e-05	0.000157813	ENSG00000197934	CYYR1-AS1				ENSG00000200687.1	0.454088	2.0184	0.527348	3.82744	0.000129482	0.00109127	ENSG00000200687	RNA5SP335
ENSG00000255429.1	3.59216	2.01827	0.587218	3.43701	0.000588174	0.00380715	ENSG00000255429	AP003400.1			ENSG00000167281.17	28.7247	-1.50034	0.277039	-5.41563	6.11e-08	1.72e-06	ENSG00000167281	RBFOX3				ENSG00000255429.1	3.59216	2.01827	0.587218	3.43701	0.000588174	0.00380715	ENSG00000255429	AP003400.1
ENSG00000201793.1	7.90083	2.01792	0.252444	7.99353	1.31e-15	4.22e-13	ENSG00000201793	RN7SKP9			ENSG00000169469.8	21.5786	-1.49715	0.592066	-2.52869	0.0114489	0.0411287	ENSG00000169469	SPRR1B				ENSG00000201793.1	7.90083	2.01792	0.252444	7.99353	1.31e-15	4.22e-13	ENSG00000201793	RN7SKP9
ENSG00000274747.1	0.35514	2.01585	0.583012	3.45765	0.000544909	0.00357548	ENSG00000274747	RN7SL627P			ENSG00000139352.3	16.5489	-1.49685	0.397566	-3.76504	0.000166525	0.00134336	ENSG00000139352	ASCL1				ENSG00000274747.1	0.35514	2.01585	0.583012	3.45765	0.000544909	0.00357548	ENSG00000274747	RN7SL627P
ENSG00000108702.3	1.82549	2.01518	0.351425	5.73432	9.79e-09	3.56e-07	ENSG00000108702	CCL1			ENSG00000269736.1	4.13041	-1.49573	0.331885	-4.50676	6.58e-06	9.02e-05	ENSG00000269736	AC010319.5				ENSG00000108702.3	1.82549	2.01518	0.351425	5.73432	9.79e-09	3.56e-07	ENSG00000108702	CCL1
ENSG00000272963.1	0.896895	2.01201	0.378449	5.31647	1.06e-07	2.76e-06	ENSG00000272963	OR7A19P			ENSG00000234186.2	3.00385	-1.49566	0.536911	-2.78567	0.00534172	0.0224513	ENSG00000234186	C16orf82				ENSG00000272963.1	0.896895	2.01201	0.378449	5.31647	1.06e-07	2.76e-06	ENSG00000272963	OR7A19P
ENSG00000202512.1	2.83862	2.00952	0.299909	6.70041	2.08e-11	1.76e-09	ENSG00000202512	RN7SKP230			ENSG00000265417.1	6.26726	-1.49536	0.350661	-4.26439	2e-05	0.000229102	ENSG00000265417	AP005119.2				ENSG00000202512.1	2.83862	2.00952	0.299909	6.70041	2.08e-11	1.76e-09	ENSG00000202512	RN7SKP230
ENSG00000172236.15	195.101	2.00385	0.315992	6.34147	2.28e-10	1.4e-08	ENSG00000172236	TPSAB1			ENSG00000214077.4	10.382	-1.49377	0.235678	-6.33816	2.33e-10	1.43e-08	ENSG00000214077	GNAQP1				ENSG00000172236.15	195.101	2.00385	0.315992	6.34147	2.28e-10	1.4e-08	ENSG00000172236	TPSAB1
ENSG00000201428.1	14.0342	2	0.253257	7.89711	2.85e-15	7.95e-13	ENSG00000201428	RN7SKP71			ENSG00000256254.1	1.65303	-1.49201	0.432753	-3.44772	0.000565335	0.00368314	ENSG00000256254	AP000619.3				ENSG00000201428.1	14.0342	2	0.253257	7.89711	2.85e-15	7.95e-13	ENSG00000201428	RN7SKP71
ENSG00000271394.1	3.27548	1.99532	0.268396	7.43422	1.05e-13	1.84e-11	ENSG00000271394	RF00100			ENSG00000248360.6	15.4917	-1.49201	0.279561	-5.33696	9.45e-08	2.51e-06	ENSG00000248360	LINC00504				ENSG00000271394.1	3.27548	1.99532	0.268396	7.43422	1.05e-13	1.84e-11	ENSG00000271394	RF00100
ENSG00000264618.2	0.917797	1.99524	0.388378	5.13736	2.79e-07	6.23e-06	ENSG00000264618	RN7SL732P			ENSG00000173612.8	1.58663	-1.49002	0.473222	-3.14867	0.00164014	0.0087203	ENSG00000173612	GPRC6A				ENSG00000264618.2	0.917797	1.99524	0.388378	5.13736	2.79e-07	6.23e-06	ENSG00000264618	RN7SL732P
ENSG00000200312.1	27.3177	1.99509	0.269438	7.40461	1.32e-13	2.23e-11	ENSG00000200312	RN7SKP255			ENSG00000183654.8	22.4747	-1.48778	0.443596	-3.3539	0.000796823	0.00487402	ENSG00000183654	2011-03-01				ENSG00000200312.1	27.3177	1.99509	0.269438	7.40461	1.32e-13	2.23e-11	ENSG00000200312	RN7SKP255
ENSG00000199990.1	1.20746	1.98835	0.365811	5.43546	5.47e-08	1.57e-06	ENSG00000199990	VTRNA1-1			ENSG00000168267.5	9.96759	-1.48527	0.540197	-2.7495	0.00596859	0.0245362	ENSG00000168267	PTF1A				ENSG00000199990.1	1.20746	1.98835	0.365811	5.43546	5.47e-08	1.57e-06	ENSG00000199990	VTRNA1-1
ENSG00000200243.1	3.76014	1.98727	0.327665	6.06493	1.32e-09	6.38e-08	ENSG00000200243	RN7SKP79			ENSG00000222030.1	3.44499	-1.48368	0.547388	-2.71047	0.00671885	0.026984	ENSG00000222030	LINC01793				ENSG00000200243.1	3.76014	1.98727	0.327665	6.06493	1.32e-09	6.38e-08	ENSG00000200243	RN7SKP79
ENSG00000274210.1	30.833	1.98589	0.261276	7.60073	2.94e-14	5.93e-12	ENSG00000274210	RF00003			ENSG00000115290.8	157.756	-1.48265	0.226369	-6.54971	5.76e-11	4.21e-09	ENSG00000115290	GRB14				ENSG00000274210.1	30.833	1.98589	0.261276	7.60073	2.94e-14	5.93e-12	ENSG00000274210	RF00003
ENSG00000260859.1	1.89818	1.97898	0.332046	5.95996	2.52e-09	1.11e-07	ENSG00000260859	AC025280.1			ENSG00000167723.13	67.9241	-1.47924	0.229961	-6.43257	1.25e-10	8.22e-09	ENSG00000167723	TRPV3				ENSG00000260859.1	1.89818	1.97898	0.332046	5.95996	2.52e-09	1.11e-07	ENSG00000260859	AC025280.1
ENSG00000258773.1	2.0518	1.97537	0.492317	4.01239	6.01e-05	0.000573422	ENSG00000258773	AC087636.1			ENSG00000112232.8	13.2823	-1.47804	0.373029	-3.96228	7.42e-05	0.000685107	ENSG00000112232	KHDRBS2				ENSG00000258773.1	2.0518	1.97537	0.492317	4.01239	6.01e-05	0.000573422	ENSG00000258773	AC087636.1
ENSG00000200488.1	47.653	1.9719	0.270562	7.28815	3.14e-13	4.93e-11	ENSG00000200488	RN7SKP203			ENSG00000235855.3	1.25849	-1.47522	0.378982	-3.89258	9.92e-05	0.000871775	ENSG00000235855	OR7E145P				ENSG00000200488.1	47.653	1.9719	0.270562	7.28815	3.14e-13	4.93e-11	ENSG00000200488	RN7SKP203
ENSG00000164530.12	28.6337	1.97137	0.291002	6.77442	1.25e-11	1.16e-09	ENSG00000164530	PI16			ENSG00000264693.1	0.929851	-1.47492	0.560319	-2.63228	0.00848134	0.0324091	ENSG00000264693	AC123786.1				ENSG00000164530.12	28.6337	1.97137	0.291002	6.77442	1.25e-11	1.16e-09	ENSG00000164530	PI16
ENSG00000235689.1	10.735	1.96692	0.444283	4.42718	9.55e-06	0.000123257	ENSG00000235689	AC253536.4			ENSG00000178233.16	27.0204	-1.47379	0.265989	-5.5408	3.01e-08	9.38e-07	ENSG00000178233	TMEM151B				ENSG00000235689.1	10.735	1.96692	0.444283	4.42718	9.55e-06	0.000123257	ENSG00000235689	AC253536.4
ENSG00000201912.1	1.17557	1.96606	0.390039	5.04068	4.64e-07	9.63e-06	ENSG00000201912	RN7SKP189			ENSG00000080293.8	20.8166	-1.4656	0.300684	-4.87424	1.09e-06	1.98e-05	ENSG00000080293	SCTR				ENSG00000201912.1	1.17557	1.96606	0.390039	5.04068	4.64e-07	9.63e-06	ENSG00000201912	RN7SKP189
ENSG00000276088.1	0.679523	1.96389	0.440483	4.45849	8.25e-06	0.000108749	ENSG00000276088	RN7SL620P			ENSG00000232610.1	4.9714	-1.4646	0.488284	-2.99948	0.00270442	0.0130292	ENSG00000232610	CCT6P4				ENSG00000276088.1	0.679523	1.96389	0.440483	4.45849	8.25e-06	0.000108749	ENSG00000276088	RN7SL620P
ENSG00000251027.1	0.556357	1.96345	0.479937	4.09105	4.29e-05	0.000430984	ENSG00000251027	LINC01950			ENSG00000232906.1	0.96779	-1.46194	0.441341	-3.3125	0.000924653	0.00549754	ENSG00000232906	AC092685.1				ENSG00000251027.1	0.556357	1.96345	0.479937	4.09105	4.29e-05	0.000430984	ENSG00000251027	LINC01950
ENSG00000222037.5	8.92988	1.96038	0.397967	4.92598	8.39e-07	1.59e-05	ENSG00000222037	IGLC6			ENSG00000240241.4	18.5879	-1.46024	0.450637	-3.24039	0.00119365	0.00678013	ENSG00000240241	AC108752.1				ENSG00000222037.5	8.92988	1.96038	0.397967	4.92598	8.39e-07	1.59e-05	ENSG00000222037	IGLC6
ENSG00000201119.1	0.266166	1.95852	0.744363	2.63113	0.00851008	0.0324825	ENSG00000201119	RNU1-33P			ENSG00000163394.5	0.748312	-1.45718	0.503461	-2.89432	0.0037998	0.0171562	ENSG00000163394	CCKAR				ENSG00000201119.1	0.266166	1.95852	0.744363	2.63113	0.00851008	0.0324825	ENSG00000201119	RNU1-33P
ENSG00000200062.1	1.28059	1.95747	0.48093	4.07019	4.7e-05	0.000465749	ENSG00000200062	RNU4-58P			ENSG00000235597.1	6.79062	-1.45611	0.460821	-3.15981	0.00157872	0.00845918	ENSG00000235597	LINC01102				ENSG00000200062.1	1.28059	1.95747	0.48093	4.07019	4.7e-05	0.000465749	ENSG00000200062	RNU4-58P
ENSG00000201041.1	2.05961	1.95152	0.280713	6.95203	3.6e-12	3.99e-10	ENSG00000201041	RNA5SP242			ENSG00000259425.4	1.24717	-1.45558	0.467276	-3.11502	0.00183932	0.00956479	ENSG00000259425	AC011767.1				ENSG00000201041.1	2.05961	1.95152	0.280713	6.95203	3.6e-12	3.99e-10	ENSG00000201041	RNA5SP242
ENSG00000211625.2	168.328	1.95022	0.414824	4.70133	2.58e-06	4.12e-05	ENSG00000211625	IGKV3D-20			ENSG00000169174.10	112.697	-1.45378	0.286189	-5.0798	3.78e-07	8.1e-06	ENSG00000169174	PCSK9				ENSG00000211625.2	168.328	1.95022	0.414824	4.70133	2.58e-06	4.12e-05	ENSG00000211625	IGKV3D-20
ENSG00000250189.2	0.681928	1.94994	0.499583	3.90314	9.5e-05	0.000841553	ENSG00000250189	AC097504.1			ENSG00000126752.7	17.606	-1.448	0.474825	-3.04954	0.00229189	0.0114211	ENSG00000126752	SSX1				ENSG00000250189.2	0.681928	1.94994	0.499583	3.90314	9.5e-05	0.000841553	ENSG00000250189	AC097504.1
ENSG00000263841.2	0.553086	1.94532	0.445644	4.36519	1.27e-05	0.000156078	ENSG00000263841	RN7SL44P			ENSG00000135374.8	14.1236	-1.43715	0.36914	-3.89323	9.89e-05	0.000870094	ENSG00000135374	ELF5				ENSG00000263841.2	0.553086	1.94532	0.445644	4.36519	1.27e-05	0.000156078	ENSG00000263841	RN7SL44P
ENSG00000273703.1	22.1982	1.94501	0.273022	7.12399	1.05e-12	1.41e-10	ENSG00000273703	HIST1H2BM			ENSG00000116983.11	53.7452	-1.43641	0.261508	-5.49278	3.96e-08	1.18e-06	ENSG00000116983	HPCAL4				ENSG00000273703.1	22.1982	1.94501	0.273022	7.12399	1.05e-12	1.41e-10	ENSG00000273703	HIST1H2BM
ENSG00000162896.5	1746.52	1.94284	0.39085	4.97081	6.67e-07	1.31e-05	ENSG00000162896	PIGR			ENSG00000003096.12	217.122	-1.43292	0.229815	-6.23512	4.51e-10	2.53e-08	ENSG00000003096	KLHL13				ENSG00000162896.5	1746.52	1.94284	0.39085	4.97081	6.67e-07	1.31e-05	ENSG00000162896	PIGR
ENSG00000221716.1	102.473	1.93366	0.252029	7.67238	1.69e-14	3.72e-12	ENSG00000221716	SNORA11			ENSG00000280707.1	1.19238	-1.43118	0.462456	-3.09474	0.00196987	0.0101064	ENSG00000280707	AL353747.4				ENSG00000221716.1	102.473	1.93366	0.252029	7.67238	1.69e-14	3.72e-12	ENSG00000221716	SNORA11
ENSG00000095917.12	36.2555	1.93198	0.396489	4.87272	1.1e-06	1.99e-05	ENSG00000095917	TPSD1			ENSG00000151948.10	65.0457	-1.42554	0.265996	-5.35924	8.36e-08	2.26e-06	ENSG00000151948	GLT1D1				ENSG00000095917.12	36.2555	1.93198	0.396489	4.87272	1.1e-06	1.99e-05	ENSG00000095917	TPSD1
ENSG00000252523.1	0.627045	1.9253	0.429099	4.48683	7.23e-06	9.73e-05	ENSG00000252523	RNU6-267P			ENSG00000235493.1	8.35943	-1.42429	0.381381	-3.73456	0.000188043	0.00148188	ENSG00000235493	LINC01967				ENSG00000252523.1	0.627045	1.9253	0.429099	4.48683	7.23e-06	9.73e-05	ENSG00000252523	RNU6-267P
ENSG00000170323.7	364.034	1.92362	0.436199	4.40996	1.03e-05	0.000131853	ENSG00000170323	FABP4			ENSG00000269037.1	3.49949	-1.424	0.30771	-4.62774	3.7e-06	5.55e-05	ENSG00000269037	LINC01838				ENSG00000170323.7	364.034	1.92362	0.436199	4.40996	1.03e-05	0.000131853	ENSG00000170323	FABP4
ENSG00000241032.3	0.473746	1.92342	0.448248	4.29098	1.78e-05	0.00020772	ENSG00000241032	RN7SL709P			ENSG00000273079.3	24.5131	-1.42192	0.300004	-4.73967	2.14e-06	3.5e-05	ENSG00000273079	GRIN2B				ENSG00000241032.3	0.473746	1.92342	0.448248	4.29098	1.78e-05	0.00020772	ENSG00000241032	RN7SL709P
ENSG00000255042.1	3.47718	1.92113	0.634356	3.02848	0.00245785	0.0120704	ENSG00000255042	AC109635.4			ENSG00000259417.2	89.496	-1.42146	0.326955	-4.34757	1.38e-05	0.000167089	ENSG00000259417	CTXND1				ENSG00000255042.1	3.47718	1.92113	0.634356	3.02848	0.00245785	0.0120704	ENSG00000255042	AC109635.4
ENSG00000263637.1	1.77118	1.91767	0.300319	6.38545	1.71e-10	1.09e-08	ENSG00000263637	AC022035.1			ENSG00000268560.1	23.177	-1.42083	0.290918	-4.88396	1.04e-06	1.9e-05	ENSG00000268560	AC010636.1				ENSG00000263637.1	1.77118	1.91767	0.300319	6.38545	1.71e-10	1.09e-08	ENSG00000263637	AC022035.1
ENSG00000278588.1	27.9991	1.91733	0.251059	7.63697	2.22e-14	4.74e-12	ENSG00000278588	HIST1H2BI			ENSG00000232555.1	10.391	-1.41774	0.387316	-3.66043	0.000251796	0.00189417	ENSG00000232555	AC104088.1				ENSG00000278588.1	27.9991	1.91733	0.251059	7.63697	2.22e-14	4.74e-12	ENSG00000278588	HIST1H2BI
ENSG00000238961.1	53.3761	1.9169	0.27029	7.09204	1.32e-12	1.71e-10	ENSG00000238961	SNORA47			ENSG00000270639.1	0.614644	-1.41745	0.533006	-2.65935	0.00782908	0.0304034	ENSG00000270639	ECM1P1				ENSG00000238961.1	53.3761	1.9169	0.27029	7.09204	1.32e-12	1.71e-10	ENSG00000238961	SNORA47
ENSG00000201875.1	0.402753	1.91317	0.533285	3.58751	0.000333845	0.00238794	ENSG00000201875	RN7SKP178			ENSG00000100665.10	6.80759	-1.41584	0.487504	-2.90426	0.00368117	0.0167305	ENSG00000100665	SERPINA4				ENSG00000201875.1	0.402753	1.91317	0.533285	3.58751	0.000333845	0.00238794	ENSG00000201875	RN7SKP178
ENSG00000180155.17	2497.98	1.90681	0.271157	7.03214	2.03e-12	2.47e-10	ENSG00000180155	LYNX1			ENSG00000223728.3	1.471	-1.41498	0.496399	-2.85049	0.00436515	0.0191502	ENSG00000223728	AC239801.1				ENSG00000180155.17	2497.98	1.90681	0.271157	7.03214	2.03e-12	2.47e-10	ENSG00000180155	LYNX1
ENSG00000216022.1	0.512309	1.90646	0.508612	3.74836	0.000177996	0.00141754	ENSG00000216022				ENSG00000130433.6	43.4809	-1.40898	0.380889	-3.69919	0.000216288	0.00166706	ENSG00000130433	CACNG6				ENSG00000216022.1	0.512309	1.90646	0.508612	3.74836	0.000177996	0.00141754	ENSG00000216022
ENSG00000213058.3	590.022	1.89858	0.369979	5.13159	2.87e-07	6.4e-06	ENSG00000213058	AL365357.1			ENSG00000167612.11	30.4134	-1.40781	0.355999	-3.95453	7.67e-05	0.000703975	ENSG00000167612	ANKRD33				ENSG00000213058.3	590.022	1.89858	0.369979	5.13159	2.87e-07	6.4e-06	ENSG00000213058	AL365357.1
ENSG00000239002.3	77.2438	1.89808	0.218948	8.6691	4.36e-18	2.91e-15	ENSG00000239002	SCARNA10			ENSG00000265060.1	8.47632	-1.40778	0.404836	-3.47741	0.000506285	0.0033616	ENSG00000265060	PPY2P				ENSG00000239002.3	77.2438	1.89808	0.218948	8.6691	4.36e-18	2.91e-15	ENSG00000239002	SCARNA10
ENSG00000207349.1	0.538357	1.89388	0.538755	3.5153	0.000439263	0.00299432	ENSG00000207349	RNVU1-17			ENSG00000189127.6	41.2363	-1.40648	0.285376	-4.9285	8.29e-07	1.57e-05	ENSG00000189127	ANKRD34B				ENSG00000207349.1	0.538357	1.89388	0.538755	3.5153	0.000439263	0.00299432	ENSG00000207349	RNVU1-17
ENSG00000243316.5	1.36447	1.89274	0.433137	4.36983	1.24e-05	0.000153197	ENSG00000243316	GUCY2GP			ENSG00000124260.10	50.7209	-1.40392	0.551988	-2.5434	0.010978	0.0397583	ENSG00000124260	MAGEA10				ENSG00000243316.5	1.36447	1.89274	0.433137	4.36983	1.24e-05	0.000153197	ENSG00000243316	GUCY2GP
ENSG00000264916.2	1.79105	1.89249	0.304932	6.20629	5.43e-10	2.97e-08	ENSG00000264916	RN7SL230P			ENSG00000187772.6	156.441	-1.40258	0.48346	-2.90113	0.00371814	0.0168691	ENSG00000187772	LIN28B				ENSG00000264916.2	1.79105	1.89249	0.304932	6.20629	5.43e-10	2.97e-08	ENSG00000264916	RN7SL230P
ENSG00000151418.10	1.01742	1.8895	0.527915	3.57917	0.000344681	0.00245305	ENSG00000151418	ATP6V1G3			ENSG00000239405.1	6.21495	-1.4022	0.333856	-4.20001	2.67e-05	0.000290656	ENSG00000239405	TMED10P2				ENSG00000151418.10	1.01742	1.8895	0.527915	3.57917	0.000344681	0.00245305	ENSG00000151418	ATP6V1G3
ENSG00000224563.1	0.643111	1.88666	0.454402	4.15197	3.3e-05	0.000345673	ENSG00000224563	LPP-AS1			ENSG00000141314.11	76.5996	-1.40205	0.26538	-5.28318	1.27e-07	3.21e-06	ENSG00000141314	RHBDL3				ENSG00000224563.1	0.643111	1.88666	0.454402	4.15197	3.3e-05	0.000345673	ENSG00000224563	LPP-AS1
ENSG00000254865.1	0.628258	1.88497	0.404411	4.66103	3.15e-06	4.85e-05	ENSG00000254865	AC100763.1			ENSG00000135333.12	122.307	-1.40159	0.296267	-4.73084	2.24e-06	3.64e-05	ENSG00000135333	EPHA7				ENSG00000254865.1	0.628258	1.88497	0.404411	4.66103	3.15e-06	4.85e-05	ENSG00000254865	AC100763.1
ENSG00000254098.1	4.07016	1.8806	0.482274	3.89944	9.64e-05	0.000851373	ENSG00000254098	IGKV2-26			ENSG00000135903.17	11.4753	-1.40125	0.458797	-3.05418	0.00225679	0.011275	ENSG00000135903	PAX3				ENSG00000254098.1	4.07016	1.8806	0.482274	3.89944	9.64e-05	0.000851373	ENSG00000254098	IGKV2-26
ENSG00000201364.1	1.00931	1.87853	0.381489	4.92421	8.47e-07	1.6e-05	ENSG00000201364	RN7SKP37			ENSG00000143921.6	41.2009	-1.40024	0.254483	-5.50231	3.75e-08	1.13e-06	ENSG00000143921	ABCG8				ENSG00000201364.1	1.00931	1.87853	0.381489	4.92421	8.47e-07	1.6e-05	ENSG00000201364	RN7SKP37
ENSG00000279211.1	0.884895	1.87819	0.30019	6.25668	3.93e-10	2.25e-08	ENSG00000279211	AC124864.1			ENSG00000237667.4	8.97666	-1.39974	0.416972	-3.35692	0.00078816	0.00483178	ENSG00000237667	LINC01115				ENSG00000279211.1	0.884895	1.87819	0.30019	6.25668	3.93e-10	2.25e-08	ENSG00000279211	AC124864.1
ENSG00000228073.1	0.846571	1.87579	0.470325	3.98828	6.66e-05	0.000625097	ENSG00000228073	AC133106.1			ENSG00000224417.2	2.4867	-1.3953	0.422691	-3.301	0.00096341	0.00568671	ENSG00000224417	AL606970.1				ENSG00000228073.1	0.846571	1.87579	0.470325	3.98828	6.66e-05	0.000625097	ENSG00000228073	AC133106.1
ENSG00000243872.3	0.321394	1.87261	0.584676	3.20281	0.00136094	0.00752729	ENSG00000243872	RN7SL464P			ENSG00000131620.16	2375.54	-1.38973	0.226361	-6.13944	8.28e-10	4.25e-08	ENSG00000131620	ANO1				ENSG00000243872.3	0.321394	1.87261	0.584676	3.20281	0.00136094	0.00752729	ENSG00000243872	RN7SL464P
ENSG00000254051.1	0.352679	1.87093	0.562876	3.32387	0.000887779	0.00532098	ENSG00000254051	AC011853.1			ENSG00000261786.1	6.33677	-1.38798	0.387477	-3.58211	0.000340831	0.00243083	ENSG00000261786	AC006058.1				ENSG00000254051.1	0.352679	1.87093	0.562876	3.32387	0.000887779	0.00532098	ENSG00000254051	AC011853.1
ENSG00000275361.1	0.651408	1.86929	0.483382	3.86711	0.000110133	0.000952016	ENSG00000275361	AC245517.5			ENSG00000229544.8	5.74025	-1.38359	0.478324	-2.89258	0.00382092	0.0172332	ENSG00000229544	NKX1-2				ENSG00000275361.1	0.651408	1.86929	0.483382	3.86711	0.000110133	0.000952016	ENSG00000275361	AC245517.5
ENSG00000199755.1	1.63178	1.86872	0.308662	6.05427	1.41e-09	6.74e-08	ENSG00000199755	RF00019			ENSG00000269138.1	9.21969	-1.38344	0.362226	-3.81927	0.000133849	0.00112195	ENSG00000269138	ZNF209P				ENSG00000199755.1	1.63178	1.86872	0.308662	6.05427	1.41e-09	6.74e-08	ENSG00000199755	RF00019
ENSG00000211640.3	987.145	1.86676	0.391174	4.7722	1.82e-06	3.04e-05	ENSG00000211640	IGLV6-57			ENSG00000234810.1	3.40214	-1.37993	0.420401	-3.28242	0.00102921	0.00601621	ENSG00000234810	AL603840.1				ENSG00000211640.3	987.145	1.86676	0.391174	4.7722	1.82e-06	3.04e-05	ENSG00000211640	IGLV6-57
ENSG00000260761.1	1.41771	1.86519	0.579994	3.21588	0.00130047	0.00726149	ENSG00000260761	AC106754.1			ENSG00000216753.3	2.25535	-1.37769	0.386042	-3.56874	0.000358695	0.00253464	ENSG00000216753	HMGA1P7				ENSG00000260761.1	1.41771	1.86519	0.579994	3.21588	0.00130047	0.00726149	ENSG00000260761	AC106754.1
ENSG00000255518.1	0.468537	1.86461	0.547427	3.40613	0.00065891	0.00417816	ENSG00000255518				ENSG00000198732.9	73.557	-1.37752	0.283717	-4.85525	1.2e-06	2.14e-05	ENSG00000198732	SMOC1				ENSG00000255518.1	0.468537	1.86461	0.547427	3.40613	0.00065891	0.00417816	ENSG00000255518
ENSG00000249945.1	3.38099	1.86122	0.522106	3.56483	0.00036409	0.00256809	ENSG00000249945	AC131094.1			ENSG00000205899.3	5.25815	-1.37604	0.438081	-3.14107	0.00168332	0.0088942	ENSG00000205899	BHLHA9				ENSG00000249945.1	3.38099	1.86122	0.522106	3.56483	0.00036409	0.00256809	ENSG00000249945	AC131094.1
ENSG00000276990.1	2.47596	1.85837	0.265445	7.00097	2.54e-12	2.93e-10	ENSG00000276990				ENSG00000267886.1	100.188	-1.37474	0.183518	-7.49104	6.83e-14	1.24e-11	ENSG00000267886	AC074135.1				ENSG00000276990.1	2.47596	1.85837	0.265445	7.00097	2.54e-12	2.93e-10	ENSG00000276990
ENSG00000280180.1	2.52559	1.85355	0.261373	7.09161	1.33e-12	1.71e-10	ENSG00000280180	AC023824.6			ENSG00000160963.12	1049.38	-1.37439	0.283789	-4.84299	1.28e-06	2.25e-05	ENSG00000160963	COL26A1				ENSG00000280180.1	2.52559	1.85355	0.261373	7.09161	1.33e-12	1.71e-10	ENSG00000280180	AC023824.6
ENSG00000278898.1	0.474324	1.85295	0.612119	3.0271	0.00246912	0.012113	ENSG00000278898	AC087045.3			ENSG00000075290.7	26.9827	-1.37338	0.237099	-5.79245	6.94e-09	2.64e-07	ENSG00000075290	WNT8B				ENSG00000278898.1	0.474324	1.85295	0.612119	3.0271	0.00246912	0.012113	ENSG00000278898	AC087045.3
ENSG00000241529.3	5.97649	1.85029	0.23583	7.84586	4.3e-15	1.1e-12	ENSG00000241529	RN7SL767P			ENSG00000218823.1	1.88286	-1.37144	0.387448	-3.53966	0.000400644	0.00277686	ENSG00000218823	PAPOLB				ENSG00000241529.3	5.97649	1.85029	0.23583	7.84586	4.3e-15	1.1e-12	ENSG00000241529	RN7SL767P
ENSG00000256994.1	2.93569	1.85013	0.520333	3.55566	0.000377028	0.00264072	ENSG00000256994	LINC02378			ENSG00000236708.1	4.12909	-1.37015	0.312371	-4.3863	1.15e-05	0.000144111	ENSG00000236708	AC073316.3				ENSG00000256994.1	2.93569	1.85013	0.520333	3.55566	0.000377028	0.00264072	ENSG00000256994	LINC02378
ENSG00000210176.1	0.515369	1.84717	0.485483	3.80482	0.000141906	0.00117771	ENSG00000210176	MT-TH			ENSG00000183929.7	7.31726	-1.36852	0.330576	-4.1398	3.48e-05	0.00036088	ENSG00000183929	DUSP5P1				ENSG00000210176.1	0.515369	1.84717	0.485483	3.80482	0.000141906	0.00117771	ENSG00000210176	MT-TH
ENSG00000259737.5	0.35041	1.84442	0.622846	2.96128	0.00306366	0.014399	ENSG00000259737	AC087516.2			ENSG00000103449.10	378.213	-1.3632	0.343893	-3.96404	7.37e-05	0.00068131	ENSG00000103449	SALL1				ENSG00000259737.5	0.35041	1.84442	0.622846	2.96128	0.00306366	0.014399	ENSG00000259737	AC087516.2
ENSG00000211652.2	79.5423	1.84222	0.370725	4.96922	6.72e-07	1.32e-05	ENSG00000211652	IGLV7-43			ENSG00000134765.8	60.9223	-1.36197	0.252676	-5.39019	7.04e-08	1.95e-06	ENSG00000134765	DSC1				ENSG00000211652.2	79.5423	1.84222	0.370725	4.96922	6.72e-07	1.32e-05	ENSG00000211652	IGLV7-43
ENSG00000256642.1	4.24331	1.84074	0.249722	7.37117	1.69e-13	2.79e-11	ENSG00000256642	LINC00273			ENSG00000131910.4	6.74375	-1.36003	0.338314	-4.02003	5.82e-05	0.000557897	ENSG00000131910	NR0B2				ENSG00000256642.1	4.24331	1.84074	0.249722	7.37117	1.69e-13	2.79e-11	ENSG00000256642	LINC00273
ENSG00000197253.12	133.325	1.83891	0.309112	5.94901	2.7e-09	1.18e-07	ENSG00000197253	TPSB2			ENSG00000250927.1	6.1499	-1.35931	0.247196	-5.49893	3.82e-08	1.15e-06	ENSG00000250927	MESTP3				ENSG00000197253.12	133.325	1.83891	0.309112	5.94901	2.7e-09	1.18e-07	ENSG00000197253	TPSB2
ENSG00000281282.1	0.441268	1.83539	0.577177	3.17994	0.00147307	0.00801075	ENSG00000281282				ENSG00000146399.1	0.54877	-1.35917	0.523216	-2.59771	0.00938468	0.0350855	ENSG00000146399	TAAR1				ENSG00000281282.1	0.441268	1.83539	0.577177	3.17994	0.00147307	0.00801075	ENSG00000281282
ENSG00000243766.6	1.09481	1.83508	0.456395	4.02082	5.8e-05	0.000556686	ENSG00000243766	HOTTIP			ENSG00000168124.2	6.48427	-1.35891	0.472262	-2.87744	0.00400916	0.0179145	ENSG00000168124	OR1F1				ENSG00000243766.6	1.09481	1.83508	0.456395	4.02082	5.8e-05	0.000556686	ENSG00000243766	HOTTIP
ENSG00000251039.2	69.5411	1.8327	0.514017	3.56544	0.000363244	0.00256329	ENSG00000251039	IGKV2D-40			ENSG00000006377.10	172.811	-1.35806	0.372464	-3.64615	0.000266196	0.00198333	ENSG00000006377	DLX6				ENSG00000251039.2	69.5411	1.8327	0.514017	3.56544	0.000363244	0.00256329	ENSG00000251039	IGKV2D-40
ENSG00000252835.1	43.1131	1.83067	0.225649	8.1129	4.94e-16	1.8e-13	ENSG00000252835	SCARNA21			ENSG00000274353.1	0.849779	-1.35787	0.452432	-3.00126	0.00268862	0.0129651	ENSG00000274353	AC103564.3				ENSG00000252835.1	43.1131	1.83067	0.225649	8.1129	4.94e-16	1.8e-13	ENSG00000252835	SCARNA21
ENSG00000252242.1	1.64966	1.82973	0.290771	6.2927	3.12e-10	1.84e-08	ENSG00000252242	RNU7-115P			ENSG00000170374.5	3.85565	-1.35779	0.292811	-4.63708	3.53e-06	5.34e-05	ENSG00000170374	SP7				ENSG00000252242.1	1.64966	1.82973	0.290771	6.2927	3.12e-10	1.84e-08	ENSG00000252242	RNU7-115P
ENSG00000223274.4	12.6216	1.82692	0.245483	7.44214	9.91e-14	1.75e-11	ENSG00000223274	RNA5SP498			ENSG00000172680.1	0.792826	-1.35711	0.537308	-2.52576	0.0115449	0.0413856	ENSG00000172680	MOS				ENSG00000223274.4	12.6216	1.82692	0.245483	7.44214	9.91e-14	1.75e-11	ENSG00000223274	RNA5SP498
ENSG00000251590.1	0.438683	1.82493	0.594354	3.07045	0.00213739	0.010796	ENSG00000251590	NIFKP7			ENSG00000181408.3	6.63439	-1.35699	0.328058	-4.13644	3.53e-05	0.000365724	ENSG00000181408	UTS2R				ENSG00000251590.1	0.438683	1.82493	0.594354	3.07045	0.00213739	0.010796	ENSG00000251590	NIFKP7
ENSG00000266019.1	62.8335	1.82051	0.1992	9.13911	6.3e-20	8.17e-17	ENSG00000266019	MIR3609			ENSG00000278631.1	0.807583	-1.352	0.454806	-2.9727	0.00295197	0.0139824	ENSG00000278631	AC097374.2				ENSG00000266019.1	62.8335	1.82051	0.1992	9.13911	6.3e-20	8.17e-17	ENSG00000266019	MIR3609
ENSG00000223006.1	0.371751	1.81525	0.557696	3.2549	0.00113432	0.00650243	ENSG00000223006	RN7SKP137			ENSG00000147256.9	11.8387	-1.35019	0.33771	-3.99808	6.39e-05	0.000603302	ENSG00000147256	ARHGAP36				ENSG00000223006.1	0.371751	1.81525	0.557696	3.2549	0.00113432	0.00650243	ENSG00000223006	RN7SKP137
ENSG00000180424.6	4.37187	1.81406	0.480155	3.77806	0.000158052	0.00128971	ENSG00000180424	DEFB123			ENSG00000112038.16	2.57856	-1.34925	0.483717	-2.78933	0.00528164	0.0222649	ENSG00000112038	OPRM1				ENSG00000180424.6	4.37187	1.81406	0.480155	3.77806	0.000158052	0.00128971	ENSG00000180424	DEFB123
ENSG00000263426.2	6.53258	1.81022	0.49666	3.64479	0.000267612	0.00199102	ENSG00000263426	RN7SL471P			ENSG00000257454.1	0.830468	-1.34906	0.512213	-2.63378	0.00844397	0.0322885	ENSG00000257454	AC025575.1				ENSG00000263426.2	6.53258	1.81022	0.49666	3.64479	0.000267612	0.00199102	ENSG00000263426	RN7SL471P
ENSG00000207008.1	2.73266	1.8102	0.280091	6.46291	1.03e-10	6.88e-09	ENSG00000207008	SNORA54			ENSG00000171551.10	601.98	-1.34161	0.279921	-4.79281	1.64e-06	2.79e-05	ENSG00000171551	ECEL1				ENSG00000207008.1	2.73266	1.8102	0.280091	6.46291	1.03e-10	6.88e-09	ENSG00000207008	SNORA54
ENSG00000239942.2	0.288937	1.80762	0.688696	2.6247	0.00867245	0.0329483	ENSG00000239942	RN7SL394P			ENSG00000274499.1	1.56838	-1.34081	0.480124	-2.79263	0.00522822	0.0220875	ENSG00000274499	AC012414.7				ENSG00000239942.2	0.288937	1.80762	0.688696	2.6247	0.00867245	0.0329483	ENSG00000239942	RN7SL394P
ENSG00000276588.1	0.410176	1.80679	0.485186	3.7239	0.000196165	0.00153552	ENSG00000276588	RN7SL322P			ENSG00000135824.11	8.50135	-1.33929	0.269855	-4.963	6.94e-07	1.35e-05	ENSG00000135824	RGS8				ENSG00000276588.1	0.410176	1.80679	0.485186	3.7239	0.000196165	0.00153552	ENSG00000276588	RN7SL322P
ENSG00000176194.16	15.2107	1.80488	0.425845	4.23835	2.25e-05	0.000252147	ENSG00000176194	CIDEA			ENSG00000244280.1	13.8272	-1.33825	0.361677	-3.70014	0.00021548	0.00166169	ENSG00000244280	ECEL1P2				ENSG00000176194.16	15.2107	1.80488	0.425845	4.23835	2.25e-05	0.000252147	ENSG00000176194	CIDEA
ENSG00000200731.1	3.04228	1.80442	0.315888	5.71221	1.12e-08	3.96e-07	ENSG00000200731	RNU1-124P			ENSG00000170484.8	3.88032	-1.3333	0.353206	-3.77484	0.000160112	0.0013031	ENSG00000170484	KRT74				ENSG00000200731.1	3.04228	1.80442	0.315888	5.71221	1.12e-08	3.96e-07	ENSG00000200731	RNU1-124P
ENSG00000226272.4	35.0865	1.8033	0.296692	6.07801	1.22e-09	5.93e-08	ENSG00000226272	ARHGAP26-AS1			ENSG00000266302.4	3.74612	-1.3308	0.440794	-3.0191	0.0025353	0.0123714	ENSG00000266302	AC098850.3				ENSG00000226272.4	35.0865	1.8033	0.296692	6.07801	1.22e-09	5.93e-08	ENSG00000226272	ARHGAP26-AS1
ENSG00000275379.1	52.7893	1.80319	0.261238	6.90245	5.11e-12	5.34e-10	ENSG00000275379	HIST1H3I			ENSG00000222335.1	0.54651	-1.33014	0.420621	-3.16232	0.00156518	0.00840015	ENSG00000222335	RF00019				ENSG00000275379.1	52.7893	1.80319	0.261238	6.90245	5.11e-12	5.34e-10	ENSG00000275379	HIST1H3I
ENSG00000199883.1	2.81681	1.80303	0.252321	7.1458	8.95e-13	1.23e-10	ENSG00000199883	RN7SKP90			ENSG00000276605.1	12.3649	-1.33008	0.304776	-4.36412	1.28e-05	0.000156702	ENSG00000276605	AC027250.1				ENSG00000199883.1	2.81681	1.80303	0.252321	7.1458	8.95e-13	1.23e-10	ENSG00000199883	RN7SKP90
ENSG00000214754.3	1.84629	1.8021	0.438545	4.10926	3.97e-05	0.000404354	ENSG00000214754	AC004870.1			ENSG00000243810.1	19.4507	-1.32668	0.353497	-3.75303	0.000174713	0.00139663	ENSG00000243810	AL121721.1				ENSG00000214754.3	1.84629	1.8021	0.438545	4.10926	3.97e-05	0.000404354	ENSG00000214754	AC004870.1
ENSG00000201413.1	0.945204	1.80069	0.410076	4.39112	1.13e-05	0.000141536	ENSG00000201413	RNA5SP141			ENSG00000197769.5	31.6727	-1.32307	0.25329	-5.22352	1.76e-07	4.24e-06	ENSG00000197769	MAP1LC3C				ENSG00000201413.1	0.945204	1.80069	0.410076	4.39112	1.13e-05	0.000141536	ENSG00000201413	RNA5SP141
ENSG00000225840.2	3712.99	1.8003	0.228466	7.87994	3.28e-15	8.79e-13	ENSG00000225840	AC010970.1			ENSG00000186838.12	37.8147	-1.32272	0.396186	-3.33863	0.000841927	0.00509586	ENSG00000186838	SELENOV				ENSG00000225840.2	3712.99	1.8003	0.228466	7.87994	3.28e-15	8.79e-13	ENSG00000225840	AC010970.1
ENSG00000276368.1	27.1475	1.80014	0.266423	6.75671	1.41e-11	1.28e-09	ENSG00000276368	HIST1H2AJ			ENSG00000279692.1	28.0162	-1.32095	0.255456	-5.17096	2.33e-07	5.35e-06	ENSG00000279692	AC110285.7				ENSG00000276368.1	27.1475	1.80014	0.266423	6.75671	1.41e-11	1.28e-09	ENSG00000276368	HIST1H2AJ
ENSG00000212443.1	19.0141	1.79895	0.21694	8.29241	1.11e-16	5.08e-14	ENSG00000212443	SNORA53			ENSG00000231764.7	82.6129	-1.32052	0.384669	-3.43286	0.000597248	0.0038552	ENSG00000231764	DLX6-AS1				ENSG00000212443.1	19.0141	1.79895	0.21694	8.29241	1.11e-16	5.08e-14	ENSG00000212443	SNORA53
ENSG00000253593.2	2.04683	1.79886	0.421091	4.27189	1.94e-05	0.000222924	ENSG00000253593	AC110741.1			ENSG00000176887.6	917.301	-1.31829	0.381603	-3.45461	0.000551091	0.00360863	ENSG00000176887	SOX11				ENSG00000253593.2	2.04683	1.79886	0.421091	4.27189	1.94e-05	0.000222924	ENSG00000253593	AC110741.1
ENSG00000214915.3	0.549473	1.79741	0.544888	3.29867	0.000971435	0.00572829	ENSG00000214915	BX546450.1			ENSG00000227344.2	2.79154	-1.31789	0.214616	-6.1407	8.22e-10	4.23e-08	ENSG00000227344	HAUS6P1				ENSG00000214915.3	0.549473	1.79741	0.544888	3.29867	0.000971435	0.00572829	ENSG00000214915	BX546450.1
ENSG00000222976.1	0.766428	1.79103	0.405289	4.41915	9.91e-06	0.000127219	ENSG00000222976	RN7SKP94			ENSG00000280435.1	2.42382	-1.31693	0.433357	-3.03889	0.00237448	0.0117449	ENSG00000280435	AC006058.4				ENSG00000222976.1	0.766428	1.79103	0.405289	4.41915	9.91e-06	0.000127219	ENSG00000222976	RN7SKP94
ENSG00000248538.5	162.991	1.7864	0.271217	6.58662	4.5e-11	3.38e-09	ENSG00000248538	AC022784.1			ENSG00000267771.1	0.96141	-1.31671	0.36558	-3.60169	0.000316154	0.00228626	ENSG00000267771	AC011447.4				ENSG00000248538.5	162.991	1.7864	0.271217	6.58662	4.5e-11	3.38e-09	ENSG00000248538	AC022784.1
ENSG00000236208.1	0.529164	1.78576	0.604235	2.95541	0.00312252	0.014633	ENSG00000236208	C10orf71-AS1			ENSG00000091583.9	5.81452	-1.31648	0.366832	-3.58879	0.000332218	0.00237849	ENSG00000091583	APOH				ENSG00000236208.1	0.529164	1.78576	0.604235	2.95541	0.00312252	0.014633	ENSG00000236208	C10orf71-AS1
ENSG00000275664.1	1.51142	1.78343	0.497077	3.58784	0.000333428	0.00238605	ENSG00000275664	RF01518			ENSG00000224809.2	1.86675	-1.3145	0.339731	-3.86923	0.000109178	0.000945224	ENSG00000224809	BEND3P2				ENSG00000275664.1	1.51142	1.78343	0.497077	3.58784	0.000333428	0.00238605	ENSG00000275664	RF01518
ENSG00000255071.2	29.0517	1.78183	0.382329	4.66046	3.16e-06	4.85e-05	ENSG00000255071	SAA2-SAA4			ENSG00000265962.1	1.03094	-1.31346	0.470087	-2.79408	0.00520477	0.0220068	ENSG00000265962	GACAT2				ENSG00000255071.2	29.0517	1.78183	0.382329	4.66046	3.16e-06	4.85e-05	ENSG00000255071	SAA2-SAA4
ENSG00000264721.1	2.17763	1.77945	0.302156	5.88918	3.88e-09	1.61e-07	ENSG00000264721				ENSG00000253373.1	1.8554	-1.31214	0.425694	-3.08236	0.00205365	0.010457	ENSG00000253373	AC021785.1				ENSG00000264721.1	2.17763	1.77945	0.302156	5.88918	3.88e-09	1.61e-07	ENSG00000264721
ENSG00000239899.3	12.2872	1.77849	0.235536	7.55085	4.32e-14	8.24e-12	ENSG00000239899	RN7SL674P			ENSG00000233760.1	10.1698	-1.30791	0.337016	-3.88087	0.000104085	0.000907691	ENSG00000233760	AC004947.1				ENSG00000239899.3	12.2872	1.77849	0.235536	7.55085	4.32e-14	8.24e-12	ENSG00000239899	RN7SL674P
ENSG00000201501.1	11.4456	1.77485	0.203831	8.70746	3.11e-18	2.25e-15	ENSG00000201501	RF00019			ENSG00000165816.11	391.606	-1.30691	0.199803	-6.54099	6.11e-11	4.41e-09	ENSG00000165816	VWA2				ENSG00000201501.1	11.4456	1.77485	0.203831	8.70746	3.11e-18	2.25e-15	ENSG00000201501	RF00019
ENSG00000188991.3	0.739171	1.76546	0.553287	3.19086	0.00141848	0.00777362	ENSG00000188991	SLC15A5			ENSG00000189186.9	5.4547	-1.30411	0.430002	-3.03279	0.00242303	0.0119408	ENSG00000189186	DCAF8L2				ENSG00000188991.3	0.739171	1.76546	0.553287	3.19086	0.00141848	0.00777362	ENSG00000188991	SLC15A5
ENSG00000212283.1	21.0088	1.76479	0.204948	8.61093	7.25e-18	4.45e-15	ENSG00000212283	SNORD89			ENSG00000204603.5	57.69	-1.30216	0.313809	-4.14953	3.33e-05	0.000348514	ENSG00000204603	LINC01257				ENSG00000212283.1	21.0088	1.76479	0.204948	8.61093	7.25e-18	4.45e-15	ENSG00000212283	SNORD89
ENSG00000198643.5	64.0566	1.7615	0.305875	5.75888	8.47e-09	3.13e-07	ENSG00000198643	FAM3D			ENSG00000163638.12	1547.73	-1.30179	0.193033	-6.74389	1.54e-11	1.37e-09	ENSG00000163638	ADAMTS9				ENSG00000198643.5	64.0566	1.7615	0.305875	5.75888	8.47e-09	3.13e-07	ENSG00000198643	FAM3D
ENSG00000278459.1	0.661254	1.76133	0.503997	3.49473	0.000474547	0.00318877	ENSG00000278459	RF00017			ENSG00000220884.2	11.6673	-1.30076	0.211105	-6.16167	7.2e-10	3.78e-08	ENSG00000220884	MESTP1				ENSG00000278459.1	0.661254	1.76133	0.503997	3.49473	0.000474547	0.00318877	ENSG00000278459	RF00017
ENSG00000227649.1	0.330084	1.75272	0.594636	2.94756	0.00320297	0.0149395	ENSG00000227649	MTND6P32			ENSG00000144962.6	2.04424	-1.29816	0.480378	-2.70237	0.00688467	0.0274846	ENSG00000144962	SPATA16				ENSG00000227649.1	0.330084	1.75272	0.594636	2.94756	0.00320297	0.0149395	ENSG00000227649	MTND6P32
ENSG00000207344.1	9.09962	1.75101	0.278201	6.29406	3.09e-10	1.83e-08	ENSG00000207344	SNORA22C			ENSG00000235934.1	1.86076	-1.29621	0.42102	-3.07874	0.00207879	0.010562	ENSG00000235934	AC007405.2				ENSG00000207344.1	9.09962	1.75101	0.278201	6.29406	3.09e-10	1.83e-08	ENSG00000207344	SNORA22C
ENSG00000222404.1	0.812521	1.7434	0.405827	4.29591	1.74e-05	0.000204171	ENSG00000222404	RN7SKP281			ENSG00000121351.6	2.30733	-1.29399	0.422263	-3.06441	0.00218097	0.0109657	ENSG00000121351	IAPP				ENSG00000222404.1	0.812521	1.7434	0.405827	4.29591	1.74e-05	0.000204171	ENSG00000222404	RN7SKP281
ENSG00000172724.10	77.5693	1.74099	0.308073	5.65122	1.59e-08	5.4e-07	ENSG00000172724	CCL19			ENSG00000185900.8	200.151	-1.29324	0.159238	-8.12146	4.61e-16	1.71e-13	ENSG00000185900	POMK				ENSG00000172724.10	77.5693	1.74099	0.308073	5.65122	1.59e-08	5.4e-07	ENSG00000172724	CCL19
ENSG00000252846.1	0.490712	1.74047	0.520846	3.34163	0.000832893	0.00505034	ENSG00000252846				ENSG00000100285.9	899.163	-1.2922	0.305284	-4.23279	2.31e-05	0.000257235	ENSG00000100285	NEFH				ENSG00000252846.1	0.490712	1.74047	0.520846	3.34163	0.000832893	0.00505034	ENSG00000252846
ENSG00000253687.1	0.340156	1.74032	0.544647	3.19532	0.00139676	0.00768343	ENSG00000253687	AC008456.1			ENSG00000125861.13	4.01259	-1.28824	0.443514	-2.90463	0.0036769	0.016716	ENSG00000125861	GFRA4				ENSG00000253687.1	0.340156	1.74032	0.544647	3.19532	0.00139676	0.00768343	ENSG00000253687	AC008456.1
ENSG00000280614.1	358.447	1.74002	0.28024	6.20903	5.33e-10	2.93e-08	ENSG00000280614	FP236383.2			ENSG00000250483.1	5.00836	-1.28601	0.254339	-5.0563	4.27e-07	8.99e-06	ENSG00000250483	PPM1AP1				ENSG00000280614.1	358.447	1.74002	0.28024	6.20903	5.33e-10	2.93e-08	ENSG00000280614	FP236383.2
ENSG00000157150.4	126.352	1.73402	0.263151	6.58945	4.41e-11	3.33e-09	ENSG00000157150	TIMP4			ENSG00000277561.3	1.69917	-1.28506	0.366523	-3.50609	0.000454734	0.00308224	ENSG00000277561	GOLGA8IP				ENSG00000157150.4	126.352	1.73402	0.263151	6.58945	4.41e-11	3.33e-09	ENSG00000157150	TIMP4
ENSG00000276410.2	13.5292	1.7268	0.278126	6.20871	5.34e-10	2.93e-08	ENSG00000276410	HIST1H2BB			ENSG00000144010.8	6.58557	-1.28495	0.409582	-3.13723	0.00170555	0.00899028	ENSG00000144010	TRIM43B				ENSG00000276410.2	13.5292	1.7268	0.278126	6.20871	5.34e-10	2.93e-08	ENSG00000276410	HIST1H2BB
ENSG00000211648.2	1247.26	1.7247	0.395466	4.36118	1.29e-05	0.000158426	ENSG00000211648	IGLV1-47			ENSG00000196376.9	65.7821	-1.2838	0.252257	-5.08924	3.6e-07	7.77e-06	ENSG00000196376	SLC35F1				ENSG00000211648.2	1247.26	1.7247	0.395466	4.36118	1.29e-05	0.000158426	ENSG00000211648	IGLV1-47
ENSG00000225738.2	0.935926	1.72369	0.501483	3.43719	0.000587792	0.00380521	ENSG00000225738	NRG3-AS1			ENSG00000257920.1	3.32511	-1.28244	0.41543	-3.08703	0.00202169	0.010319	ENSG00000257920	LINC02409				ENSG00000225738.2	0.935926	1.72369	0.501483	3.43719	0.000587792	0.00380521	ENSG00000225738	NRG3-AS1
ENSG00000243049.3	0.760389	1.72133	0.371982	4.62747	3.7e-06	5.56e-05	ENSG00000243049	RN7SL33P			ENSG00000205634.5	16.19	-1.27991	0.438216	-2.92072	0.00349221	0.0160167	ENSG00000205634	LINC00898				ENSG00000243049.3	0.760389	1.72133	0.371982	4.62747	3.7e-06	5.56e-05	ENSG00000243049	RN7SL33P
ENSG00000237994.1	0.47421	1.72065	0.576424	2.98504	0.00283544	0.0135431	ENSG00000237994	AC003659.1			ENSG00000117148.7	171.151	-1.27788	0.390667	-3.27101	0.00107164	0.00622177	ENSG00000117148	ACTL8				ENSG00000237994.1	0.47421	1.72065	0.576424	2.98504	0.00283544	0.0135431	ENSG00000237994	AC003659.1
ENSG00000206633.1	6.9767	1.71877	0.286104	6.00748	1.88e-09	8.64e-08	ENSG00000206633	SNORA80B			ENSG00000123560.12	39.6715	-1.27633	0.319543	-3.99425	6.49e-05	0.000611758	ENSG00000123560	PLP1				ENSG00000206633.1	6.9767	1.71877	0.286104	6.00748	1.88e-09	8.64e-08	ENSG00000206633	SNORA80B
ENSG00000280922.1	0.516356	1.71576	0.537851	3.19002	0.00142262	0.00779228	ENSG00000280922				ENSG00000234800.2	7.73976	-1.27364	0.433381	-2.93884	0.00329446	0.0152762	ENSG00000234800	PCMTD1P3				ENSG00000280922.1	0.516356	1.71576	0.537851	3.19002	0.00142262	0.00779228	ENSG00000280922
ENSG00000124575.6	82.262	1.71439	0.212937	8.05118	8.2e-16	2.82e-13	ENSG00000124575	HIST1H1D			ENSG00000133019.10	247.549	-1.27195	0.244063	-5.21156	1.87e-07	4.48e-06	ENSG00000133019	CHRM3				ENSG00000124575.6	82.262	1.71439	0.212937	8.05118	8.2e-16	2.82e-13	ENSG00000124575	HIST1H1D
ENSG00000199512.1	0.463169	1.71348	0.418764	4.09177	4.28e-05	0.000429823	ENSG00000199512	RNU6-212P			ENSG00000272435.1	2.12695	-1.26929	0.328484	-3.86409	0.000111504	0.000961439	ENSG00000272435	RNA5SP357				ENSG00000199512.1	0.463169	1.71348	0.418764	4.09177	4.28e-05	0.000429823	ENSG00000199512	RNU6-212P
ENSG00000226434.1	0.709893	1.71237	0.566242	3.02409	0.00249383	0.0122137	ENSG00000226434	AC135371.1			ENSG00000238222.3	18.7469	-1.26921	0.306542	-4.1404	3.47e-05	0.000360348	ENSG00000238222	MKRN4P				ENSG00000226434.1	0.709893	1.71237	0.566242	3.02409	0.00249383	0.0122137	ENSG00000226434	AC135371.1
ENSG00000239702.3	0.302857	1.70898	0.586394	2.91439	0.00356385	0.0162894	ENSG00000239702	RN7SL507P			ENSG00000145626.10	7.2475	-1.26912	0.514488	-2.46675	0.0136344	0.0473449	ENSG00000145626	UGT3A1				ENSG00000239702.3	0.302857	1.70898	0.586394	2.91439	0.00356385	0.0162894	ENSG00000239702	RN7SL507P
ENSG00000265327.2	1.07348	1.70556	0.309322	5.51387	3.51e-08	1.06e-06	ENSG00000265327	RN7SL411P			ENSG00000145248.6	57.5128	-1.2679	0.235773	-5.37763	7.55e-08	2.07e-06	ENSG00000145248	SLC10A4				ENSG00000265327.2	1.07348	1.70556	0.309322	5.51387	3.51e-08	1.06e-06	ENSG00000265327	RN7SL411P
ENSG00000279326.1	0.503059	1.70397	0.47127	3.61569	0.000299549	0.00218854	ENSG00000279326	AC004972.1			ENSG00000275620.1	36.4968	-1.2658	0.398469	-3.17665	0.00148985	0.00807211	ENSG00000275620	AL121827.2				ENSG00000279326.1	0.503059	1.70397	0.47127	3.61569	0.000299549	0.00218854	ENSG00000279326	AC004972.1
ENSG00000281264.1	0.560346	1.70375	0.408929	4.16636	3.09e-05	0.00032922	ENSG00000281264	SALRNA3			ENSG00000144229.10	130.484	-1.26224	0.251326	-5.02235	5.1e-07	1.04e-05	ENSG00000144229	THSD7B				ENSG00000281264.1	0.560346	1.70375	0.408929	4.16636	3.09e-05	0.00032922	ENSG00000281264	SALRNA3
ENSG00000275878.1	0.620727	1.70211	0.377203	4.51245	6.41e-06	8.81e-05	ENSG00000275878	RN7SL43P			ENSG00000134612.10	6.38655	-1.26157	0.338114	-3.73119	0.000190579	0.00149842	ENSG00000134612	FOLH1B				ENSG00000275878.1	0.620727	1.70211	0.377203	4.51245	6.41e-06	8.81e-05	ENSG00000275878	RN7SL43P
ENSG00000277105.1	1409.28	1.6976	0.193345	8.78016	1.63e-18	1.31e-15	ENSG00000277105				ENSG00000267909.2	11.0196	-1.26116	0.295613	-4.26627	1.99e-05	0.000227833	ENSG00000267909	CCDC177				ENSG00000277105.1	1409.28	1.6976	0.193345	8.78016	1.63e-18	1.31e-15	ENSG00000277105
ENSG00000200783.1	4.52502	1.6958	0.234976	7.21691	5.32e-13	7.84e-11	ENSG00000200783	RN7SKP180			ENSG00000229191.1	13.5688	-1.26086	0.287701	-4.38254	1.17e-05	0.000146105	ENSG00000229191	AL358473.1				ENSG00000200783.1	4.52502	1.6958	0.234976	7.21691	5.32e-13	7.84e-11	ENSG00000200783	RN7SKP180
ENSG00000184357.4	92.753	1.69524	0.25262	6.71063	1.94e-11	1.66e-09	ENSG00000184357	HIST1H1B			ENSG00000232718.1	0.890222	-1.25974	0.399684	-3.15185	0.00162239	0.00864852	ENSG00000232718	GAPDHP48				ENSG00000184357.4	92.753	1.69524	0.25262	6.71063	1.94e-11	1.66e-09	ENSG00000184357	HIST1H1B
ENSG00000239560.3	0.342794	1.69356	0.573005	2.95558	0.00312079	0.0146263	ENSG00000239560	RN7SL479P			ENSG00000115138.9	81.4156	-1.25931	0.226756	-5.55358	2.8e-08	8.79e-07	ENSG00000115138	POMC				ENSG00000239560.3	0.342794	1.69356	0.573005	2.95558	0.00312079	0.0146263	ENSG00000239560	RN7SL479P
ENSG00000275337.1	0.28774	1.69241	0.576219	2.93709	0.00331308	0.0153489	ENSG00000275337	RN7SL680P			ENSG00000105642.14	216.229	-1.25727	0.243511	-5.16309	2.43e-07	5.55e-06	ENSG00000105642	KCNN1				ENSG00000275337.1	0.28774	1.69241	0.576219	2.93709	0.00331308	0.0153489	ENSG00000275337	RN7SL680P
ENSG00000236485.1	1.90129	1.69226	0.334122	5.06481	4.09e-07	8.65e-06	ENSG00000236485	LINC01945			ENSG00000254198.1	125.413	-1.25722	0.144637	-8.69221	3.55e-18	2.44e-15	ENSG00000254198	AC113191.1				ENSG00000236485.1	1.90129	1.69226	0.334122	5.06481	4.09e-07	8.65e-06	ENSG00000236485	LINC01945
ENSG00000277748.1	18.7404	1.69005	0.421199	4.01248	6.01e-05	0.000573313	ENSG00000277748	AC006262.4			ENSG00000249959.4	1.30443	-1.25546	0.509258	-2.46527	0.0136909	0.0474953	ENSG00000249959	AC024587.2				ENSG00000277748.1	18.7404	1.69005	0.421199	4.01248	6.01e-05	0.000573313	ENSG00000277748	AC006262.4
ENSG00000264063.1	9.68607	1.68928	0.325915	5.18318	2.18e-07	5.08e-06	ENSG00000264063	MIR3687-2			ENSG00000214039.7	5.27437	-1.25534	0.418763	-2.99774	0.0027199	0.0130876	ENSG00000214039	LINC02418				ENSG00000264063.1	9.68607	1.68928	0.325915	5.18318	2.18e-07	5.08e-06	ENSG00000264063	MIR3687-2
ENSG00000258170.1	8.95745	1.68884	0.374789	4.50611	6.6e-06	9.04e-05	ENSG00000258170	AC089998.4			ENSG00000258927.1	16.7142	-1.25521	0.427951	-2.93306	0.00335639	0.0155095	ENSG00000258927	AL133467.2				ENSG00000258170.1	8.95745	1.68884	0.374789	4.50611	6.6e-06	9.04e-05	ENSG00000258170	AC089998.4
ENSG00000224500.1	0.464071	1.68433	0.506455	3.32573	0.000881865	0.00529237	ENSG00000224500	AL731575.1			ENSG00000101349.15	51.4758	-1.25486	0.31488	-3.9852	6.74e-05	0.000632248	ENSG00000101349	PAK5				ENSG00000224500.1	0.464071	1.68433	0.506455	3.32573	0.000881865	0.00529237	ENSG00000224500	AL731575.1
ENSG00000184524.5	138.926	1.68414	0.290866	5.79009	7.03e-09	2.67e-07	ENSG00000184524	CEND1			ENSG00000170927.13	269.964	-1.25467	0.299357	-4.19122	2.77e-05	0.000300057	ENSG00000170927	PKHD1				ENSG00000184524.5	138.926	1.68414	0.290866	5.79009	7.03e-09	2.67e-07	ENSG00000184524	CEND1
ENSG00000279847.2	0.552369	1.683	0.562759	2.99062	0.00278414	0.0133485	ENSG00000279847	C8orf87			ENSG00000171759.7	13.6555	-1.25341	0.37261	-3.36386	0.000768596	0.00473734	ENSG00000171759	PAH				ENSG00000279847.2	0.552369	1.683	0.562759	2.99062	0.00278414	0.0133485	ENSG00000279847	C8orf87
ENSG00000261763.1	0.558594	1.67918	0.488691	3.43608	0.000590206	0.00381766	ENSG00000261763	AC110716.2			ENSG00000069188.15	1058.2	-1.25282	0.247117	-5.06973	3.98e-07	8.45e-06	ENSG00000069188	SDK2				ENSG00000261763.1	0.558594	1.67918	0.488691	3.43608	0.000590206	0.00381766	ENSG00000261763	AC110716.2
ENSG00000250387.2	4.11628	1.67911	0.352986	4.75688	1.97e-06	3.26e-05	ENSG00000250387	LINC02197			ENSG00000270246.3	10.4237	-1.25198	0.266627	-4.69561	2.66e-06	4.21e-05	ENSG00000270246					ENSG00000250387.2	4.11628	1.67911	0.352986	4.75688	1.97e-06	3.26e-05	ENSG00000250387	LINC02197
ENSG00000275954.3	0.846644	1.67457	0.611996	2.73624	0.00621457	0.0253467	ENSG00000275954	TBC1D3F			ENSG00000180336.16	75.132	-1.25036	0.195862	-6.38391	1.73e-10	1.1e-08	ENSG00000180336	MEIOC				ENSG00000275954.3	0.846644	1.67457	0.611996	2.73624	0.00621457	0.0253467	ENSG00000275954	TBC1D3F
ENSG00000206941.1	3.34217	1.67453	0.316873	5.28455	1.26e-07	3.19e-06	ENSG00000206941	SNORD15A			ENSG00000233854.1	11.7789	-1.24942	0.496434	-2.51679	0.011843	0.0422262	ENSG00000233854	POU6F2-AS2				ENSG00000206941.1	3.34217	1.67453	0.316873	5.28455	1.26e-07	3.19e-06	ENSG00000206941	SNORD15A
ENSG00000201229.1	0.643297	1.67266	0.425274	3.93313	8.38e-05	0.000755608	ENSG00000201229	SNORA63D			ENSG00000139364.9	410.645	-1.24892	0.268976	-4.64324	3.43e-06	5.21e-05	ENSG00000139364	TMEM132B				ENSG00000201229.1	0.643297	1.67266	0.425274	3.93313	8.38e-05	0.000755608	ENSG00000201229	SNORA63D
ENSG00000269900.3	13.9975	1.67084	0.324918	5.14233	2.71e-07	6.09e-06	ENSG00000269900	RMRP			ENSG00000271400.1	1.3193	-1.24678	0.506488	-2.46161	0.0138316	0.0478907	ENSG00000271400	AL392112.1				ENSG00000269900.3	13.9975	1.67084	0.324918	5.14233	2.71e-07	6.09e-06	ENSG00000269900	RMRP
ENSG00000279240.1	2.17806	1.66832	0.605806	2.75388	0.00588931	0.0242745	ENSG00000279240	AC063980.1			ENSG00000248738.5	1.71747	-1.24657	0.368187	-3.38571	0.000709949	0.00444389	ENSG00000248738	AC037441.1				ENSG00000279240.1	2.17806	1.66832	0.605806	2.75388	0.00588931	0.0242745	ENSG00000279240	AC063980.1
ENSG00000239742.3	1.72956	1.66649	0.29025	5.74158	9.38e-09	3.43e-07	ENSG00000239742	RN7SL672P			ENSG00000278068.1	1.23874	-1.24537	0.444805	-2.79981	0.00511334	0.0216824	ENSG00000278068	AL136317.3				ENSG00000239742.3	1.72956	1.66649	0.29025	5.74158	9.38e-09	3.43e-07	ENSG00000239742	RN7SL672P
ENSG00000173237.4	14.5697	1.66599	0.379715	4.38747	1.15e-05	0.000143484	ENSG00000173237	C11orf86			ENSG00000188582.7	1.68278	-1.24508	0.48107	-2.58815	0.00964923	0.035852	ENSG00000188582	PAQR9				ENSG00000173237.4	14.5697	1.66599	0.379715	4.38747	1.15e-05	0.000143484	ENSG00000173237	C11orf86
ENSG00000143546.8	965.25	1.66564	0.294123	5.66308	1.49e-08	5.09e-07	ENSG00000143546	S100A8			ENSG00000230356.1	3.20125	-1.24189	0.236017	-5.26186	1.43e-07	3.54e-06	ENSG00000230356	NCAPD2P1				ENSG00000143546.8	965.25	1.66564	0.294123	5.66308	1.49e-08	5.09e-07	ENSG00000143546	S100A8
ENSG00000274350.1	0.299119	1.66549	0.616558	2.70128	0.00690735	0.027561	ENSG00000274350	RN7SL853P			ENSG00000219699.2	1.24682	-1.24156	0.252624	-4.91466	8.89e-07	1.67e-05	ENSG00000219699	AL356432.2				ENSG00000274350.1	0.299119	1.66549	0.616558	2.70128	0.00690735	0.027561	ENSG00000274350	RN7SL853P
ENSG00000199319.1	0.908498	1.66383	0.352631	4.71834	2.38e-06	3.83e-05	ENSG00000199319	RN7SKP25			ENSG00000136231.12	705.515	-1.24097	0.314084	-3.95108	7.78e-05	0.000711816	ENSG00000136231	IGF2BP3				ENSG00000199319.1	0.908498	1.66383	0.352631	4.71834	2.38e-06	3.83e-05	ENSG00000199319	RN7SKP25
ENSG00000230575.1	0.498291	1.66334	0.460334	3.61334	0.000302283	0.00220541	ENSG00000230575	AC013286.1			ENSG00000272121.1	1.57664	-1.24051	0.468058	-2.65033	0.0080414	0.0310488	ENSG00000272121	AC006058.3				ENSG00000230575.1	0.498291	1.66334	0.460334	3.61334	0.000302283	0.00220541	ENSG00000230575	AC013286.1
ENSG00000171102.13	270.666	1.66251	0.34481	4.82152	1.42e-06	2.47e-05	ENSG00000171102	OBP2B			ENSG00000255583.2	1.30858	-1.24029	0.460314	-2.69445	0.00705055	0.0280079	ENSG00000255583	AC084357.3				ENSG00000171102.13	270.666	1.66251	0.34481	4.82152	1.42e-06	2.47e-05	ENSG00000171102	OBP2B
ENSG00000252481.1	42.5288	1.66203	0.173302	9.59035	8.78e-22	1.86e-18	ENSG00000252481	SCARNA13			ENSG00000260458.3	0.61942	-1.23738	0.380968	-3.24798	0.00116226	0.00663169	ENSG00000260458	KCNJ18				ENSG00000252481.1	42.5288	1.66203	0.173302	9.59035	8.78e-22	1.86e-18	ENSG00000252481	SCARNA13
ENSG00000100721.9	27.7176	1.6617	0.387548	4.28774	1.81e-05	0.000210247	ENSG00000100721	TCL1A			ENSG00000258088.1	1.11508	-1.23724	0.443964	-2.7868	0.00532315	0.0223913	ENSG00000258088	AC078820.1				ENSG00000100721.9	27.7176	1.6617	0.387548	4.28774	1.81e-05	0.000210247	ENSG00000100721	TCL1A
ENSG00000232679.1	27.7333	1.66107	0.304676	5.45192	4.98e-08	1.45e-06	ENSG00000232679	LINC01705			ENSG00000214796.7	66.8402	-1.2371	0.229369	-5.39348	6.91e-08	1.92e-06	ENSG00000214796	AC098934.1				ENSG00000232679.1	27.7333	1.66107	0.304676	5.45192	4.98e-08	1.45e-06	ENSG00000232679	LINC01705
ENSG00000100453.11	271.793	1.66038	0.240505	6.90371	5.07e-12	5.32e-10	ENSG00000100453	GZMB			ENSG00000101746.14	12.3428	-1.23671	0.354	-3.49352	0.000476695	0.00320044	ENSG00000101746	NOL4				ENSG00000100453.11	271.793	1.66038	0.240505	6.90371	5.07e-12	5.32e-10	ENSG00000100453	GZMB
ENSG00000265249.1	0.33497	1.65421	0.596159	2.77478	0.00552385	0.023057	ENSG00000265249				ENSG00000280753.1	19.9811	-1.2364	0.219933	-5.62172	1.89e-08	6.25e-07	ENSG00000280753					ENSG00000265249.1	0.33497	1.65421	0.596159	2.77478	0.00552385	0.023057	ENSG00000265249
ENSG00000276532.1	0.656672	1.65214	0.435674	3.79215	0.000149347	0.00123072	ENSG00000276532	RF00017			ENSG00000263429.3	12.8421	-1.23556	0.357642	-3.45475	0.000550809	0.00360731	ENSG00000263429	TMEM238L				ENSG00000276532.1	0.656672	1.65214	0.435674	3.79215	0.000149347	0.00123072	ENSG00000276532	RF00017
ENSG00000199592.1	0.32737	1.64771	0.58843	2.80018	0.00510734	0.0216611	ENSG00000199592	RNA5SP321			ENSG00000187821.7	3.75254	-1.23421	0.488146	-2.52837	0.0114595	0.0411604	ENSG00000187821	HELT				ENSG00000199592.1	0.32737	1.64771	0.58843	2.80018	0.00510734	0.0216611	ENSG00000199592	RNA5SP321
ENSG00000200998.1	0.416701	1.64533	0.544627	3.02103	0.0025192	0.0123057	ENSG00000200998	RF00019			ENSG00000231258.2	1.7906	-1.23356	0.339035	-3.63845	0.000274286	0.00203129	ENSG00000231258	ZSWIM5P2				ENSG00000200998.1	0.416701	1.64533	0.544627	3.02103	0.0025192	0.0123057	ENSG00000200998	RF00019
ENSG00000227068.1	1.31163	1.64187	0.4069	4.03509	5.46e-05	0.000528599	ENSG00000227068	AL162584.1			ENSG00000236750.1	3.78869	-1.23225	0.331707	-3.71488	0.000203302	0.00158238	ENSG00000236750	AC009237.9				ENSG00000227068.1	1.31163	1.64187	0.4069	4.03509	5.46e-05	0.000528599	ENSG00000227068	AL162584.1
ENSG00000229664.1	2.08926	1.64133	0.324741	5.05427	4.32e-07	9.07e-06	ENSG00000229664	AL137186.1			ENSG00000148798.8	510.804	-1.23178	0.292851	-4.20618	2.6e-05	0.000284499	ENSG00000148798	INA				ENSG00000229664.1	2.08926	1.64133	0.324741	5.05427	4.32e-07	9.07e-06	ENSG00000229664	AL137186.1
ENSG00000187048.11	121.546	1.63479	0.347809	4.70025	2.6e-06	4.13e-05	ENSG00000187048	CYP4A11			ENSG00000113296.13	624.874	-1.23146	0.22462	-5.4824	4.2e-08	1.24e-06	ENSG00000113296	THBS4				ENSG00000187048.11	121.546	1.63479	0.347809	4.70025	2.6e-06	4.13e-05	ENSG00000187048	CYP4A11
ENSG00000164106.6	21.4807	1.63464	0.270837	6.03551	1.58e-09	7.43e-08	ENSG00000164106	SCRG1			ENSG00000233670.6	1.10736	-1.2281	0.439106	-2.79683	0.00516073	0.0218597	ENSG00000233670	PIRT				ENSG00000164106.6	21.4807	1.63464	0.270837	6.03551	1.58e-09	7.43e-08	ENSG00000164106	SCRG1
ENSG00000277483.1	0.751474	1.63292	0.408367	3.99866	6.37e-05	0.000601954	ENSG00000277483	RN7SL321P			ENSG00000267372.2	11.8889	-1.22758	0.275747	-4.45181	8.51e-06	0.000111655	ENSG00000267372	AC005330.1				ENSG00000277483.1	0.751474	1.63292	0.408367	3.99866	6.37e-05	0.000601954	ENSG00000277483	RN7SL321P
ENSG00000225056.1	0.466683	1.63259	0.497215	3.28348	0.00102535	0.00599777	ENSG00000225056	AL121894.1			ENSG00000169213.6	263.842	-1.22659	0.219262	-5.59416	2.22e-08	7.19e-07	ENSG00000169213	RAB3B				ENSG00000225056.1	0.466683	1.63259	0.497215	3.28348	0.00102535	0.00599777	ENSG00000225056	AL121894.1
ENSG00000281657.1	1.46159	1.63247	0.461349	3.53847	0.00040246	0.00278779	ENSG00000281657				ENSG00000164532.10	10.465	-1.22583	0.384402	-3.18892	0.00142806	0.00781516	ENSG00000164532	TBX20				ENSG00000281657.1	1.46159	1.63247	0.461349	3.53847	0.00040246	0.00278779	ENSG00000281657
ENSG00000227139.1	0.386485	1.63053	0.501532	3.2511	0.0011496	0.00657473	ENSG00000227139	AC241644.1			ENSG00000174016.10	7.25953	-1.22536	0.349166	-3.50938	0.00044915	0.0030497	ENSG00000174016	FAM46D				ENSG00000227139.1	0.386485	1.63053	0.501532	3.2511	0.0011496	0.00657473	ENSG00000227139	AC241644.1
ENSG00000199480.1	0.38878	1.62954	0.483244	3.37208	0.000746033	0.00462635	ENSG00000199480	RNA5SP389			ENSG00000278200.1	2.12173	-1.22499	0.487522	-2.51268	0.0119818	0.0426363	ENSG00000278200	LINC01971				ENSG00000199480.1	0.38878	1.62954	0.483244	3.37208	0.000746033	0.00462635	ENSG00000199480	RNA5SP389
ENSG00000276409.3	17.637	1.62914	0.264834	6.15156	7.67e-10	4e-08	ENSG00000276409	CCL14			ENSG00000186732.12	5.97901	-1.22477	0.371496	-3.29686	0.00097774	0.00575747	ENSG00000186732	MPPED1				ENSG00000276409.3	17.637	1.62914	0.264834	6.15156	7.67e-10	4e-08	ENSG00000276409	CCL14
ENSG00000253811.1	3.90109	1.62816	0.285331	5.70622	1.16e-08	4.09e-07	ENSG00000253811	AC136424.2			ENSG00000187801.13	158.49	-1.22451	0.132541	-9.23871	2.49e-20	3.88e-17	ENSG00000187801	ZFP69B				ENSG00000253811.1	3.90109	1.62816	0.285331	5.70622	1.16e-08	4.09e-07	ENSG00000253811	AC136424.2
ENSG00000265918.2	0.282046	1.62798	0.584314	2.78613	0.00533408	0.0224212	ENSG00000265918	RN7SL543P			ENSG00000100593.16	112.88	-1.22282	0.264247	-4.62756	3.7e-06	5.56e-05	ENSG00000100593	ISM2				ENSG00000265918.2	0.282046	1.62798	0.584314	2.78613	0.00533408	0.0224212	ENSG00000265918	RN7SL543P
ENSG00000212607.1	21.5306	1.62743	0.191914	8.48	2.25e-17	1.21e-14	ENSG00000212607	SNORA3B			ENSG00000147257.12	1812.08	-1.2221	0.289364	-4.2234	2.41e-05	0.000266288	ENSG00000147257	GPC3				ENSG00000212607.1	21.5306	1.62743	0.191914	8.48	2.25e-17	1.21e-14	ENSG00000212607	SNORA3B
ENSG00000250957.1	4.6154	1.62486	0.587615	2.76518	0.00568907	0.0236179	ENSG00000250957	AC012055.1			ENSG00000081248.9	2.9489	-1.2214	0.301947	-4.04508	5.23e-05	0.000511408	ENSG00000081248	CACNA1S				ENSG00000250957.1	4.6154	1.62486	0.587615	2.76518	0.00568907	0.0236179	ENSG00000250957	AC012055.1
ENSG00000218424.2	0.528238	1.62369	0.464117	3.49846	0.000467959	0.00315358	ENSG00000218424	NDUFS5P1			ENSG00000161509.12	127.121	-1.2209	0.244925	-4.98479	6.2e-07	1.23e-05	ENSG00000161509	GRIN2C				ENSG00000218424.2	0.528238	1.62369	0.464117	3.49846	0.000467959	0.00315358	ENSG00000218424	NDUFS5P1
ENSG00000268621.4	120.521	1.62153	0.36335	4.46273	8.09e-06	0.000106923	ENSG00000268621	IGFL2-AS1			ENSG00000171360.3	12.721	-1.22089	0.416757	-2.92951	0.00339501	0.0156493	ENSG00000171360	KRT38				ENSG00000268621.4	120.521	1.62153	0.36335	4.46273	8.09e-06	0.000106923	ENSG00000268621	IGFL2-AS1
ENSG00000242341.3	1.0005	1.62079	0.389916	4.15678	3.23e-05	0.000340085	ENSG00000242341	RN7SL646P			ENSG00000230805.5	3.42957	-1.22004	0.456795	-2.67086	0.0075657	0.0295937	ENSG00000230805	AL132709.1				ENSG00000242341.3	1.0005	1.62079	0.389916	4.15678	3.23e-05	0.000340085	ENSG00000242341	RN7SL646P
ENSG00000275961.1	0.385986	1.62043	0.580044	2.79363	0.00521197	0.0220309	ENSG00000275961	RN7SL210P			ENSG00000241294.1	272.196	-1.21975	0.416473	-2.92877	0.0034031	0.0156819	ENSG00000241294	IGKV2-24				ENSG00000275961.1	0.385986	1.62043	0.580044	2.79363	0.00521197	0.0220309	ENSG00000275961	RN7SL210P
ENSG00000272351.1	1.98308	1.62022	0.361361	4.48365	7.34e-06	9.85e-05	ENSG00000272351	RNA5SP506			ENSG00000140015.18	11.1851	-1.21824	0.46346	-2.62858	0.00857425	0.0326583	ENSG00000140015	KCNH5				ENSG00000272351.1	1.98308	1.62022	0.361361	4.48365	7.34e-06	9.85e-05	ENSG00000272351	RNA5SP506
ENSG00000236366.1	5.59465	1.61995	0.433135	3.74006	0.000183974	0.0014562	ENSG00000236366	AL359313.1			ENSG00000256650.1	3.3414	-1.21735	0.340716	-3.57292	0.000353024	0.002501	ENSG00000256650	RERG-IT1				ENSG00000236366.1	5.59465	1.61995	0.433135	3.74006	0.000183974	0.0014562	ENSG00000236366	AL359313.1
ENSG00000272880.1	0.830819	1.61642	0.637827	2.53427	0.0112683	0.0405956	ENSG00000272880	AL161734.1			ENSG00000225345.3	7.082	-1.21708	0.340026	-3.57938	0.000344411	0.00245187	ENSG00000225345	SNX18P3				ENSG00000272880.1	0.830819	1.61642	0.637827	2.53427	0.0112683	0.0405956	ENSG00000272880	AL161734.1
ENSG00000158639.10	5.69997	1.61635	0.613591	2.63425	0.00843243	0.0322626	ENSG00000158639	PAGE5			ENSG00000133863.5	66.7533	-1.21699	0.302389	-4.02458	5.71e-05	0.000549008	ENSG00000133863	TEX15				ENSG00000158639.10	5.69997	1.61635	0.613591	2.63425	0.00843243	0.0322626	ENSG00000158639	PAGE5
ENSG00000178776.4	69.3644	1.61227	0.322224	5.00355	5.63e-07	1.14e-05	ENSG00000178776	C5orf46			ENSG00000268104.2	40.058	-1.21628	0.363915	-3.34222	0.000831105	0.00504146	ENSG00000268104	SLC6A14				ENSG00000178776.4	69.3644	1.61227	0.322224	5.00355	5.63e-07	1.14e-05	ENSG00000178776	C5orf46
ENSG00000212348.1	0.779554	1.6091	0.405543	3.96777	7.25e-05	0.000672881	ENSG00000212348	RNU6-1300P			ENSG00000233067.2	1.64402	-1.21563	0.344759	-3.52603	0.000421834	0.0028975	ENSG00000233067	PTCHD1-AS				ENSG00000212348.1	0.779554	1.6091	0.405543	3.96777	7.25e-05	0.000672881	ENSG00000212348	RNU6-1300P
ENSG00000189377.7	4483.59	1.60783	0.306107	5.25251	1.5e-07	3.71e-06	ENSG00000189377	CXCL17			ENSG00000186493.10	11.8138	-1.21289	0.360041	-3.36875	0.00075509	0.00467125	ENSG00000186493	C5orf38				ENSG00000189377.7	4483.59	1.60783	0.306107	5.25251	1.5e-07	3.71e-06	ENSG00000189377	CXCL17
ENSG00000225091.3	17.9303	1.6076	0.194365	8.27104	1.33e-16	5.85e-14	ENSG00000225091	SNORA71A			ENSG00000173253.13	21.4675	-1.21239	0.391687	-3.09529	0.00196621	0.0100954	ENSG00000173253	DMRT2				ENSG00000225091.3	17.9303	1.6076	0.194365	8.27104	1.33e-16	5.85e-14	ENSG00000225091	SNORA71A
ENSG00000203811.1	12.5989	1.60758	0.213254	7.53833	4.76e-14	8.97e-12	ENSG00000203811	HIST2H3C			ENSG00000177212.3	2.79138	-1.21018	0.366127	-3.30536	0.000948559	0.00561111	ENSG00000177212	OR2T33				ENSG00000203811.1	12.5989	1.60758	0.213254	7.53833	4.76e-14	8.97e-12	ENSG00000203811	HIST2H3C
ENSG00000202515.1	8.38507	1.60572	0.285097	5.63221	1.78e-08	5.93e-07	ENSG00000202515	VTRNA1-3			ENSG00000215004.3	1.8029	-1.21018	0.28841	-4.19603	2.72e-05	0.000294847	ENSG00000215004	MESTP4				ENSG00000202515.1	8.38507	1.60572	0.285097	5.63221	1.78e-08	5.93e-07	ENSG00000202515	VTRNA1-3
ENSG00000281255.1	2.06077	1.60365	0.283529	5.65604	1.55e-08	5.28e-07	ENSG00000281255				ENSG00000248245.1	2.15234	-1.20992	0.322966	-3.74627	0.000179482	0.00142766	ENSG00000248245	AC010307.2				ENSG00000281255.1	2.06077	1.60365	0.283529	5.65604	1.55e-08	5.28e-07	ENSG00000281255
ENSG00000200922.1	0.357983	1.60167	0.454942	3.52061	0.000430563	0.00294706	ENSG00000200922	RF00019			ENSG00000137819.12	300.223	-1.20936	0.175737	-6.88164	5.92e-12	6.02e-10	ENSG00000137819	PAQR5				ENSG00000200922.1	0.357983	1.60167	0.454942	3.52061	0.000430563	0.00294706	ENSG00000200922	RF00019
ENSG00000229794.2	0.589539	1.59773	0.517624	3.08666	0.00202422	0.0103308	ENSG00000229794	MTCYBP32			ENSG00000237087.1	9.28106	-1.20795	0.426974	-2.82908	0.00466818	0.0202058	ENSG00000237087	AC068134.2				ENSG00000229794.2	0.589539	1.59773	0.517624	3.08666	0.00202422	0.0103308	ENSG00000229794	MTCYBP32
ENSG00000279990.1	0.250702	1.59717	0.481589	3.31646	0.000911662	0.00543622	ENSG00000279990	RPSAP68			ENSG00000230251.1	2.05144	-1.2069	0.340195	-3.54768	0.000388646	0.00270575	ENSG00000230251	PHBP4				ENSG00000279990.1	0.250702	1.59717	0.481589	3.31646	0.000911662	0.00543622	ENSG00000279990	RPSAP68
ENSG00000279213.1	0.338164	1.59678	0.471318	3.3879	0.000704309	0.00441628	ENSG00000279213	SNX18P10			ENSG00000217447.1	2.80575	-1.20689	0.357621	-3.37478	0.000738736	0.00458842	ENSG00000217447	AL021331.1				ENSG00000279213.1	0.338164	1.59678	0.471318	3.3879	0.000704309	0.00441628	ENSG00000279213	SNX18P10
ENSG00000086288.10	42.6255	1.59227	0.251256	6.33727	2.34e-10	1.43e-08	ENSG00000086288	NME8			ENSG00000177108.5	21.7229	-1.20569	0.348762	-3.45706	0.000546112	0.00358054	ENSG00000177108	ZDHHC22				ENSG00000086288.10	42.6255	1.59227	0.251256	6.33727	2.34e-10	1.43e-08	ENSG00000086288	NME8
ENSG00000258912.1	0.438259	1.59165	0.600959	2.64852	0.00808446	0.0311756	ENSG00000258912	LINC02316			ENSG00000116194.11	293.992	-1.20409	0.258418	-4.65946	3.17e-06	4.87e-05	ENSG00000116194	ANGPTL1				ENSG00000258912.1	0.438259	1.59165	0.600959	2.64852	0.00808446	0.0311756	ENSG00000258912	LINC02316
ENSG00000250801.1	14.7026	1.59132	0.424069	3.75251	0.000175076	0.00139857	ENSG00000250801	AC138965.1			ENSG00000275340.1	47.8254	-1.20343	0.253695	-4.74361	2.1e-06	3.45e-05	ENSG00000275340	FGD5P1				ENSG00000250801.1	14.7026	1.59132	0.424069	3.75251	0.000175076	0.00139857	ENSG00000250801	AC138965.1
ENSG00000244227.4	1.07717	1.59027	0.405888	3.91802	8.93e-05	0.000797974	ENSG00000244227	LRRC77P			ENSG00000181195.9	31.7197	-1.20251	0.362458	-3.31766	0.000907761	0.00542127	ENSG00000181195	PENK				ENSG00000244227.4	1.07717	1.59027	0.405888	3.91802	8.93e-05	0.000797974	ENSG00000244227	LRRC77P
ENSG00000223118.1	0.255378	1.58691	0.624127	2.54262	0.0110026	0.0398287	ENSG00000223118	RN7SKP102			ENSG00000120057.4	168.103	-1.20121	0.315518	-3.8071	0.000140606	0.00116879	ENSG00000120057	SFRP5				ENSG00000223118.1	0.255378	1.58691	0.624127	2.54262	0.0110026	0.0398287	ENSG00000223118	RN7SKP102
ENSG00000278604.1	0.506782	1.58651	0.502475	3.1574	0.00159183	0.00851674	ENSG00000278604	RN7SL429P			ENSG00000188803.13	24.8823	-1.20042	0.243629	-4.92723	8.34e-07	1.58e-05	ENSG00000188803	SHISA6				ENSG00000278604.1	0.506782	1.58651	0.502475	3.1574	0.00159183	0.00851674	ENSG00000278604	RN7SL429P
ENSG00000200379.1	0.24906	1.5858	0.640848	2.47453	0.013341	0.0465349	ENSG00000200379	RN7SKP45			ENSG00000124205.14	143.448	-1.19938	0.451576	-2.656	0.00790746	0.0306457	ENSG00000124205	EDN3				ENSG00000200379.1	0.24906	1.5858	0.640848	2.47453	0.013341	0.0465349	ENSG00000200379	RN7SKP45
ENSG00000204709.4	15.3382	1.5857	0.286686	5.53112	3.18e-08	9.82e-07	ENSG00000204709	LINC01556			ENSG00000232375.1	0.768291	-1.19905	0.313527	-3.82439	0.000131099	0.00110271	ENSG00000232375	AC092042.2				ENSG00000204709.4	15.3382	1.5857	0.286686	5.53112	3.18e-08	9.82e-07	ENSG00000204709	LINC01556
ENSG00000266517.1	0.75924	1.58548	0.42007	3.77432	0.000160443	0.00130488	ENSG00000266517	MIR4715			ENSG00000280217.1	3.17342	-1.19789	0.315038	-3.80235	0.00014333	0.00118804	ENSG00000280217	AC126564.1				ENSG00000266517.1	0.75924	1.58548	0.42007	3.77432	0.000160443	0.00130488	ENSG00000266517	MIR4715
ENSG00000221303.1	0.810786	1.58514	0.454863	3.48486	0.000492393	0.00328365	ENSG00000221303	SNORA79			ENSG00000261115.4	31.9474	-1.1959	0.257911	-4.63686	3.54e-06	5.34e-05	ENSG00000261115	TMEM178B				ENSG00000221303.1	0.810786	1.58514	0.454863	3.48486	0.000492393	0.00328365	ENSG00000221303	SNORA79
ENSG00000232606.1	0.505845	1.58378	0.445613	3.55417	0.000379179	0.0026517	ENSG00000232606	LINC01412			ENSG00000124134.7	356.818	-1.19439	0.229656	-5.20078	1.98e-07	4.7e-06	ENSG00000124134	KCNS1				ENSG00000232606.1	0.505845	1.58378	0.445613	3.55417	0.000379179	0.0026517	ENSG00000232606	LINC01412
ENSG00000254287.1	15.0408	1.58371	0.284187	5.57277	2.51e-08	7.96e-07	ENSG00000254287	AC007991.4			ENSG00000255051.1	4.82097	-1.193	0.332325	-3.58987	0.000330847	0.00237048	ENSG00000255051	BCAS2P1				ENSG00000254287.1	15.0408	1.58371	0.284187	5.57277	2.51e-08	7.96e-07	ENSG00000254287	AC007991.4
ENSG00000221491.2	6.56724	1.58205	0.208873	7.57422	3.61e-14	7e-12	ENSG00000221491	SNORA2C			ENSG00000276122.1	20.0885	-1.19295	0.332263	-3.59039	0.00033018	0.0023668	ENSG00000276122	AC026336.3				ENSG00000221491.2	6.56724	1.58205	0.208873	7.57422	3.61e-14	7e-12	ENSG00000221491	SNORA2C
ENSG00000200785.1	7.18187	1.5819	0.263687	5.99916	1.98e-09	9.03e-08	ENSG00000200785	SNORD8			ENSG00000189182.8	0.988657	-1.18955	0.470728	-2.52703	0.0115031	0.0412725	ENSG00000189182	KRT77				ENSG00000200785.1	7.18187	1.5819	0.263687	5.99916	1.98e-09	9.03e-08	ENSG00000200785	SNORD8
ENSG00000272075.2	0.267142	1.58089	0.575396	2.74748	0.0060055	0.0246663	ENSG00000272075	RN7SL828P			ENSG00000259974.2	21.9272	-1.18909	0.377125	-3.15303	0.00161583	0.00862045	ENSG00000259974	LINC00261				ENSG00000272075.2	0.267142	1.58089	0.575396	2.74748	0.0060055	0.0246663	ENSG00000272075	RN7SL828P
ENSG00000248969.1	0.38879	1.5785	0.512214	3.08173	0.00205804	0.0104741	ENSG00000248969	AC137810.1			ENSG00000272298.1	1.89431	-1.18795	0.411112	-2.88959	0.00385742	0.017366	ENSG00000272298	AC091544.6				ENSG00000248969.1	0.38879	1.5785	0.512214	3.08173	0.00205804	0.0104741	ENSG00000248969	AC137810.1
ENSG00000280809.1	6.24509	1.5765	0.46847	3.3652	0.000764875	0.00471978	ENSG00000280809	LINC00836			ENSG00000164778.4	22.0511	-1.18586	0.291015	-4.07493	4.6e-05	0.000457919	ENSG00000164778	EN2				ENSG00000280809.1	6.24509	1.5765	0.46847	3.3652	0.000764875	0.00471978	ENSG00000280809	LINC00836
ENSG00000274735.1	2098.15	1.57512	0.18609	8.46431	2.58e-17	1.32e-14	ENSG00000274735				ENSG00000053108.15	214.604	-1.18431	0.264441	-4.47855	7.52e-06	0.000100422	ENSG00000053108	FSTL4				ENSG00000274735.1	2098.15	1.57512	0.18609	8.46431	2.58e-17	1.32e-14	ENSG00000274735
ENSG00000201649.1	5.18967	1.57195	0.246977	6.36478	1.96e-10	1.23e-08	ENSG00000201649	RNY4P34			ENSG00000157119.11	1.60384	-1.18409	0.364502	-3.24851	0.00116013	0.00662113	ENSG00000157119	KLHL40				ENSG00000201649.1	5.18967	1.57195	0.246977	6.36478	1.96e-10	1.23e-08	ENSG00000201649	RNY4P34
ENSG00000112115.5	0.291946	1.57168	0.641314	2.45072	0.0142572	0.0490301	ENSG00000112115	IL17A			ENSG00000185002.8	2.38723	-1.18365	0.460574	-2.56994	0.0101717	0.0373828	ENSG00000185002	RFX6				ENSG00000112115.5	0.291946	1.57168	0.641314	2.45072	0.0142572	0.0490301	ENSG00000112115	IL17A
ENSG00000201616.1	2.31156	1.57056	0.27357	5.741	9.41e-09	3.44e-07	ENSG00000201616	RNU1-91P			ENSG00000137878.15	6.2401	-1.1835	0.241274	-4.90521	9.33e-07	1.74e-05	ENSG00000137878	GCOM1				ENSG00000201616.1	2.31156	1.57056	0.27357	5.741	9.41e-09	3.44e-07	ENSG00000201616	RNU1-91P
ENSG00000224045.1	3.02229	1.56884	0.505532	3.10334	0.00191351	0.00988128	ENSG00000224045	PAEPP1			ENSG00000173213.8	41.9483	-1.18332	0.281448	-4.20439	2.62e-05	0.000286361	ENSG00000173213	TUBB8P12				ENSG00000224045.1	3.02229	1.56884	0.505532	3.10334	0.00191351	0.00988128	ENSG00000224045	PAEPP1
ENSG00000211895.4	11717.9	1.56812	0.321714	4.87427	1.09e-06	1.98e-05	ENSG00000211895	IGHA1			ENSG00000221866.8	1125.78	-1.18313	0.284062	-4.16502	3.11e-05	0.000330702	ENSG00000221866	PLXNA4				ENSG00000211895.4	11717.9	1.56812	0.321714	4.87427	1.09e-06	1.98e-05	ENSG00000211895	IGHA1
ENSG00000254960.2	1.24711	1.56769	0.571387	2.74366	0.0060758	0.0249025	ENSG00000254960	KIRREL3-AS2			ENSG00000196570.2	5.66749	-1.18207	0.429824	-2.75011	0.00595746	0.0245034	ENSG00000196570	PFN3				ENSG00000254960.2	1.24711	1.56769	0.571387	2.74366	0.0060758	0.0249025	ENSG00000254960	KIRREL3-AS2
ENSG00000222281.1	0.25597	1.56544	0.59762	2.61946	0.00880703	0.03333	ENSG00000222281	RN7SKP111			ENSG00000186766.7	5.38767	-1.18159	0.317747	-3.71865	0.000200292	0.00156312	ENSG00000186766	FOXI2				ENSG00000222281.1	0.25597	1.56544	0.59762	2.61946	0.00880703	0.03333	ENSG00000222281	RN7SKP111
ENSG00000276047.1	0.661593	1.56368	0.390489	4.00441	6.22e-05	0.000590604	ENSG00000276047	RN7SL711P			ENSG00000135443.7	1.99613	-1.1814	0.334444	-3.53243	0.000411757	0.00283872	ENSG00000135443	KRT85				ENSG00000276047.1	0.661593	1.56368	0.390489	4.00441	6.22e-05	0.000590604	ENSG00000276047	RN7SL711P
ENSG00000206150.3	5.9694	1.56328	0.309059	5.05822	4.23e-07	8.9e-06	ENSG00000206150	RNASE13			ENSG00000151360.8	9.42138	-1.18091	0.388579	-3.03905	0.00237324	0.01174	ENSG00000151360	ALLC				ENSG00000206150.3	5.9694	1.56328	0.309059	5.05822	4.23e-07	8.9e-06	ENSG00000206150	RNASE13
ENSG00000253701.2	3.20472	1.56326	0.336196	4.64983	3.32e-06	5.07e-05	ENSG00000253701				ENSG00000235832.2	2.32157	-1.1809	0.447501	-2.63889	0.00831782	0.0318973	ENSG00000235832	CNN2P3				ENSG00000253701.2	3.20472	1.56326	0.336196	4.64983	3.32e-06	5.07e-05	ENSG00000253701
ENSG00000267780.2	0.374298	1.56322	0.503778	3.10298	0.00191581	0.0098921	ENSG00000267780	AC021594.2			ENSG00000204352.2	2.9395	-1.18021	0.229823	-5.13529	2.82e-07	6.29e-06	ENSG00000204352	C9orf129				ENSG00000267780.2	0.374298	1.56322	0.503778	3.10298	0.00191581	0.0098921	ENSG00000267780	AC021594.2
ENSG00000131203.11	1746.59	1.56291	0.25317	6.17335	6.69e-10	3.54e-08	ENSG00000131203	IDO1			ENSG00000113430.8	1.94072	-1.17993	0.394969	-2.98739	0.00281375	0.0134629	ENSG00000113430	IRX4				ENSG00000131203.11	1746.59	1.56291	0.25317	6.17335	6.69e-10	3.54e-08	ENSG00000131203	IDO1
ENSG00000249138.1	3.50733	1.56229	0.248002	6.29949	2.99e-10	1.78e-08	ENSG00000249138	AC084871.1			ENSG00000213561.4	2.90577	-1.17845	0.375794	-3.13591	0.00171324	0.0090247	ENSG00000213561	AC103591.2				ENSG00000249138.1	3.50733	1.56229	0.248002	6.29949	2.99e-10	1.78e-08	ENSG00000249138	AC084871.1
ENSG00000243911.3	0.472914	1.56193	0.420718	3.71253	0.0002052	0.00159449	ENSG00000243911	RN7SL430P			ENSG00000219073.6	2.3731	-1.17845	0.370453	-3.18109	0.0014672	0.00798903	ENSG00000219073	CELA3B				ENSG00000243911.3	0.472914	1.56193	0.420718	3.71253	0.0002052	0.00159449	ENSG00000243911	RN7SL430P
ENSG00000211942.3	73.9813	1.56044	0.430069	3.62835	0.000285241	0.0021001	ENSG00000211942	IGHV3-13			ENSG00000269119.1	8.16908	-1.17734	0.276507	-4.25792	2.06e-05	0.000234381	ENSG00000269119	HNRNPA1P52				ENSG00000211942.3	73.9813	1.56044	0.430069	3.62835	0.000285241	0.0021001	ENSG00000211942	IGHV3-13
ENSG00000252487.1	0.421245	1.55938	0.491615	3.17197	0.00151411	0.00818436	ENSG00000252487	RNY4P20			ENSG00000158164.6	194.119	-1.177	0.299331	-3.93211	8.42e-05	0.000758374	ENSG00000158164	TMSB15A				ENSG00000252487.1	0.421245	1.55938	0.491615	3.17197	0.00151411	0.00818436	ENSG00000252487	RNY4P20
ENSG00000232771.2	0.998627	1.55903	0.318972	4.88766	1.02e-06	1.87e-05	ENSG00000232771	PPP1R26P5			ENSG00000233874.2	1.28745	-1.17379	0.248422	-4.725	2.3e-06	3.72e-05	ENSG00000233874	AL118496.1				ENSG00000232771.2	0.998627	1.55903	0.318972	4.88766	1.02e-06	1.87e-05	ENSG00000232771	PPP1R26P5
ENSG00000224471.2	0.334774	1.5578	0.527281	2.95441	0.0031327	0.0146719	ENSG00000224471	MTCO3P19			ENSG00000136750.10	1.17395	-1.17355	0.416485	-2.81775	0.00483609	0.020769	ENSG00000136750	GAD2				ENSG00000224471.2	0.334774	1.5578	0.527281	2.95441	0.0031327	0.0146719	ENSG00000224471	MTCO3P19
ENSG00000211491.2	1.1608	1.55741	0.366808	4.24586	2.18e-05	0.00024532	ENSG00000211491	MIR320D1			ENSG00000212712.2	1.06727	-1.17301	0.412017	-2.847	0.00441337	0.0193268	ENSG00000212712	AP002414.1				ENSG00000211491.2	1.1608	1.55741	0.366808	4.24586	2.18e-05	0.00024532	ENSG00000211491	MIR320D1
ENSG00000200275.1	0.369034	1.55658	0.439265	3.54361	0.000394696	0.00274011	ENSG00000200275	RNA5SP199			ENSG00000224506.2	23.2007	-1.17195	0.332283	-3.52697	0.000420348	0.00288893	ENSG00000224506	LINC02523				ENSG00000200275.1	0.369034	1.55658	0.439265	3.54361	0.000394696	0.00274011	ENSG00000200275	RNA5SP199
ENSG00000214216.9	0.305837	1.5562	0.613838	2.53519	0.0112385	0.0405036	ENSG00000214216	IQCJ			ENSG00000270823.1	30.0289	-1.17127	0.191845	-6.10527	1.03e-09	5.13e-08	ENSG00000270823	AC007938.2				ENSG00000214216.9	0.305837	1.5562	0.613838	2.53519	0.0112385	0.0405036	ENSG00000214216	IQCJ
ENSG00000152910.17	6.79751	1.55391	0.479549	3.24035	0.00119383	0.00678032	ENSG00000152910	CNTNAP4			ENSG00000112494.8	64.4849	-1.1712	0.334175	-3.50476	0.000457026	0.00309284	ENSG00000112494	UNC93A				ENSG00000152910.17	6.79751	1.55391	0.479549	3.24035	0.00119383	0.00678032	ENSG00000152910	CNTNAP4
ENSG00000268879.1	11.1499	1.55144	0.383269	4.0479	5.17e-05	0.000506886	ENSG00000268879	IGFL1P1			ENSG00000227722.1	1.64449	-1.1707	0.35943	-3.2571	0.00112557	0.00646592	ENSG00000227722	AL022100.1				ENSG00000268879.1	11.1499	1.55144	0.383269	4.0479	5.17e-05	0.000506886	ENSG00000268879	IGFL1P1
ENSG00000275098.1	0.782158	1.54939	0.419285	3.69531	0.000219621	0.00168912	ENSG00000275098				ENSG00000240891.5	14.551	-1.17067	0.201782	-5.80166	6.57e-09	2.52e-07	ENSG00000240891	PLCXD2				ENSG00000275098.1	0.782158	1.54939	0.419285	3.69531	0.000219621	0.00168912	ENSG00000275098
ENSG00000178172.5	2.01299	1.54836	0.416491	3.71764	0.000201095	0.00156803	ENSG00000178172	SPINK6			ENSG00000122012.12	268.802	-1.16988	0.295181	-3.96325	7.39e-05	0.000683028	ENSG00000122012	SV2C				ENSG00000178172.5	2.01299	1.54836	0.416491	3.71764	0.000201095	0.00156803	ENSG00000178172	SPINK6
ENSG00000280281.1	0.536532	1.5458	0.466055	3.31677	0.000910654	0.00543271	ENSG00000280281	AL049781.1			ENSG00000175894.13	63.5141	-1.1682	0.302953	-3.85604	0.00011524	0.000987461	ENSG00000175894	TSPEAR				ENSG00000280281.1	0.536532	1.5458	0.466055	3.31677	0.000910654	0.00543271	ENSG00000280281	AL049781.1
ENSG00000180383.3	17.7108	1.54558	0.300214	5.14825	2.63e-07	5.93e-06	ENSG00000180383	DEFB124			ENSG00000140798.14	4.16426	-1.16761	0.446271	-2.61638	0.00888688	0.0335588	ENSG00000140798	ABCC12				ENSG00000180383.3	17.7108	1.54558	0.300214	5.14825	2.63e-07	5.93e-06	ENSG00000180383	DEFB124
ENSG00000197692.5	0.728397	1.54227	0.50644	3.04531	0.00232443	0.0115473	ENSG00000197692	CBX3P7			ENSG00000179673.4	8.78008	-1.16752	0.275695	-4.23484	2.29e-05	0.00025538	ENSG00000179673	RPRML				ENSG00000197692.5	0.728397	1.54227	0.50644	3.04531	0.00232443	0.0115473	ENSG00000197692	CBX3P7
ENSG00000281472.1	0.235286	1.54225	0.599953	2.57062	0.0101517	0.037336	ENSG00000281472				ENSG00000175697.9	269	-1.16746	0.158465	-7.3673	1.74e-13	2.86e-11	ENSG00000175697	GPR156				ENSG00000281472.1	0.235286	1.54225	0.599953	2.57062	0.0101517	0.037336	ENSG00000281472
ENSG00000248810.1	104.558	1.54034	0.342988	4.49094	7.09e-06	9.6e-05	ENSG00000248810	LINC02432			ENSG00000250919.1	3.89819	-1.1674	0.313335	-3.72572	0.00019476	0.00152657	ENSG00000250919	UGT2B26P				ENSG00000248810.1	104.558	1.54034	0.342988	4.49094	7.09e-06	9.6e-05	ENSG00000248810	LINC02432
ENSG00000130656.4	1.78513	1.54008	0.386935	3.98022	6.89e-05	0.000643572	ENSG00000130656	HBZ			ENSG00000167011.7	3.81943	-1.16405	0.311176	-3.74082	0.000183423	0.00145258	ENSG00000167011	NAT16				ENSG00000130656.4	1.78513	1.54008	0.386935	3.98022	6.89e-05	0.000643572	ENSG00000130656	HBZ
ENSG00000206634.1	24.325	1.53785	0.257299	5.97688	2.27e-09	1.02e-07	ENSG00000206634	SNORA22			ENSG00000249505.1	6.60086	-1.16319	0.325695	-3.57143	0.00035504	0.00251299	ENSG00000249505	AC108673.1				ENSG00000206634.1	24.325	1.53785	0.257299	5.97688	2.27e-09	1.02e-07	ENSG00000206634	SNORA22
ENSG00000253385.1	5.1576	1.53743	0.288178	5.33501	9.55e-08	2.53e-06	ENSG00000253385	AP003696.1			ENSG00000070366.12	1129.46	-1.15978	0.105375	-11.0062	3.57e-28	1.85e-24	ENSG00000070366	SMG6				ENSG00000253385.1	5.1576	1.53743	0.288178	5.33501	9.55e-08	2.53e-06	ENSG00000253385	AP003696.1
ENSG00000279321.1	0.327664	1.53608	0.506554	3.03242	0.00242599	0.0119466	ENSG00000279321	AC018692.1			ENSG00000182040.7	52.1224	-1.15791	0.236644	-4.89305	9.93e-07	1.83e-05	ENSG00000182040	USH1G				ENSG00000279321.1	0.327664	1.53608	0.506554	3.03242	0.00242599	0.0119466	ENSG00000279321	AC018692.1
ENSG00000168878.15	133.31	1.53602	0.289644	5.30315	1.14e-07	2.93e-06	ENSG00000168878	SFTPB			ENSG00000247228.2	1.60545	-1.15766	0.437841	-2.64401	0.00819306	0.0315068	ENSG00000247228	AC009060.1				ENSG00000168878.15	133.31	1.53602	0.289644	5.30315	1.14e-07	2.93e-06	ENSG00000168878	SFTPB
ENSG00000235782.1	2.48584	1.53554	0.413965	3.70935	0.000207789	0.00161139	ENSG00000235782	AL031429.1			ENSG00000175093.4	148.444	-1.15418	0.305146	-3.78239	0.000155328	0.00127238	ENSG00000175093	SPSB4				ENSG00000235782.1	2.48584	1.53554	0.413965	3.70935	0.000207789	0.00161139	ENSG00000235782	AL031429.1
ENSG00000236054.1	1.6124	1.53437	0.42691	3.59414	0.00032547	0.00233867	ENSG00000236054	Z82246.1			ENSG00000249574.1	35.0806	-1.15345	0.23139	-4.98489	6.2e-07	1.23e-05	ENSG00000249574	AC226118.1				ENSG00000236054.1	1.6124	1.53437	0.42691	3.59414	0.00032547	0.00233867	ENSG00000236054	Z82246.1
ENSG00000273672.1	0.482031	1.53424	0.475879	3.22402	0.00126406	0.00710319	ENSG00000273672				ENSG00000168830.7	15.1436	-1.15335	0.373448	-3.08838	0.00201248	0.0102809	ENSG00000168830	HTR1E				ENSG00000273672.1	0.482031	1.53424	0.475879	3.22402	0.00126406	0.00710319	ENSG00000273672
ENSG00000200830.1	0.339742	1.53415	0.546164	2.80896	0.0049702	0.0212201	ENSG00000200830	RN7SKP134			ENSG00000250770.2	3.43431	-1.15319	0.304425	-3.7881	0.000151805	0.00124789	ENSG00000250770	AC005865.2				ENSG00000200830.1	0.339742	1.53415	0.546164	2.80896	0.0049702	0.0212201	ENSG00000200830	RN7SKP134
ENSG00000272006.1	10.6572	1.53392	0.229479	6.68435	2.32e-11	1.93e-09	ENSG00000272006	AC037487.3			ENSG00000230122.1	2.51386	-1.15227	0.375833	-3.06592	0.00217001	0.0109241	ENSG00000230122	ECEL1P3				ENSG00000272006.1	10.6572	1.53392	0.229479	6.68435	2.32e-11	1.93e-09	ENSG00000272006	AC037487.3
ENSG00000275530.1	914.037	1.53319	0.197412	7.76649	8.07e-15	1.85e-12	ENSG00000275530				ENSG00000234224.2	2.18995	-1.15029	0.388813	-2.95846	0.00309176	0.0145135	ENSG00000234224	TMEM229A				ENSG00000275530.1	914.037	1.53319	0.197412	7.76649	8.07e-15	1.85e-12	ENSG00000275530
ENSG00000277157.1	42.5976	1.53142	0.217432	7.0432	1.88e-12	2.3e-10	ENSG00000277157	HIST1H4D			ENSG00000258128.2	35.2975	-1.14998	0.37158	-3.09485	0.00196914	0.0101046	ENSG00000258128	MKRN9P				ENSG00000277157.1	42.5976	1.53142	0.217432	7.0432	1.88e-12	2.3e-10	ENSG00000277157	HIST1H4D
ENSG00000222666.2	0.547876	1.53104	0.469409	3.26164	0.00110769	0.00638977	ENSG00000222666	RF00012			ENSG00000261411.1	3.89594	-1.14941	0.386058	-2.97729	0.00290812	0.0138195	ENSG00000261411	AL161938.1				ENSG00000222666.2	0.547876	1.53104	0.469409	3.26164	0.00110769	0.00638977	ENSG00000222666	RF00012
ENSG00000202351.1	0.338783	1.53061	0.486472	3.14634	0.00165327	0.00877536	ENSG00000202351	RN7SKP204			ENSG00000018625.13	217.051	-1.14804	0.30416	-3.77446	0.000160353	0.00130461	ENSG00000018625	ATP1A2				ENSG00000202351.1	0.338783	1.53061	0.486472	3.14634	0.00165327	0.00877536	ENSG00000202351	RN7SKP204
ENSG00000267038.1	3.10272	1.52912	0.425013	3.59783	0.000320889	0.00231262	ENSG00000267038	AC105094.1			ENSG00000234647.1	0.852756	-1.14629	0.462808	-2.47681	0.0132563	0.0462761	ENSG00000234647	AL606970.3				ENSG00000267038.1	3.10272	1.52912	0.425013	3.59783	0.000320889	0.00231262	ENSG00000267038	AC105094.1
ENSG00000279739.1	0.407555	1.52805	0.588049	2.59851	0.00936305	0.0350256	ENSG00000279739	AC011369.2			ENSG00000226886.1	0.64334	-1.14444	0.420222	-2.72342	0.00646107	0.0261619	ENSG00000226886	AC093787.1				ENSG00000279739.1	0.407555	1.52805	0.588049	2.59851	0.00936305	0.0350256	ENSG00000279739	AC011369.2
ENSG00000233101.9	285.846	1.52724	0.306735	4.97902	6.39e-07	1.26e-05	ENSG00000233101	HOXB-AS3			ENSG00000113494.15	283.588	-1.1441	0.261623	-4.37307	1.23e-05	0.000151341	ENSG00000113494	PRLR				ENSG00000233101.9	285.846	1.52724	0.306735	4.97902	6.39e-07	1.26e-05	ENSG00000233101	HOXB-AS3
ENSG00000279305.1	0.408356	1.52694	0.584762	2.61122	0.00902199	0.0339646	ENSG00000279305	AC134026.1			ENSG00000229921.5	72.5131	-1.14273	0.433859	-2.63387	0.0084418	0.0322874	ENSG00000229921	KIF25-AS1				ENSG00000279305.1	0.408356	1.52694	0.584762	2.61122	0.00902199	0.0339646	ENSG00000279305	AC134026.1
ENSG00000256195.2	2.23448	1.52674	0.304734	5.01007	5.44e-07	1.1e-05	ENSG00000256195	AP002518.1			ENSG00000152977.8	1296.25	-1.14214	0.444429	-2.56991	0.0101725	0.0373828	ENSG00000152977	ZIC1				ENSG00000256195.2	2.23448	1.52674	0.304734	5.01007	5.44e-07	1.1e-05	ENSG00000256195	AP002518.1
ENSG00000225025.2	0.37829	1.52405	0.491951	3.09798	0.00194844	0.0100207	ENSG00000225025	KIF4CP			ENSG00000184058.11	271.582	-1.14108	0.280939	-4.06167	4.87e-05	0.000481834	ENSG00000184058	TBX1				ENSG00000225025.2	0.37829	1.52405	0.491951	3.09798	0.00194844	0.0100207	ENSG00000225025	KIF4CP
ENSG00000225969.1	275.342	1.52388	0.268639	5.6726	1.41e-08	4.86e-07	ENSG00000225969	ABHD11-AS1			ENSG00000236469.1	1.27073	-1.13899	0.367183	-3.10198	0.00192231	0.00991685	ENSG00000236469	AC007881.2				ENSG00000225969.1	275.342	1.52388	0.268639	5.6726	1.41e-08	4.86e-07	ENSG00000225969	ABHD11-AS1
ENSG00000244044.3	0.375997	1.52323	0.47462	3.20937	0.00133026	0.00739333	ENSG00000244044	RN7SL735P			ENSG00000110148.8	112.406	-1.13799	0.290455	-3.91796	8.93e-05	0.000797974	ENSG00000110148	CCKBR				ENSG00000244044.3	0.375997	1.52323	0.47462	3.20937	0.00133026	0.00739333	ENSG00000244044	RN7SL735P
ENSG00000239466.3	0.424252	1.52306	0.457825	3.32673	0.000878717	0.00528089	ENSG00000239466	RN7SL552P			ENSG00000006283.16	199.637	-1.13765	0.233982	-4.86212	1.16e-06	2.08e-05	ENSG00000006283	CACNA1G				ENSG00000239466.3	0.424252	1.52306	0.457825	3.32673	0.000878717	0.00528089	ENSG00000239466	RN7SL552P
ENSG00000271691.1	2.41868	1.52238	0.269417	5.65065	1.6e-08	5.41e-07	ENSG00000271691	AC140658.6			ENSG00000180532.9	2.91689	-1.13715	0.355969	-3.19453	0.00140059	0.00770052	ENSG00000180532	ZSCAN4				ENSG00000271691.1	2.41868	1.52238	0.269417	5.65065	1.6e-08	5.41e-07	ENSG00000271691	AC140658.6
ENSG00000213659.4	0.37529	1.51974	0.515911	2.94574	0.00322181	0.015012	ENSG00000213659	RSU1P3			ENSG00000233757.5	41.8802	-1.1368	0.149145	-7.62207	2.5e-14	5.14e-12	ENSG00000233757	AC092835.1				ENSG00000213659.4	0.37529	1.51974	0.515911	2.94574	0.00322181	0.015012	ENSG00000213659	RSU1P3
ENSG00000240578.1	0.592528	1.51955	0.46077	3.29785	0.000974289	0.00574077	ENSG00000240578	TRBV22-1			ENSG00000257331.1	1.43116	-1.13563	0.253505	-4.47971	7.47e-06	0.000100012	ENSG00000257331	RACGAP1P				ENSG00000240578.1	0.592528	1.51955	0.46077	3.29785	0.000974289	0.00574077	ENSG00000240578	TRBV22-1
ENSG00000279016.1	0.341708	1.51883	0.526546	2.88452	0.00392015	0.0176009	ENSG00000279016	AC093648.1			ENSG00000077274.8	757.193	-1.13431	0.322128	-3.5213	0.000429438	0.00293979	ENSG00000077274	CAPN6				ENSG00000279016.1	0.341708	1.51883	0.526546	2.88452	0.00392015	0.0176009	ENSG00000279016	AC093648.1
ENSG00000229453.2	2.56134	1.51854	0.386744	3.92646	8.62e-05	0.00077402	ENSG00000229453	SPINK8			ENSG00000270469.1	3.64498	-1.1342	0.251841	-4.50364	6.68e-06	9.13e-05	ENSG00000270469	AC006557.5				ENSG00000229453.2	2.56134	1.51854	0.386744	3.92646	8.62e-05	0.00077402	ENSG00000229453	SPINK8
ENSG00000221486.1	0.750726	1.51784	0.377297	4.02294	5.75e-05	0.000552263	ENSG00000221486				ENSG00000225328.1	3.55728	-1.1337	0.398053	-2.84812	0.00439788	0.0192662	ENSG00000225328	LINC01594				ENSG00000221486.1	0.750726	1.51784	0.377297	4.02294	5.75e-05	0.000552263	ENSG00000221486
ENSG00000202056.1	0.350273	1.51695	0.465329	3.25996	0.00111428	0.00641828	ENSG00000202056	RNA5SP19			ENSG00000244675.2	45.2565	-1.13064	0.223384	-5.06144	4.16e-07	8.79e-06	ENSG00000244675	AC108676.1				ENSG00000202056.1	0.350273	1.51695	0.465329	3.25996	0.00111428	0.00641828	ENSG00000202056	RNA5SP19
ENSG00000215113.6	1.045	1.51684	0.468576	3.23712	0.00120741	0.00684331	ENSG00000215113	CXorf49B			ENSG00000213976.4	61.6625	-1.13043	0.141912	-7.96566	1.64e-15	5.03e-13	ENSG00000213976	AC010615.1				ENSG00000215113.6	1.045	1.51684	0.468576	3.23712	0.00120741	0.00684331	ENSG00000215113	CXorf49B
ENSG00000280650.1	4.91169	1.51575	0.415283	3.64992	0.000262319	0.0019607	ENSG00000280650	KCNIP4-IT1			ENSG00000162981.13	1501.42	-1.13017	0.250734	-4.50745	6.56e-06	9e-05	ENSG00000162981	FAM84A				ENSG00000280650.1	4.91169	1.51575	0.415283	3.64992	0.000262319	0.0019607	ENSG00000280650	KCNIP4-IT1
ENSG00000202395.1	0.385527	1.5152	0.445026	3.40475	0.000662243	0.00419645	ENSG00000202395	RN7SKP1			ENSG00000232767.1	4.83855	-1.12981	0.336206	-3.36047	0.000778105	0.00478521	ENSG00000232767	AC016825.1				ENSG00000202395.1	0.385527	1.5152	0.445026	3.40475	0.000662243	0.00419645	ENSG00000202395	RN7SKP1
ENSG00000264609.1	0.28359	1.51448	0.498813	3.03616	0.00239611	0.0118319	ENSG00000264609				ENSG00000183778.16	217.574	-1.12957	0.295584	-3.82148	0.000132655	0.00111312	ENSG00000183778	B3GALT5				ENSG00000264609.1	0.28359	1.51448	0.498813	3.03616	0.00239611	0.0118319	ENSG00000264609
ENSG00000256597.2	0.5054	1.51365	0.505566	2.99397	0.00275377	0.013226	ENSG00000256597	LINC02393			ENSG00000036828.12	51.0243	-1.12905	0.383843	-2.94142	0.00326706	0.0151869	ENSG00000036828	CASR				ENSG00000256597.2	0.5054	1.51365	0.505566	2.99397	0.00275377	0.013226	ENSG00000256597	LINC02393
ENSG00000264934.1	0.238584	1.51315	0.5576	2.71369	0.00665393	0.0267739	ENSG00000264934	MIR4265			ENSG00000254706.2	2.36316	-1.12604	0.320912	-3.50886	0.000450027	0.00305299	ENSG00000254706	AL512785.2				ENSG00000264934.1	0.238584	1.51315	0.5576	2.71369	0.00665393	0.0267739	ENSG00000264934	MIR4265
ENSG00000197956.8	44998.4	1.51299	0.192694	7.85179	4.1e-15	1.05e-12	ENSG00000197956	S100A6			ENSG00000274373.1	20.8781	-1.12557	0.340159	-3.30894	0.0009365	0.00555454	ENSG00000274373	AC148476.1				ENSG00000197956.8	44998.4	1.51299	0.192694	7.85179	4.1e-15	1.05e-12	ENSG00000197956	S100A6
ENSG00000253585.1	0.289434	1.51205	0.498856	3.03102	0.00243727	0.0119895	ENSG00000253585	AP003351.1			ENSG00000205396.10	1.18207	-1.12466	0.43235	-2.60127	0.00928796	0.0347921	ENSG00000205396	LINC00661				ENSG00000253585.1	0.289434	1.51205	0.498856	3.03102	0.00243727	0.0119895	ENSG00000253585	AP003351.1
ENSG00000279535.1	2.0213	1.5103	0.267063	5.65524	1.56e-08	5.29e-07	ENSG00000279535	AP003476.1			ENSG00000236532.4	117.07	-1.12451	0.316605	-3.55177	0.000382642	0.00267072	ENSG00000236532	LINC01695				ENSG00000279535.1	2.0213	1.5103	0.267063	5.65524	1.56e-08	5.29e-07	ENSG00000279535	AP003476.1
ENSG00000108823.14	20.0239	1.50984	0.218461	6.91124	4.8e-12	5.1e-10	ENSG00000108823	SGCA			ENSG00000188886.3	66.5365	-1.12009	0.210961	-5.30944	1.1e-07	2.85e-06	ENSG00000188886	ASTL				ENSG00000108823.14	20.0239	1.50984	0.218461	6.91124	4.8e-12	5.1e-10	ENSG00000108823	SGCA
ENSG00000222604.2	1.37512	1.50931	0.265437	5.68611	1.3e-08	4.53e-07	ENSG00000222604	RF00409			ENSG00000105880.4	267.866	-1.11987	0.295009	-3.79604	0.000147024	0.00121479	ENSG00000105880	DLX5				ENSG00000222604.2	1.37512	1.50931	0.265437	5.68611	1.3e-08	4.53e-07	ENSG00000222604	RF00409
ENSG00000231698.2	0.494954	1.50917	0.537276	2.80892	0.00497077	0.0212206	ENSG00000231698	AP002856.2			ENSG00000175985.9	72.2157	-1.1186	0.232414	-4.81298	1.49e-06	2.56e-05	ENSG00000175985	PLEKHD1				ENSG00000231698.2	0.494954	1.50917	0.537276	2.80892	0.00497077	0.0212206	ENSG00000231698	AP002856.2
ENSG00000170498.8	32.3275	1.50863	0.24761	6.09278	1.11e-09	5.48e-08	ENSG00000170498	KISS1			ENSG00000274588.1	74.6375	-1.1137	0.381074	-2.92252	0.00347209	0.0159385	ENSG00000274588	DGKK				ENSG00000170498.8	32.3275	1.50863	0.24761	6.09278	1.11e-09	5.48e-08	ENSG00000170498	KISS1
ENSG00000241162.3	0.321994	1.5068	0.559754	2.6919	0.00710473	0.0281704	ENSG00000241162	RN7SL617P			ENSG00000165973.16	83.1256	-1.11186	0.399199	-2.78522	0.00534916	0.0224744	ENSG00000165973	NELL1				ENSG00000241162.3	0.321994	1.5068	0.559754	2.6919	0.00710473	0.0281704	ENSG00000241162	RN7SL617P
ENSG00000238297.2	1.98708	1.50676	0.39112	3.85242	0.000116954	0.000999944	ENSG00000238297	RF00012			ENSG00000151136.13	242.435	-1.11164	0.222339	-4.99973	5.74e-07	1.16e-05	ENSG00000151136	BTBD11				ENSG00000238297.2	1.98708	1.50676	0.39112	3.85242	0.000116954	0.000999944	ENSG00000238297	RF00012
ENSG00000254163.1	0.397642	1.50593	0.589077	2.55643	0.0105754	0.0385932	ENSG00000254163	AC025434.1			ENSG00000181409.10	455.951	-1.11085	0.205969	-5.39329	6.92e-08	1.92e-06	ENSG00000181409	AATK				ENSG00000254163.1	0.397642	1.50593	0.589077	2.55643	0.0105754	0.0385932	ENSG00000254163	AC025434.1
ENSG00000280429.1	2.83731	1.50519	0.341327	4.40981	1.03e-05	0.000131853	ENSG00000280429	AF001548.3			ENSG00000227060.5	10.4721	-1.11043	0.29866	-3.71803	0.000200783	0.0015662	ENSG00000227060	LINC00629				ENSG00000280429.1	2.83731	1.50519	0.341327	4.40981	1.03e-05	0.000131853	ENSG00000280429	AF001548.3
ENSG00000242668.3	0.383481	1.50502	0.415662	3.62078	0.000293719	0.00215133	ENSG00000242668	RN7SL317P			ENSG00000127831.9	27.033	-1.10891	0.26488	-4.18644	2.83e-05	0.000305454	ENSG00000127831	VIL1				ENSG00000242668.3	0.383481	1.50502	0.415662	3.62078	0.000293719	0.00215133	ENSG00000242668	RN7SL317P
ENSG00000255202.1	4.50539	1.50491	0.284466	5.29029	1.22e-07	3.11e-06	ENSG00000255202	AL049629.1			ENSG00000230778.1	2.64865	-1.10861	0.345847	-3.2055	0.00134829	0.00747487	ENSG00000230778	ANKRD63				ENSG00000255202.1	4.50539	1.50491	0.284466	5.29029	1.22e-07	3.11e-06	ENSG00000255202	AL049629.1
ENSG00000212454.1	0.311068	1.50465	0.591059	2.54569	0.0109063	0.0395617	ENSG00000212454	RNA5SP286			ENSG00000236875.3	1.09421	-1.10775	0.419683	-2.6395	0.00830295	0.0318455	ENSG00000236875	DDX11L5				ENSG00000212454.1	0.311068	1.50465	0.591059	2.54569	0.0109063	0.0395617	ENSG00000212454	RNA5SP286
ENSG00000127318.9	0.297168	1.50359	0.599845	2.50663	0.0121888	0.0432543	ENSG00000127318	IL22			ENSG00000055813.5	73.7902	-1.10596	0.254602	-4.34388	1.4e-05	0.000169253	ENSG00000055813	CCDC85A				ENSG00000127318.9	0.297168	1.50359	0.599845	2.50663	0.0121888	0.0432543	ENSG00000127318	IL22
ENSG00000278272.1	53.2521	1.50298	0.282534	5.31965	1.04e-07	2.71e-06	ENSG00000278272	HIST1H3C			ENSG00000205716.4	3.08322	-1.10564	0.327615	-3.37482	0.000738635	0.0045884	ENSG00000205716	FAM183DP				ENSG00000278272.1	53.2521	1.50298	0.282534	5.31965	1.04e-07	2.71e-06	ENSG00000278272	HIST1H3C
ENSG00000280323.1	2.74268	1.50206	0.345113	4.35239	1.35e-05	0.000163924	ENSG00000280323	AC053503.6			ENSG00000110243.10	1.81395	-1.10563	0.344774	-3.20683	0.00134207	0.00744589	ENSG00000110243	APOA5				ENSG00000280323.1	2.74268	1.50206	0.345113	4.35239	1.35e-05	0.000163924	ENSG00000280323	AC053503.6
ENSG00000201343.1	1.84954	1.50128	0.293794	5.10997	3.22e-07	7.09e-06	ENSG00000201343	RF00019			ENSG00000269067.1	22.7267	-1.10478	0.353832	-3.12233	0.00179427	0.00937603	ENSG00000269067	ZNF728				ENSG00000201343.1	1.84954	1.50128	0.293794	5.10997	3.22e-07	7.09e-06	ENSG00000201343	RF00019
ENSG00000250362.1	0.540675	1.50072	0.426401	3.5195	0.000432367	0.00295724	ENSG00000250362	AC008592.1			ENSG00000279741.1	10.5764	-1.10465	0.2815	-3.92416	8.7e-05	0.0007801	ENSG00000279741	AC007342.8				ENSG00000250362.1	0.540675	1.50072	0.426401	3.5195	0.000432367	0.00295724	ENSG00000250362	AC008592.1
ENSG00000241625.3	0.521063	1.49993	0.401392	3.73682	0.000186364	0.00147145	ENSG00000241625	RN7SL18P			ENSG00000234458.4	1.38465	-1.10456	0.330446	-3.34265	0.000829839	0.00503705	ENSG00000234458	OR7E130P				ENSG00000241625.3	0.521063	1.49993	0.401392	3.73682	0.000186364	0.00147145	ENSG00000241625	RN7SL18P
ENSG00000265128.1	0.757332	1.49801	0.368125	4.0693	4.72e-05	0.00046732	ENSG00000265128	AC016866.2			ENSG00000253810.1	1.24572	-1.10413	0.279732	-3.94712	7.91e-05	0.000721294	ENSG00000253810	PSAT1P1				ENSG00000265128.1	0.757332	1.49801	0.368125	4.0693	4.72e-05	0.00046732	ENSG00000265128	AC016866.2
ENSG00000251726.1	4.05963	1.49492	0.29718	5.03034	4.9e-07	1.01e-05	ENSG00000251726	RNU7-41P			ENSG00000155966.12	205.468	-1.10323	0.264749	-4.16707	3.09e-05	0.000328282	ENSG00000155966	AFF2				ENSG00000251726.1	4.05963	1.49492	0.29718	5.03034	4.9e-07	1.01e-05	ENSG00000251726	RNU7-41P
ENSG00000199900.1	0.524058	1.49437	0.378303	3.95019	7.81e-05	0.000714186	ENSG00000199900	RNA5SP463			ENSG00000259504.2	2.11319	-1.1027	0.356455	-3.09352	0.00197796	0.0101368	ENSG00000259504	AC026992.1				ENSG00000199900.1	0.524058	1.49437	0.378303	3.95019	7.81e-05	0.000714186	ENSG00000199900	RNA5SP463
ENSG00000249463.1	10.6419	1.49357	0.567558	2.63157	0.00849903	0.0324569	ENSG00000249463	AC096711.1			ENSG00000132359.12	1496.2	-1.10226	0.150618	-7.31823	2.51e-13	4.03e-11	ENSG00000132359	RAP1GAP2				ENSG00000249463.1	10.6419	1.49357	0.567558	2.63157	0.00849903	0.0324569	ENSG00000249463	AC096711.1
ENSG00000266206.1	0.869088	1.49314	0.392672	3.80252	0.000143232	0.00118745	ENSG00000266206	MIR3926-1			ENSG00000216819.1	2.61049	-1.10102	0.330421	-3.33219	0.000861669	0.00519247	ENSG00000216819	TUBB2BP1				ENSG00000266206.1	0.869088	1.49314	0.392672	3.80252	0.000143232	0.00118745	ENSG00000266206	MIR3926-1
ENSG00000257680.1	0.425248	1.49296	0.505629	2.95267	0.00315037	0.0147368	ENSG00000257680	AC016144.1			ENSG00000176244.6	234.004	-1.09942	0.152181	-7.22441	5.03e-13	7.46e-11	ENSG00000176244	ACBD7				ENSG00000257680.1	0.425248	1.49296	0.505629	2.95267	0.00315037	0.0147368	ENSG00000257680	AC016144.1
ENSG00000188257.9	316.899	1.49252	0.340461	4.38383	1.17e-05	0.000145401	ENSG00000188257	PLA2G2A			ENSG00000178502.5	121.265	-1.09802	0.135151	-8.12439	4.5e-16	1.68e-13	ENSG00000178502	KLHL11				ENSG00000188257.9	316.899	1.49252	0.340461	4.38383	1.17e-05	0.000145401	ENSG00000188257	PLA2G2A
ENSG00000275154.1	0.567596	1.49113	0.477804	3.12079	0.00180368	0.00941402	ENSG00000275154	RF00012			ENSG00000161905.11	38.4867	-1.09725	0.322115	-3.40639	0.000658274	0.0041747	ENSG00000161905	ALOX15				ENSG00000275154.1	0.567596	1.49113	0.477804	3.12079	0.00180368	0.00941402	ENSG00000275154	RF00012
ENSG00000243264.2	178.454	1.49082	0.445396	3.34718	0.000816396	0.00496966	ENSG00000243264	IGKV2D-29			ENSG00000248103.1	6.31878	-1.09539	0.363848	-3.01057	0.00260755	0.0126539	ENSG00000248103	AC008443.3				ENSG00000243264.2	178.454	1.49082	0.445396	3.34718	0.000816396	0.00496966	ENSG00000243264	IGKV2D-29
ENSG00000279976.1	0.402641	1.49049	0.50829	2.93236	0.00336394	0.0155321	ENSG00000279976	AC073862.4			ENSG00000258077.2	2.48716	-1.09453	0.385601	-2.8385	0.00453261	0.0197195	ENSG00000258077	AC078923.1				ENSG00000279976.1	0.402641	1.49049	0.50829	2.93236	0.00336394	0.0155321	ENSG00000279976	AC073862.4
ENSG00000197576.12	264.864	1.49043	0.329158	4.52801	5.95e-06	8.27e-05	ENSG00000197576	HOXA4			ENSG00000196104.9	151.968	-1.09451	0.329051	-3.32625	0.000880235	0.0052873	ENSG00000196104	SPOCK3				ENSG00000197576.12	264.864	1.49043	0.329158	4.52801	5.95e-06	8.27e-05	ENSG00000197576	HOXA4
ENSG00000163421.7	158.971	1.48994	0.378515	3.93627	8.28e-05	0.000747817	ENSG00000163421	PROK2			ENSG00000279042.1	22.4179	-1.09364	0.340731	-3.2097	0.00132875	0.00738671	ENSG00000279042	AP005242.4				ENSG00000163421.7	158.971	1.48994	0.378515	3.93627	8.28e-05	0.000747817	ENSG00000163421	PROK2
ENSG00000277244.1	8.42504	1.48965	0.235318	6.33035	2.45e-10	1.49e-08	ENSG00000277244				ENSG00000152092.14	554.562	-1.09341	0.293995	-3.71913	0.000199908	0.00156064	ENSG00000152092	ASTN1				ENSG00000277244.1	8.42504	1.48965	0.235318	6.33035	2.45e-10	1.49e-08	ENSG00000277244
ENSG00000256257.1	0.353532	1.48858	0.535162	2.78154	0.0054101	0.0226754	ENSG00000256257	CACNA1C-IT2			ENSG00000142700.10	13.4196	-1.09295	0.334436	-3.26804	0.00108296	0.00626956	ENSG00000142700	DMRTA2				ENSG00000256257.1	0.353532	1.48858	0.535162	2.78154	0.0054101	0.0226754	ENSG00000256257	CACNA1C-IT2
ENSG00000201821.1	0.529891	1.48749	0.431673	3.44587	0.000569224	0.00370607	ENSG00000201821	RNU4-9P			ENSG00000147255.16	254.048	-1.09287	0.24628	-4.43751	9.1e-06	0.000118239	ENSG00000147255	IGSF1				ENSG00000201821.1	0.529891	1.48749	0.431673	3.44587	0.000569224	0.00370607	ENSG00000201821	RNU4-9P
ENSG00000233429.8	317.76	1.4873	0.271759	5.47285	4.43e-08	1.3e-06	ENSG00000233429	HOTAIRM1			ENSG00000234814.6	35.0999	-1.09268	0.175786	-6.21595	5.1e-10	2.82e-08	ENSG00000234814	SVILP1				ENSG00000233429.8	317.76	1.4873	0.271759	5.47285	4.43e-08	1.3e-06	ENSG00000233429	HOTAIRM1
ENSG00000180116.14	0.819585	1.48679	0.455112	3.26688	0.00108741	0.00629068	ENSG00000180116	C12orf40			ENSG00000125848.9	680.154	-1.09192	0.223295	-4.89002	1.01e-06	1.85e-05	ENSG00000125848	FLRT3				ENSG00000180116.14	0.819585	1.48679	0.455112	3.26688	0.00108741	0.00629068	ENSG00000180116	C12orf40
ENSG00000255007.1	0.545319	1.48596	0.602856	2.46486	0.0137067	0.0475283	ENSG00000255007	LINC02489			ENSG00000258794.3	46.4991	-1.09161	0.239071	-4.56605	4.97e-06	7.11e-05	ENSG00000258794	DUX4L27				ENSG00000255007.1	0.545319	1.48596	0.602856	2.46486	0.0137067	0.0475283	ENSG00000255007	LINC02489
ENSG00000263989.2	0.40189	1.48464	0.455294	3.26084	0.00111082	0.00640386	ENSG00000263989	RN7SL615P			ENSG00000204657.3	2.77455	-1.09137	0.403052	-2.70776	0.00677385	0.0271481	ENSG00000204657	OR2H2				ENSG00000263989.2	0.40189	1.48464	0.455294	3.26084	0.00111082	0.00640386	ENSG00000263989	RN7SL615P
ENSG00000100448.3	8.43831	1.48426	0.331139	4.48228	7.39e-06	9.9e-05	ENSG00000100448	CTSG			ENSG00000263547.1	2.12396	-1.09088	0.354025	-3.08138	0.00206046	0.0104848	ENSG00000263547	AC011095.1				ENSG00000100448.3	8.43831	1.48426	0.331139	4.48228	7.39e-06	9.9e-05	ENSG00000100448	CTSG
ENSG00000261191.1	0.331047	1.48365	0.567636	2.61373	0.00895603	0.0337692	ENSG00000261191	AC013640.1			ENSG00000169836.4	3.59268	-1.09053	0.399017	-2.73303	0.00627538	0.0255301	ENSG00000169836	TACR3				ENSG00000261191.1	0.331047	1.48365	0.567636	2.61373	0.00895603	0.0337692	ENSG00000261191	AC013640.1
ENSG00000279166.1	2.18872	1.48308	0.318051	4.66301	3.12e-06	4.81e-05	ENSG00000279166	AC009951.1			ENSG00000255572.1	0.951221	-1.08926	0.324531	-3.35641	0.00078961	0.00483877	ENSG00000255572	AC018653.1				ENSG00000279166.1	2.18872	1.48308	0.318051	4.66301	3.12e-06	4.81e-05	ENSG00000279166	AC009951.1
ENSG00000270139.1	0.430658	1.47703	0.544935	2.71047	0.00671871	0.026984	ENSG00000270139	AP001172.2			ENSG00000163501.6	25.5385	-1.08715	0.388171	-2.80069	0.00509931	0.0216384	ENSG00000163501	IHH				ENSG00000270139.1	0.430658	1.47703	0.544935	2.71047	0.00671871	0.026984	ENSG00000270139	AP001172.2
ENSG00000249373.2	0.286376	1.47701	0.57072	2.58798	0.00965415	0.0358675	ENSG00000249373	AC093879.2			ENSG00000170099.5	18.0772	-1.08644	0.414418	-2.62161	0.00875162	0.0331741	ENSG00000170099	SERPINA6				ENSG00000249373.2	0.286376	1.47701	0.57072	2.58798	0.00965415	0.0358675	ENSG00000249373	AC093879.2
ENSG00000236253.6	689.264	1.47661	0.305985	4.82577	1.39e-06	2.42e-05	ENSG00000236253	SLC25A3P1			ENSG00000185269.10	514.501	-1.08639	0.275626	-3.94155	8.1e-05	0.000735141	ENSG00000185269	NOTUM				ENSG00000236253.6	689.264	1.47661	0.305985	4.82577	1.39e-06	2.42e-05	ENSG00000236253	SLC25A3P1
ENSG00000229954.1	1.24103	1.4756	0.343055	4.30135	1.7e-05	0.000200132	ENSG00000229954	MTND2P2			ENSG00000228709.1	68.1579	-1.08639	0.377418	-2.87847	0.00399616	0.0178632	ENSG00000228709	LINC02575				ENSG00000229954.1	1.24103	1.4756	0.343055	4.30135	1.7e-05	0.000200132	ENSG00000229954	MTND2P2
ENSG00000207063.1	3.89542	1.47233	0.340327	4.32622	1.52e-05	0.000181306	ENSG00000207063	SNORD116-1			ENSG00000242963.1	4.5733	-1.0855	0.343906	-3.1564	0.00159729	0.00854044	ENSG00000242963	AC026336.1				ENSG00000207063.1	3.89542	1.47233	0.340327	4.32622	1.52e-05	0.000181306	ENSG00000207063	SNORD116-1
ENSG00000242559.3	1.19536	1.47182	0.281542	5.22769	1.72e-07	4.17e-06	ENSG00000242559	RN7SL144P			ENSG00000222033.1	118.683	-1.08536	0.270384	-4.01414	5.97e-05	0.000570395	ENSG00000222033	LINC01124				ENSG00000242559.3	1.19536	1.47182	0.281542	5.22769	1.72e-07	4.17e-06	ENSG00000242559	RN7SL144P
ENSG00000259690.1	1.88542	1.46966	0.350602	4.19181	2.77e-05	0.000299422	ENSG00000259690	AC107980.1			ENSG00000179520.9	4.94088	-1.08505	0.399205	-2.71804	0.00656707	0.0264998	ENSG00000179520	SLC17A8				ENSG00000259690.1	1.88542	1.46966	0.350602	4.19181	2.77e-05	0.000299422	ENSG00000259690	AC107980.1
ENSG00000280756.1	0.465344	1.46844	0.395402	3.71378	0.000204184	0.00158793	ENSG00000280756				ENSG00000170454.5	12.6178	-1.08357	0.407632	-2.65821	0.00785567	0.030493	ENSG00000170454	KRT75				ENSG00000280756.1	0.465344	1.46844	0.395402	3.71378	0.000204184	0.00158793	ENSG00000280756
ENSG00000262117.4	3.21767	1.46692	0.371385	3.94987	7.82e-05	0.000715024	ENSG00000262117	BCAR4			ENSG00000169856.8	2.08266	-1.08259	0.425164	-2.54629	0.0108875	0.0395007	ENSG00000169856	ONECUT1				ENSG00000262117.4	3.21767	1.46692	0.371385	3.94987	7.82e-05	0.000715024	ENSG00000262117	BCAR4
ENSG00000243905.3	0.271375	1.46602	0.503786	2.91	0.00361431	0.0164909	ENSG00000243905	RN7SL679P			ENSG00000259024.5	6.38999	-1.08234	0.173693	-6.23135	4.62e-10	2.59e-08	ENSG00000259024	TVP23C-CDRT4				ENSG00000243905.3	0.271375	1.46602	0.503786	2.91	0.00361431	0.0164909	ENSG00000243905	RN7SL679P
ENSG00000280226.1	0.324214	1.46567	0.480523	3.05016	0.00228722	0.0114027	ENSG00000280226				ENSG00000164112.11	31.7855	-1.08088	0.240756	-4.48952	7.14e-06	9.64e-05	ENSG00000164112	TMEM155				ENSG00000280226.1	0.324214	1.46567	0.480523	3.05016	0.00228722	0.0114027	ENSG00000280226
ENSG00000279439.1	0.894172	1.46349	0.443494	3.29991	0.000967169	0.00570674	ENSG00000279439	AC105114.1			ENSG00000214147.2	1.38287	-1.08023	0.308201	-3.50496	0.00045668	0.00309094	ENSG00000214147	AC092952.1				ENSG00000279439.1	0.894172	1.46349	0.443494	3.29991	0.000967169	0.00570674	ENSG00000279439	AC105114.1
ENSG00000275385.1	271.601	1.4631	0.315778	4.63331	3.6e-06	5.42e-05	ENSG00000275385	CCL18			ENSG00000144834.11	9.50348	-1.0801	0.328043	-3.29257	0.000992773	0.00583569	ENSG00000144834	TAGLN3				ENSG00000275385.1	271.601	1.4631	0.315778	4.63331	3.6e-06	5.42e-05	ENSG00000275385	CCL18
ENSG00000212464.1	103.355	1.46309	0.216208	6.76706	1.31e-11	1.2e-09	ENSG00000212464	SNORA12			ENSG00000168702.15	117.198	-1.07935	0.281874	-3.82918	0.000128568	0.00108436	ENSG00000168702	LRP1B				ENSG00000212464.1	103.355	1.46309	0.216208	6.76706	1.31e-11	1.2e-09	ENSG00000212464	SNORA12
ENSG00000244356.3	0.502091	1.4607	0.458609	3.18507	0.00144719	0.0078999	ENSG00000244356	RN7SL398P			ENSG00000197320.5	13.5364	-1.07904	0.319278	-3.37961	0.000725884	0.00452725	ENSG00000197320	AC060834.1				ENSG00000244356.3	0.502091	1.4607	0.458609	3.18507	0.00144719	0.0078999	ENSG00000244356	RN7SL398P
ENSG00000249079.1	0.679273	1.46062	0.416899	3.50354	0.000459119	0.00310611	ENSG00000249079	AC118282.2			ENSG00000185149.5	30.6161	-1.07885	0.39711	-2.71675	0.00659255	0.0265862	ENSG00000185149	NPY2R				ENSG00000249079.1	0.679273	1.46062	0.416899	3.50354	0.000459119	0.00310611	ENSG00000249079	AC118282.2
ENSG00000277654.3	0.701686	1.46036	0.463034	3.15389	0.00161111	0.00860116	ENSG00000277654	AC087633.2			ENSG00000165061.13	23.0634	-1.0781	0.328165	-3.28525	0.00101893	0.00596765	ENSG00000165061	ZMAT4				ENSG00000277654.3	0.701686	1.46036	0.463034	3.15389	0.00161111	0.00860116	ENSG00000277654	AC087633.2
ENSG00000276213.1	0.748899	1.46028	0.411121	3.55194	0.000382396	0.0026694	ENSG00000276213	RF00017			ENSG00000181109.3	0.759659	-1.07792	0.386258	-2.79067	0.00525995	0.0221895	ENSG00000181109	OR52P1P				ENSG00000276213.1	0.748899	1.46028	0.411121	3.55194	0.000382396	0.0026694	ENSG00000276213	RF00017
ENSG00000238741.1	146.949	1.45978	0.194583	7.50208	6.28e-14	1.15e-11	ENSG00000238741	SCARNA7			ENSG00000170577.7	255.969	-1.07477	0.290973	-3.69372	0.000221001	0.00169639	ENSG00000170577	SIX2				ENSG00000238741.1	146.949	1.45978	0.194583	7.50208	6.28e-14	1.15e-11	ENSG00000238741	SCARNA7
ENSG00000166736.10	2576.45	1.45952	0.308505	4.73094	2.23e-06	3.64e-05	ENSG00000166736	HTR3A			ENSG00000101198.13	307.293	-1.0728	0.336805	-3.18523	0.0014464	0.00789697	ENSG00000101198	NKAIN4				ENSG00000166736.10	2576.45	1.45952	0.308505	4.73094	2.23e-06	3.64e-05	ENSG00000166736	HTR3A
ENSG00000181997.8	0.848825	1.45887	0.501744	2.9076	0.00364209	0.0165868	ENSG00000181997	AQP7P2			ENSG00000272636.3	1817.84	-1.07273	0.251286	-4.26896	1.96e-05	0.000225541	ENSG00000272636	DOC2B				ENSG00000181997.8	0.848825	1.45887	0.501744	2.9076	0.00364209	0.0165868	ENSG00000181997	AQP7P2
ENSG00000201592.1	5.2085	1.45483	0.253943	5.72898	1.01e-08	3.65e-07	ENSG00000201592	RF00494			ENSG00000078725.11	80.6233	-1.07255	0.318098	-3.37177	0.000746865	0.00463029	ENSG00000078725	BRINP1				ENSG00000201592.1	5.2085	1.45483	0.253943	5.72898	1.01e-08	3.65e-07	ENSG00000201592	RF00494
ENSG00000265121.1	1.21441	1.45474	0.469145	3.10084	0.00192975	0.00994161	ENSG00000265121	AC068594.2			ENSG00000113889.10	2.28267	-1.07222	0.313044	-3.42513	0.000614504	0.00394529	ENSG00000113889	KNG1				ENSG00000265121.1	1.21441	1.45474	0.469145	3.10084	0.00192975	0.00994161	ENSG00000265121	AC068594.2
ENSG00000211858.1	0.747778	1.45342	0.422973	3.43619	0.000589949	0.00381758	ENSG00000211858	TRAJ31			ENSG00000240445.3	53.2164	-1.07137	0.146772	-7.29954	2.89e-13	4.57e-11	ENSG00000240445	FOXO3B				ENSG00000211858.1	0.747778	1.45342	0.422973	3.43619	0.000589949	0.00381758	ENSG00000211858	TRAJ31
ENSG00000272412.2	0.411215	1.4532	0.427508	3.39924	0.000675727	0.0042688	ENSG00000272412	RN7SL778P			ENSG00000266992.1	3.00668	-1.06999	0.295098	-3.62587	0.000287988	0.00211699	ENSG00000266992	DHX40P1				ENSG00000272412.2	0.411215	1.4532	0.427508	3.39924	0.000675727	0.0042688	ENSG00000272412	RN7SL778P
ENSG00000255325.2	1.15081	1.44998	0.480992	3.01457	0.00257346	0.0125196	ENSG00000255325	AC108136.1			ENSG00000146555.17	1417.43	-1.06953	0.206319	-5.18384	2.17e-07	5.06e-06	ENSG00000146555	SDK1				ENSG00000255325.2	1.15081	1.44998	0.480992	3.01457	0.00257346	0.0125196	ENSG00000255325	AC108136.1
ENSG00000226872.1	0.502584	1.44967	0.438653	3.30481	0.000950393	0.00562124	ENSG00000226872	AC002472.1			ENSG00000236229.1	2.974	-1.06741	0.202618	-5.26808	1.38e-07	3.44e-06	ENSG00000236229	VEZF1P1				ENSG00000226872.1	0.502584	1.44967	0.438653	3.30481	0.000950393	0.00562124	ENSG00000226872	AC002472.1
ENSG00000212093.1	7.19255	1.44881	0.214324	6.7599	1.38e-11	1.25e-09	ENSG00000212093				ENSG00000248113.2	1.26126	-1.06687	0.250236	-4.26344	2.01e-05	0.000229943	ENSG00000248113	AC067942.2				ENSG00000212093.1	7.19255	1.44881	0.214324	6.7599	1.38e-11	1.25e-09	ENSG00000212093
ENSG00000148965.7	12.8869	1.44833	0.361708	4.00414	6.22e-05	0.000591038	ENSG00000148965	SAA4			ENSG00000272516.1	2.97567	-1.06652	0.296584	-3.596	0.000323143	0.00232599	ENSG00000272516	AL158211.4				ENSG00000148965.7	12.8869	1.44833	0.361708	4.00414	6.22e-05	0.000591038	ENSG00000148965	SAA4
ENSG00000258268.1	0.397306	1.44766	0.509711	2.84016	0.00450909	0.0196447	ENSG00000258268	AC079793.1			ENSG00000175928.5	767.167	-1.06439	0.238274	-4.46707	7.93e-06	0.000105104	ENSG00000175928	LRRN1				ENSG00000258268.1	0.397306	1.44766	0.509711	2.84016	0.00450909	0.0196447	ENSG00000258268	AC079793.1
ENSG00000236481.1	3.58065	1.44682	0.324079	4.46442	8.03e-06	0.000106174	ENSG00000236481	LINC02195			ENSG00000081148.11	1304.25	-1.06315	0.334153	-3.18164	0.00146444	0.00797735	ENSG00000081148	IMPG2				ENSG00000236481.1	3.58065	1.44682	0.324079	4.46442	8.03e-06	0.000106174	ENSG00000236481	LINC02195
ENSG00000278099.1	1.31099	1.44653	0.460181	3.1434	0.00166997	0.00884165	ENSG00000278099	RF00003			ENSG00000185710.8	6.27823	-1.06111	0.303318	-3.49835	0.000468147	0.00315439	ENSG00000185710	SMG1P4				ENSG00000278099.1	1.31099	1.44653	0.460181	3.1434	0.00166997	0.00884165	ENSG00000278099	RF00003
ENSG00000266439.2	3.85051	1.44649	0.351558	4.1145	3.88e-05	0.000396491	ENSG00000266439	RN7SL493P			ENSG00000235890.2	94.1521	-1.05997	0.347848	-3.04723	0.00230961	0.0114885	ENSG00000235890	TSPEAR-AS1				ENSG00000266439.2	3.85051	1.44649	0.351558	4.1145	3.88e-05	0.000396491	ENSG00000266439	RN7SL493P
ENSG00000221962.4	1.69516	1.44617	0.276287	5.23429	1.66e-07	4.04e-06	ENSG00000221962	TMEM14EP			ENSG00000170324.18	20.6458	-1.05985	0.365503	-2.8997	0.00373516	0.0169298	ENSG00000170324	FRMPD2				ENSG00000221962.4	1.69516	1.44617	0.276287	5.23429	1.66e-07	4.04e-06	ENSG00000221962	TMEM14EP
ENSG00000207105.1	0.448329	1.446	0.438572	3.29706	0.000977031	0.00575421	ENSG00000207105	RF00019			ENSG00000124232.9	28.1954	-1.0596	0.287204	-3.68936	0.00022482	0.0017221	ENSG00000124232	RBPJL				ENSG00000207105.1	0.448329	1.446	0.438572	3.29706	0.000977031	0.00575421	ENSG00000207105	RF00019
ENSG00000201758.1	0.941526	1.4452	0.360034	4.01407	5.97e-05	0.000570395	ENSG00000201758	RN7SKP55			ENSG00000101680.12	903.213	-1.05888	0.247856	-4.27215	1.94e-05	0.000222828	ENSG00000101680	LAMA1				ENSG00000201758.1	0.941526	1.4452	0.360034	4.01407	5.97e-05	0.000570395	ENSG00000201758	RN7SKP55
ENSG00000267028.1	0.507048	1.44511	0.532766	2.71247	0.00667835	0.0268537	ENSG00000267028	TCF4-AS1			ENSG00000196081.8	150.42	-1.05842	0.135224	-7.82712	4.99e-15	1.23e-12	ENSG00000196081	ZNF724				ENSG00000267028.1	0.507048	1.44511	0.532766	2.71247	0.00667835	0.0268537	ENSG00000267028	TCF4-AS1
ENSG00000278961.1	0.50335	1.44435	0.377082	3.83034	0.000127965	0.00108054	ENSG00000278961	SMIM34B			ENSG00000166897.13	84.2517	-1.05837	0.300355	-3.52374	0.000425502	0.00291755	ENSG00000166897	ELFN2				ENSG00000278961.1	0.50335	1.44435	0.377082	3.83034	0.000127965	0.00108054	ENSG00000278961	SMIM34B
ENSG00000181374.6	63.5475	1.44425	0.297245	4.85878	1.18e-06	2.1e-05	ENSG00000181374	CCL13			ENSG00000143032.7	4.63534	-1.05616	0.422893	-2.49747	0.0125082	0.0441631	ENSG00000143032	BARHL2				ENSG00000181374.6	63.5475	1.44425	0.297245	4.85878	1.18e-06	2.1e-05	ENSG00000181374	CCL13
ENSG00000264379.1	0.675399	1.44389	0.508106	2.8417	0.00448734	0.01957	ENSG00000264379	RF00157			ENSG00000074211.12	352.289	-1.056	0.315548	-3.34656	0.000818202	0.00497806	ENSG00000074211	PPP2R2C				ENSG00000264379.1	0.675399	1.44389	0.508106	2.8417	0.00448734	0.01957	ENSG00000264379	RF00157
ENSG00000257837.1	1.91461	1.4437	0.503131	2.86943	0.00411207	0.018259	ENSG00000257837	AC089998.2			ENSG00000236393.1	33.0327	-1.05566	0.29222	-3.61255	0.000303199	0.00221002	ENSG00000236393	AC091806.1				ENSG00000257837.1	1.91461	1.4437	0.503131	2.86943	0.00411207	0.018259	ENSG00000257837	AC089998.2
ENSG00000273684.1	1.03356	1.44334	0.31871	4.52868	5.94e-06	8.25e-05	ENSG00000273684				ENSG00000176970.8	0.741823	-1.05491	0.326811	-3.2279	0.00124701	0.00702514	ENSG00000176970	RPL7L1P11				ENSG00000273684.1	1.03356	1.44334	0.31871	4.52868	5.94e-06	8.25e-05	ENSG00000273684
ENSG00000201098.1	9.10068	1.44244	0.263275	5.47885	4.28e-08	1.27e-06	ENSG00000201098	RNY1			ENSG00000215018.8	119.409	-1.05426	0.257657	-4.09171	4.28e-05	0.000429841	ENSG00000215018	COL28A1				ENSG00000201098.1	9.10068	1.44244	0.263275	5.47885	4.28e-08	1.27e-06	ENSG00000201098	RNY1
ENSG00000211892.3	1799.62	1.44226	0.36741	3.92548	8.66e-05	0.000776572	ENSG00000211892	IGHG4			ENSG00000164199.14	174.943	-1.05307	0.249002	-4.22915	2.35e-05	0.000260626	ENSG00000164199	ADGRV1				ENSG00000211892.3	1799.62	1.44226	0.36741	3.92548	8.66e-05	0.000776572	ENSG00000211892	IGHG4
ENSG00000270017.1	0.516822	1.44132	0.38414	3.75208	0.000175373	0.00140047	ENSG00000270017	AC107976.1			ENSG00000150471.14	348.78	-1.05306	0.272276	-3.86763	0.000109897	0.000950391	ENSG00000150471	ADGRL3				ENSG00000270017.1	0.516822	1.44132	0.38414	3.75208	0.000175373	0.00140047	ENSG00000270017	AC107976.1
ENSG00000227234.1	1.50915	1.43952	0.476564	3.02062	0.00252255	0.0123156	ENSG00000227234	SPANXB1			ENSG00000260066.1	14.2727	-1.05284	0.361913	-2.9091	0.00362471	0.0165286	ENSG00000260066	AC112176.1				ENSG00000227234.1	1.50915	1.43952	0.476564	3.02062	0.00252255	0.0123156	ENSG00000227234	SPANXB1
ENSG00000267734.1	5.86901	1.43921	0.200948	7.16209	7.95e-13	1.11e-10	ENSG00000267734	AL121989.1			ENSG00000173157.15	24.896	-1.05246	0.353622	-2.97623	0.00291813	0.0138544	ENSG00000173157	ADAMTS20				ENSG00000267734.1	5.86901	1.43921	0.200948	7.16209	7.95e-13	1.11e-10	ENSG00000267734	AL121989.1
ENSG00000276903.1	18.197	1.43745	0.232502	6.18252	6.31e-10	3.36e-08	ENSG00000276903	HIST1H2AL			ENSG00000138653.8	2.43399	-1.05196	0.388121	-2.71039	0.00672038	0.0269877	ENSG00000138653	NDST4				ENSG00000276903.1	18.197	1.43745	0.232502	6.18252	6.31e-10	3.36e-08	ENSG00000276903	HIST1H2AL
ENSG00000279690.1	0.445822	1.43741	0.516063	2.78533	0.00534737	0.022469	ENSG00000279690	AP000280.1			ENSG00000258168.4	47.1483	-1.05166	0.277403	-3.7911	0.000149979	0.00123527	ENSG00000258168	AC025569.1				ENSG00000279690.1	0.445822	1.43741	0.516063	2.78533	0.00534737	0.022469	ENSG00000279690	AP000280.1
ENSG00000238861.1	0.621251	1.43714	0.431312	3.33202	0.000862174	0.00519485	ENSG00000238861				ENSG00000143195.11	316.706	-1.05011	0.227363	-4.61865	3.86e-06	5.75e-05	ENSG00000143195	ILDR2				ENSG00000238861.1	0.621251	1.43714	0.431312	3.33202	0.000862174	0.00519485	ENSG00000238861
ENSG00000199283.1	0.290207	1.43624	0.574164	2.50144	0.0123689	0.0437637	ENSG00000199283	RNU1-58P			ENSG00000198153.8	28.9288	-1.04967	0.19584	-5.35981	8.33e-08	2.25e-06	ENSG00000198153	ZNF849P				ENSG00000199283.1	0.290207	1.43624	0.574164	2.50144	0.0123689	0.0437637	ENSG00000199283	RNU1-58P
ENSG00000274997.1	15.7241	1.43463	0.237732	6.03468	1.59e-09	7.46e-08	ENSG00000274997	HIST1H2AH			ENSG00000217165.1	281.503	-1.04899	0.131224	-7.99388	1.31e-15	4.22e-13	ENSG00000217165	ANKRD18EP				ENSG00000274997.1	15.7241	1.43463	0.237732	6.03468	1.59e-09	7.46e-08	ENSG00000274997	HIST1H2AH
ENSG00000213088.8	255.615	1.43228	0.225381	6.35494	2.09e-10	1.3e-08	ENSG00000213088	ACKR1			ENSG00000263809.1	8.64592	-1.04622	0.178946	-5.84655	5.02e-09	2e-07	ENSG00000263809	AC135178.2				ENSG00000213088.8	255.615	1.43228	0.225381	6.35494	2.09e-10	1.3e-08	ENSG00000213088	ACKR1
ENSG00000232851.3	1.39662	1.43199	0.336343	4.25753	2.07e-05	0.000234726	ENSG00000232851	ATP5MFP3			ENSG00000198610.9	7.04112	-1.04553	0.407617	-2.56499	0.0103179	0.0378132	ENSG00000198610	AKR1C4				ENSG00000232851.3	1.39662	1.43199	0.336343	4.25753	2.07e-05	0.000234726	ENSG00000232851	ATP5MFP3
ENSG00000229105.1	0.6539	1.4318	0.422116	3.39196	0.000693936	0.00436236	ENSG00000229105	ASTN2-AS1			ENSG00000267259.1	21.8179	-1.04486	0.275819	-3.78822	0.000151731	0.00124772	ENSG00000267259	ERVE-1				ENSG00000229105.1	0.6539	1.4318	0.422116	3.39196	0.000693936	0.00436236	ENSG00000229105	ASTN2-AS1
ENSG00000258026.1	0.679806	1.43137	0.4514	3.17096	0.00151934	0.00820717	ENSG00000258026	AC078955.1			ENSG00000187546.12	38.8156	-1.04281	0.309336	-3.37112	0.000748632	0.0046394	ENSG00000187546	AGMO				ENSG00000258026.1	0.679806	1.43137	0.4514	3.17096	0.00151934	0.00820717	ENSG00000258026	AC078955.1
ENSG00000267452.1	5.36775	1.42982	0.284347	5.02844	4.94e-07	1.02e-05	ENSG00000267452	LINC02073			ENSG00000144619.13	231.853	-1.04257	0.258128	-4.03898	5.37e-05	0.000521966	ENSG00000144619	CNTN4				ENSG00000267452.1	5.36775	1.42982	0.284347	5.02844	4.94e-07	1.02e-05	ENSG00000267452	LINC02073
ENSG00000253838.1	7.53845	1.42965	0.319014	4.48147	7.41e-06	9.94e-05	ENSG00000253838	AC007991.2			ENSG00000272414.4	3.04334	-1.04255	0.269906	-3.86264	0.000112169	0.000965747	ENSG00000272414	FAM47E-STBD1				ENSG00000253838.1	7.53845	1.42965	0.319014	4.48147	7.41e-06	9.94e-05	ENSG00000253838	AC007991.2
ENSG00000259987.1	0.57998	1.42956	0.381849	3.74377	0.000181277	0.00143828	ENSG00000259987	DUX4L46			ENSG00000165863.15	103.54	-1.04244	0.255948	-4.07286	4.64e-05	0.000461615	ENSG00000165863	C10orf82				ENSG00000259987.1	0.57998	1.42956	0.381849	3.74377	0.000181277	0.00143828	ENSG00000259987	DUX4L46
ENSG00000264585.1	4.76634	1.42854	0.250608	5.70029	1.2e-08	4.21e-07	ENSG00000264585	MIR4449			ENSG00000135100.16	7.80069	-1.04237	0.31894	-3.26824	0.00108219	0.00626813	ENSG00000135100	HNF1A				ENSG00000264585.1	4.76634	1.42854	0.250608	5.70029	1.2e-08	4.21e-07	ENSG00000264585	MIR4449
ENSG00000019169.10	361.315	1.42843	0.246725	5.78959	7.06e-09	2.68e-07	ENSG00000019169	MARCO			ENSG00000115297.10	19.7974	-1.04211	0.311213	-3.34854	0.000812395	0.0049524	ENSG00000115297	TLX2				ENSG00000019169.10	361.315	1.42843	0.246725	5.78959	7.06e-09	2.68e-07	ENSG00000019169	MARCO
ENSG00000224008.1	0.287416	1.42813	0.563957	2.53234	0.0113305	0.0407798	ENSG00000224008	LINC01441			ENSG00000267799.1	26.1298	-1.04159	0.307574	-3.38646	0.000707993	0.00443339	ENSG00000267799	MAN1A2P1				ENSG00000224008.1	0.287416	1.42813	0.563957	2.53234	0.0113305	0.0407798	ENSG00000224008	LINC01441
ENSG00000255599.1	5.05954	1.428	0.392181	3.64117	0.000271404	0.00201442	ENSG00000255599	AP000997.1			ENSG00000168502.16	277.468	-1.04141	0.199956	-5.20822	1.91e-07	4.54e-06	ENSG00000168502	MTCL1				ENSG00000255599.1	5.05954	1.428	0.392181	3.64117	0.000271404	0.00201442	ENSG00000255599	AP000997.1
ENSG00000230932.2	0.245766	1.42788	0.55341	2.58015	0.0098756	0.0365102	ENSG00000230932	AL355306.1			ENSG00000115194.9	31.67	-1.04049	0.27994	-3.71684	0.000201734	0.00157219	ENSG00000115194	SLC30A3				ENSG00000230932.2	0.245766	1.42788	0.55341	2.58015	0.0098756	0.0365102	ENSG00000230932	AL355306.1
ENSG00000279036.1	4.72625	1.42754	0.361872	3.94486	7.98e-05	0.000726698	ENSG00000279036	AC015656.1			ENSG00000179314.12	104.67	-1.04012	0.230083	-4.52064	6.17e-06	8.51e-05	ENSG00000179314	WSCD1				ENSG00000279036.1	4.72625	1.42754	0.361872	3.94486	7.98e-05	0.000726698	ENSG00000279036	AC015656.1
ENSG00000225873.1	2.91068	1.42733	0.245341	5.81774	5.97e-09	2.32e-07	ENSG00000225873	LINC00694			ENSG00000242082.1	15.5753	-1.03997	0.243386	-4.27293	1.93e-05	0.000222204	ENSG00000242082	SLC5A4-AS1				ENSG00000225873.1	2.91068	1.42733	0.245341	5.81774	5.97e-09	2.32e-07	ENSG00000225873	LINC00694
ENSG00000251891.1	0.386962	1.42677	0.444915	3.20684	0.001342	0.00744589	ENSG00000251891	RNU7-79P			ENSG00000263551.4	16.7982	-1.03968	0.272203	-3.8195	0.000133725	0.00112157	ENSG00000263551	AP005328.1				ENSG00000251891.1	0.386962	1.42677	0.444915	3.20684	0.001342	0.00744589	ENSG00000251891	RNU7-79P
ENSG00000276527.1	2.00267	1.42672	0.354342	4.02638	5.66e-05	0.000545496	ENSG00000276527	AL356515.1			ENSG00000260455.1	13.224	-1.03962	0.373619	-2.78256	0.00539312	0.0226164	ENSG00000260455	NBAT1				ENSG00000276527.1	2.00267	1.42672	0.354342	4.02638	5.66e-05	0.000545496	ENSG00000276527	AL356515.1
ENSG00000263501.1	0.329761	1.42653	0.517359	2.75734	0.00582743	0.0240746	ENSG00000263501	AC005828.2			ENSG00000225194.2	22.8281	-1.03944	0.236112	-4.40233	1.07e-05	0.00013589	ENSG00000225194	LINC00092				ENSG00000263501.1	0.329761	1.42653	0.517359	2.75734	0.00582743	0.0240746	ENSG00000263501	AC005828.2
ENSG00000254699.1	0.394512	1.42418	0.564405	2.52333	0.011625	0.0416078	ENSG00000254699	AP003097.2			ENSG00000188801.9	0.88351	-1.03921	0.264559	-3.92811	8.56e-05	0.000769734	ENSG00000188801	ZNF322P1				ENSG00000254699.1	0.394512	1.42418	0.564405	2.52333	0.011625	0.0416078	ENSG00000254699	AP003097.2
ENSG00000227248.1	0.948909	1.42394	0.416518	3.41868	0.000629258	0.00402457	ENSG00000227248	FAM155A-IT1			ENSG00000188269.7	2.12939	-1.03867	0.331792	-3.13049	0.00174515	0.00915563	ENSG00000188269	OR7A5				ENSG00000227248.1	0.948909	1.42394	0.416518	3.41868	0.000629258	0.00402457	ENSG00000227248	FAM155A-IT1
ENSG00000253766.1	2.4297	1.42047	0.326763	4.34709	1.38e-05	0.00016737	ENSG00000253766	AC091946.1			ENSG00000167355.6	5.47956	-1.03814	0.364826	-2.84557	0.00443326	0.0193838	ENSG00000167355	OR51B5				ENSG00000253766.1	2.4297	1.42047	0.326763	4.34709	1.38e-05	0.00016737	ENSG00000253766	AC091946.1
ENSG00000261832.3	5.51729	1.41939	0.217203	6.53487	6.37e-11	4.57e-09	ENSG00000261832	AC138894.1			ENSG00000102387.14	25.6561	-1.03771	0.276821	-3.74867	0.000177777	0.00141628	ENSG00000102387	TAF7L				ENSG00000261832.3	5.51729	1.41939	0.217203	6.53487	6.37e-11	4.57e-09	ENSG00000261832	AC138894.1
ENSG00000226884.1	1.06032	1.41922	0.374149	3.7932	0.000148719	0.00122663	ENSG00000226884	RPS29P10			ENSG00000250421.4	13.712	-1.03698	0.270247	-3.83717	0.00012446	0.00105466	ENSG00000250421	AC106798.1				ENSG00000226884.1	1.06032	1.41922	0.374149	3.7932	0.000148719	0.00122663	ENSG00000226884	RPS29P10
ENSG00000228664.1	0.715883	1.41914	0.518464	2.73719	0.00619665	0.025289	ENSG00000228664	AL513480.1			ENSG00000167721.9	1905.99	-1.03658	0.073048	-14.1904	1.05e-45	2.45e-41	ENSG00000167721	TSR1				ENSG00000228664.1	0.715883	1.41914	0.518464	2.73719	0.00619665	0.025289	ENSG00000228664	AL513480.1
ENSG00000210077.1	2.3266	1.41783	0.283171	5.00699	5.53e-07	1.12e-05	ENSG00000210077	MT-TV			ENSG00000251448.1	5.35126	-1.03625	0.240668	-4.30574	1.66e-05	0.00019677	ENSG00000251448	AC063919.1				ENSG00000210077.1	2.3266	1.41783	0.283171	5.00699	5.53e-07	1.12e-05	ENSG00000210077	MT-TV
ENSG00000259168.1	0.641236	1.41749	0.576491	2.45883	0.0139391	0.0481808	ENSG00000259168	AC104002.3			ENSG00000269349.1	4.99604	-1.03621	0.217788	-4.75789	1.96e-06	3.25e-05	ENSG00000269349	AC022150.3				ENSG00000259168.1	0.641236	1.41749	0.576491	2.45883	0.0139391	0.0481808	ENSG00000259168	AC104002.3
ENSG00000270518.1	0.463648	1.41742	0.429964	3.29659	0.000978651	0.0057621	ENSG00000270518	AC008626.1			ENSG00000274525.1	8.37756	-1.03615	0.244614	-4.23588	2.28e-05	0.000254515	ENSG00000274525	AC008443.7				ENSG00000270518.1	0.463648	1.41742	0.429964	3.29659	0.000978651	0.0057621	ENSG00000270518	AC008626.1
ENSG00000254936.4	7.47563	1.41714	0.251241	5.64057	1.69e-08	5.67e-07	ENSG00000254936	AF131215.4			ENSG00000188729.5	16.3359	-1.03589	0.391953	-2.6429	0.00821986	0.0315865	ENSG00000188729	OSTN				ENSG00000254936.4	7.47563	1.41714	0.251241	5.64057	1.69e-08	5.67e-07	ENSG00000254936	AF131215.4
ENSG00000279250.1	0.668872	1.41692	0.387081	3.66054	0.000251684	0.00189363	ENSG00000279250	AC022919.1			ENSG00000241697.4	108.263	-1.03522	0.198543	-5.21409	1.85e-07	4.43e-06	ENSG00000241697	TMEFF1				ENSG00000279250.1	0.668872	1.41692	0.387081	3.66054	0.000251684	0.00189363	ENSG00000279250	AC022919.1
ENSG00000266891.1	5.59617	1.41671	0.261879	5.40978	6.31e-08	1.77e-06	ENSG00000266891	AP000902.1			ENSG00000144278.13	190.473	-1.03464	0.2682	-3.85771	0.000114455	0.000981629	ENSG00000144278	GALNT13				ENSG00000266891.1	5.59617	1.41671	0.261879	5.40978	6.31e-08	1.77e-06	ENSG00000266891	AP000902.1
ENSG00000279370.1	1.97341	1.41648	0.271593	5.21545	1.83e-07	4.41e-06	ENSG00000279370	AC004777.1			ENSG00000127863.14	1766.52	-1.03437	0.18306	-5.65043	1.6e-08	5.42e-07	ENSG00000127863	TNFRSF19				ENSG00000279370.1	1.97341	1.41648	0.271593	5.21545	1.83e-07	4.41e-06	ENSG00000279370	AC004777.1
ENSG00000230353.5	1.46135	1.41569	0.302997	4.67228	2.98e-06	4.64e-05	ENSG00000230353	AC114755.3			ENSG00000267640.4	114.652	-1.03434	0.193332	-5.35007	8.79e-08	2.36e-06	ENSG00000267640	AC016582.3				ENSG00000230353.5	1.46135	1.41569	0.302997	4.67228	2.98e-06	4.64e-05	ENSG00000230353	AC114755.3
ENSG00000211893.3	4049.24	1.41489	0.349245	4.05128	5.09e-05	0.00050058	ENSG00000211893	IGHG2			ENSG00000177181.13	412.179	-1.03432	0.217249	-4.76099	1.93e-06	3.2e-05	ENSG00000177181	RIMKLA				ENSG00000211893.3	4049.24	1.41489	0.349245	4.05128	5.09e-05	0.00050058	ENSG00000211893	IGHG2
ENSG00000262038.1	0.345701	1.41407	0.46022	3.0726	0.00212205	0.0107373	ENSG00000262038	AC007599.2			ENSG00000152086.8	9.88323	-1.03224	0.261829	-3.94242	8.07e-05	0.000733153	ENSG00000152086	TUBA3E				ENSG00000262038.1	0.345701	1.41407	0.46022	3.0726	0.00212205	0.0107373	ENSG00000262038	AC007599.2
ENSG00000199562.1	17.1648	1.41289	0.179402	7.87555	3.39e-15	9.05e-13	ENSG00000199562	RNU6-37P			ENSG00000260412.1	17.9399	-1.03167	0.364388	-2.83125	0.00463662	0.0200901	ENSG00000260412	AL353746.1				ENSG00000199562.1	17.1648	1.41289	0.179402	7.87555	3.39e-15	9.05e-13	ENSG00000199562	RNU6-37P
ENSG00000249173.4	2.74851	1.41251	0.350424	4.03087	5.56e-05	0.000536309	ENSG00000249173	LINC01093			ENSG00000271013.1	18.0726	-1.03154	0.180483	-5.71543	1.09e-08	3.9e-07	ENSG00000271013	LRRC37A9P				ENSG00000249173.4	2.74851	1.41251	0.350424	4.03087	5.56e-05	0.000536309	ENSG00000249173	LINC01093
ENSG00000169194.8	1.59035	1.41208	0.291302	4.84748	1.25e-06	2.21e-05	ENSG00000169194	IL13			ENSG00000266830.1	41.6647	-1.03137	0.351856	-2.93121	0.00337639	0.0155788	ENSG00000266830	AC061975.6				ENSG00000169194.8	1.59035	1.41208	0.291302	4.84748	1.25e-06	2.21e-05	ENSG00000169194	IL13
ENSG00000199415.1	2.00761	1.40985	0.294428	4.78845	1.68e-06	2.84e-05	ENSG00000199415	RNA5SP370			ENSG00000137261.12	119.913	-1.03077	0.237313	-4.34351	1.4e-05	0.000169456	ENSG00000137261	KIAA0319				ENSG00000199415.1	2.00761	1.40985	0.294428	4.78845	1.68e-06	2.84e-05	ENSG00000199415	RNA5SP370
ENSG00000230229.1	0.907257	1.40906	0.469376	3.00199	0.00268221	0.0129489	ENSG00000230229	AC010163.2			ENSG00000121570.11	8.79814	-1.02914	0.312631	-3.29187	0.000995219	0.0058486	ENSG00000121570	DPPA4				ENSG00000230229.1	0.907257	1.40906	0.469376	3.00199	0.00268221	0.0129489	ENSG00000230229	AC010163.2
ENSG00000210112.1	5.60633	1.40836	0.266955	5.27563	1.32e-07	3.32e-06	ENSG00000210112	MT-TM			ENSG00000132932.15	102.349	-1.02889	0.233313	-4.40991	1.03e-05	0.000131853	ENSG00000132932	ATP8A2				ENSG00000210112.1	5.60633	1.40836	0.266955	5.27563	1.32e-07	3.32e-06	ENSG00000210112	MT-TM
ENSG00000275252.1	7.25417	1.40801	0.390858	3.60236	0.000315344	0.00228146	ENSG00000275252				ENSG00000073282.11	103.196	-1.02865	0.225012	-4.57153	4.84e-06	6.95e-05	ENSG00000073282	TP63				ENSG00000275252.1	7.25417	1.40801	0.390858	3.60236	0.000315344	0.00228146	ENSG00000275252
ENSG00000205277.8	51.202	1.40474	0.285525	4.91985	8.66e-07	1.63e-05	ENSG00000205277	MUC12			ENSG00000269097.1	1.47078	-1.02831	0.375342	-2.73967	0.00615005	0.0251252	ENSG00000269097	TPRG1LP1				ENSG00000205277.8	51.202	1.40474	0.285525	4.91985	8.66e-07	1.63e-05	ENSG00000205277	MUC12
ENSG00000270467.1	0.571068	1.40426	0.528907	2.65503	0.00793018	0.0307108	ENSG00000270467	IGHV3OR16-12			ENSG00000138039.13	9.90879	-1.02758	0.304938	-3.36979	0.000752256	0.00465691	ENSG00000138039	LHCGR				ENSG00000270467.1	0.571068	1.40426	0.528907	2.65503	0.00793018	0.0307108	ENSG00000270467	IGHV3OR16-12
ENSG00000223335.1	0.924707	1.40338	0.50734	2.76616	0.00567208	0.0235662	ENSG00000223335	RNU6-603P			ENSG00000142549.9	529.565	-1.0264	0.33167	-3.09464	0.0019705	0.0101085	ENSG00000142549	IGLON5				ENSG00000223335.1	0.924707	1.40338	0.50734	2.76616	0.00567208	0.0235662	ENSG00000223335	RNU6-603P
ENSG00000249784.1	9.18892	1.40312	0.287475	4.88085	1.06e-06	1.92e-05	ENSG00000249784	SCARNA22			ENSG00000174231.15	18525.3	-1.02515	0.0761351	-13.4649	2.52e-41	3.92e-37	ENSG00000174231	PRPF8				ENSG00000249784.1	9.18892	1.40312	0.287475	4.88085	1.06e-06	1.92e-05	ENSG00000249784	SCARNA22
ENSG00000221033.1	0.416459	1.40281	0.488804	2.86987	0.00410635	0.018244	ENSG00000221033	MIR1272			ENSG00000216723.1	0.943689	-1.02477	0.306634	-3.34201	0.00083173	0.00504394	ENSG00000216723	NUDT19P3				ENSG00000221033.1	0.416459	1.40281	0.488804	2.86987	0.00410635	0.018244	ENSG00000221033	MIR1272
ENSG00000127472.9	63.1128	1.40228	0.200086	7.00839	2.41e-12	2.82e-10	ENSG00000127472	PLA2G5			ENSG00000261409.1	20.6051	-1.02283	0.361252	-2.83135	0.00463517	0.0200872	ENSG00000261409	AL035425.3				ENSG00000127472.9	63.1128	1.40228	0.200086	7.00839	2.41e-12	2.82e-10	ENSG00000127472	PLA2G5
ENSG00000115523.15	510.658	1.40198	0.259233	5.40819	6.37e-08	1.78e-06	ENSG00000115523	GNLY			ENSG00000095587.8	54.6384	-1.01968	0.22118	-4.61017	4.02e-06	5.95e-05	ENSG00000095587	TLL2				ENSG00000115523.15	510.658	1.40198	0.259233	5.40819	6.37e-08	1.78e-06	ENSG00000115523	GNLY
ENSG00000227170.1	1.39016	1.40128	0.345122	4.06025	4.9e-05	0.000484051	ENSG00000227170	AF178030.1			ENSG00000235651.1	8.08223	-1.01713	0.157819	-6.44496	1.16e-10	7.68e-09	ENSG00000235651	AC064850.1				ENSG00000227170.1	1.39016	1.40128	0.345122	4.06025	4.9e-05	0.000484051	ENSG00000227170	AF178030.1
ENSG00000224286.4	1.53289	1.40114	0.391819	3.57599	0.000348906	0.00247821	ENSG00000224286	LINC01142			ENSG00000119946.10	65.7502	-1.01664	0.27571	-3.68735	0.000226604	0.00173313	ENSG00000119946	CNNM1				ENSG00000224286.4	1.53289	1.40114	0.391819	3.57599	0.000348906	0.00247821	ENSG00000224286	LINC01142
ENSG00000277911.1	0.419515	1.39908	0.450793	3.1036	0.00191184	0.00987701	ENSG00000277911	AC243773.2			ENSG00000228549.3	15.2478	-1.01648	0.3045	-3.33818	0.000843297	0.00510283	ENSG00000228549	BX284668.2				ENSG00000277911.1	0.419515	1.39908	0.450793	3.1036	0.00191184	0.00987701	ENSG00000277911	AC243773.2
ENSG00000273409.1	3.87389	1.39897	0.304336	4.59679	4.29e-06	6.27e-05	ENSG00000273409	AP003481.1			ENSG00000168412.6	2.97672	-1.01522	0.376612	-2.69565	0.00702509	0.0279234	ENSG00000168412	MTNR1A				ENSG00000273409.1	3.87389	1.39897	0.304336	4.59679	4.29e-06	6.27e-05	ENSG00000273409	AP003481.1
ENSG00000203857.8	1.77335	1.39822	0.47498	2.94375	0.00324265	0.015087	ENSG00000203857	HSD3B1			ENSG00000132383.10	5397.68	-1.01448	0.0609906	-16.6335	3.99e-62	1.86e-57	ENSG00000132383	RPA1				ENSG00000203857.8	1.77335	1.39822	0.47498	2.94375	0.00324265	0.015087	ENSG00000203857	HSD3B1
ENSG00000240521.1	0.50007	1.39746	0.433943	3.22039	0.00128017	0.00717905	ENSG00000240521	AC092979.1			ENSG00000112276.12	220.445	-1.01398	0.226753	-4.47174	7.76e-06	0.000103304	ENSG00000112276	BVES				ENSG00000240521.1	0.50007	1.39746	0.433943	3.22039	0.00128017	0.00717905	ENSG00000240521	AC092979.1
ENSG00000197238.4	34.6305	1.39647	0.18832	7.41544	1.21e-13	2.07e-11	ENSG00000197238	HIST1H4J			ENSG00000224185.1	1.00669	-1.01386	0.407658	-2.48702	0.0128817	0.0451847	ENSG00000224185	SNX18P9				ENSG00000197238.4	34.6305	1.39647	0.18832	7.41544	1.21e-13	2.07e-11	ENSG00000197238	HIST1H4J
ENSG00000207056.1	0.46787	1.39642	0.49313	2.83176	0.00462929	0.0200685	ENSG00000207056	RNU1-8P			ENSG00000263368.1	9.34906	-1.01268	0.285341	-3.549	0.00038669	0.00269414	ENSG00000263368	AC069366.1				ENSG00000207056.1	0.46787	1.39642	0.49313	2.83176	0.00462929	0.0200685	ENSG00000207056	RNU1-8P
ENSG00000239776.2	322.481	1.39619	0.197333	7.07528	1.49e-12	1.89e-10	ENSG00000239776				ENSG00000183186.6	52.9105	-1.01246	0.30595	-3.30924	0.000935504	0.00555113	ENSG00000183186	C2CD4C				ENSG00000239776.2	322.481	1.39619	0.197333	7.07528	1.49e-12	1.89e-10	ENSG00000239776
ENSG00000185130.5	30.0714	1.39447	0.198761	7.0158	2.29e-12	2.71e-10	ENSG00000185130	HIST1H2BL			ENSG00000126733.19	56.5386	-1.01244	0.3721	-2.72089	0.00651068	0.0263154	ENSG00000126733	DACH2				ENSG00000185130.5	30.0714	1.39447	0.198761	7.0158	2.29e-12	2.71e-10	ENSG00000185130	HIST1H2BL
ENSG00000200789.1	2.37992	1.39425	0.525886	2.65124	0.00801966	0.0309777	ENSG00000200789	RNU1-65P			ENSG00000253497.1	9.65513	-1.01102	0.395544	-2.55603	0.0105873	0.0386276	ENSG00000253497	IGKV1-13				ENSG00000200789.1	2.37992	1.39425	0.525886	2.65124	0.00801966	0.0309777	ENSG00000200789	RNU1-65P
ENSG00000265421.1	0.277978	1.39333	0.525903	2.6494	0.00806338	0.0311178	ENSG00000265421	MIR4459			ENSG00000262601.1	17.3805	-1.01047	0.255108	-3.96096	7.46e-05	0.000688399	ENSG00000262601					ENSG00000265421.1	0.277978	1.39333	0.525903	2.6494	0.00806338	0.0311178	ENSG00000265421	MIR4459
ENSG00000257891.1	1.90529	1.39188	0.540181	2.57669	0.00997517	0.0368113	ENSG00000257891	AL929601.1			ENSG00000225903.1	1.04807	-1.01044	0.382115	-2.64432	0.00818541	0.0314881	ENSG00000225903	AL035404.2				ENSG00000257891.1	1.90529	1.39188	0.540181	2.57669	0.00997517	0.0368113	ENSG00000257891	AL929601.1
ENSG00000181036.12	105.721	1.39137	0.257375	5.406	6.44e-08	1.8e-06	ENSG00000181036	FCRL6			ENSG00000204335.3	445.215	-1.01015	0.259991	-3.88532	0.000102197	0.000894494	ENSG00000204335	SP5				ENSG00000181036.12	105.721	1.39137	0.257375	5.406	6.44e-08	1.8e-06	ENSG00000181036	FCRL6
ENSG00000260918.1	8.0598	1.39113	0.363602	3.82596	0.000130264	0.00109696	ENSG00000260918	AC107398.3			ENSG00000198780.10	115.952	-1.00979	0.178999	-5.64132	1.69e-08	5.65e-07	ENSG00000198780	FAM169A				ENSG00000260918.1	8.0598	1.39113	0.363602	3.82596	0.000130264	0.00109696	ENSG00000260918	AC107398.3
ENSG00000200408.1	1.78285	1.39103	0.299307	4.6475	3.36e-06	5.12e-05	ENSG00000200408	RNA5SP74			ENSG00000254506.1	3.85887	-1.00976	0.247859	-4.07393	4.62e-05	0.000459595	ENSG00000254506	AP003080.1				ENSG00000200408.1	1.78285	1.39103	0.299307	4.6475	3.36e-06	5.12e-05	ENSG00000200408	RNA5SP74
ENSG00000204511.2	12.9746	1.38989	0.473634	2.93453	0.00334051	0.015453	ENSG00000204511	MCCD1			ENSG00000237799.2	1.07056	-1.00847	0.371045	-2.71793	0.00656924	0.0265017	ENSG00000237799	CICP11				ENSG00000204511.2	12.9746	1.38989	0.473634	2.93453	0.00334051	0.015453	ENSG00000204511	MCCD1
ENSG00000225152.1	0.923532	1.38984	0.433807	3.20381	0.00135622	0.00751085	ENSG00000225152	AL160290.1			ENSG00000256417.1	232.649	-1.00646	0.238209	-4.22511	2.39e-05	0.000264833	ENSG00000256417	AC006206.2				ENSG00000225152.1	0.923532	1.38984	0.433807	3.20381	0.00135622	0.00751085	ENSG00000225152	AL160290.1
ENSG00000275215.1	3.61281	1.38961	0.301914	4.60266	4.17e-06	6.12e-05	ENSG00000275215	RNA5-8SN4			ENSG00000227018.1	0.95665	-1.00624	0.280307	-3.58977	0.000330971	0.00237101	ENSG00000227018	IL6STP1				ENSG00000275215.1	3.61281	1.38961	0.301914	4.60266	4.17e-06	6.12e-05	ENSG00000275215	RNA5-8SN4
ENSG00000278138.1	0.332224	1.38942	0.487226	2.8517	0.00434855	0.0190966	ENSG00000278138	CLUHP11			ENSG00000211662.2	2325.82	-1.0061	0.407349	-2.46988	0.0135158	0.0470217	ENSG00000211662	IGLV3-21				ENSG00000278138.1	0.332224	1.38942	0.487226	2.8517	0.00434855	0.0190966	ENSG00000278138	CLUHP11
ENSG00000231132.1	0.3123	1.38934	0.548856	2.53133	0.0113631	0.0408708	ENSG00000231132	AC022537.1			ENSG00000162975.4	151.022	-1.006	0.289612	-3.4736	0.000513529	0.00340323	ENSG00000162975	KCNF1				ENSG00000231132.1	0.3123	1.38934	0.548856	2.53133	0.0113631	0.0408708	ENSG00000231132	AC022537.1
ENSG00000227269.1	0.665795	1.38812	0.515374	2.69342	0.00707223	0.0280654	ENSG00000227269	AL162427.1			ENSG00000278195.1	54.3818	-1.00599	0.270723	-3.71592	0.000202462	0.00157715	ENSG00000278195	SSTR3				ENSG00000227269.1	0.665795	1.38812	0.515374	2.69342	0.00707223	0.0280654	ENSG00000227269	AL162427.1
ENSG00000258694.1	0.860182	1.38798	0.518867	2.67503	0.00747233	0.0292972	ENSG00000258694	LINC02319			ENSG00000230563.2	8.29663	-1.00593	0.359173	-2.80067	0.00509967	0.0216384	ENSG00000230563	AL121757.1				ENSG00000258694.1	0.860182	1.38798	0.518867	2.67503	0.00747233	0.0292972	ENSG00000258694	LINC02319
ENSG00000211964.3	333.736	1.38773	0.40834	3.39848	0.000677616	0.00427646	ENSG00000211964	IGHV3-48			ENSG00000234711.1	12.53	-1.00544	0.320245	-3.13959	0.00169183	0.00893509	ENSG00000234711	TUBB8P11				ENSG00000211964.3	333.736	1.38773	0.40834	3.39848	0.000677616	0.00427646	ENSG00000211964	IGHV3-48
ENSG00000260171.1	0.514546	1.38696	0.46069	3.01061	0.00260719	0.0126535	ENSG00000260171	AC008269.2			ENSG00000103226.16	273.437	-1.00516	0.158758	-6.3314	2.43e-10	1.49e-08	ENSG00000103226	NOMO3				ENSG00000260171.1	0.514546	1.38696	0.46069	3.01061	0.00260719	0.0126535	ENSG00000260171	AC008269.2
ENSG00000270123.3	4.64655	1.38689	0.347079	3.99589	6.45e-05	0.000608044	ENSG00000270123	VTRNA2-1			ENSG00000229481.2	210.114	-1.00417	0.210276	-4.77547	1.79e-06	3e-05	ENSG00000229481					ENSG00000270123.3	4.64655	1.38689	0.347079	3.99589	6.45e-05	0.000608044	ENSG00000270123	VTRNA2-1
ENSG00000261392.1	0.443694	1.38657	0.404332	3.42928	0.000605178	0.00389831	ENSG00000261392	AC087190.2			ENSG00000213667.3	1.22299	-1.00376	0.319837	-3.13835	0.00169903	0.00896706	ENSG00000213667	PGGT1BP1				ENSG00000261392.1	0.443694	1.38657	0.404332	3.42928	0.000605178	0.00389831	ENSG00000261392	AC087190.2
ENSG00000230902.1	0.750264	1.38619	0.396771	3.49368	0.000476414	0.00319901	ENSG00000230902	FAM204CP			ENSG00000262558.1	6.06004	-1.00293	0.389277	-2.57638	0.009984	0.0368322	ENSG00000262558	AC129507.3				ENSG00000230902.1	0.750264	1.38619	0.396771	3.49368	0.000476414	0.00319901	ENSG00000230902	FAM204CP
ENSG00000259832.1	0.346809	1.38534	0.501466	2.76257	0.00573478	0.0237696	ENSG00000259832	CYP4A26P			ENSG00000163623.8	383.084	-1.00277	0.328554	-3.05207	0.00227268	0.0113374	ENSG00000163623	NKX6-1				ENSG00000259832.1	0.346809	1.38534	0.501466	2.76257	0.00573478	0.0237696	ENSG00000259832	CYP4A26P
ENSG00000279062.1	0.489758	1.38483	0.549422	2.52051	0.0117183	0.0418712	ENSG00000279062	CR382287.1			ENSG00000260484.1	6.45876	-1.00117	0.408956	-2.44812	0.0143605	0.0493164	ENSG00000260484	AC131902.2				ENSG00000279062.1	0.489758	1.38483	0.549422	2.52051	0.0117183	0.0418712	ENSG00000279062	CR382287.1
ENSG00000241767.2	1.81016	1.38432	0.490405	2.8228	0.0047606	0.020526	ENSG00000241767	LINC01324			ENSG00000132204.12	33.5949	-1.00115	0.375959	-2.66292	0.00774664	0.030155	ENSG00000132204	LINC00470				ENSG00000241767.2	1.81016	1.38432	0.490405	2.8228	0.0047606	0.020526	ENSG00000241767	LINC01324
ENSG00000261440.1	0.494401	1.3841	0.372769	3.71301	0.000204805	0.00159222	ENSG00000261440	DUX4L45			ENSG00000188051.6	462.548	-1.001	0.2304	-4.34462	1.4e-05	0.000168781	ENSG00000188051	TMEM221				ENSG00000261440.1	0.494401	1.3841	0.372769	3.71301	0.000204805	0.00159222	ENSG00000261440	DUX4L45
ENSG00000207475.1	9.39906	1.38236	0.210962	6.55265	5.65e-11	4.15e-09	ENSG00000207475	SNORA80E			ENSG00000166603.4	69.4279	-1.00079	0.330024	-3.03248	0.00242554	0.0119466	ENSG00000166603	MC4R				ENSG00000207475.1	9.39906	1.38236	0.210962	6.55265	5.65e-11	4.15e-09	ENSG00000207475	SNORA80E
ENSG00000279502.1	12.366	1.38225	0.1867	7.40361	1.33e-13	2.23e-11	ENSG00000279502	AC016542.2			ENSG00000154227.12	10.1646	-1.00058	0.292425	-3.42167	0.000622385	0.00398674	ENSG00000154227	CERS3				ENSG00000279502.1	12.366	1.38225	0.1867	7.40361	1.33e-13	2.23e-11	ENSG00000279502	AC016542.2
ENSG00000140379.7	222.238	1.3804	0.181747	7.59518	3.07e-14	6.08e-12	ENSG00000140379	BCL2A1			ENSG00000197893.12	63.8967	-1.00037	0.311196	-3.21461	0.00130621	0.00728543	ENSG00000197893	NRAP				ENSG00000140379.7	222.238	1.3804	0.181747	7.59518	3.07e-14	6.08e-12	ENSG00000140379	BCL2A1
ENSG00000107317.10	18273.9	1.37962	0.276684	4.98625	6.16e-07	1.23e-05	ENSG00000107317	PTGDS															ENSG00000107317.10	18273.9	1.37962	0.276684	4.98625	6.16e-07	1.23e-05	ENSG00000107317	PTGDS
ENSG00000258602.1	11.0706	1.37939	0.333493	4.13618	3.53e-05	0.000366044	ENSG00000258602	LINC01629															ENSG00000258602.1	11.0706	1.37939	0.333493	4.13618	3.53e-05	0.000366044	ENSG00000258602	LINC01629
ENSG00000267073.1	2.78775	1.37881	0.39671	3.4756	0.000509712	0.00338128	ENSG00000267073	AC005256.1															ENSG00000267073.1	2.78775	1.37881	0.39671	3.4756	0.000509712	0.00338128	ENSG00000267073	AC005256.1
ENSG00000232878.2	0.873706	1.37859	0.330653	4.16929	3.06e-05	0.000325914	ENSG00000232878	DPYD-AS1															ENSG00000232878.2	0.873706	1.37859	0.330653	4.16929	3.06e-05	0.000325914	ENSG00000232878	DPYD-AS1
ENSG00000248282.1	0.500642	1.37843	0.491492	2.80459	0.00503812	0.0214415	ENSG00000248282	MTCYBP44															ENSG00000248282.1	0.500642	1.37843	0.491492	2.80459	0.00503812	0.0214415	ENSG00000248282	MTCYBP44
ENSG00000238531.1	0.843121	1.37767	0.384355	3.58437	0.000337894	0.0024132	ENSG00000238531	SNORD105B															ENSG00000238531.1	0.843121	1.37767	0.384355	3.58437	0.000337894	0.0024132	ENSG00000238531	SNORD105B
ENSG00000210100.1	0.994205	1.37701	0.376015	3.66211	0.00025015	0.0018836	ENSG00000210100	MT-TI															ENSG00000210100.1	0.994205	1.37701	0.376015	3.66211	0.00025015	0.0018836	ENSG00000210100	MT-TI
ENSG00000184270.4	21.042	1.37684	0.250261	5.50162	3.76e-08	1.13e-06	ENSG00000184270	HIST2H2AB															ENSG00000184270.4	21.042	1.37684	0.250261	5.50162	3.76e-08	1.13e-06	ENSG00000184270	HIST2H2AB
ENSG00000243621.1	0.65684	1.37647	0.383147	3.59255	0.000327461	0.00235056	ENSG00000243621	AC003989.2															ENSG00000243621.1	0.65684	1.37647	0.383147	3.59255	0.000327461	0.00235056	ENSG00000243621	AC003989.2
ENSG00000243486.1	0.997461	1.37541	0.527886	2.60551	0.00917379	0.0344326	ENSG00000243486	AC068985.1															ENSG00000243486.1	0.997461	1.37541	0.527886	2.60551	0.00917379	0.0344326	ENSG00000243486	AC068985.1
ENSG00000202360.1	0.760162	1.37514	0.329385	4.17488	2.98e-05	0.00031881	ENSG00000202360	RN7SKP249															ENSG00000202360.1	0.760162	1.37514	0.329385	4.17488	2.98e-05	0.00031881	ENSG00000202360	RN7SKP249
ENSG00000201687.1	0.323121	1.37374	0.536578	2.56018	0.0104618	0.0382533	ENSG00000201687	RNU6-1107P															ENSG00000201687.1	0.323121	1.37374	0.536578	2.56018	0.0104618	0.0382533	ENSG00000201687	RNU6-1107P
ENSG00000129988.5	35.319	1.37325	0.33949	4.04504	5.23e-05	0.000511408	ENSG00000129988	LBP															ENSG00000129988.5	35.319	1.37325	0.33949	4.04504	5.23e-05	0.000511408	ENSG00000129988	LBP
ENSG00000164400.5	3.75865	1.37247	0.3121	4.39754	1.09e-05	0.000138248	ENSG00000164400	CSF2															ENSG00000164400.5	3.75865	1.37247	0.3121	4.39754	1.09e-05	0.000138248	ENSG00000164400	CSF2
ENSG00000166741.6	5623.58	1.37106	0.23758	5.77094	7.88e-09	2.93e-07	ENSG00000166741	NNMT															ENSG00000166741.6	5623.58	1.37106	0.23758	5.77094	7.88e-09	2.93e-07	ENSG00000166741	NNMT
ENSG00000262516.1	1.50491	1.36933	0.335163	4.08556	4.4e-05	0.000440159	ENSG00000262516	AC007151.1															ENSG00000262516.1	1.50491	1.36933	0.335163	4.08556	4.4e-05	0.000440159	ENSG00000262516	AC007151.1
ENSG00000223350.2	76.4606	1.36824	0.440029	3.10944	0.00187445	0.00971257	ENSG00000223350	IGLV9-49															ENSG00000223350.2	76.4606	1.36824	0.440029	3.10944	0.00187445	0.00971257	ENSG00000223350	IGLV9-49
ENSG00000276694.1	0.847916	1.36788	0.31971	4.27849	1.88e-05	0.000217598	ENSG00000276694																ENSG00000276694.1	0.847916	1.36788	0.31971	4.27849	1.88e-05	0.000217598	ENSG00000276694
ENSG00000197520.9	45.8447	1.36765	0.174759	7.8259	5.04e-15	1.23e-12	ENSG00000197520	FAM177B															ENSG00000197520.9	45.8447	1.36765	0.174759	7.8259	5.04e-15	1.23e-12	ENSG00000197520	FAM177B
ENSG00000280817.1	0.281433	1.36717	0.555096	2.46295	0.01378	0.0477439	ENSG00000280817																ENSG00000280817.1	0.281433	1.36717	0.555096	2.46295	0.01378	0.0477439	ENSG00000280817
ENSG00000259483.1	5.43885	1.36694	0.232803	5.87164	4.32e-09	1.76e-07	ENSG00000259483	AL355073.1															ENSG00000259483.1	5.43885	1.36694	0.232803	5.87164	4.32e-09	1.76e-07	ENSG00000259483	AL355073.1
ENSG00000235416.1	0.494394	1.36674	0.505671	2.70282	0.00687534	0.0274606	ENSG00000235416	AC233728.2															ENSG00000235416.1	0.494394	1.36674	0.505671	2.70282	0.00687534	0.0274606	ENSG00000235416	AC233728.2
ENSG00000156689.5	144.792	1.36631	0.445693	3.06559	0.00217242	0.0109331	ENSG00000156689	GLYATL2															ENSG00000156689.5	144.792	1.36631	0.445693	3.06559	0.00217242	0.0109331	ENSG00000156689	GLYATL2
ENSG00000279310.1	0.59163	1.36588	0.394158	3.46532	0.000529601	0.0034914	ENSG00000279310	AC073530.2															ENSG00000279310.1	0.59163	1.36588	0.394158	3.46532	0.000529601	0.0034914	ENSG00000279310	AC073530.2
ENSG00000223324.1	0.625541	1.36565	0.39478	3.45926	0.000541658	0.00355833	ENSG00000223324	RN7SKP273															ENSG00000223324.1	0.625541	1.36565	0.39478	3.45926	0.000541658	0.00355833	ENSG00000223324	RN7SKP273
ENSG00000217261.4	0.749205	1.36564	0.3844	3.55265	0.000381365	0.00266327	ENSG00000217261	POM121L4P															ENSG00000217261.4	0.749205	1.36564	0.3844	3.55265	0.000381365	0.00266327	ENSG00000217261	POM121L4P
ENSG00000272533.1	4.51214	1.36473	0.239466	5.69906	1.2e-08	4.24e-07	ENSG00000272533	SNORA28															ENSG00000272533.1	4.51214	1.36473	0.239466	5.69906	1.2e-08	4.24e-07	ENSG00000272533	SNORA28
ENSG00000255065.1	1.86461	1.36321	0.520577	2.61865	0.0088278	0.0333923	ENSG00000255065	AP002001.2															ENSG00000255065.1	1.86461	1.36321	0.520577	2.61865	0.0088278	0.0333923	ENSG00000255065	AP002001.2
ENSG00000206177.5	1.99138	1.36213	0.402352	3.38542	0.0007107	0.00444703	ENSG00000206177	HBM															ENSG00000206177.5	1.99138	1.36213	0.402352	3.38542	0.0007107	0.00444703	ENSG00000206177	HBM
ENSG00000279225.1	104.546	1.36189	0.146273	9.31063	1.27e-20	2.05e-17	ENSG00000279225	AC138305.3															ENSG00000279225.1	104.546	1.36189	0.146273	9.31063	1.27e-20	2.05e-17	ENSG00000279225	AC138305.3
ENSG00000250321.1	226.097	1.36164	0.172442	7.89621	2.88e-15	7.95e-13	ENSG00000250321	AC079140.2															ENSG00000250321.1	226.097	1.36164	0.172442	7.89621	2.88e-15	7.95e-13	ENSG00000250321	AC079140.2
ENSG00000200732.1	2.15479	1.36154	0.296649	4.58974	4.44e-06	6.45e-05	ENSG00000200732	RNU6-194P															ENSG00000200732.1	2.15479	1.36154	0.296649	4.58974	4.44e-06	6.45e-05	ENSG00000200732	RNU6-194P
ENSG00000104918.6	9.0352	1.36113	0.291762	4.66519	3.08e-06	4.76e-05	ENSG00000104918	RETN															ENSG00000104918.6	9.0352	1.36113	0.291762	4.66519	3.08e-06	4.76e-05	ENSG00000104918	RETN
ENSG00000274267.1	111.477	1.35953	0.227131	5.98568	2.15e-09	9.71e-08	ENSG00000274267	HIST1H3B															ENSG00000274267.1	111.477	1.35953	0.227131	5.98568	2.15e-09	9.71e-08	ENSG00000274267	HIST1H3B
ENSG00000186960.9	1.11468	1.3594	0.543913	2.4993	0.0124439	0.0439694	ENSG00000186960	LINC01551															ENSG00000186960.9	1.11468	1.3594	0.543913	2.4993	0.0124439	0.0439694	ENSG00000186960	LINC01551
ENSG00000237289.8	386.684	1.35939	0.216976	6.26517	3.72e-10	2.16e-08	ENSG00000237289	CKMT1B															ENSG00000237289.8	386.684	1.35939	0.216976	6.26517	3.72e-10	2.16e-08	ENSG00000237289	CKMT1B
ENSG00000230628.1	0.972063	1.35911	0.435972	3.11743	0.00182438	0.00950296	ENSG00000230628	AL160408.3															ENSG00000230628.1	0.972063	1.35911	0.435972	3.11743	0.00182438	0.00950296	ENSG00000230628	AL160408.3
ENSG00000224114.1	772.201	1.35888	0.298745	4.54865	5.4e-06	7.61e-05	ENSG00000224114	AL591846.1															ENSG00000224114.1	772.201	1.35888	0.298745	4.54865	5.4e-06	7.61e-05	ENSG00000224114	AL591846.1
ENSG00000276281.1	0.760752	1.35798	0.361814	3.75326	0.00017455	0.00139581	ENSG00000276281	RN7SL126P															ENSG00000276281.1	0.760752	1.35798	0.361814	3.75326	0.00017455	0.00139581	ENSG00000276281	RN7SL126P
ENSG00000239888.3	0.661009	1.35789	0.383443	3.5413	0.000398161	0.00276167	ENSG00000239888	RN7SL792P															ENSG00000239888.3	0.661009	1.35789	0.383443	3.5413	0.000398161	0.00276167	ENSG00000239888	RN7SL792P
ENSG00000229652.1	2.59896	1.35729	0.231154	5.87177	4.31e-09	1.76e-07	ENSG00000229652	AL359837.1															ENSG00000229652.1	2.59896	1.35729	0.231154	5.87177	4.31e-09	1.76e-07	ENSG00000229652	AL359837.1
ENSG00000196616.11	473.077	1.35676	0.393484	3.44807	0.000564615	0.00367965	ENSG00000196616	ADH1B															ENSG00000196616.11	473.077	1.35676	0.393484	3.44807	0.000564615	0.00367965	ENSG00000196616	ADH1B
ENSG00000276242.1	4.06002	1.35613	0.272973	4.96801	6.76e-07	1.32e-05	ENSG00000276242																ENSG00000276242.1	4.06002	1.35613	0.272973	4.96801	6.76e-07	1.32e-05	ENSG00000276242
ENSG00000248545.2	3.17239	1.35581	0.377408	3.59244	0.000327599	0.00235082	ENSG00000248545	AC092436.2															ENSG00000248545.2	3.17239	1.35581	0.377408	3.59244	0.000327599	0.00235082	ENSG00000248545	AC092436.2
ENSG00000197540.6	42.5667	1.35568	0.195044	6.95061	3.64e-12	4.01e-10	ENSG00000197540	GZMM															ENSG00000197540.6	42.5667	1.35568	0.195044	6.95061	3.64e-12	4.01e-10	ENSG00000197540	GZMM
ENSG00000258752.1	63.3963	1.35567	0.362329	3.74155	0.000182891	0.0014491	ENSG00000258752	AL357093.2															ENSG00000258752.1	63.3963	1.35567	0.362329	3.74155	0.000182891	0.0014491	ENSG00000258752	AL357093.2
ENSG00000060303.5	9.47946	1.35561	0.189099	7.16878	7.57e-13	1.07e-10	ENSG00000060303	RPS17P5															ENSG00000060303.5	9.47946	1.35561	0.189099	7.16878	7.57e-13	1.07e-10	ENSG00000060303	RPS17P5
ENSG00000259722.2	0.413357	1.35544	0.469471	2.88716	0.00388734	0.0174788	ENSG00000259722	AC087465.1															ENSG00000259722.2	0.413357	1.35544	0.469471	2.88716	0.00388734	0.0174788	ENSG00000259722	AC087465.1
ENSG00000204187.5	2.776	1.35539	0.291281	4.65321	3.27e-06	5e-05	ENSG00000204187	LINC00619															ENSG00000204187.5	2.776	1.35539	0.291281	4.65321	3.27e-06	5e-05	ENSG00000204187	LINC00619
ENSG00000265486.2	0.380044	1.35479	0.478681	2.83025	0.00465121	0.0201417	ENSG00000265486	RN7SL518P															ENSG00000265486.2	0.380044	1.35479	0.478681	2.83025	0.00465121	0.0201417	ENSG00000265486	RN7SL518P
ENSG00000227081.5	2488.47	1.35379	0.169514	7.98628	1.39e-15	4.39e-13	ENSG00000227081	AC005912.1															ENSG00000227081.5	2488.47	1.35379	0.169514	7.98628	1.39e-15	4.39e-13	ENSG00000227081	AC005912.1
ENSG00000231934.1	2.00239	1.35353	0.286348	4.72687	2.28e-06	3.7e-05	ENSG00000231934	LINC01598															ENSG00000231934.1	2.00239	1.35353	0.286348	4.72687	2.28e-06	3.7e-05	ENSG00000231934	LINC01598
ENSG00000175329.11	0.590993	1.35309	0.417308	3.24241	0.00118522	0.00674371	ENSG00000175329	ISX															ENSG00000175329.11	0.590993	1.35309	0.417308	3.24241	0.00118522	0.00674371	ENSG00000175329	ISX
ENSG00000278701.1	0.717754	1.35233	0.353879	3.82145	0.00013267	0.00111312	ENSG00000278701	RF00017															ENSG00000278701.1	0.717754	1.35233	0.353879	3.82145	0.00013267	0.00111312	ENSG00000278701	RF00017
ENSG00000239224.3	1.67915	1.35112	0.289182	4.67222	2.98e-06	4.64e-05	ENSG00000239224	RN7SL546P															ENSG00000239224.3	1.67915	1.35112	0.289182	4.67222	2.98e-06	4.64e-05	ENSG00000239224	RN7SL546P
ENSG00000249806.1	1.43939	1.35099	0.35296	3.82758	0.000129408	0.00109124	ENSG00000249806	AC139720.1															ENSG00000249806.1	1.43939	1.35099	0.35296	3.82758	0.000129408	0.00109124	ENSG00000249806	AC139720.1
ENSG00000222057.1	12.6568	1.35058	0.217784	6.20149	5.59e-10	3.05e-08	ENSG00000222057	RNU4-62P															ENSG00000222057.1	12.6568	1.35058	0.217784	6.20149	5.59e-10	3.05e-08	ENSG00000222057	RNU4-62P
ENSG00000280397.1	0.739529	1.35049	0.373104	3.61961	0.000295045	0.00216037	ENSG00000280397	AC011592.1															ENSG00000280397.1	0.739529	1.35049	0.373104	3.61961	0.000295045	0.00216037	ENSG00000280397	AC011592.1
ENSG00000239823.2	16.0794	1.35025	0.333281	4.05139	5.09e-05	0.000500555	ENSG00000239823	RF00019															ENSG00000239823.2	16.0794	1.35025	0.333281	4.05139	5.09e-05	0.000500555	ENSG00000239823	RF00019
ENSG00000235794.1	0.711731	1.3502	0.424378	3.18161	0.00146461	0.00797735	ENSG00000235794	MTND3P21															ENSG00000235794.1	0.711731	1.3502	0.424378	3.18161	0.00146461	0.00797735	ENSG00000235794	MTND3P21
ENSG00000233901.4	1608.6	1.34954	0.184365	7.31996	2.48e-13	4e-11	ENSG00000233901	LINC01503															ENSG00000233901.4	1608.6	1.34954	0.184365	7.31996	2.48e-13	4e-11	ENSG00000233901	LINC01503
ENSG00000188015.8	113.199	1.34841	0.199259	6.76712	1.31e-11	1.2e-09	ENSG00000188015	S100A3															ENSG00000188015.8	113.199	1.34841	0.199259	6.76712	1.31e-11	1.2e-09	ENSG00000188015	S100A3
ENSG00000263909.1	2.56944	1.34678	0.258236	5.21531	1.84e-07	4.41e-06	ENSG00000263909	MIR5000															ENSG00000263909.1	2.56944	1.34678	0.258236	5.21531	1.84e-07	4.41e-06	ENSG00000263909	MIR5000
ENSG00000274834.1	0.451435	1.34612	0.400808	3.35852	0.000783624	0.00481156	ENSG00000274834	AC010333.3															ENSG00000274834.1	0.451435	1.34612	0.400808	3.35852	0.000783624	0.00481156	ENSG00000274834	AC010333.3
ENSG00000266802.1	0.3339	1.34462	0.481944	2.79	0.00527074	0.022229	ENSG00000266802	MIR4419A															ENSG00000266802.1	0.3339	1.34462	0.481944	2.79	0.00527074	0.022229	ENSG00000266802	MIR4419A
ENSG00000275209.1	179.441	1.34429	0.223927	6.00327	1.93e-09	8.83e-08	ENSG00000275209																ENSG00000275209.1	179.441	1.34429	0.223927	6.00327	1.93e-09	8.83e-08	ENSG00000275209
ENSG00000233755.1	2.10597	1.34374	0.38826	3.46092	0.000538331	0.00354047	ENSG00000233755	AL050344.1															ENSG00000233755.1	2.10597	1.34374	0.38826	3.46092	0.000538331	0.00354047	ENSG00000233755	AL050344.1
ENSG00000252611.1	0.346527	1.34355	0.505699	2.65682	0.00788812	0.0305889	ENSG00000252611	RNU6-1121P															ENSG00000252611.1	0.346527	1.34355	0.505699	2.65682	0.00788812	0.0305889	ENSG00000252611	RNU6-1121P
ENSG00000244953.1	8.9703	1.34235	0.275494	4.87253	1.1e-06	1.99e-05	ENSG00000244953	AC087521.1															ENSG00000244953.1	8.9703	1.34235	0.275494	4.87253	1.1e-06	1.99e-05	ENSG00000244953	AC087521.1
ENSG00000281085.1	1.04815	1.34173	0.374647	3.58132	0.000341858	0.00243667	ENSG00000281085																ENSG00000281085.1	1.04815	1.34173	0.374647	3.58132	0.000341858	0.00243667	ENSG00000281085
ENSG00000232684.1	6.47086	1.341	0.232455	5.76885	7.98e-09	2.97e-07	ENSG00000232684	ATP11A-AS1															ENSG00000232684.1	6.47086	1.341	0.232455	5.76885	7.98e-09	2.97e-07	ENSG00000232684	ATP11A-AS1
ENSG00000278913.1	0.419683	1.34068	0.542932	2.46933	0.0135368	0.0470793	ENSG00000278913	AC026797.1															ENSG00000278913.1	0.419683	1.34068	0.542932	2.46933	0.0135368	0.0470793	ENSG00000278913	AC026797.1
ENSG00000206159.9	0.237024	1.34011	0.524821	2.55347	0.0106657	0.0388711	ENSG00000206159	GYG2P1															ENSG00000206159.9	0.237024	1.34011	0.524821	2.55347	0.0106657	0.0388711	ENSG00000206159	GYG2P1
ENSG00000183019.6	31.7334	1.33979	0.230813	5.80465	6.45e-09	2.48e-07	ENSG00000183019	MCEMP1															ENSG00000183019.6	31.7334	1.33979	0.230813	5.80465	6.45e-09	2.48e-07	ENSG00000183019	MCEMP1
ENSG00000258716.1	0.454847	1.33969	0.398621	3.36082	0.000777118	0.00477978	ENSG00000258716	AL139193.2															ENSG00000258716.1	0.454847	1.33969	0.398621	3.36082	0.000777118	0.00477978	ENSG00000258716	AL139193.2
ENSG00000166589.11	249.017	1.33942	0.396959	3.3742	0.000740301	0.00459569	ENSG00000166589	CDH16															ENSG00000166589.11	249.017	1.33942	0.396959	3.3742	0.000740301	0.00459569	ENSG00000166589	CDH16
ENSG00000249439.1	0.325922	1.33878	0.531461	2.51906	0.0117667	0.0420217	ENSG00000249439	HMGN1P14															ENSG00000249439.1	0.325922	1.33878	0.531461	2.51906	0.0117667	0.0420217	ENSG00000249439	HMGN1P14
ENSG00000241781.2	615.481	1.33798	0.210658	6.35144	2.13e-10	1.33e-08	ENSG00000241781																ENSG00000241781.2	615.481	1.33798	0.210658	6.35144	2.13e-10	1.33e-08	ENSG00000241781
ENSG00000240533.3	0.627537	1.33794	0.354987	3.76897	0.000163922	0.00132672	ENSG00000240533	RN7SL69P															ENSG00000240533.3	0.627537	1.33794	0.354987	3.76897	0.000163922	0.00132672	ENSG00000240533	RN7SL69P
ENSG00000181617.5	21.2744	1.33635	0.419098	3.18864	0.00142946	0.00782092	ENSG00000181617	FDCSP															ENSG00000181617.5	21.2744	1.33635	0.419098	3.18864	0.00142946	0.00782092	ENSG00000181617	FDCSP
ENSG00000278705.1	19.04	1.33409	0.219505	6.07774	1.22e-09	5.93e-08	ENSG00000278705	HIST1H4B															ENSG00000278705.1	19.04	1.33409	0.219505	6.07774	1.22e-09	5.93e-08	ENSG00000278705	HIST1H4B
ENSG00000206977.1	1.96138	1.33351	0.306474	4.35114	1.35e-05	0.000164773	ENSG00000206977	RF00393															ENSG00000206977.1	1.96138	1.33351	0.306474	4.35114	1.35e-05	0.000164773	ENSG00000206977	RF00393
ENSG00000205452.4	1.48156	1.33338	0.283198	4.70829	2.5e-06	4e-05	ENSG00000205452	AC133561.2															ENSG00000205452.4	1.48156	1.33338	0.283198	4.70829	2.5e-06	4e-05	ENSG00000205452	AC133561.2
ENSG00000229497.1	0.987275	1.33326	0.293096	4.54889	5.39e-06	7.61e-05	ENSG00000229497	AC005189.1															ENSG00000229497.1	0.987275	1.33326	0.293096	4.54889	5.39e-06	7.61e-05	ENSG00000229497	AC005189.1
ENSG00000145384.3	3.45373	1.3326	0.325882	4.08922	4.33e-05	0.000434019	ENSG00000145384	FABP2															ENSG00000145384.3	3.45373	1.3326	0.325882	4.08922	4.33e-05	0.000434019	ENSG00000145384	FABP2
ENSG00000250350.1	0.592029	1.33223	0.407862	3.26639	0.00108928	0.00629915	ENSG00000250350	AC104819.2															ENSG00000250350.1	0.592029	1.33223	0.407862	3.26639	0.00108928	0.00629915	ENSG00000250350	AC104819.2
ENSG00000252498.1	14.3546	1.3318	0.201487	6.60989	3.85e-11	2.97e-09	ENSG00000252498	RNU6-1016P															ENSG00000252498.1	14.3546	1.3318	0.201487	6.60989	3.85e-11	2.97e-09	ENSG00000252498	RNU6-1016P
ENSG00000253586.1	0.480322	1.32955	0.46129	2.88224	0.00394864	0.017705	ENSG00000253586	AC067817.1															ENSG00000253586.1	0.480322	1.32955	0.46129	2.88224	0.00394864	0.017705	ENSG00000253586	AC067817.1
ENSG00000261399.1	27.2341	1.32929	0.256318	5.18609	2.15e-07	5.01e-06	ENSG00000261399	AL031710.1															ENSG00000261399.1	27.2341	1.32929	0.256318	5.18609	2.15e-07	5.01e-06	ENSG00000261399	AL031710.1
ENSG00000255147.1	14.6677	1.32919	0.304538	4.3646	1.27e-05	0.000156419	ENSG00000255147	AP003385.4															ENSG00000255147.1	14.6677	1.32919	0.304538	4.3646	1.27e-05	0.000156419	ENSG00000255147	AP003385.4
ENSG00000265645.1	0.641755	1.32766	0.372495	3.56423	0.000364928	0.00257245	ENSG00000265645																ENSG00000265645.1	0.641755	1.32766	0.372495	3.56423	0.000364928	0.00257245	ENSG00000265645
ENSG00000269899.1	173.427	1.32752	0.1645	8.07002	7.03e-16	2.47e-13	ENSG00000269899	AC025857.2															ENSG00000269899.1	173.427	1.32752	0.1645	8.07002	7.03e-16	2.47e-13	ENSG00000269899	AC025857.2
ENSG00000122133.15	947.6	1.32661	0.341725	3.88211	0.000103556	0.000904062	ENSG00000122133	PAEP															ENSG00000122133.15	947.6	1.32661	0.341725	3.88211	0.000103556	0.000904062	ENSG00000122133	PAEP
ENSG00000276241.1	4.19748	1.32614	0.378536	3.50333	0.000459485	0.00310768	ENSG00000276241	AC243829.2															ENSG00000276241.1	4.19748	1.32614	0.378536	3.50333	0.000459485	0.00310768	ENSG00000276241	AC243829.2
ENSG00000273693.1	2.59377	1.32608	0.54262	2.44384	0.0145317	0.0498081	ENSG00000273693	C2orf27AP1															ENSG00000273693.1	2.59377	1.32608	0.54262	2.44384	0.0145317	0.0498081	ENSG00000273693	C2orf27AP1
ENSG00000240317.3	0.345399	1.32591	0.472812	2.8043	0.00504253	0.0214544	ENSG00000240317	RN7SL764P															ENSG00000240317.3	0.345399	1.32591	0.472812	2.8043	0.00504253	0.0214544	ENSG00000240317	RN7SL764P
ENSG00000281576.1	0.43456	1.32588	0.489499	2.70866	0.00675565	0.0271003	ENSG00000281576																ENSG00000281576.1	0.43456	1.32588	0.489499	2.70866	0.00675565	0.0271003	ENSG00000281576
ENSG00000229246.1	2.40498	1.32551	0.412056	3.21681	0.00129623	0.00724353	ENSG00000229246	LINC00377															ENSG00000229246.1	2.40498	1.32551	0.412056	3.21681	0.00129623	0.00724353	ENSG00000229246	LINC00377
ENSG00000199357.1	0.426171	1.32496	0.436543	3.03512	0.00240441	0.0118653	ENSG00000199357	RF00019															ENSG00000199357.1	0.426171	1.32496	0.436543	3.03512	0.00240441	0.0118653	ENSG00000199357	RF00019
ENSG00000229344.1	858.654	1.32448	0.148188	8.93784	3.97e-19	3.57e-16	ENSG00000229344	MTCO2P12															ENSG00000229344.1	858.654	1.32448	0.148188	8.93784	3.97e-19	3.57e-16	ENSG00000229344	MTCO2P12
ENSG00000232867.1	0.367736	1.32413	0.427388	3.09819	0.00194704	0.0100179	ENSG00000232867	AL355433.1															ENSG00000232867.1	0.367736	1.32413	0.427388	3.09819	0.00194704	0.0100179	ENSG00000232867	AL355433.1
ENSG00000255058.1	0.973578	1.32377	0.417145	3.1734	0.00150667	0.00815074	ENSG00000255058	PDCL2P2															ENSG00000255058.1	0.973578	1.32377	0.417145	3.1734	0.00150667	0.00815074	ENSG00000255058	PDCL2P2
ENSG00000199436.1	7.02496	1.32341	0.222791	5.94017	2.85e-09	1.23e-07	ENSG00000199436	SNORD9															ENSG00000199436.1	7.02496	1.32341	0.222791	5.94017	2.85e-09	1.23e-07	ENSG00000199436	SNORD9
ENSG00000239953.3	1.01716	1.32272	0.342632	3.86048	0.000113165	0.000972648	ENSG00000239953	RN7SL273P															ENSG00000239953.3	1.01716	1.32272	0.342632	3.86048	0.000113165	0.000972648	ENSG00000239953	RN7SL273P
ENSG00000201609.1	0.333068	1.32254	0.463777	2.85166	0.0043491	0.0190973	ENSG00000201609	RNU4-28P															ENSG00000201609.1	0.333068	1.32254	0.463777	2.85166	0.0043491	0.0190973	ENSG00000201609	RNU4-28P
ENSG00000265684.2	0.527269	1.32133	0.427346	3.09194	0.00198851	0.0101819	ENSG00000265684	RN7SL378P															ENSG00000265684.2	0.527269	1.32133	0.427346	3.09194	0.00198851	0.0101819	ENSG00000265684	RN7SL378P
ENSG00000183379.7	42.3944	1.3207	0.247588	5.33427	9.59e-08	2.54e-06	ENSG00000183379	SYNDIG1L															ENSG00000183379.7	42.3944	1.3207	0.247588	5.33427	9.59e-08	2.54e-06	ENSG00000183379	SYNDIG1L
ENSG00000168703.5	8.99722	1.31996	0.317474	4.15771	3.21e-05	0.000338857	ENSG00000168703	WFDC12															ENSG00000168703.5	8.99722	1.31996	0.317474	4.15771	3.21e-05	0.000338857	ENSG00000168703	WFDC12
ENSG00000251670.1	0.251804	1.31965	0.506269	2.60662	0.00914397	0.0343463	ENSG00000251670	AC113346.2															ENSG00000251670.1	0.251804	1.31965	0.506269	2.60662	0.00914397	0.0343463	ENSG00000251670	AC113346.2
ENSG00000267461.1	27.7987	1.3189	0.228149	5.78088	7.43e-09	2.79e-07	ENSG00000267461	AC079210.1															ENSG00000267461.1	27.7987	1.3189	0.228149	5.78088	7.43e-09	2.79e-07	ENSG00000267461	AC079210.1
ENSG00000277683.1	0.344046	1.31863	0.433711	3.04034	0.00236309	0.011696	ENSG00000277683																ENSG00000277683.1	0.344046	1.31863	0.433711	3.04034	0.00236309	0.011696	ENSG00000277683
ENSG00000221523.1	0.334066	1.31837	0.526726	2.50294	0.0123166	0.0436183	ENSG00000221523																ENSG00000221523.1	0.334066	1.31837	0.526726	2.50294	0.0123166	0.0436183	ENSG00000221523
ENSG00000201861.1	1.27591	1.31799	0.300779	4.38192	1.18e-05	0.000146411	ENSG00000201861	RNA5SP298															ENSG00000201861.1	1.27591	1.31799	0.300779	4.38192	1.18e-05	0.000146411	ENSG00000201861	RNA5SP298
ENSG00000258279.2	38.8488	1.31759	0.231765	5.68501	1.31e-08	4.56e-07	ENSG00000258279	LINC00592															ENSG00000258279.2	38.8488	1.31759	0.231765	5.68501	1.31e-08	4.56e-07	ENSG00000258279	LINC00592
ENSG00000231490.1	0.264584	1.31712	0.514772	2.55865	0.0105079	0.038395	ENSG00000231490	RPL7L1P2															ENSG00000231490.1	0.264584	1.31712	0.514772	2.55865	0.0105079	0.038395	ENSG00000231490	RPL7L1P2
ENSG00000274115.1	0.786048	1.3168	0.377593	3.48737	0.000487799	0.0032584	ENSG00000274115	MIR6081															ENSG00000274115.1	0.786048	1.3168	0.377593	3.48737	0.000487799	0.0032584	ENSG00000274115	MIR6081
ENSG00000167286.8	147.651	1.31652	0.231083	5.69718	1.22e-08	4.27e-07	ENSG00000167286	CD3D															ENSG00000167286.8	147.651	1.31652	0.231083	5.69718	1.22e-08	4.27e-07	ENSG00000167286	CD3D
ENSG00000237646.1	1.48059	1.31601	0.293702	4.48075	7.44e-06	9.96e-05	ENSG00000237646	HLCS-IT1															ENSG00000237646.1	1.48059	1.31601	0.293702	4.48075	7.44e-06	9.96e-05	ENSG00000237646	HLCS-IT1
ENSG00000280696.1	1.84917	1.31533	0.368854	3.56599	0.000362479	0.00255857	ENSG00000280696																ENSG00000280696.1	1.84917	1.31533	0.368854	3.56599	0.000362479	0.00255857	ENSG00000280696
ENSG00000244717.1	7.7688	1.3144	0.218681	6.01059	1.85e-09	8.48e-08	ENSG00000244717	RPS27P14															ENSG00000244717.1	7.7688	1.3144	0.218681	6.01059	1.85e-09	8.48e-08	ENSG00000244717	RPS27P14
ENSG00000254911.3	38.6616	1.314	0.178039	7.38041	1.58e-13	2.62e-11	ENSG00000254911	SCARNA9															ENSG00000254911.3	38.6616	1.314	0.178039	7.38041	1.58e-13	2.62e-11	ENSG00000254911	SCARNA9
ENSG00000252908.1	0.624301	1.31394	0.441823	2.97391	0.00294029	0.0139342	ENSG00000252908	RNU6-1003P															ENSG00000252908.1	0.624301	1.31394	0.441823	2.97391	0.00294029	0.0139342	ENSG00000252908	RNU6-1003P
ENSG00000225667.1	5.15616	1.31186	0.287627	4.56097	5.09e-06	7.26e-05	ENSG00000225667																ENSG00000225667.1	5.15616	1.31186	0.287627	4.56097	5.09e-06	7.26e-05	ENSG00000225667
ENSG00000240350.2	9.38412	1.31078	0.216698	6.04888	1.46e-09	6.94e-08	ENSG00000240350	AC017002.3															ENSG00000240350.2	9.38412	1.31078	0.216698	6.04888	1.46e-09	6.94e-08	ENSG00000240350	AC017002.3
ENSG00000206142.8	0.503639	1.31034	0.353386	3.70796	0.000208939	0.0016187	ENSG00000206142	AP000552.1															ENSG00000206142.8	0.503639	1.31034	0.353386	3.70796	0.000208939	0.0016187	ENSG00000206142	AP000552.1
ENSG00000197353.3	1679.66	1.3103	0.396226	3.30695	0.000943171	0.00558485	ENSG00000197353	LYPD2															ENSG00000197353.3	1679.66	1.3103	0.396226	3.30695	0.000943171	0.00558485	ENSG00000197353	LYPD2
ENSG00000179073.6	2.29205	1.30997	0.463854	2.8241	0.0047414	0.020464	ENSG00000179073	TAAR3P															ENSG00000179073.6	2.29205	1.30997	0.463854	2.8241	0.0047414	0.020464	ENSG00000179073	TAAR3P
ENSG00000176988.7	2.07012	1.30972	0.321254	4.0769	4.56e-05	0.000454635	ENSG00000176988	FMR1NB															ENSG00000176988.7	2.07012	1.30972	0.321254	4.0769	4.56e-05	0.000454635	ENSG00000176988	FMR1NB
ENSG00000254350.1	0.452092	1.30914	0.509611	2.56891	0.0102019	0.0374586	ENSG00000254350	AC091979.1															ENSG00000254350.1	0.452092	1.30914	0.509611	2.56891	0.0102019	0.0374586	ENSG00000254350	AC091979.1
ENSG00000253404.1	40.2469	1.30884	0.238397	5.49015	4.02e-08	1.2e-06	ENSG00000253404	AC034243.1															ENSG00000253404.1	40.2469	1.30884	0.238397	5.49015	4.02e-08	1.2e-06	ENSG00000253404	AC034243.1
ENSG00000275803.1	1.39907	1.30795	0.27453	4.76433	1.89e-06	3.15e-05	ENSG00000275803	RN7SL736P															ENSG00000275803.1	1.39907	1.30795	0.27453	4.76433	1.89e-06	3.15e-05	ENSG00000275803	RN7SL736P
ENSG00000199488.1	6.36614	1.30764	0.388979	3.36171	0.000774607	0.00476685	ENSG00000199488	RNU1-70P															ENSG00000199488.1	6.36614	1.30764	0.388979	3.36171	0.000774607	0.00476685	ENSG00000199488	RNU1-70P
ENSG00000256473.1	0.5935	1.30733	0.478037	2.7348	0.00624184	0.0254357	ENSG00000256473	AC087260.1															ENSG00000256473.1	0.5935	1.30733	0.478037	2.7348	0.00624184	0.0254357	ENSG00000256473	AC087260.1
ENSG00000233701.3	0.28607	1.30724	0.506757	2.57962	0.00989079	0.0365403	ENSG00000233701	PRR23C															ENSG00000233701.3	0.28607	1.30724	0.506757	2.57962	0.00989079	0.0365403	ENSG00000233701	PRR23C
ENSG00000280243.1	2.28458	1.30723	0.312796	4.17918	2.93e-05	0.000313422	ENSG00000280243	MTCO1P1															ENSG00000280243.1	2.28458	1.30723	0.312796	4.17918	2.93e-05	0.000313422	ENSG00000280243	MTCO1P1
ENSG00000251682.1	2.04085	1.30681	0.281877	4.63612	3.55e-06	5.36e-05	ENSG00000251682	AC122718.2															ENSG00000251682.1	2.04085	1.30681	0.281877	4.63612	3.55e-06	5.36e-05	ENSG00000251682	AC122718.2
ENSG00000265078.2	2.8558	1.30663	0.235986	5.5369	3.08e-08	9.54e-07	ENSG00000265078	RN7SL664P															ENSG00000265078.2	2.8558	1.30663	0.235986	5.5369	3.08e-08	9.54e-07	ENSG00000265078	RN7SL664P
ENSG00000207583.1	0.380931	1.30658	0.500361	2.61127	0.00902059	0.0339621	ENSG00000207583	MIR606															ENSG00000207583.1	0.380931	1.30658	0.500361	2.61127	0.00902059	0.0339621	ENSG00000207583	MIR606
ENSG00000281096.1	0.539257	1.30553	0.36737	3.55373	0.000379807	0.0026545	ENSG00000281096																ENSG00000281096.1	0.539257	1.30553	0.36737	3.55373	0.000379807	0.0026545	ENSG00000281096
ENSG00000250551.1	1.14562	1.30498	0.318094	4.1025	4.09e-05	0.000414193	ENSG00000250551	MIR583HG															ENSG00000250551.1	1.14562	1.30498	0.318094	4.1025	4.09e-05	0.000414193	ENSG00000250551	MIR583HG
ENSG00000274799.1	1.59097	1.30454	0.266701	4.89138	1e-06	1.84e-05	ENSG00000274799	RF00017															ENSG00000274799.1	1.59097	1.30454	0.266701	4.89138	1e-06	1.84e-05	ENSG00000274799	RF00017
ENSG00000225857.4	17.4218	1.30402	0.260157	5.01244	5.37e-07	1.09e-05	ENSG00000225857	AL162431.1															ENSG00000225857.4	17.4218	1.30402	0.260157	5.01244	5.37e-07	1.09e-05	ENSG00000225857	AL162431.1
ENSG00000223572.8	272.641	1.30379	0.21991	5.92873	3.05e-09	1.31e-07	ENSG00000223572	CKMT1A															ENSG00000223572.8	272.641	1.30379	0.21991	5.92873	3.05e-09	1.31e-07	ENSG00000223572	CKMT1A
ENSG00000231605.4	1.17215	1.30328	0.429172	3.03673	0.00239163	0.0118135	ENSG00000231605	LINC01363															ENSG00000231605.4	1.17215	1.30328	0.429172	3.03673	0.00239163	0.0118135	ENSG00000231605	LINC01363
ENSG00000211459.2	177545	1.30305	0.127768	10.1986	2.01e-24	7.23e-21	ENSG00000211459	MT-RNR1															ENSG00000211459.2	177545	1.30305	0.127768	10.1986	2.01e-24	7.23e-21	ENSG00000211459	MT-RNR1
ENSG00000261294.1	0.312008	1.30302	0.486037	2.68091	0.00734221	0.0289108	ENSG00000261294	AC120498.6															ENSG00000261294.1	0.312008	1.30302	0.486037	2.68091	0.00734221	0.0289108	ENSG00000261294	AC120498.6
ENSG00000264596.1	1.03639	1.30188	0.369645	3.52198	0.000428344	0.00293359	ENSG00000264596	AP000897.1															ENSG00000264596.1	1.03639	1.30188	0.369645	3.52198	0.000428344	0.00293359	ENSG00000264596	AP000897.1
ENSG00000253351.1	0.388465	1.30166	0.451897	2.88044	0.00397118	0.0177841	ENSG00000253351	LINC01298															ENSG00000253351.1	0.388465	1.30166	0.451897	2.88044	0.00397118	0.0177841	ENSG00000253351	LINC01298
ENSG00000259446.4	3.69675	1.30164	0.530257	2.45475	0.0140984	0.0486047	ENSG00000259446	AC055874.1															ENSG00000259446.4	3.69675	1.30164	0.530257	2.45475	0.0140984	0.0486047	ENSG00000259446	AC055874.1
ENSG00000278732.1	2.97724	1.30066	0.297113	4.37766	1.2e-05	0.000148505	ENSG00000278732	RF00017															ENSG00000278732.1	2.97724	1.30066	0.297113	4.37766	1.2e-05	0.000148505	ENSG00000278732	RF00017
ENSG00000226782.2	1.40589	1.30046	0.364137	3.57134	0.000355154	0.00251341	ENSG00000226782	AC117465.1															ENSG00000226782.2	1.40589	1.30046	0.364137	3.57134	0.000355154	0.00251341	ENSG00000226782	AC117465.1
ENSG00000207612.1	0.647612	1.29966	0.40306	3.22449	0.00126196	0.00709567	ENSG00000207612	MIR604															ENSG00000207612.1	0.647612	1.29966	0.40306	3.22449	0.00126196	0.00709567	ENSG00000207612	MIR604
ENSG00000221562.1	0.438368	1.29931	0.437818	2.96769	0.00300043	0.0141717	ENSG00000221562	RNU6ATAC10P															ENSG00000221562.1	0.438368	1.29931	0.437818	2.96769	0.00300043	0.0141717	ENSG00000221562	RNU6ATAC10P
ENSG00000166920.9	856.5	1.2991	0.213607	6.08171	1.19e-09	5.82e-08	ENSG00000166920	C15orf48															ENSG00000166920.9	856.5	1.2991	0.213607	6.08171	1.19e-09	5.82e-08	ENSG00000166920	C15orf48
ENSG00000267209.4	1.01924	1.29908	0.49034	2.64934	0.00806495	0.0311192	ENSG00000267209	LINC01897															ENSG00000267209.4	1.01924	1.29908	0.49034	2.64934	0.00806495	0.0311192	ENSG00000267209	LINC01897
ENSG00000273972.1	3.05407	1.29819	0.253595	5.11916	3.07e-07	6.79e-06	ENSG00000273972	AC068722.2															ENSG00000273972.1	3.05407	1.29819	0.253595	5.11916	3.07e-07	6.79e-06	ENSG00000273972	AC068722.2
ENSG00000212370.1	0.577899	1.29739	0.40484	3.2047	0.00135205	0.00749306	ENSG00000212370	RNU6-482P															ENSG00000212370.1	0.577899	1.29739	0.40484	3.2047	0.00135205	0.00749306	ENSG00000212370	RNU6-482P
ENSG00000238773.1	0.513909	1.29607	0.440372	2.94312	0.00324926	0.0151117	ENSG00000238773																ENSG00000238773.1	0.513909	1.29607	0.440372	2.94312	0.00324926	0.0151117	ENSG00000238773
ENSG00000168298.5	194.906	1.29542	0.205231	6.312	2.75e-10	1.65e-08	ENSG00000168298	HIST1H1E															ENSG00000168298.5	194.906	1.29542	0.205231	6.312	2.75e-10	1.65e-08	ENSG00000168298	HIST1H1E
ENSG00000243961.2	1.78095	1.29529	0.482323	2.68552	0.00724166	0.0286017	ENSG00000243961	PARAL1															ENSG00000243961.2	1.78095	1.29529	0.482323	2.68552	0.00724166	0.0286017	ENSG00000243961	PARAL1
ENSG00000274736.3	8.23352	1.29528	0.224225	5.77667	7.62e-09	2.85e-07	ENSG00000274736	CCL23															ENSG00000274736.3	8.23352	1.29528	0.224225	5.77667	7.62e-09	2.85e-07	ENSG00000274736	CCL23
ENSG00000211653.2	2372.54	1.29439	0.397103	3.25958	0.00111576	0.00642362	ENSG00000211653	IGLV1-40															ENSG00000211653.2	2372.54	1.29439	0.397103	3.25958	0.00111576	0.00642362	ENSG00000211653	IGLV1-40
ENSG00000133321.9	5710.58	1.29286	0.197624	6.54203	6.07e-11	4.39e-09	ENSG00000133321	RARRES3															ENSG00000133321.9	5710.58	1.29286	0.197624	6.54203	6.07e-11	4.39e-09	ENSG00000133321	RARRES3
ENSG00000272477.1	0.329216	1.29177	0.515377	2.50645	0.012195	0.0432731	ENSG00000272477	AC144521.1															ENSG00000272477.1	0.329216	1.29177	0.515377	2.50645	0.012195	0.0432731	ENSG00000272477	AC144521.1
ENSG00000234683.1	20.3128	1.29172	0.213835	6.04073	1.53e-09	7.27e-08	ENSG00000234683	AL138799.3															ENSG00000234683.1	20.3128	1.29172	0.213835	6.04073	1.53e-09	7.27e-08	ENSG00000234683	AL138799.3
ENSG00000124610.4	16.1026	1.29142	0.299596	4.31054	1.63e-05	0.000193162	ENSG00000124610	HIST1H1A															ENSG00000124610.4	16.1026	1.29142	0.299596	4.31054	1.63e-05	0.000193162	ENSG00000124610	HIST1H1A
ENSG00000258314.3	76.5912	1.29125	0.398422	3.24091	0.0011915	0.00677422	ENSG00000258314	AL589182.1															ENSG00000258314.3	76.5912	1.29125	0.398422	3.24091	0.0011915	0.00677422	ENSG00000258314	AL589182.1
ENSG00000236564.1	5.29114	1.29102	0.195787	6.59402	4.28e-11	3.24e-09	ENSG00000236564	YWHAQP5															ENSG00000236564.1	5.29114	1.29102	0.195787	6.59402	4.28e-11	3.24e-09	ENSG00000236564	YWHAQP5
ENSG00000226808.1	3.07974	1.29011	0.276656	4.66324	3.11e-06	4.81e-05	ENSG00000226808	LINC00840															ENSG00000226808.1	3.07974	1.29011	0.276656	4.66324	3.11e-06	4.81e-05	ENSG00000226808	LINC00840
ENSG00000257893.2	0.924618	1.29005	0.44966	2.86896	0.0041183	0.018278	ENSG00000257893	LINC02404															ENSG00000257893.2	0.924618	1.29005	0.44966	2.86896	0.0041183	0.018278	ENSG00000257893	LINC02404
ENSG00000147206.15	123.228	1.28959	0.317547	4.06111	4.88e-05	0.000482807	ENSG00000147206	NXF3															ENSG00000147206.15	123.228	1.28959	0.317547	4.06111	4.88e-05	0.000482807	ENSG00000147206	NXF3
ENSG00000274426.1	10.9762	1.28919	0.210174	6.13395	8.57e-10	4.4e-08	ENSG00000274426																ENSG00000274426.1	10.9762	1.28919	0.210174	6.13395	8.57e-10	4.4e-08	ENSG00000274426
ENSG00000236094.1	1.13465	1.28855	0.400153	3.22014	0.00128128	0.00718355	ENSG00000236094	LINC00545															ENSG00000236094.1	1.13465	1.28855	0.400153	3.22014	0.00128128	0.00718355	ENSG00000236094	LINC00545
ENSG00000199497.1	2.90549	1.2883	0.364463	3.5348	0.000408078	0.00281877	ENSG00000199497	RNU1-94P															ENSG00000199497.1	2.90549	1.2883	0.364463	3.5348	0.000408078	0.00281877	ENSG00000199497	RNU1-94P
ENSG00000124140.11	516.822	1.28791	0.192911	6.67616	2.45e-11	2.02e-09	ENSG00000124140	SLC12A5															ENSG00000124140.11	516.822	1.28791	0.192911	6.67616	2.45e-11	2.02e-09	ENSG00000124140	SLC12A5
ENSG00000187288.9	35.2702	1.28764	0.324595	3.96693	7.28e-05	0.00067485	ENSG00000187288	CIDEC															ENSG00000187288.9	35.2702	1.28764	0.324595	3.96693	7.28e-05	0.00067485	ENSG00000187288	CIDEC
ENSG00000202111.1	1.78542	1.28752	0.447917	2.87446	0.00404719	0.0180481	ENSG00000202111	VTRNA1-2															ENSG00000202111.1	1.78542	1.28752	0.447917	2.87446	0.00404719	0.0180481	ENSG00000202111	VTRNA1-2
ENSG00000264404.2	0.676956	1.28718	0.425566	3.02463	0.00248938	0.012197	ENSG00000264404	BX547991.1															ENSG00000264404.2	0.676956	1.28718	0.425566	3.02463	0.00248938	0.012197	ENSG00000264404	BX547991.1
ENSG00000226216.1	0.939203	1.28706	0.285178	4.5132	6.39e-06	8.79e-05	ENSG00000226216	RPS12P5															ENSG00000226216.1	0.939203	1.28706	0.285178	4.5132	6.39e-06	8.79e-05	ENSG00000226216	RPS12P5
ENSG00000264901.1	6.18286	1.28672	0.25074	5.13167	2.87e-07	6.4e-06	ENSG00000264901	MIR3616															ENSG00000264901.1	6.18286	1.28672	0.25074	5.13167	2.87e-07	6.4e-06	ENSG00000264901	MIR3616
ENSG00000225405.3	52.9481	1.28543	0.196226	6.55074	5.73e-11	4.19e-09	ENSG00000225405	RPS15AP17															ENSG00000225405.3	52.9481	1.28543	0.196226	6.55074	5.73e-11	4.19e-09	ENSG00000225405	RPS15AP17
ENSG00000224101.1	0.644021	1.28519	0.406057	3.16504	0.0015506	0.00834479	ENSG00000224101	ELMO1-AS1															ENSG00000224101.1	0.644021	1.28519	0.406057	3.16504	0.0015506	0.00834479	ENSG00000224101	ELMO1-AS1
ENSG00000278637.1	6.50541	1.28474	0.249792	5.14323	2.7e-07	6.06e-06	ENSG00000278637	HIST1H4A															ENSG00000278637.1	6.50541	1.28474	0.249792	5.14323	2.7e-07	6.06e-06	ENSG00000278637	HIST1H4A
ENSG00000250501.2	0.266504	1.28414	0.497145	2.58302	0.00979388	0.0362683	ENSG00000250501	AC093766.1															ENSG00000250501.2	0.266504	1.28414	0.497145	2.58302	0.00979388	0.0362683	ENSG00000250501	AC093766.1
ENSG00000276924.1	927.729	1.28408	0.161726	7.93986	2.02e-15	6.02e-13	ENSG00000276924																ENSG00000276924.1	927.729	1.28408	0.161726	7.93986	2.02e-15	6.02e-13	ENSG00000276924
ENSG00000200816.1	1.52211	1.28392	0.297413	4.31695	1.58e-05	0.000188449	ENSG00000200816	SNORA38															ENSG00000200816.1	1.52211	1.28392	0.297413	4.31695	1.58e-05	0.000188449	ENSG00000200816	SNORA38
ENSG00000258498.5	108.732	1.28365	0.252682	5.08011	3.77e-07	8.1e-06	ENSG00000258498	DIO3OS															ENSG00000258498.5	108.732	1.28365	0.252682	5.08011	3.77e-07	8.1e-06	ENSG00000258498	DIO3OS
ENSG00000267285.1	8.98389	1.28362	0.211411	6.07167	1.27e-09	6.15e-08	ENSG00000267285	AC004672.2															ENSG00000267285.1	8.98389	1.28362	0.211411	6.07167	1.27e-09	6.15e-08	ENSG00000267285	AC004672.2
ENSG00000217718.1	1.06811	1.28357	0.304341	4.21754	2.47e-05	0.000272175	ENSG00000217718	NDUFB4P4															ENSG00000217718.1	1.06811	1.28357	0.304341	4.21754	2.47e-05	0.000272175	ENSG00000217718	NDUFB4P4
ENSG00000227659.1	1.14192	1.28355	0.33177	3.86878	0.000109383	0.000946828	ENSG00000227659	CLYBL-AS2															ENSG00000227659.1	1.14192	1.28355	0.33177	3.86878	0.000109383	0.000946828	ENSG00000227659	CLYBL-AS2
ENSG00000276338.1	3.43608	1.28352	0.323357	3.96937	7.21e-05	0.000669182	ENSG00000276338																ENSG00000276338.1	3.43608	1.28352	0.323357	3.96937	7.21e-05	0.000669182	ENSG00000276338
ENSG00000244662.1	0.41783	1.28297	0.417822	3.07062	0.00213615	0.0107913	ENSG00000244662	AC087312.1															ENSG00000244662.1	0.41783	1.28297	0.417822	3.07062	0.00213615	0.0107913	ENSG00000244662	AC087312.1
ENSG00000276305.1	1.42634	1.28204	0.256553	4.99718	5.82e-07	1.17e-05	ENSG00000276305																ENSG00000276305.1	1.42634	1.28204	0.256553	4.99718	5.82e-07	1.17e-05	ENSG00000276305
ENSG00000230156.2	20.9963	1.28196	0.311274	4.11842	3.81e-05	0.000390752	ENSG00000230156	LINC00443															ENSG00000230156.2	20.9963	1.28196	0.311274	4.11842	3.81e-05	0.000390752	ENSG00000230156	LINC00443
ENSG00000223753.2	0.539944	1.2807	0.481584	2.65934	0.00782932	0.0304034	ENSG00000223753	AC234775.1															ENSG00000223753.2	0.539944	1.2807	0.481584	2.65934	0.00782932	0.0304034	ENSG00000223753	AC234775.1
ENSG00000122136.12	1166.13	1.28048	0.366131	3.49734	0.000469924	0.00316499	ENSG00000122136	OBP2A															ENSG00000122136.12	1166.13	1.28048	0.366131	3.49734	0.000469924	0.00316499	ENSG00000122136	OBP2A
ENSG00000253813.1	0.819391	1.27976	0.427757	2.99179	0.00277349	0.0133043	ENSG00000253813	COX6B1P4															ENSG00000253813.1	0.819391	1.27976	0.427757	2.99179	0.00277349	0.0133043	ENSG00000253813	COX6B1P4
ENSG00000259477.1	0.722388	1.27916	0.477968	2.67624	0.00744535	0.0292258	ENSG00000259477	AC012653.1															ENSG00000259477.1	0.722388	1.27916	0.477968	2.67624	0.00744535	0.0292258	ENSG00000259477	AC012653.1
ENSG00000279810.1	1.09749	1.2789	0.412797	3.09813	0.00194749	0.0100187	ENSG00000279810	AL109924.4															ENSG00000279810.1	1.09749	1.2789	0.412797	3.09813	0.00194749	0.0100187	ENSG00000279810	AL109924.4
ENSG00000196260.3	61.3134	1.27817	0.425805	3.00179	0.002684	0.0129535	ENSG00000196260	SFTA2															ENSG00000196260.3	61.3134	1.27817	0.425805	3.00179	0.002684	0.0129535	ENSG00000196260	SFTA2
ENSG00000260251.1	0.383053	1.27717	0.441936	2.88993	0.00385323	0.0173538	ENSG00000260251	AC092368.1															ENSG00000260251.1	0.383053	1.27717	0.441936	2.88993	0.00385323	0.0173538	ENSG00000260251	AC092368.1
ENSG00000250561.2	6.24117	1.27631	0.415811	3.06945	0.00214451	0.0108241	ENSG00000250561	OR7E59P															ENSG00000250561.2	6.24117	1.27631	0.415811	3.06945	0.00214451	0.0108241	ENSG00000250561	OR7E59P
ENSG00000234191.1	1.2004	1.27513	0.340394	3.74604	0.00017965	0.00142851	ENSG00000234191	AC091808.1															ENSG00000234191.1	1.2004	1.27513	0.340394	3.74604	0.00017965	0.00142851	ENSG00000234191	AC091808.1
ENSG00000198502.5	7460.05	1.27477	0.249081	5.11789	3.09e-07	6.83e-06	ENSG00000198502	HLA-DRB5															ENSG00000198502.5	7460.05	1.27477	0.249081	5.11789	3.09e-07	6.83e-06	ENSG00000198502	HLA-DRB5
ENSG00000243333.3	0.406924	1.27458	0.454103	2.80681	0.00500354	0.0213293	ENSG00000243333	RN7SL174P															ENSG00000243333.3	0.406924	1.27458	0.454103	2.80681	0.00500354	0.0213293	ENSG00000243333	RN7SL174P
ENSG00000019186.8	136.513	1.27451	0.339608	3.7529	0.000174803	0.00139687	ENSG00000019186	CYP24A1															ENSG00000019186.8	136.513	1.27451	0.339608	3.7529	0.000174803	0.00139687	ENSG00000019186	CYP24A1
ENSG00000272406.1	3.24454	1.27429	0.220354	5.78289	7.34e-09	2.76e-07	ENSG00000272406	AC108102.1															ENSG00000272406.1	3.24454	1.27429	0.220354	5.78289	7.34e-09	2.76e-07	ENSG00000272406	AC108102.1
ENSG00000237292.1	3.42537	1.27398	0.366122	3.47966	0.00050206	0.00333858	ENSG00000237292	LINC01732															ENSG00000237292.1	3.42537	1.27398	0.366122	3.47966	0.00050206	0.00333858	ENSG00000237292	LINC01732
ENSG00000199200.2	0.88968	1.27363	0.333347	3.82074	0.000133053	0.00111614	ENSG00000199200	RF00019															ENSG00000199200.2	0.88968	1.27363	0.333347	3.82074	0.000133053	0.00111614	ENSG00000199200	RF00019
ENSG00000204655.10	1.94723	1.27358	0.35578	3.57969	0.000344005	0.0024501	ENSG00000204655	MOG															ENSG00000204655.10	1.94723	1.27358	0.35578	3.57969	0.000344005	0.0024501	ENSG00000204655	MOG
ENSG00000248537.1	0.454333	1.27336	0.499225	2.55067	0.0107517	0.0391115	ENSG00000248537	AC091906.1															ENSG00000248537.1	0.454333	1.27336	0.499225	2.55067	0.0107517	0.0391115	ENSG00000248537	AC091906.1
ENSG00000237076.1	3.6997	1.27333	0.300411	4.23861	2.25e-05	0.000251984	ENSG00000237076	AL035706.1															ENSG00000237076.1	3.6997	1.27333	0.300411	4.23861	2.25e-05	0.000251984	ENSG00000237076	AL035706.1
ENSG00000276236.1	0.263794	1.27317	0.503287	2.52972	0.0114155	0.0410276	ENSG00000276236																ENSG00000276236.1	0.263794	1.27317	0.503287	2.52972	0.0114155	0.0410276	ENSG00000276236
ENSG00000221542.1	0.682355	1.27233	0.398084	3.19614	0.00139277	0.00766691	ENSG00000221542																ENSG00000221542.1	0.682355	1.27233	0.398084	3.19614	0.00139277	0.00766691	ENSG00000221542
ENSG00000174899.9	166.193	1.27206	0.287824	4.41957	9.89e-06	0.000127043	ENSG00000174899	PQLC2L															ENSG00000174899.9	166.193	1.27206	0.287824	4.41957	9.89e-06	0.000127043	ENSG00000174899	PQLC2L
ENSG00000236709.1	1.51271	1.27167	0.295184	4.30805	1.65e-05	0.000195101	ENSG00000236709	DAPK1-IT1															ENSG00000236709.1	1.51271	1.27167	0.295184	4.30805	1.65e-05	0.000195101	ENSG00000236709	DAPK1-IT1
ENSG00000279204.1	31.8082	1.2716	0.194235	6.54675	5.88e-11	4.28e-09	ENSG00000279204	AC134043.2															ENSG00000279204.1	31.8082	1.2716	0.194235	6.54675	5.88e-11	4.28e-09	ENSG00000279204	AC134043.2
ENSG00000261121.1	60.145	1.27153	0.272448	4.66705	3.06e-06	4.73e-05	ENSG00000261121	LINC02473															ENSG00000261121.1	60.145	1.27153	0.272448	4.66705	3.06e-06	4.73e-05	ENSG00000261121	LINC02473
ENSG00000260558.1	5.37989	1.27121	0.204248	6.22385	4.85e-10	2.7e-08	ENSG00000260558	AC018557.2															ENSG00000260558.1	5.37989	1.27121	0.204248	6.22385	4.85e-10	2.7e-08	ENSG00000260558	AC018557.2
ENSG00000267653.1	2.23331	1.27121	0.426326	2.98177	0.00286585	0.0136622	ENSG00000267653	AC002546.1															ENSG00000267653.1	2.23331	1.27121	0.426326	2.98177	0.00286585	0.0136622	ENSG00000267653	AC002546.1
ENSG00000221118.1	2.36574	1.27099	0.333379	3.81246	0.000137592	0.00114762	ENSG00000221118																ENSG00000221118.1	2.36574	1.27099	0.333379	3.81246	0.000137592	0.00114762	ENSG00000221118
ENSG00000242741.1	1.7724	1.2707	0.385286	3.29808	0.000973498	0.00573789	ENSG00000242741	LINC02005															ENSG00000242741.1	1.7724	1.2707	0.385286	3.29808	0.000973498	0.00573789	ENSG00000242741	LINC02005
ENSG00000188293.5	71.7629	1.27023	0.357812	3.55001	0.000385218	0.00268616	ENSG00000188293	IGFL1															ENSG00000188293.5	71.7629	1.27023	0.357812	3.55001	0.000385218	0.00268616	ENSG00000188293	IGFL1
ENSG00000259541.4	0.595484	1.26926	0.425017	2.98637	0.0028231	0.013498	ENSG00000259541	AP001150.1															ENSG00000259541.4	0.595484	1.26926	0.425017	2.98637	0.0028231	0.013498	ENSG00000259541	AP001150.1
ENSG00000075043.16	9.79905	1.26904	0.270948	4.68371	2.82e-06	4.43e-05	ENSG00000075043	KCNQ2															ENSG00000075043.16	9.79905	1.26904	0.270948	4.68371	2.82e-06	4.43e-05	ENSG00000075043	KCNQ2
ENSG00000267174.4	41.1317	1.26881	0.179669	7.06194	1.64e-12	2.05e-10	ENSG00000267174	AC011472.2															ENSG00000267174.4	41.1317	1.26881	0.179669	7.06194	1.64e-12	2.05e-10	ENSG00000267174	AC011472.2
ENSG00000280000.1	0.768421	1.26879	0.453872	2.79547	0.00518238	0.0219335	ENSG00000280000	AC009135.2															ENSG00000280000.1	0.768421	1.26879	0.453872	2.79547	0.00518238	0.0219335	ENSG00000280000	AC009135.2
ENSG00000242640.1	54.4364	1.26867	0.170598	7.4366	1.03e-13	1.81e-11	ENSG00000242640	RPS29P11															ENSG00000242640.1	54.4364	1.26867	0.170598	7.4366	1.03e-13	1.81e-11	ENSG00000242640	RPS29P11
ENSG00000255120.4	6.94587	1.26818	0.251175	5.04901	4.44e-07	9.29e-06	ENSG00000255120	OVOL1-AS1															ENSG00000255120.4	6.94587	1.26818	0.251175	5.04901	4.44e-07	9.29e-06	ENSG00000255120	OVOL1-AS1
ENSG00000211637.2	415.417	1.26763	0.408309	3.10458	0.00190546	0.00984953	ENSG00000211637	IGLV4-69															ENSG00000211637.2	415.417	1.26763	0.408309	3.10458	0.00190546	0.00984953	ENSG00000211637	IGLV4-69
ENSG00000163220.10	4932.51	1.26759	0.289966	4.37152	1.23e-05	0.000152216	ENSG00000163220	S100A9															ENSG00000163220.10	4932.51	1.26759	0.289966	4.37152	1.23e-05	0.000152216	ENSG00000163220	S100A9
ENSG00000267308.1	7.24948	1.26585	0.272367	4.64759	3.36e-06	5.12e-05	ENSG00000267308	LINC01764															ENSG00000267308.1	7.24948	1.26585	0.272367	4.64759	3.36e-06	5.12e-05	ENSG00000267308	LINC01764
ENSG00000206803.1	0.467846	1.26553	0.492027	2.57207	0.0101093	0.0372177	ENSG00000206803	RNU6-968P															ENSG00000206803.1	0.467846	1.26553	0.492027	2.57207	0.0101093	0.0372177	ENSG00000206803	RNU6-968P
ENSG00000196420.6	186.139	1.26477	0.208476	6.06673	1.31e-09	6.31e-08	ENSG00000196420	S100A5															ENSG00000196420.6	186.139	1.26477	0.208476	6.06673	1.31e-09	6.31e-08	ENSG00000196420	S100A5
ENSG00000201339.1	0.712898	1.26475	0.364212	3.47257	0.000515501	0.00341242	ENSG00000201339	RF00019															ENSG00000201339.1	0.712898	1.26475	0.364212	3.47257	0.000515501	0.00341242	ENSG00000201339	RF00019
ENSG00000232542.1	0.367977	1.26441	0.468519	2.69873	0.00696054	0.0277258	ENSG00000232542	DPYD-IT1															ENSG00000232542.1	0.367977	1.26441	0.468519	2.69873	0.00696054	0.0277258	ENSG00000232542	DPYD-IT1
ENSG00000268804.1	1.44036	1.26371	0.352511	3.58488	0.000337233	0.00240885	ENSG00000268804	LINC02132															ENSG00000268804.1	1.44036	1.26371	0.352511	3.58488	0.000337233	0.00240885	ENSG00000268804	LINC02132
ENSG00000229949.1	0.475611	1.26368	0.377744	3.34533	0.000821836	0.00499692	ENSG00000229949	AC005094.1															ENSG00000229949.1	0.475611	1.26368	0.377744	3.34533	0.000821836	0.00499692	ENSG00000229949	AC005094.1
ENSG00000279637.1	3.02008	1.26367	0.30564	4.1345	3.56e-05	0.000368408	ENSG00000279637	AC018445.3															ENSG00000279637.1	3.02008	1.26367	0.30564	4.1345	3.56e-05	0.000368408	ENSG00000279637	AC018445.3
ENSG00000211650.2	103.764	1.26356	0.435704	2.90003	0.00373127	0.0169171	ENSG00000211650	IGLV5-45															ENSG00000211650.2	103.764	1.26356	0.435704	2.90003	0.00373127	0.0169171	ENSG00000211650	IGLV5-45
ENSG00000278883.1	3.34606	1.26343	0.24402	5.17758	2.25e-07	5.2e-06	ENSG00000278883																ENSG00000278883.1	3.34606	1.26343	0.24402	5.17758	2.25e-07	5.2e-06	ENSG00000278883
ENSG00000280746.1	3.94224	1.26343	0.244904	5.15887	2.48e-07	5.66e-06	ENSG00000280746																ENSG00000280746.1	3.94224	1.26343	0.244904	5.15887	2.48e-07	5.66e-06	ENSG00000280746
ENSG00000231255.1	1.78945	1.26322	0.449558	2.80991	0.0049556	0.0211617	ENSG00000231255	AC005009.1															ENSG00000231255.1	1.78945	1.26322	0.449558	2.80991	0.0049556	0.0211617	ENSG00000231255	AC005009.1
ENSG00000264963.2	0.292154	1.26308	0.456993	2.7639	0.0057115	0.0236962	ENSG00000264963	RN7SL440P															ENSG00000264963.2	0.292154	1.26308	0.456993	2.7639	0.0057115	0.0236962	ENSG00000264963	RN7SL440P
ENSG00000237512.5	784.816	1.26266	0.214017	5.89979	3.64e-09	1.52e-07	ENSG00000237512	UNC5B-AS1															ENSG00000237512.5	784.816	1.26266	0.214017	5.89979	3.64e-09	1.52e-07	ENSG00000237512	UNC5B-AS1
ENSG00000188536.11	697.209	1.26223	0.22607	5.58336	2.36e-08	7.56e-07	ENSG00000188536	HBA2															ENSG00000188536.11	697.209	1.26223	0.22607	5.58336	2.36e-08	7.56e-07	ENSG00000188536	HBA2
ENSG00000249912.1	0.804171	1.26165	0.466709	2.70328	0.00686587	0.027447	ENSG00000249912	TRBV26															ENSG00000249912.1	0.804171	1.26165	0.466709	2.70328	0.00686587	0.027447	ENSG00000249912	TRBV26
ENSG00000210144.1	257.937	1.26107	0.184666	6.82889	8.56e-12	8.34e-10	ENSG00000210144	MT-TY															ENSG00000210144.1	257.937	1.26107	0.184666	6.82889	8.56e-12	8.34e-10	ENSG00000210144	MT-TY
ENSG00000134160.12	11.607	1.26091	0.279995	4.50334	6.69e-06	9.14e-05	ENSG00000134160	TRPM1															ENSG00000134160.12	11.607	1.26091	0.279995	4.50334	6.69e-06	9.14e-05	ENSG00000134160	TRPM1
ENSG00000256733.1	1.65985	1.2608	0.298056	4.23006	2.34e-05	0.00025994	ENSG00000256733	AP003721.2															ENSG00000256733.1	1.65985	1.2608	0.298056	4.23006	2.34e-05	0.00025994	ENSG00000256733	AP003721.2
ENSG00000241774.3	0.327283	1.26036	0.489226	2.57624	0.00998818	0.0368389	ENSG00000241774																ENSG00000241774.3	0.327283	1.26036	0.489226	2.57624	0.00998818	0.0368389	ENSG00000241774
ENSG00000006606.7	14.6908	1.25984	0.216989	5.806	6.4e-09	2.47e-07	ENSG00000006606	CCL26															ENSG00000006606.7	14.6908	1.25984	0.216989	5.806	6.4e-09	2.47e-07	ENSG00000006606	CCL26
ENSG00000236724.1	0.520459	1.2591	0.458621	2.7454	0.00604365	0.0247903	ENSG00000236724	AL137071.1															ENSG00000236724.1	0.520459	1.2591	0.458621	2.7454	0.00604365	0.0247903	ENSG00000236724	AL137071.1
ENSG00000220739.2	0.721273	1.25892	0.335169	3.75609	0.000172592	0.0013837	ENSG00000220739	AL513475.2															ENSG00000220739.2	0.721273	1.25892	0.335169	3.75609	0.000172592	0.0013837	ENSG00000220739	AL513475.2
ENSG00000229559.2	0.411392	1.25833	0.500711	2.51309	0.0119678	0.0425962	ENSG00000229559	AL353597.2															ENSG00000229559.2	0.411392	1.25833	0.500711	2.51309	0.0119678	0.0425962	ENSG00000229559	AL353597.2
ENSG00000207257.1	0.304739	1.25825	0.432961	2.90616	0.00365899	0.0166492	ENSG00000207257	RNU6-18P															ENSG00000207257.1	0.304739	1.25825	0.432961	2.90616	0.00365899	0.0166492	ENSG00000207257	RNU6-18P
ENSG00000186207.4	1.3433	1.25789	0.428933	2.9326	0.00336138	0.0155219	ENSG00000186207	LCE5A															ENSG00000186207.4	1.3433	1.25789	0.428933	2.9326	0.00336138	0.0155219	ENSG00000186207	LCE5A
ENSG00000257194.2	4.16076	1.25769	0.370695	3.39278	0.000691861	0.00435325	ENSG00000257194	AC126178.1															ENSG00000257194.2	4.16076	1.25769	0.370695	3.39278	0.000691861	0.00435325	ENSG00000257194	AC126178.1
ENSG00000204475.8	26.2208	1.25718	0.2165	5.80683	6.37e-09	2.46e-07	ENSG00000204475	NCR3															ENSG00000204475.8	26.2208	1.25718	0.2165	5.80683	6.37e-09	2.46e-07	ENSG00000204475	NCR3
ENSG00000254333.1	18.5247	1.25673	0.209086	6.01058	1.85e-09	8.48e-08	ENSG00000254333	NDST1-AS1															ENSG00000254333.1	18.5247	1.25673	0.209086	6.01058	1.85e-09	8.48e-08	ENSG00000254333	NDST1-AS1
ENSG00000236580.1	1.80927	1.25651	0.404819	3.10388	0.00190998	0.00986851	ENSG00000236580	AC073626.2															ENSG00000236580.1	1.80927	1.25651	0.404819	3.10388	0.00190998	0.00986851	ENSG00000236580	AC073626.2
ENSG00000206957.2	2.22558	1.25542	0.304983	4.11637	3.85e-05	0.000393627	ENSG00000206957	RF00019															ENSG00000206957.2	2.22558	1.25542	0.304983	4.11637	3.85e-05	0.000393627	ENSG00000206957	RF00019
ENSG00000278597.1	434.603	1.25539	0.201537	6.2291	4.69e-10	2.62e-08	ENSG00000278597																ENSG00000278597.1	434.603	1.25539	0.201537	6.2291	4.69e-10	2.62e-08	ENSG00000278597
ENSG00000253552.6	356.645	1.25514	0.326206	3.84769	0.000119235	0.00101684	ENSG00000253552	HOXA-AS2															ENSG00000253552.6	356.645	1.25514	0.326206	3.84769	0.000119235	0.00101684	ENSG00000253552	HOXA-AS2
ENSG00000261039.2	24.4621	1.2547	0.328667	3.81753	0.000134792	0.00112789	ENSG00000261039	LINC02544															ENSG00000261039.2	24.4621	1.2547	0.328667	3.81753	0.000134792	0.00112789	ENSG00000261039	LINC02544
ENSG00000226012.1	3.32035	1.25464	0.317245	3.95479	7.66e-05	0.000703471	ENSG00000226012	AP001434.1															ENSG00000226012.1	3.32035	1.25464	0.317245	3.95479	7.66e-05	0.000703471	ENSG00000226012	AP001434.1
ENSG00000124107.5	60691.6	1.25463	0.202831	6.18559	6.19e-10	3.31e-08	ENSG00000124107	SLPI															ENSG00000124107.5	60691.6	1.25463	0.202831	6.18559	6.19e-10	3.31e-08	ENSG00000124107	SLPI
ENSG00000169442.7	1017.94	1.25446	0.18714	6.70332	2.04e-11	1.74e-09	ENSG00000169442	CD52															ENSG00000169442.7	1017.94	1.25446	0.18714	6.70332	2.04e-11	1.74e-09	ENSG00000169442	CD52
ENSG00000280662.1	0.251907	1.2543	0.498918	2.51403	0.011936	0.0424931	ENSG00000280662																ENSG00000280662.1	0.251907	1.2543	0.498918	2.51403	0.011936	0.0424931	ENSG00000280662
ENSG00000211973.2	239.611	1.25374	0.443472	2.82709	0.00469727	0.020311	ENSG00000211973	IGHV1-69															ENSG00000211973.2	239.611	1.25374	0.443472	2.82709	0.00469727	0.020311	ENSG00000211973	IGHV1-69
ENSG00000254621.1	0.580318	1.2523	0.483607	2.58949	0.0096117	0.0357268	ENSG00000254621	SETP16															ENSG00000254621.1	0.580318	1.2523	0.483607	2.58949	0.0096117	0.0357268	ENSG00000254621	SETP16
ENSG00000260823.1	0.328186	1.25141	0.512161	2.4434	0.0145495	0.0498591	ENSG00000260823	AC026461.3															ENSG00000260823.1	0.328186	1.25141	0.512161	2.4434	0.0145495	0.0498591	ENSG00000260823	AC026461.3
ENSG00000261153.2	0.357603	1.25119	0.443606	2.8205	0.00479485	0.0206343	ENSG00000261153	AC136428.3															ENSG00000261153.2	0.357603	1.25119	0.443606	2.8205	0.00479485	0.0206343	ENSG00000261153	AC136428.3
ENSG00000260520.1	1.13825	1.25114	0.38109	3.28305	0.00102689	0.00600601	ENSG00000260520	AC010547.3															ENSG00000260520.1	1.13825	1.25114	0.38109	3.28305	0.00102689	0.00600601	ENSG00000260520	AC010547.3
ENSG00000280096.1	0.803699	1.25068	0.358499	3.48865	0.000485475	0.00324632	ENSG00000280096	AC015967.2															ENSG00000280096.1	0.803699	1.25068	0.358499	3.48865	0.000485475	0.00324632	ENSG00000280096	AC015967.2
ENSG00000152932.7	12.7783	1.25027	0.299803	4.1703	3.04e-05	0.000324543	ENSG00000152932	RAB3C															ENSG00000152932.7	12.7783	1.25027	0.299803	4.1703	3.04e-05	0.000324543	ENSG00000152932	RAB3C
ENSG00000242111.1	0.788159	1.25016	0.444764	2.81084	0.00494121	0.0211176	ENSG00000242111	TOPORSLP															ENSG00000242111.1	0.788159	1.25016	0.444764	2.81084	0.00494121	0.0211176	ENSG00000242111	TOPORSLP
ENSG00000163221.8	21.8898	1.24954	0.251219	4.97389	6.56e-07	1.29e-05	ENSG00000163221	S100A12															ENSG00000163221.8	21.8898	1.24954	0.251219	4.97389	6.56e-07	1.29e-05	ENSG00000163221	S100A12
ENSG00000272203.1	4.35688	1.2493	0.266159	4.69379	2.68e-06	4.25e-05	ENSG00000272203	AC004775.1															ENSG00000272203.1	4.35688	1.2493	0.266159	4.69379	2.68e-06	4.25e-05	ENSG00000272203	AC004775.1
ENSG00000237039.1	1861.53	1.24929	0.165342	7.5558	4.16e-14	7.97e-12	ENSG00000237039	AC018738.1															ENSG00000237039.1	1861.53	1.24929	0.165342	7.5558	4.16e-14	7.97e-12	ENSG00000237039	AC018738.1
ENSG00000235576.1	22.5197	1.24802	0.233562	5.34341	9.12e-08	2.43e-06	ENSG00000235576	LINC01871															ENSG00000235576.1	22.5197	1.24802	0.233562	5.34341	9.12e-08	2.43e-06	ENSG00000235576	LINC01871
ENSG00000275718.1	1.70264	1.2475	0.446426	2.79442	0.00519922	0.0219908	ENSG00000275718	CCL15															ENSG00000275718.1	1.70264	1.2475	0.446426	2.79442	0.00519922	0.0219908	ENSG00000275718	CCL15
ENSG00000255067.1	1.41421	1.24704	0.289544	4.30693	1.66e-05	0.000195896	ENSG00000255067	AC013549.3															ENSG00000255067.1	1.41421	1.24704	0.289544	4.30693	1.66e-05	0.000195896	ENSG00000255067	AC013549.3
ENSG00000272783.1	2.46634	1.24661	0.249141	5.00364	5.63e-07	1.14e-05	ENSG00000272783	AC147067.2															ENSG00000272783.1	2.46634	1.24661	0.249141	5.00364	5.63e-07	1.14e-05	ENSG00000272783	AC147067.2
ENSG00000100450.11	93.1164	1.24652	0.229186	5.43891	5.36e-08	1.54e-06	ENSG00000100450	GZMH															ENSG00000100450.11	93.1164	1.24652	0.229186	5.43891	5.36e-08	1.54e-06	ENSG00000100450	GZMH
ENSG00000270442.1	29.8142	1.24611	0.320079	3.89314	9.9e-05	0.000870094	ENSG00000270442	AC008725.1															ENSG00000270442.1	29.8142	1.24611	0.320079	3.89314	9.9e-05	0.000870094	ENSG00000270442	AC008725.1
ENSG00000213900.2	4.63231	1.2449	0.216686	5.74519	9.18e-09	3.36e-07	ENSG00000213900	RPS17P1															ENSG00000213900.2	4.63231	1.2449	0.216686	5.74519	9.18e-09	3.36e-07	ENSG00000213900	RPS17P1
ENSG00000280981.1	6.65398	1.2449	0.180427	6.89971	5.21e-12	5.42e-10	ENSG00000280981																ENSG00000280981.1	6.65398	1.2449	0.180427	6.89971	5.21e-12	5.42e-10	ENSG00000280981
ENSG00000252062.1	0.43008	1.24342	0.460885	2.69791	0.00697773	0.0277817	ENSG00000252062	RNU6-469P															ENSG00000252062.1	0.43008	1.24342	0.460885	2.69791	0.00697773	0.0277817	ENSG00000252062	RNU6-469P
ENSG00000275967.1	0.416232	1.24312	0.448943	2.769	0.00562279	0.0233968	ENSG00000275967	MIR6880															ENSG00000275967.1	0.416232	1.24312	0.448943	2.769	0.00562279	0.0233968	ENSG00000275967	MIR6880
ENSG00000258928.1	0.498535	1.24294	0.444431	2.7967	0.00516281	0.0218623	ENSG00000258928	AL358333.2															ENSG00000258928.1	0.498535	1.24294	0.444431	2.7967	0.00516281	0.0218623	ENSG00000258928	AL358333.2
ENSG00000266288.1	0.341204	1.24288	0.49611	2.50524	0.0122367	0.0433914	ENSG00000266288	AP005671.1															ENSG00000266288.1	0.341204	1.24288	0.49611	2.50524	0.0122367	0.0433914	ENSG00000266288	AP005671.1
ENSG00000233648.1	2.51916	1.24266	0.206077	6.03007	1.64e-09	7.65e-08	ENSG00000233648	AC010095.1															ENSG00000233648.1	2.51916	1.24266	0.206077	6.03007	1.64e-09	7.65e-08	ENSG00000233648	AC010095.1
ENSG00000281772.1	5.62079	1.24196	0.20066	6.18939	6.04e-10	3.24e-08	ENSG00000281772	AC019226.2															ENSG00000281772.1	5.62079	1.24196	0.20066	6.18939	6.04e-10	3.24e-08	ENSG00000281772	AC019226.2
ENSG00000206605.1	0.525221	1.24171	0.421898	2.94314	0.00324897	0.0151117	ENSG00000206605	RNU6-946P															ENSG00000206605.1	0.525221	1.24171	0.421898	2.94314	0.00324897	0.0151117	ENSG00000206605	RNU6-946P
ENSG00000254177.1	0.410842	1.24122	0.45717	2.715	0.00662759	0.0266932	ENSG00000254177	AC079209.2															ENSG00000254177.1	0.410842	1.24122	0.45717	2.715	0.00662759	0.0266932	ENSG00000254177	AC079209.2
ENSG00000279884.1	1.30911	1.24079	0.361702	3.43042	0.00060264	0.00388464	ENSG00000279884	AC010894.5															ENSG00000279884.1	1.30911	1.24079	0.361702	3.43042	0.00060264	0.00388464	ENSG00000279884	AC010894.5
ENSG00000113722.15	11.5113	1.24022	0.258359	4.80037	1.58e-06	2.7e-05	ENSG00000113722	CDX1															ENSG00000113722.15	11.5113	1.24022	0.258359	4.80037	1.58e-06	2.7e-05	ENSG00000113722	CDX1
ENSG00000232097.1	3.56029	1.24008	0.31281	3.96432	7.36e-05	0.00068079	ENSG00000232097	AC079781.3															ENSG00000232097.1	3.56029	1.24008	0.31281	3.96432	7.36e-05	0.00068079	ENSG00000232097	AC079781.3
ENSG00000279706.1	3.50068	1.23981	0.253977	4.88159	1.05e-06	1.92e-05	ENSG00000279706	AL353608.4															ENSG00000279706.1	3.50068	1.23981	0.253977	4.88159	1.05e-06	1.92e-05	ENSG00000279706	AL353608.4
ENSG00000238268.2	4.36878	1.23967	0.349214	3.54989	0.000385397	0.00268674	ENSG00000238268																ENSG00000238268.2	4.36878	1.23967	0.349214	3.54989	0.000385397	0.00268674	ENSG00000238268
ENSG00000258980.1	0.628961	1.23947	0.407044	3.04506	0.00232637	0.0115546	ENSG00000258980	EIF1AXP2															ENSG00000258980.1	0.628961	1.23947	0.407044	3.04506	0.00232637	0.0115546	ENSG00000258980	EIF1AXP2
ENSG00000243674.1	1.95307	1.23858	0.306118	4.0461	5.21e-05	0.000510125	ENSG00000243674	OR7E66P															ENSG00000243674.1	1.95307	1.23858	0.306118	4.0461	5.21e-05	0.000510125	ENSG00000243674	OR7E66P
ENSG00000258803.1	0.525907	1.23855	0.484771	2.55492	0.0106211	0.0387238	ENSG00000258803	AL355103.1															ENSG00000258803.1	0.525907	1.23855	0.484771	2.55492	0.0106211	0.0387238	ENSG00000258803	AL355103.1
ENSG00000179755.3	3.57791	1.23848	0.255827	4.84108	1.29e-06	2.27e-05	ENSG00000179755	AC135776.1															ENSG00000179755.3	3.57791	1.23848	0.255827	4.84108	1.29e-06	2.27e-05	ENSG00000179755	AC135776.1
ENSG00000272164.1	2.07515	1.23843	0.272347	4.54725	5.44e-06	7.65e-05	ENSG00000272164	AC005972.3															ENSG00000272164.1	2.07515	1.23843	0.272347	4.54725	5.44e-06	7.65e-05	ENSG00000272164	AC005972.3
ENSG00000105374.8	557.26	1.23831	0.213806	5.79177	6.96e-09	2.65e-07	ENSG00000105374	NKG7															ENSG00000105374.8	557.26	1.23831	0.213806	5.79177	6.96e-09	2.65e-07	ENSG00000105374	NKG7
ENSG00000271204.1	15.9422	1.23707	0.185026	6.68593	2.29e-11	1.92e-09	ENSG00000271204	AC016831.5															ENSG00000271204.1	15.9422	1.23707	0.185026	6.68593	2.29e-11	1.92e-09	ENSG00000271204	AC016831.5
ENSG00000105996.6	87.8435	1.23701	0.317338	3.89808	9.7e-05	0.00085495	ENSG00000105996	HOXA2															ENSG00000105996.6	87.8435	1.23701	0.317338	3.89808	9.7e-05	0.00085495	ENSG00000105996	HOXA2
ENSG00000270230.1	31.5067	1.23674	0.181853	6.80079	1.04e-11	9.89e-10	ENSG00000270230	MTND6P22															ENSG00000270230.1	31.5067	1.23674	0.181853	6.80079	1.04e-11	9.89e-10	ENSG00000270230	MTND6P22
ENSG00000257849.1	1.40775	1.236	0.359077	3.44215	0.0005771	0.00374572	ENSG00000257849	AC012038.2															ENSG00000257849.1	1.40775	1.236	0.359077	3.44215	0.0005771	0.00374572	ENSG00000257849	AC012038.2
ENSG00000279819.1	0.41432	1.23577	0.496706	2.48793	0.0128489	0.0451103	ENSG00000279819	AL390318.1															ENSG00000279819.1	0.41432	1.23577	0.496706	2.48793	0.0128489	0.0451103	ENSG00000279819	AL390318.1
ENSG00000277075.1	476.098	1.23532	0.209289	5.90243	3.58e-09	1.5e-07	ENSG00000277075	HIST1H2AE															ENSG00000277075.1	476.098	1.23532	0.209289	5.90243	3.58e-09	1.5e-07	ENSG00000277075	HIST1H2AE
ENSG00000126264.8	466.078	1.23524	0.141605	8.72314	2.71e-18	2.07e-15	ENSG00000126264	HCST															ENSG00000126264.8	466.078	1.23524	0.141605	8.72314	2.71e-18	2.07e-15	ENSG00000126264	HCST
ENSG00000240382.3	339.876	1.23521	0.40667	3.03737	0.00238653	0.0117945	ENSG00000240382	IGKV1-17															ENSG00000240382.3	339.876	1.23521	0.40667	3.03737	0.00238653	0.0117945	ENSG00000240382	IGKV1-17
ENSG00000206899.1	4.67888	1.23492	0.189528	6.51579	7.23e-11	5.11e-09	ENSG00000206899	RNU6-36P															ENSG00000206899.1	4.67888	1.23492	0.189528	6.51579	7.23e-11	5.11e-09	ENSG00000206899	RNU6-36P
ENSG00000104921.13	7.30417	1.23485	0.266638	4.63118	3.64e-06	5.47e-05	ENSG00000104921	FCER2															ENSG00000104921.13	7.30417	1.23485	0.266638	4.63118	3.64e-06	5.47e-05	ENSG00000104921	FCER2
ENSG00000204850.4	0.913826	1.23369	0.326302	3.78082	0.000156315	0.00127799	ENSG00000204850	AC011484.1															ENSG00000204850.4	0.913826	1.23369	0.326302	3.78082	0.000156315	0.00127799	ENSG00000204850	AC011484.1
ENSG00000272988.1	2.07577	1.23345	0.361934	3.40795	0.00065454	0.00415677	ENSG00000272988	AC022392.1															ENSG00000272988.1	2.07577	1.23345	0.361934	3.40795	0.00065454	0.00415677	ENSG00000272988	AC022392.1
ENSG00000261200.1	0.65381	1.2332	0.316406	3.89751	9.72e-05	0.000856798	ENSG00000261200	AC136944.2															ENSG00000261200.1	0.65381	1.2332	0.316406	3.89751	9.72e-05	0.000856798	ENSG00000261200	AC136944.2
ENSG00000251093.1	0.454717	1.23284	0.494077	2.49523	0.0125876	0.0443695	ENSG00000251093	AC093281.2															ENSG00000251093.1	0.454717	1.23284	0.494077	2.49523	0.0125876	0.0443695	ENSG00000251093	AC093281.2
ENSG00000124102.4	2863.76	1.23238	0.295233	4.17427	2.99e-05	0.000319468	ENSG00000124102	PI3															ENSG00000124102.4	2863.76	1.23238	0.295233	4.17427	2.99e-05	0.000319468	ENSG00000124102	PI3
ENSG00000280009.1	6.48108	1.23052	0.202727	6.06981	1.28e-09	6.21e-08	ENSG00000280009	AC020923.1															ENSG00000280009.1	6.48108	1.23052	0.202727	6.06981	1.28e-09	6.21e-08	ENSG00000280009	AC020923.1
ENSG00000130208.8	2426.01	1.23036	0.170162	7.23052	4.81e-13	7.27e-11	ENSG00000130208	APOC1															ENSG00000130208.8	2426.01	1.23036	0.170162	7.23052	4.81e-13	7.27e-11	ENSG00000130208	APOC1
ENSG00000259868.2	26.134	1.23013	0.27846	4.41762	9.98e-06	0.000127914	ENSG00000259868	AL163952.1															ENSG00000259868.2	26.134	1.23013	0.27846	4.41762	9.98e-06	0.000127914	ENSG00000259868	AL163952.1
ENSG00000264183.1	0.385668	1.22965	0.473383	2.59758	0.00938831	0.0350919	ENSG00000264183																ENSG00000264183.1	0.385668	1.22965	0.473383	2.59758	0.00938831	0.0350919	ENSG00000264183
ENSG00000259252.1	0.324683	1.22729	0.486323	2.5236	0.0116161	0.041579	ENSG00000259252	AC026583.1															ENSG00000259252.1	0.324683	1.22729	0.486323	2.5236	0.0116161	0.041579	ENSG00000259252	AC026583.1
ENSG00000235141.1	0.444492	1.22718	0.465295	2.63742	0.00835388	0.0320224	ENSG00000235141	COX6CP17															ENSG00000235141.1	0.444492	1.22718	0.465295	2.63742	0.00835388	0.0320224	ENSG00000235141	COX6CP17
ENSG00000274303.1	0.661477	1.22641	0.399195	3.07222	0.00212474	0.0107475	ENSG00000274303	RF00100															ENSG00000274303.1	0.661477	1.22641	0.399195	3.07222	0.00212474	0.0107475	ENSG00000274303	RF00100
ENSG00000251869.1	0.583567	1.22537	0.39301	3.11792	0.00182133	0.00948822	ENSG00000251869	SCARNA23															ENSG00000251869.1	0.583567	1.22537	0.39301	3.11792	0.00182133	0.00948822	ENSG00000251869	SCARNA23
ENSG00000237068.1	4.30047	1.22414	0.290829	4.20915	2.56e-05	0.000280919	ENSG00000237068	RPL5P2															ENSG00000237068.1	4.30047	1.22414	0.290829	4.20915	2.56e-05	0.000280919	ENSG00000237068	RPL5P2
ENSG00000276966.1	103.363	1.2241	0.198613	6.16322	7.13e-10	3.75e-08	ENSG00000276966	HIST1H4E															ENSG00000276966.1	103.363	1.2241	0.198613	6.16322	7.13e-10	3.75e-08	ENSG00000276966	HIST1H4E
ENSG00000251306.1	1.70528	1.22408	0.226086	5.4142	6.16e-08	1.74e-06	ENSG00000251306	NDUFB4P2															ENSG00000251306.1	1.70528	1.22408	0.226086	5.4142	6.16e-08	1.74e-06	ENSG00000251306	NDUFB4P2
ENSG00000224683.1	3.53698	1.22352	0.250305	4.8881	1.02e-06	1.86e-05	ENSG00000224683	RPL36AP29															ENSG00000224683.1	3.53698	1.22352	0.250305	4.8881	1.02e-06	1.86e-05	ENSG00000224683	RPL36AP29
ENSG00000231729.1	0.452998	1.22267	0.464801	2.63053	0.00852514	0.0325248	ENSG00000231729	ARHGEF9-IT1															ENSG00000231729.1	0.452998	1.22267	0.464801	2.63053	0.00852514	0.0325248	ENSG00000231729	ARHGEF9-IT1
ENSG00000277030.1	1.57623	1.22253	0.447107	2.73432	0.0062509	0.0254615	ENSG00000277030	MIR8071-2															ENSG00000277030.1	1.57623	1.22253	0.447107	2.73432	0.0062509	0.0254615	ENSG00000277030	MIR8071-2
ENSG00000206732.1	0.533773	1.22245	0.421052	2.90333	0.00369217	0.0167691	ENSG00000206732	RNU6-936P															ENSG00000206732.1	0.533773	1.22245	0.421052	2.90333	0.00369217	0.0167691	ENSG00000206732	RNU6-936P
ENSG00000266627.2	0.52776	1.22185	0.33337	3.66515	0.000247189	0.00186371	ENSG00000266627	RN7SL202P															ENSG00000266627.2	0.52776	1.22185	0.33337	3.66515	0.000247189	0.00186371	ENSG00000266627	RN7SL202P
ENSG00000278996.1	123.378	1.22169	0.217521	5.61644	1.95e-08	6.44e-07	ENSG00000278996	FP671120.1															ENSG00000278996.1	123.378	1.22169	0.217521	5.61644	1.95e-08	6.44e-07	ENSG00000278996	FP671120.1
ENSG00000006659.11	22.0826	1.22137	0.366106	3.33612	0.000849573	0.00513481	ENSG00000006659	LGALS14															ENSG00000006659.11	22.0826	1.22137	0.366106	3.33612	0.000849573	0.00513481	ENSG00000006659	LGALS14
ENSG00000274641.1	58.2344	1.22123	0.206349	5.9183	3.25e-09	1.38e-07	ENSG00000274641	HIST1H2BO															ENSG00000274641.1	58.2344	1.22123	0.206349	5.9183	3.25e-09	1.38e-07	ENSG00000274641	HIST1H2BO
ENSG00000226128.1	0.312119	1.22111	0.461023	2.64868	0.00808057	0.0311666	ENSG00000226128	RPL26P9															ENSG00000226128.1	0.312119	1.22111	0.461023	2.64868	0.00808057	0.0311666	ENSG00000226128	RPL26P9
ENSG00000149305.5	12.9933	1.22108	0.378702	3.22439	0.00126241	0.00709732	ENSG00000149305	HTR3B															ENSG00000149305.5	12.9933	1.22108	0.378702	3.22439	0.00126241	0.00709732	ENSG00000149305	HTR3B
ENSG00000259749.1	3.55129	1.22031	0.414185	2.9463	0.00321602	0.0149944	ENSG00000259749	NCAPGP2															ENSG00000259749.1	3.55129	1.22031	0.414185	2.9463	0.00321602	0.0149944	ENSG00000259749	NCAPGP2
ENSG00000210049.1	46.3313	1.21977	0.187357	6.51042	7.49e-11	5.28e-09	ENSG00000210049	MT-TF															ENSG00000210049.1	46.3313	1.21977	0.187357	6.51042	7.49e-11	5.28e-09	ENSG00000210049	MT-TF
ENSG00000184276.2	0.36166	1.21928	0.481721	2.53109	0.0113709	0.0408893	ENSG00000184276	DEFB108B															ENSG00000184276.2	0.36166	1.21928	0.481721	2.53109	0.0113709	0.0408893	ENSG00000184276	DEFB108B
ENSG00000124812.13	1.90346	1.21891	0.487283	2.50145	0.0123685	0.0437637	ENSG00000124812	CRISP1															ENSG00000124812.13	1.90346	1.21891	0.487283	2.50145	0.0123685	0.0437637	ENSG00000124812	CRISP1
ENSG00000226016.1	0.357254	1.21884	0.380806	3.20067	0.00137107	0.00757062	ENSG00000226016	RPL36AP55															ENSG00000226016.1	0.357254	1.21884	0.380806	3.20067	0.00137107	0.00757062	ENSG00000226016	RPL36AP55
ENSG00000174279.4	2.32975	1.2181	0.304173	4.00461	6.21e-05	0.00059033	ENSG00000174279	EVX2															ENSG00000174279.4	2.32975	1.2181	0.304173	4.00461	6.21e-05	0.00059033	ENSG00000174279	EVX2
ENSG00000206975.1	1.15837	1.21717	0.29398	4.14033	3.47e-05	0.000360368	ENSG00000206975	RNU6-13P															ENSG00000206975.1	1.15837	1.21717	0.29398	4.14033	3.47e-05	0.000360368	ENSG00000206975	RNU6-13P
ENSG00000275258.1	3.2807	1.21711	0.254568	4.78107	1.74e-06	2.93e-05	ENSG00000275258																ENSG00000275258.1	3.2807	1.21711	0.254568	4.78107	1.74e-06	2.93e-05	ENSG00000275258
ENSG00000227817.4	0.696029	1.2171	0.336019	3.62213	0.000292184	0.00214244	ENSG00000227817	ARHGAP42P1															ENSG00000227817.4	0.696029	1.2171	0.336019	3.62213	0.000292184	0.00214244	ENSG00000227817	ARHGAP42P1
ENSG00000137440.4	180.904	1.21607	0.270014	4.50374	6.68e-06	9.12e-05	ENSG00000137440	FGFBP1															ENSG00000137440.4	180.904	1.21607	0.270014	4.50374	6.68e-06	9.12e-05	ENSG00000137440	FGFBP1
ENSG00000249639.1	4.31944	1.21441	0.25832	4.70117	2.59e-06	4.12e-05	ENSG00000249639	AC022092.1															ENSG00000249639.1	4.31944	1.21441	0.25832	4.70117	2.59e-06	4.12e-05	ENSG00000249639	AC022092.1
ENSG00000204482.9	691.51	1.2139	0.166706	7.28169	3.3e-13	5.15e-11	ENSG00000204482	LST1															ENSG00000204482.9	691.51	1.2139	0.166706	7.28169	3.3e-13	5.15e-11	ENSG00000204482	LST1
ENSG00000225502.2	0.427665	1.21361	0.438095	2.7702	0.00560224	0.0233176	ENSG00000225502	GAPDHP16															ENSG00000225502.2	0.427665	1.21361	0.438095	2.7702	0.00560224	0.0233176	ENSG00000225502	GAPDHP16
ENSG00000223697.3	19.9106	1.21294	0.144864	8.37295	5.62e-17	2.76e-14	ENSG00000223697	AF230666.1															ENSG00000223697.3	19.9106	1.21294	0.144864	8.37295	5.62e-17	2.76e-14	ENSG00000223697	AF230666.1
ENSG00000185201.15	15571.6	1.21291	0.149602	8.10753	5.17e-16	1.87e-13	ENSG00000185201	IFITM2															ENSG00000185201.15	15571.6	1.21291	0.149602	8.10753	5.17e-16	1.87e-13	ENSG00000185201	IFITM2
ENSG00000233532.4	4.02005	1.21285	0.320935	3.7791	0.000157394	0.00128501	ENSG00000233532	LINC00460															ENSG00000233532.4	4.02005	1.21285	0.320935	3.7791	0.000157394	0.00128501	ENSG00000233532	LINC00460
ENSG00000164334.14	1.42492	1.21248	0.380517	3.18639	0.00144061	0.00787177	ENSG00000164334	FAM170A															ENSG00000164334.14	1.42492	1.21248	0.380517	3.18639	0.00144061	0.00787177	ENSG00000164334	FAM170A
ENSG00000227663.1	6.04906	1.21208	0.201544	6.01399	1.81e-09	8.35e-08	ENSG00000227663	RPL7P2															ENSG00000227663.1	6.04906	1.21208	0.201544	6.01399	1.81e-09	8.35e-08	ENSG00000227663	RPL7P2
ENSG00000255354.1	2.01919	1.21121	0.400992	3.02053	0.00252336	0.0123183	ENSG00000255354																ENSG00000255354.1	2.01919	1.21121	0.400992	3.02053	0.00252336	0.0123183	ENSG00000255354
ENSG00000279802.1	10.6171	1.21094	0.194643	6.22136	4.93e-10	2.74e-08	ENSG00000279802																ENSG00000279802.1	10.6171	1.21094	0.194643	6.22136	4.93e-10	2.74e-08	ENSG00000279802
ENSG00000226995.6	1.47185	1.2108	0.412165	2.93766	0.00330702	0.0153284	ENSG00000226995	LINC00658															ENSG00000226995.6	1.47185	1.2108	0.412165	2.93766	0.00330702	0.0153284	ENSG00000226995	LINC00658
ENSG00000278857.1	15.0008	1.21073	0.427703	2.83078	0.00464348	0.0201139	ENSG00000278857	IGKV1D-12															ENSG00000278857.1	15.0008	1.21073	0.427703	2.83078	0.00464348	0.0201139	ENSG00000278857	IGKV1D-12
ENSG00000166391.13	49.3832	1.21061	0.338033	3.58133	0.000341853	0.00243667	ENSG00000166391	MOGAT2															ENSG00000166391.13	49.3832	1.21061	0.338033	3.58133	0.000341853	0.00243667	ENSG00000166391	MOGAT2
ENSG00000227330.1	12.6306	1.21058	0.254039	4.76535	1.89e-06	3.14e-05	ENSG00000227330	AF130417.1															ENSG00000227330.1	12.6306	1.21058	0.254039	4.76535	1.89e-06	3.14e-05	ENSG00000227330	AF130417.1
ENSG00000184709.7	128.774	1.21051	0.29346	4.12497	3.71e-05	0.00038138	ENSG00000184709	LRRC26															ENSG00000184709.7	128.774	1.21051	0.29346	4.12497	3.71e-05	0.00038138	ENSG00000184709	LRRC26
ENSG00000225107.1	23.1115	1.21032	0.35509	3.4085	0.000653216	0.00415051	ENSG00000225107	AC092484.1															ENSG00000225107.1	23.1115	1.21032	0.35509	3.4085	0.000653216	0.00415051	ENSG00000225107	AC092484.1
ENSG00000267368.1	110.937	1.20987	0.380414	3.18041	0.00147069	0.00800149	ENSG00000267368	UPK3BL1															ENSG00000267368.1	110.937	1.20987	0.380414	3.18041	0.00147069	0.00800149	ENSG00000267368	UPK3BL1
ENSG00000236915.1	1.50192	1.20973	0.377722	3.2027	0.00136144	0.00752905	ENSG00000236915	AL356270.1															ENSG00000236915.1	1.50192	1.20973	0.377722	3.2027	0.00136144	0.00752905	ENSG00000236915	AL356270.1
ENSG00000277634.1	5.50997	1.20866	0.204794	5.90183	3.6e-09	1.51e-07	ENSG00000277634	RF00019															ENSG00000277634.1	5.50997	1.20866	0.204794	5.90183	3.6e-09	1.51e-07	ENSG00000277634	RF00019
ENSG00000228651.1	19.8001	1.20798	0.214744	5.62519	1.85e-08	6.14e-07	ENSG00000228651	AC074327.1															ENSG00000228651.1	19.8001	1.20798	0.214744	5.62519	1.85e-08	6.14e-07	ENSG00000228651	AC074327.1
ENSG00000186652.8	3.07486	1.20795	0.292431	4.13071	3.62e-05	0.000373383	ENSG00000186652	PRG2															ENSG00000186652.8	3.07486	1.20795	0.292431	4.13071	3.62e-05	0.000373383	ENSG00000186652	PRG2
ENSG00000183822.3	0.65829	1.20764	0.403223	2.99497	0.00274476	0.0131855	ENSG00000183822	NCF4-AS1															ENSG00000183822.3	0.65829	1.20764	0.403223	2.99497	0.00274476	0.0131855	ENSG00000183822	NCF4-AS1
ENSG00000237851.1	4.89243	1.20696	0.224931	5.36591	8.05e-08	2.19e-06	ENSG00000237851	AL023584.2															ENSG00000237851.1	4.89243	1.20696	0.224931	5.36591	8.05e-08	2.19e-06	ENSG00000237851	AL023584.2
ENSG00000125726.9	57.5499	1.20682	0.255978	4.71454	2.42e-06	3.89e-05	ENSG00000125726	CD70															ENSG00000125726.9	57.5499	1.20682	0.255978	4.71454	2.42e-06	3.89e-05	ENSG00000125726	CD70
ENSG00000134339.7	177.95	1.20674	0.298746	4.03936	5.36e-05	0.000521319	ENSG00000134339	SAA2															ENSG00000134339.7	177.95	1.20674	0.298746	4.03936	5.36e-05	0.000521319	ENSG00000134339	SAA2
ENSG00000281918.1	4.17233	1.20573	0.196022	6.15097	7.7e-10	4e-08	ENSG00000281918																ENSG00000281918.1	4.17233	1.20573	0.196022	6.15097	7.7e-10	4e-08	ENSG00000281918
ENSG00000178107.2	0.901097	1.20485	0.429989	2.80204	0.005078	0.021566	ENSG00000178107	AL161668.1															ENSG00000178107.2	0.901097	1.20485	0.429989	2.80204	0.005078	0.021566	ENSG00000178107	AL161668.1
ENSG00000267795.4	3313.48	1.20477	0.181465	6.63912	3.16e-11	2.52e-09	ENSG00000267795	SMIM22															ENSG00000267795.4	3313.48	1.20477	0.181465	6.63912	3.16e-11	2.52e-09	ENSG00000267795	SMIM22
ENSG00000238372.1	1.02706	1.20415	0.385861	3.1207	0.00180424	0.00941573	ENSG00000238372	RF01210															ENSG00000238372.1	1.02706	1.20415	0.385861	3.1207	0.00180424	0.00941573	ENSG00000238372	RF01210
ENSG00000263934.3	0.611299	1.20405	0.411431	2.92648	0.00342818	0.0157741	ENSG00000263934	SNORD3A															ENSG00000263934.3	0.611299	1.20405	0.411431	2.92648	0.00342818	0.0157741	ENSG00000263934	SNORD3A
ENSG00000222385.1	0.488863	1.20387	0.405709	2.96731	0.00300417	0.0141822	ENSG00000222385	RN7SKP158															ENSG00000222385.1	0.488863	1.20387	0.405709	2.96731	0.00300417	0.0141822	ENSG00000222385	RN7SKP158
ENSG00000149021.5	192.398	1.2037	0.397833	3.02566	0.00248093	0.012162	ENSG00000149021	SCGB1A1															ENSG00000149021.5	192.398	1.2037	0.397833	3.02566	0.00248093	0.012162	ENSG00000149021	SCGB1A1
ENSG00000241244.1	42.194	1.20365	0.421866	2.85316	0.00432873	0.0190383	ENSG00000241244	IGKV1D-16															ENSG00000241244.1	42.194	1.20365	0.421866	2.85316	0.00432873	0.0190383	ENSG00000241244	IGKV1D-16
ENSG00000225652.1	3.61962	1.20285	0.244661	4.91641	8.81e-07	1.66e-05	ENSG00000225652	KCNMA1-AS3															ENSG00000225652.1	3.61962	1.20285	0.244661	4.91641	8.81e-07	1.66e-05	ENSG00000225652	KCNMA1-AS3
ENSG00000229240.6	1.16779	1.2028	0.402814	2.98599	0.00282658	0.0135132	ENSG00000229240	LINC00710															ENSG00000229240.6	1.16779	1.2028	0.402814	2.98599	0.00282658	0.0135132	ENSG00000229240	LINC00710
ENSG00000242175.3	0.88209	1.20274	0.325522	3.69479	0.000220067	0.00169116	ENSG00000242175	RN7SL127P															ENSG00000242175.3	0.88209	1.20274	0.325522	3.69479	0.000220067	0.00169116	ENSG00000242175	RN7SL127P
ENSG00000136573.11	36.9247	1.2026	0.31657	3.79884	0.000145376	0.0012033	ENSG00000136573	BLK															ENSG00000136573.11	36.9247	1.2026	0.31657	3.79884	0.000145376	0.0012033	ENSG00000136573	BLK
ENSG00000242101.3	0.443669	1.20258	0.430003	2.79667	0.0051632	0.0218623	ENSG00000242101	RN7SL416P															ENSG00000242101.3	0.443669	1.20258	0.430003	2.79667	0.0051632	0.0218623	ENSG00000242101	RN7SL416P
ENSG00000274656.1	0.344215	1.20251	0.40231	2.98902	0.00279875	0.0134034	ENSG00000274656	RN7SL625P															ENSG00000274656.1	0.344215	1.20251	0.40231	2.98902	0.00279875	0.0134034	ENSG00000274656	RN7SL625P
ENSG00000238269.7	8.17259	1.20201	0.426894	2.81571	0.00486702	0.0208673	ENSG00000238269	PAGE2B															ENSG00000238269.7	8.17259	1.20201	0.426894	2.81571	0.00486702	0.0208673	ENSG00000238269	PAGE2B
ENSG00000277021.1	0.348515	1.20195	0.378132	3.17865	0.00147962	0.00803325	ENSG00000277021																ENSG00000277021.1	0.348515	1.20195	0.378132	3.17865	0.00147962	0.00803325	ENSG00000277021
ENSG00000252101.2	1.50605	1.20173	0.298709	4.02308	5.74e-05	0.000552063	ENSG00000252101	RNU6-758P															ENSG00000252101.2	1.50605	1.20173	0.298709	4.02308	5.74e-05	0.000552063	ENSG00000252101	RNU6-758P
ENSG00000201221.1	5.54313	1.20105	0.220493	5.44711	5.12e-08	1.48e-06	ENSG00000201221	RNU4-40P															ENSG00000201221.1	5.54313	1.20105	0.220493	5.44711	5.12e-08	1.48e-06	ENSG00000201221	RNU4-40P
ENSG00000251062.1	14.7559	1.20092	0.175356	6.84846	7.46e-12	7.39e-10	ENSG00000251062	AC025459.1															ENSG00000251062.1	14.7559	1.20092	0.175356	6.84846	7.46e-12	7.39e-10	ENSG00000251062	AC025459.1
ENSG00000237402.1	13.3642	1.20012	0.248863	4.82241	1.42e-06	2.46e-05	ENSG00000237402	CAMTA1-IT1															ENSG00000237402.1	13.3642	1.20012	0.248863	4.82241	1.42e-06	2.46e-05	ENSG00000237402	CAMTA1-IT1
ENSG00000264292.1	0.560147	1.19964	0.416157	2.88266	0.00394336	0.0176847	ENSG00000264292	MIR2467															ENSG00000264292.1	0.560147	1.19964	0.416157	2.88266	0.00394336	0.0176847	ENSG00000264292	MIR2467
ENSG00000279021.1	1.63649	1.19932	0.312618	3.83638	0.000124861	0.00105748	ENSG00000279021	AC092139.2															ENSG00000279021.1	1.63649	1.19932	0.312618	3.83638	0.000124861	0.00105748	ENSG00000279021	AC092139.2
ENSG00000207524.1	7.92748	1.19904	0.187043	6.41049	1.45e-10	9.38e-09	ENSG00000207524	RNU6-33P															ENSG00000207524.1	7.92748	1.19904	0.187043	6.41049	1.45e-10	9.38e-09	ENSG00000207524	RNU6-33P
ENSG00000185860.12	43.2414	1.19875	0.394338	3.0399	0.00236657	0.011712	ENSG00000185860	CCDC190															ENSG00000185860.12	43.2414	1.19875	0.394338	3.0399	0.00236657	0.011712	ENSG00000185860	CCDC190
ENSG00000275714.1	26.2109	1.19788	0.216259	5.5391	3.04e-08	9.45e-07	ENSG00000275714	HIST1H3A															ENSG00000275714.1	26.2109	1.19788	0.216259	5.5391	3.04e-08	9.45e-07	ENSG00000275714	HIST1H3A
ENSG00000266720.2	1.39407	1.19779	0.400914	2.98766	0.00281124	0.013455	ENSG00000266720	RN7SL14P															ENSG00000266720.2	1.39407	1.19779	0.400914	2.98766	0.00281124	0.013455	ENSG00000266720	RN7SL14P
ENSG00000219532.2	0.617168	1.19713	0.365809	3.27256	0.00106579	0.00619398	ENSG00000219532	SELENOKP2															ENSG00000219532.2	0.617168	1.19713	0.365809	3.27256	0.00106579	0.00619398	ENSG00000219532	SELENOKP2
ENSG00000277385.1	1.38481	1.19682	0.258033	4.63825	3.51e-06	5.31e-05	ENSG00000277385	RF00017															ENSG00000277385.1	1.38481	1.19682	0.258033	4.63825	3.51e-06	5.31e-05	ENSG00000277385	RF00017
ENSG00000211890.3	1074.69	1.19539	0.325247	3.67532	0.000237556	0.00180272	ENSG00000211890	IGHA2															ENSG00000211890.3	1074.69	1.19539	0.325247	3.67532	0.000237556	0.00180272	ENSG00000211890	IGHA2
ENSG00000277351.1	9.86354	1.19403	0.254988	4.68269	2.83e-06	4.45e-05	ENSG00000277351	AC013553.3															ENSG00000277351.1	9.86354	1.19403	0.254988	4.68269	2.83e-06	4.45e-05	ENSG00000277351	AC013553.3
ENSG00000252902.1	0.414714	1.19396	0.488194	2.44567	0.0144583	0.0496157	ENSG00000252902	RNA5SP342															ENSG00000252902.1	0.414714	1.19396	0.488194	2.44567	0.0144583	0.0496157	ENSG00000252902	RNA5SP342
ENSG00000277308.1	0.411706	1.19378	0.364134	3.27841	0.00104395	0.00608904	ENSG00000277308	RF00017															ENSG00000277308.1	0.411706	1.19378	0.364134	3.27841	0.00104395	0.00608904	ENSG00000277308	RF00017
ENSG00000267004.1	1.6623	1.19361	0.267048	4.46963	7.84e-06	0.00010409	ENSG00000267004	AC018761.1															ENSG00000267004.1	1.6623	1.19361	0.267048	4.46963	7.84e-06	0.00010409	ENSG00000267004	AC018761.1
ENSG00000233351.1	1.27599	1.19306	0.299986	3.97706	6.98e-05	0.000651133	ENSG00000233351	AL356124.2															ENSG00000233351.1	1.27599	1.19306	0.299986	3.97706	6.98e-05	0.000651133	ENSG00000233351	AL356124.2
ENSG00000207622.1	0.541067	1.19306	0.357372	3.33842	0.000842551	0.00509897	ENSG00000207622	MIR619															ENSG00000207622.1	0.541067	1.19306	0.357372	3.33842	0.000842551	0.00509897	ENSG00000207622	MIR619
ENSG00000212344.1	0.473374	1.19284	0.447297	2.66678	0.0076582	0.0298755	ENSG00000212344	RNU6-823P															ENSG00000212344.1	0.473374	1.19284	0.447297	2.66678	0.0076582	0.0298755	ENSG00000212344	RNU6-823P
ENSG00000238311.1	2.58184	1.19268	0.264318	4.51232	6.41e-06	8.82e-05	ENSG00000238311	SNORD13E															ENSG00000238311.1	2.58184	1.19268	0.264318	4.51232	6.41e-06	8.82e-05	ENSG00000238311	SNORD13E
ENSG00000244219.5	25.5213	1.19247	0.200636	5.94347	2.79e-09	1.21e-07	ENSG00000244219	TMEM225B															ENSG00000244219.5	25.5213	1.19247	0.200636	5.94347	2.79e-09	1.21e-07	ENSG00000244219	TMEM225B
ENSG00000279895.1	0.430105	1.19239	0.382095	3.12067	0.00180441	0.00941573	ENSG00000279895	CU633904.3															ENSG00000279895.1	0.430105	1.19239	0.382095	3.12067	0.00180441	0.00941573	ENSG00000279895	CU633904.3
ENSG00000233442.2	0.4117	1.19212	0.481273	2.47702	0.0132485	0.0462525	ENSG00000233442	PPP6R2P1															ENSG00000233442.2	0.4117	1.19212	0.481273	2.47702	0.0132485	0.0462525	ENSG00000233442	PPP6R2P1
ENSG00000227356.2	1.25866	1.19149	0.375452	3.17347	0.00150627	0.00814952	ENSG00000227356	LINC00866															ENSG00000227356.2	1.25866	1.19149	0.375452	3.17347	0.00150627	0.00814952	ENSG00000227356	LINC00866
ENSG00000199266.1	12.9973	1.19148	0.178745	6.66577	2.63e-11	2.14e-09	ENSG00000199266	SNORA60															ENSG00000199266.1	12.9973	1.19148	0.178745	6.66577	2.63e-11	2.14e-09	ENSG00000199266	SNORA60
ENSG00000265113.1	3.70146	1.19047	0.208921	5.69816	1.21e-08	4.25e-07	ENSG00000265113	AC026474.1															ENSG00000265113.1	3.70146	1.19047	0.208921	5.69816	1.21e-08	4.25e-07	ENSG00000265113	AC026474.1
ENSG00000236941.6	16.4636	1.19031	0.439396	2.70897	0.00674919	0.0270802	ENSG00000236941	AC106872.1															ENSG00000236941.6	16.4636	1.19031	0.439396	2.70897	0.00674919	0.0270802	ENSG00000236941	AC106872.1
ENSG00000263558.2	0.77769	1.19015	0.326053	3.65017	0.000262068	0.00195986	ENSG00000263558	RN7SL716P															ENSG00000263558.2	0.77769	1.19015	0.326053	3.65017	0.000262068	0.00195986	ENSG00000263558	RN7SL716P
ENSG00000223701.3	1.52377	1.18968	0.379114	3.13806	0.00170072	0.00897369	ENSG00000223701	RAET1E-AS1															ENSG00000223701.3	1.52377	1.18968	0.379114	3.13806	0.00170072	0.00897369	ENSG00000223701	RAET1E-AS1
ENSG00000241250.1	9.10112	1.18896	0.196355	6.05516	1.4e-09	6.71e-08	ENSG00000241250	RPL17P20															ENSG00000241250.1	9.10112	1.18896	0.196355	6.05516	1.4e-09	6.71e-08	ENSG00000241250	RPL17P20
ENSG00000276839.1	0.34242	1.18883	0.400001	2.97207	0.00295801	0.0140082	ENSG00000276839	RF00017															ENSG00000276839.1	0.34242	1.18883	0.400001	2.97207	0.00295801	0.0140082	ENSG00000276839	RF00017
ENSG00000275919.1	0.530648	1.18881	0.391611	3.03569	0.00239989	0.0118467	ENSG00000275919	AL161420.1															ENSG00000275919.1	0.530648	1.18881	0.391611	3.03569	0.00239989	0.0118467	ENSG00000275919	AL161420.1
ENSG00000233877.2	0.991892	1.18823	0.314538	3.77769	0.000158292	0.00129099	ENSG00000233877	AL606517.1															ENSG00000233877.2	0.991892	1.18823	0.314538	3.77769	0.000158292	0.00129099	ENSG00000233877	AL606517.1
ENSG00000196154.10	9908.15	1.18798	0.212496	5.5906	2.26e-08	7.31e-07	ENSG00000196154	S100A4															ENSG00000196154.10	9908.15	1.18798	0.212496	5.5906	2.26e-08	7.31e-07	ENSG00000196154	S100A4
ENSG00000197588.8	2.01271	1.18797	0.323215	3.67548	0.000237399	0.00180212	ENSG00000197588	KLKP1															ENSG00000197588.8	2.01271	1.18797	0.323215	3.67548	0.000237399	0.00180212	ENSG00000197588	KLKP1
ENSG00000253406.1	0.587994	1.18775	0.424691	2.79673	0.00516226	0.0218623	ENSG00000253406	AC012613.2															ENSG00000253406.1	0.587994	1.18775	0.424691	2.79673	0.00516226	0.0218623	ENSG00000253406	AC012613.2
ENSG00000227077.3	131.383	1.1875	0.171515	6.92357	4.4e-12	4.75e-10	ENSG00000227077	AC107983.1															ENSG00000227077.3	131.383	1.1875	0.171515	6.92357	4.4e-12	4.75e-10	ENSG00000227077	AC107983.1
ENSG00000174325.4	6.6801	1.18737	0.389894	3.04537	0.00232392	0.0115462	ENSG00000174325	DIRC1															ENSG00000174325.4	6.6801	1.18737	0.389894	3.04537	0.00232392	0.0115462	ENSG00000174325	DIRC1
ENSG00000227591.4	5.24221	1.18704	0.232153	5.1132	3.17e-07	6.98e-06	ENSG00000227591	AL031316.1															ENSG00000227591.4	5.24221	1.18704	0.232153	5.1132	3.17e-07	6.98e-06	ENSG00000227591	AL031316.1
ENSG00000244710.3	1.15705	1.18693	0.319009	3.72067	0.000198696	0.00155246	ENSG00000244710	RN7SL47P															ENSG00000244710.3	1.15705	1.18693	0.319009	3.72067	0.000198696	0.00155246	ENSG00000244710	RN7SL47P
ENSG00000236977.1	8.27522	1.18625	0.190233	6.23577	4.5e-10	2.53e-08	ENSG00000236977	ANKRD44-IT1															ENSG00000236977.1	8.27522	1.18625	0.190233	6.23577	4.5e-10	2.53e-08	ENSG00000236977	ANKRD44-IT1
ENSG00000267659.4	26.7312	1.18619	0.187784	6.31675	2.67e-10	1.61e-08	ENSG00000267659	LINC01482															ENSG00000267659.4	26.7312	1.18619	0.187784	6.31675	2.67e-10	1.61e-08	ENSG00000267659	LINC01482
ENSG00000259460.1	16.8699	1.18618	0.24842	4.77492	1.8e-06	3.01e-05	ENSG00000259460	AC078909.1															ENSG00000259460.1	16.8699	1.18618	0.24842	4.77492	1.8e-06	3.01e-05	ENSG00000259460	AC078909.1
ENSG00000219150.2	5.30497	1.18615	0.202913	5.84562	5.05e-09	2.01e-07	ENSG00000219150	AL603914.1															ENSG00000219150.2	5.30497	1.18615	0.202913	5.84562	5.05e-09	2.01e-07	ENSG00000219150	AL603914.1
ENSG00000156920.9	0.804103	1.18585	0.425349	2.78794	0.00530444	0.0223328	ENSG00000156920	ADGRG4															ENSG00000156920.9	0.804103	1.18585	0.425349	2.78794	0.00530444	0.0223328	ENSG00000156920	ADGRG4
ENSG00000248329.4	57.4128	1.18553	0.307508	3.85528	0.000115597	0.000989969	ENSG00000248329	APELA															ENSG00000248329.4	57.4128	1.18553	0.307508	3.85528	0.000115597	0.000989969	ENSG00000248329	APELA
ENSG00000210678.1	0.33842	1.1849	0.475627	2.49124	0.0127298	0.0447728	ENSG00000210678	RNU6ATAC2P															ENSG00000210678.1	0.33842	1.1849	0.475627	2.49124	0.0127298	0.0447728	ENSG00000210678	RNU6ATAC2P
ENSG00000241151.1	1.78866	1.18407	0.415202	2.85178	0.00434746	0.0190937	ENSG00000241151	LINC02066															ENSG00000241151.1	1.78866	1.18407	0.415202	2.85178	0.00434746	0.0190937	ENSG00000241151	LINC02066
ENSG00000239981.1	0.42492	1.18324	0.421763	2.80547	0.00502426	0.0213962	ENSG00000239981	OR2A15P															ENSG00000239981.1	0.42492	1.18324	0.421763	2.80547	0.00502426	0.0213962	ENSG00000239981	OR2A15P
ENSG00000271653.1	3.70435	1.18233	0.339881	3.47867	0.00050391	0.00334898	ENSG00000271653	AC097359.3															ENSG00000271653.1	3.70435	1.18233	0.339881	3.47867	0.00050391	0.00334898	ENSG00000271653	AC097359.3
ENSG00000237852.1	1.86132	1.18226	0.259769	4.5512	5.33e-06	7.54e-05	ENSG00000237852	AC119800.1															ENSG00000237852.1	1.86132	1.18226	0.259769	4.5512	5.33e-06	7.54e-05	ENSG00000237852	AC119800.1
ENSG00000277041.1	0.484322	1.18216	0.434177	2.72277	0.00647372	0.0262	ENSG00000277041	AC106788.2															ENSG00000277041.1	0.484322	1.18216	0.434177	2.72277	0.00647372	0.0262	ENSG00000277041	AC106788.2
ENSG00000201839.1	1.1935	1.18195	0.447739	2.63982	0.00829512	0.0318181	ENSG00000201839	SNORD114-3															ENSG00000201839.1	1.1935	1.18195	0.447739	2.63982	0.00829512	0.0318181	ENSG00000201839	SNORD114-3
ENSG00000200508.1	0.859527	1.18174	0.398612	2.96463	0.00303045	0.0142875	ENSG00000200508	RF00019															ENSG00000200508.1	0.859527	1.18174	0.398612	2.96463	0.00303045	0.0142875	ENSG00000200508	RF00019
ENSG00000222208.1	0.415555	1.18168	0.452106	2.61372	0.00895634	0.0337692	ENSG00000222208	RNA5SP129															ENSG00000222208.1	0.415555	1.18168	0.452106	2.61372	0.00895634	0.0337692	ENSG00000222208	RNA5SP129
ENSG00000225243.4	0.89384	1.18155	0.420544	2.80957	0.00496084	0.0211821	ENSG00000225243	AL021026.1															ENSG00000225243.4	0.89384	1.18155	0.420544	2.80957	0.00496084	0.0211821	ENSG00000225243	AL021026.1
ENSG00000233526.1	3.63968	1.18124	0.409434	2.88507	0.0039133	0.0175769	ENSG00000233526	RFC5P1															ENSG00000233526.1	3.63968	1.18124	0.409434	2.88507	0.0039133	0.0175769	ENSG00000233526	RFC5P1
ENSG00000145879.9	1.08815	1.18102	0.405986	2.90901	0.0036258	0.0165297	ENSG00000145879	SPINK7															ENSG00000145879.9	1.08815	1.18102	0.405986	2.90901	0.0036258	0.0165297	ENSG00000145879	SPINK7
ENSG00000042832.10	85.5512	1.18081	0.225904	5.22706	1.72e-07	4.18e-06	ENSG00000042832	TG															ENSG00000042832.10	85.5512	1.18081	0.225904	5.22706	1.72e-07	4.18e-06	ENSG00000042832	TG
ENSG00000211772.7	533.158	1.1808	0.21209	5.56745	2.58e-08	8.19e-07	ENSG00000211772	TRBC2															ENSG00000211772.7	533.158	1.1808	0.21209	5.56745	2.58e-08	8.19e-07	ENSG00000211772	TRBC2
ENSG00000253468.1	0.532904	1.18048	0.377703	3.12541	0.00177556	0.00929635	ENSG00000253468	AP003355.1															ENSG00000253468.1	0.532904	1.18048	0.377703	3.12541	0.00177556	0.00929635	ENSG00000253468	AP003355.1
ENSG00000271522.1	4.27429	1.18018	0.302699	3.89886	9.66e-05	0.000852846	ENSG00000271522	AC016831.6															ENSG00000271522.1	4.27429	1.18018	0.302699	3.89886	9.66e-05	0.000852846	ENSG00000271522	AC016831.6
ENSG00000280436.1	0.271053	1.17975	0.478773	2.46412	0.0137349	0.0475982	ENSG00000280436	CR392039.5															ENSG00000280436.1	0.271053	1.17975	0.478773	2.46412	0.0137349	0.0475982	ENSG00000280436	CR392039.5
ENSG00000256940.1	119.239	1.17962	0.167928	7.02458	2.15e-12	2.57e-10	ENSG00000256940	AP001453.2															ENSG00000256940.1	119.239	1.17962	0.167928	7.02458	2.15e-12	2.57e-10	ENSG00000256940	AP001453.2
ENSG00000176046.8	5773.35	1.17948	0.160142	7.36519	1.77e-13	2.89e-11	ENSG00000176046	NUPR1															ENSG00000176046.8	5773.35	1.17948	0.160142	7.36519	1.77e-13	2.89e-11	ENSG00000176046	NUPR1
ENSG00000234099.1	2.78644	1.17948	0.292261	4.0357	5.44e-05	0.000527446	ENSG00000234099	MTND4P11															ENSG00000234099.1	2.78644	1.17948	0.292261	4.0357	5.44e-05	0.000527446	ENSG00000234099	MTND4P11
ENSG00000143185.3	57.0384	1.17921	0.224987	5.24123	1.6e-07	3.91e-06	ENSG00000143185	XCL2															ENSG00000143185.3	57.0384	1.17921	0.224987	5.24123	1.6e-07	3.91e-06	ENSG00000143185	XCL2
ENSG00000198832.9	4527.87	1.17901	0.192807	6.11501	9.66e-10	4.86e-08	ENSG00000198832	SELENOM															ENSG00000198832.9	4527.87	1.17901	0.192807	6.11501	9.66e-10	4.86e-08	ENSG00000198832	SELENOM
ENSG00000258566.2	0.812397	1.17873	0.435249	2.70819	0.00676519	0.0271246	ENSG00000258566	AC007376.1															ENSG00000258566.2	0.812397	1.17873	0.435249	2.70819	0.00676519	0.0271246	ENSG00000258566	AC007376.1
ENSG00000272196.2	22.2472	1.17823	0.219526	5.36717	8e-08	2.18e-06	ENSG00000272196	HIST2H2AA4															ENSG00000272196.2	22.2472	1.17823	0.219526	5.36717	8e-08	2.18e-06	ENSG00000272196	HIST2H2AA4
ENSG00000222414.1	1.02513	1.17792	0.434874	2.70864	0.00675594	0.0271003	ENSG00000222414	RNU2-59P															ENSG00000222414.1	1.02513	1.17792	0.434874	2.70864	0.00675594	0.0271003	ENSG00000222414	RNU2-59P
ENSG00000240454.1	0.478724	1.17776	0.376439	3.12868	0.00175591	0.00920275	ENSG00000240454	RPL39P26															ENSG00000240454.1	0.478724	1.17776	0.376439	3.12868	0.00175591	0.00920275	ENSG00000240454	RPL39P26
ENSG00000268649.3	30.0735	1.17769	0.212091	5.55273	2.81e-08	8.82e-07	ENSG00000268649	AL132655.2															ENSG00000268649.3	30.0735	1.17769	0.212091	5.55273	2.81e-08	8.82e-07	ENSG00000268649	AL132655.2
ENSG00000222808.1	7.98724	1.17721	0.195663	6.01651	1.78e-09	8.23e-08	ENSG00000222808	RNU4-47P															ENSG00000222808.1	7.98724	1.17721	0.195663	6.01651	1.78e-09	8.23e-08	ENSG00000222808	RNU4-47P
ENSG00000258921.1	0.354386	1.17675	0.4393	2.6787	0.00739083	0.0290524	ENSG00000258921	AC009779.5															ENSG00000258921.1	0.354386	1.17675	0.4393	2.6787	0.00739083	0.0290524	ENSG00000258921	AC009779.5
ENSG00000225383.5	19.1353	1.17534	0.258636	4.54439	5.51e-06	7.74e-05	ENSG00000225383	SFTA1P															ENSG00000225383.5	19.1353	1.17534	0.258636	4.54439	5.51e-06	7.74e-05	ENSG00000225383	SFTA1P
ENSG00000206595.1	3.41186	1.17465	0.230679	5.09217	3.54e-07	7.66e-06	ENSG00000206595	RNU6-877P															ENSG00000206595.1	3.41186	1.17465	0.230679	5.09217	3.54e-07	7.66e-06	ENSG00000206595	RNU6-877P
ENSG00000234597.1	0.500867	1.17446	0.442959	2.65139	0.00801607	0.0309715	ENSG00000234597	AC010096.1															ENSG00000234597.1	0.500867	1.17446	0.442959	2.65139	0.00801607	0.0309715	ENSG00000234597	AC010096.1
ENSG00000281776.1	0.579793	1.17389	0.432697	2.71297	0.00666836	0.0268227	ENSG00000281776																ENSG00000281776.1	0.579793	1.17389	0.432697	2.71297	0.00666836	0.0268227	ENSG00000281776
ENSG00000243658.1	1.14161	1.17281	0.355506	3.29899	0.000970317	0.00572314	ENSG00000243658	MTND5P16															ENSG00000243658.1	1.14161	1.17281	0.355506	3.29899	0.000970317	0.00572314	ENSG00000243658	MTND5P16
ENSG00000251370.1	0.751902	1.17222	0.401885	2.91681	0.00353627	0.0161949	ENSG00000251370	SEMA5A-AS1															ENSG00000251370.1	0.751902	1.17222	0.401885	2.91681	0.00353627	0.0161949	ENSG00000251370	SEMA5A-AS1
ENSG00000233705.5	10.7205	1.17166	0.270453	4.33223	1.48e-05	0.000177145	ENSG00000233705	SLC26A4-AS1															ENSG00000233705.5	10.7205	1.17166	0.270453	4.33223	1.48e-05	0.000177145	ENSG00000233705	SLC26A4-AS1
ENSG00000238420.1	3.76747	1.1715	0.250543	4.67585	2.93e-06	4.57e-05	ENSG00000238420	RNU6-437P															ENSG00000238420.1	3.76747	1.1715	0.250543	4.67585	2.93e-06	4.57e-05	ENSG00000238420	RNU6-437P
ENSG00000211753.3	189.648	1.17128	0.224644	5.21394	1.85e-07	4.43e-06	ENSG00000211753	TRBV28															ENSG00000211753.3	189.648	1.17128	0.224644	5.21394	1.85e-07	4.43e-06	ENSG00000211753	TRBV28
ENSG00000276104.1	105.003	1.17105	0.232596	5.03471	4.79e-07	9.89e-06	ENSG00000276104																ENSG00000276104.1	105.003	1.17105	0.232596	5.03471	4.79e-07	9.89e-06	ENSG00000276104
ENSG00000235304.1	2.39344	1.17055	0.324359	3.60879	0.000307625	0.00223601	ENSG00000235304	LINC01281															ENSG00000235304.1	2.39344	1.17055	0.324359	3.60879	0.000307625	0.00223601	ENSG00000235304	LINC01281
ENSG00000253911.1	2.2237	1.17048	0.229476	5.10067	3.38e-07	7.37e-06	ENSG00000253911	AP003467.1															ENSG00000253911.1	2.2237	1.17048	0.229476	5.10067	3.38e-07	7.37e-06	ENSG00000253911	AP003467.1
ENSG00000101443.16	95868.2	1.17016	0.176962	6.6125	3.78e-11	2.94e-09	ENSG00000101443	WFDC2															ENSG00000101443.16	95868.2	1.17016	0.176962	6.6125	3.78e-11	2.94e-09	ENSG00000101443	WFDC2
ENSG00000239627.3	0.582877	1.17006	0.439672	2.66122	0.00778579	0.0302797	ENSG00000239627	RPL12P20															ENSG00000239627.3	0.582877	1.17006	0.439672	2.66122	0.00778579	0.0302797	ENSG00000239627	RPL12P20
ENSG00000235505.6	79.6964	1.16994	0.150371	7.78038	7.23e-15	1.68e-12	ENSG00000235505	AP002004.1															ENSG00000235505.6	79.6964	1.16994	0.150371	7.78038	7.23e-15	1.68e-12	ENSG00000235505	AP002004.1
ENSG00000276171.1	185.761	1.16962	0.201994	5.7904	7.02e-09	2.67e-07	ENSG00000276171																ENSG00000276171.1	185.761	1.16962	0.201994	5.7904	7.02e-09	2.67e-07	ENSG00000276171
ENSG00000238795.1	43.2975	1.16955	0.171079	6.83631	8.13e-12	7.97e-10	ENSG00000238795	SCARNA12															ENSG00000238795.1	43.2975	1.16955	0.171079	6.83631	8.13e-12	7.97e-10	ENSG00000238795	SCARNA12
ENSG00000206932.1	10.5089	1.16876	0.190955	6.1206	9.32e-10	4.71e-08	ENSG00000206932	RNU6-4P															ENSG00000206932.1	10.5089	1.16876	0.190955	6.1206	9.32e-10	4.71e-08	ENSG00000206932	RNU6-4P
ENSG00000269729.1	2.04191	1.16858	0.34806	3.35742	0.000786742	0.00482583	ENSG00000269729	AC006262.2															ENSG00000269729.1	2.04191	1.16858	0.34806	3.35742	0.000786742	0.00482583	ENSG00000269729	AC006262.2
ENSG00000255289.1	0.436167	1.168	0.44116	2.64757	0.00810732	0.0312439	ENSG00000255289	AC068389.3															ENSG00000255289.1	0.436167	1.168	0.44116	2.64757	0.00810732	0.0312439	ENSG00000255289	AC068389.3
ENSG00000263626.1	0.341536	1.16783	0.42006	2.78014	0.00543351	0.022747	ENSG00000263626																ENSG00000263626.1	0.341536	1.16783	0.42006	2.78014	0.00543351	0.022747	ENSG00000263626
ENSG00000259471.1	9.36891	1.16759	0.328037	3.55933	0.000371804	0.0026095	ENSG00000259471	LINC01169															ENSG00000259471.1	9.36891	1.16759	0.328037	3.55933	0.000371804	0.0026095	ENSG00000259471	LINC01169
ENSG00000211659.2	1314.79	1.16715	0.392562	2.97317	0.00294745	0.0139667	ENSG00000211659	IGLV3-25															ENSG00000211659.2	1314.79	1.16715	0.392562	2.97317	0.00294745	0.0139667	ENSG00000211659	IGLV3-25
ENSG00000230500.1	2.33741	1.16697	0.411117	2.83854	0.00453207	0.0197191	ENSG00000230500	MKX-AS1															ENSG00000230500.1	2.33741	1.16697	0.411117	2.83854	0.00453207	0.0197191	ENSG00000230500	MKX-AS1
ENSG00000253364.1	4.42162	1.16683	0.378488	3.08287	0.00205018	0.0104427	ENSG00000253364	AL928742.1															ENSG00000253364.1	4.42162	1.16683	0.378488	3.08287	0.00205018	0.0104427	ENSG00000253364	AL928742.1
ENSG00000277991.3	2.42561	1.16674	0.178584	6.53328	6.43e-11	4.61e-09	ENSG00000277991	FP236241.1															ENSG00000277991.3	2.42561	1.16674	0.178584	6.53328	6.43e-11	4.61e-09	ENSG00000277991	FP236241.1
ENSG00000255358.1	14.3049	1.16654	0.165601	7.04426	1.86e-12	2.29e-10	ENSG00000255358	AC019227.1															ENSG00000255358.1	14.3049	1.16654	0.165601	7.04426	1.86e-12	2.29e-10	ENSG00000255358	AC019227.1
ENSG00000263331.1	1.7019	1.16637	0.435984	2.67526	0.00746708	0.0292865	ENSG00000263331	AC008551.1															ENSG00000263331.1	1.7019	1.16637	0.435984	2.67526	0.00746708	0.0292865	ENSG00000263331	AC008551.1
ENSG00000249678.1	2.20846	1.16619	0.303632	3.8408	0.000122632	0.00104127	ENSG00000249678	AC097716.1															ENSG00000249678.1	2.20846	1.16619	0.303632	3.8408	0.000122632	0.00104127	ENSG00000249678	AC097716.1
ENSG00000252220.1	1.02125	1.16544	0.340556	3.42218	0.000621219	0.00398023	ENSG00000252220	RNU6-977P															ENSG00000252220.1	1.02125	1.16544	0.340556	3.42218	0.000621219	0.00398023	ENSG00000252220	RNU6-977P
ENSG00000207507.1	11.5785	1.16533	0.172583	6.75229	1.46e-11	1.31e-09	ENSG00000207507	RNU6-9															ENSG00000207507.1	11.5785	1.16533	0.172583	6.75229	1.46e-11	1.31e-09	ENSG00000207507	RNU6-9
ENSG00000201104.1	1.99553	1.16528	0.276399	4.21596	2.49e-05	0.000273929	ENSG00000201104	RNU6-11P															ENSG00000201104.1	1.99553	1.16528	0.276399	4.21596	2.49e-05	0.000273929	ENSG00000201104	RNU6-11P
ENSG00000261025.1	0.569694	1.16507	0.417942	2.78764	0.00530935	0.0223441	ENSG00000261025	AL445471.2															ENSG00000261025.1	0.569694	1.16507	0.417942	2.78764	0.00530935	0.0223441	ENSG00000261025	AL445471.2
ENSG00000235122.3	1.03994	1.165	0.43349	2.6875	0.00719889	0.0284674	ENSG00000235122	AL121974.1															ENSG00000235122.3	1.03994	1.165	0.43349	2.6875	0.00719889	0.0284674	ENSG00000235122	AL121974.1
ENSG00000228742.8	29.4555	1.16482	0.433935	2.68431	0.00726795	0.0286934	ENSG00000228742	LINC02577															ENSG00000228742.8	29.4555	1.16482	0.433935	2.68431	0.00726795	0.0286934	ENSG00000228742	LINC02577
ENSG00000243531.1	21.4605	1.16437	0.37923	3.07036	0.00213801	0.0107971	ENSG00000243531	AC079804.2															ENSG00000243531.1	21.4605	1.16437	0.37923	3.07036	0.00213801	0.0107971	ENSG00000243531	AC079804.2
ENSG00000276980.1	883.631	1.16361	0.283987	4.09741	4.18e-05	0.000421022	ENSG00000276980	AC008760.2															ENSG00000276980.1	883.631	1.16361	0.283987	4.09741	4.18e-05	0.000421022	ENSG00000276980	AC008760.2
ENSG00000241818.1	1.53991	1.16353	0.293463	3.96483	7.34e-05	0.000679863	ENSG00000241818	AC123768.1															ENSG00000241818.1	1.53991	1.16353	0.293463	3.96483	7.34e-05	0.000679863	ENSG00000241818	AC123768.1
ENSG00000239659.2	0.455603	1.16305	0.361317	3.21892	0.00128673	0.00720374	ENSG00000239659	RPL9P31															ENSG00000239659.2	0.455603	1.16305	0.361317	3.21892	0.00128673	0.00720374	ENSG00000239659	RPL9P31
ENSG00000100097.10	17825.7	1.16288	0.14781	7.86741	3.62e-15	9.5e-13	ENSG00000100097	LGALS1															ENSG00000100097.10	17825.7	1.16288	0.14781	7.86741	3.62e-15	9.5e-13	ENSG00000100097	LGALS1
ENSG00000263627.1	11.2095	1.16285	0.183297	6.34409	2.24e-10	1.38e-08	ENSG00000263627	PPP4R1-AS1															ENSG00000263627.1	11.2095	1.16285	0.183297	6.34409	2.24e-10	1.38e-08	ENSG00000263627	PPP4R1-AS1
ENSG00000270160.1	1.5633	1.16263	0.304088	3.82334	0.000131654	0.00110639	ENSG00000270160																ENSG00000270160.1	1.5633	1.16263	0.304088	3.82334	0.000131654	0.00110639	ENSG00000270160
ENSG00000106004.4	357.845	1.16242	0.315075	3.68935	0.00022483	0.0017221	ENSG00000106004	HOXA5															ENSG00000106004.4	357.845	1.16242	0.315075	3.68935	0.00022483	0.0017221	ENSG00000106004	HOXA5
ENSG00000205871.5	315.73	1.16211	0.175463	6.62307	3.52e-11	2.78e-09	ENSG00000205871	RPS3AP47															ENSG00000205871.5	315.73	1.16211	0.175463	6.62307	3.52e-11	2.78e-09	ENSG00000205871	RPS3AP47
ENSG00000200527.1	0.70769	1.16202	0.373183	3.11381	0.00184688	0.00959982	ENSG00000200527	RNA5SP457															ENSG00000200527.1	0.70769	1.16202	0.373183	3.11381	0.00184688	0.00959982	ENSG00000200527	RNA5SP457
ENSG00000227097.5	7158.75	1.16184	0.210249	5.52603	3.28e-08	1e-06	ENSG00000227097	RPS28P7															ENSG00000227097.5	7158.75	1.16184	0.210249	5.52603	3.28e-08	1e-06	ENSG00000227097	RPS28P7
ENSG00000251171.1	1.36888	1.16165	0.318356	3.64892	0.000263348	0.00196745	ENSG00000251171	AC096741.1															ENSG00000251171.1	1.36888	1.16165	0.318356	3.64892	0.000263348	0.00196745	ENSG00000251171	AC096741.1
ENSG00000253773.2	42.3947	1.1615	0.178654	6.50142	7.96e-11	5.56e-09	ENSG00000253773	C8orf37-AS1															ENSG00000253773.2	42.3947	1.1615	0.178654	6.50142	7.96e-11	5.56e-09	ENSG00000253773	C8orf37-AS1
ENSG00000164405.9	8871.99	1.1615	0.126807	9.15957	5.21e-20	6.99e-17	ENSG00000164405	UQCRQ															ENSG00000164405.9	8871.99	1.1615	0.126807	9.15957	5.21e-20	6.99e-17	ENSG00000164405	UQCRQ
ENSG00000222339.1	5.14936	1.16141	0.208886	5.56004	2.7e-08	8.5e-07	ENSG00000222339																ENSG00000222339.1	5.14936	1.16141	0.208886	5.56004	2.7e-08	8.5e-07	ENSG00000222339
ENSG00000147647.11	20.3082	1.16121	0.293577	3.9554	7.64e-05	0.000702021	ENSG00000147647	DPYS															ENSG00000147647.11	20.3082	1.16121	0.293577	3.9554	7.64e-05	0.000702021	ENSG00000147647	DPYS
ENSG00000265139.1	3.33816	1.16118	0.213985	5.42644	5.75e-08	1.64e-06	ENSG00000265139	AC005899.3															ENSG00000265139.1	3.33816	1.16118	0.213985	5.42644	5.75e-08	1.64e-06	ENSG00000265139	AC005899.3
ENSG00000271977.1	15.1444	1.16107	0.346452	3.35131	0.000804292	0.00491075	ENSG00000271977	AC226119.2															ENSG00000271977.1	15.1444	1.16107	0.346452	3.35131	0.000804292	0.00491075	ENSG00000271977	AC226119.2
ENSG00000206892.1	2.64618	1.16056	0.214229	5.41738	6.05e-08	1.71e-06	ENSG00000206892	RNU6-42P															ENSG00000206892.1	2.64618	1.16056	0.214229	5.41738	6.05e-08	1.71e-06	ENSG00000206892	RNU6-42P
ENSG00000260854.1	0.384936	1.16054	0.394597	2.94108	0.00327072	0.0151994	ENSG00000260854	LINC02184															ENSG00000260854.1	0.384936	1.16054	0.394597	2.94108	0.00327072	0.0151994	ENSG00000260854	LINC02184
ENSG00000252594.1	0.298544	1.16022	0.430668	2.694	0.00706006	0.028029	ENSG00000252594	RNU6-656P															ENSG00000252594.1	0.298544	1.16022	0.430668	2.694	0.00706006	0.028029	ENSG00000252594	RNU6-656P
ENSG00000249256.2	3.91643	1.16008	0.191358	6.06236	1.34e-09	6.45e-08	ENSG00000249256	ATP5MGP3															ENSG00000249256.2	3.91643	1.16008	0.191358	6.06236	1.34e-09	6.45e-08	ENSG00000249256	ATP5MGP3
ENSG00000264306.1	0.33582	1.15982	0.407926	2.8432	0.00446627	0.0195036	ENSG00000264306																ENSG00000264306.1	0.33582	1.15982	0.407926	2.8432	0.00446627	0.0195036	ENSG00000264306
ENSG00000205755.9	3.0852	1.15967	0.274591	4.22328	2.41e-05	0.000266304	ENSG00000205755	CRLF2															ENSG00000205755.9	3.0852	1.15967	0.274591	4.22328	2.41e-05	0.000266304	ENSG00000205755	CRLF2
ENSG00000106588.9	2549.02	1.15954	0.120856	9.59441	8.44e-22	1.86e-18	ENSG00000106588	PSMA2															ENSG00000106588.9	2549.02	1.15954	0.120856	9.59441	8.44e-22	1.86e-18	ENSG00000106588	PSMA2
ENSG00000203396.3	0.851898	1.15854	0.384585	3.01244	0.00259153	0.0125932	ENSG00000203396	AL512646.1															ENSG00000203396.3	0.851898	1.15854	0.384585	3.01244	0.00259153	0.0125932	ENSG00000203396	AL512646.1
ENSG00000273754.1	3.49502	1.15822	0.235503	4.91809	8.74e-07	1.65e-05	ENSG00000273754																ENSG00000273754.1	3.49502	1.15822	0.235503	4.91809	8.74e-07	1.65e-05	ENSG00000273754
ENSG00000256379.1	1.29695	1.15817	0.364574	3.17677	0.00148923	0.00807211	ENSG00000256379	TRAV8-5															ENSG00000256379.1	1.29695	1.15817	0.364574	3.17677	0.00148923	0.00807211	ENSG00000256379	TRAV8-5
ENSG00000224822.1	17.1443	1.15791	0.215499	5.37317	7.74e-08	2.11e-06	ENSG00000224822	THRB-IT1															ENSG00000224822.1	17.1443	1.15791	0.215499	5.37317	7.74e-08	2.11e-06	ENSG00000224822	THRB-IT1
ENSG00000274209.3	122	1.15784	0.31261	3.7038	0.000212392	0.00164163	ENSG00000274209	ANTXRL															ENSG00000274209.3	122	1.15784	0.31261	3.7038	0.000212392	0.00164163	ENSG00000274209	ANTXRL
ENSG00000256103.2	13.224	1.15778	0.149571	7.74065	9.89e-15	2.24e-12	ENSG00000256103	ATP5MFP5															ENSG00000256103.2	13.224	1.15778	0.149571	7.74065	9.89e-15	2.24e-12	ENSG00000256103	ATP5MFP5
ENSG00000266696.1	4.79074	1.15777	0.228857	5.05892	4.22e-07	8.88e-06	ENSG00000266696	AC044840.1															ENSG00000266696.1	4.79074	1.15777	0.228857	5.05892	4.22e-07	8.88e-06	ENSG00000266696	AC044840.1
ENSG00000265565.1	0.38095	1.15736	0.468707	2.46926	0.0135394	0.0470848	ENSG00000265565	MIR3143															ENSG00000265565.1	0.38095	1.15736	0.468707	2.46926	0.0135394	0.0470848	ENSG00000265565	MIR3143
ENSG00000164919.9	9468.71	1.15735	0.123884	9.3422	9.44e-21	1.59e-17	ENSG00000164919	COX6C															ENSG00000164919.9	9468.71	1.15735	0.123884	9.3422	9.44e-21	1.59e-17	ENSG00000164919	COX6C
ENSG00000179363.6	19.1599	1.15674	0.258736	4.47072	7.8e-06	0.000103677	ENSG00000179363	TMEM31															ENSG00000179363.6	19.1599	1.15674	0.258736	4.47072	7.8e-06	0.000103677	ENSG00000179363	TMEM31
ENSG00000225231.1	3.59892	1.15656	0.432235	2.67576	0.0074559	0.0292574	ENSG00000225231	LINC02470															ENSG00000225231.1	3.59892	1.15656	0.432235	2.67576	0.0074559	0.0292574	ENSG00000225231	LINC02470
ENSG00000239528.1	44.5367	1.15644	0.240477	4.80894	1.52e-06	2.61e-05	ENSG00000239528	RPS14P8															ENSG00000239528.1	44.5367	1.15644	0.240477	4.80894	1.52e-06	2.61e-05	ENSG00000239528	RPS14P8
ENSG00000200394.1	3.02346	1.15508	0.231369	4.99239	5.96e-07	1.19e-05	ENSG00000200394	SNORA38B															ENSG00000200394.1	3.02346	1.15508	0.231369	4.99239	5.96e-07	1.19e-05	ENSG00000200394	SNORA38B
ENSG00000277568.1	3.72674	1.15429	0.195652	5.89974	3.64e-09	1.52e-07	ENSG00000277568	RF02271															ENSG00000277568.1	3.72674	1.15429	0.195652	5.89974	3.64e-09	1.52e-07	ENSG00000277568	RF02271
ENSG00000238391.1	1.73804	1.15387	0.277895	4.15216	3.29e-05	0.000345456	ENSG00000238391	RNA5SP233															ENSG00000238391.1	1.73804	1.15387	0.277895	4.15216	3.29e-05	0.000345456	ENSG00000238391	RNA5SP233
ENSG00000240231.1	50.5093	1.15352	0.165699	6.96155	3.37e-12	3.76e-10	ENSG00000240231	RPS27P29															ENSG00000240231.1	50.5093	1.15352	0.165699	6.96155	3.37e-12	3.76e-10	ENSG00000240231	RPS27P29
ENSG00000270694.1	0.271491	1.15344	0.444242	2.59643	0.0094199	0.0351903	ENSG00000270694	AC211469.2															ENSG00000270694.1	0.271491	1.15344	0.444242	2.59643	0.0094199	0.0351903	ENSG00000270694	AC211469.2
ENSG00000260479.1	0.717711	1.15311	0.358853	3.21333	0.00131208	0.00731406	ENSG00000260479	AC009145.1															ENSG00000260479.1	0.717711	1.15311	0.358853	3.21333	0.00131208	0.00731406	ENSG00000260479	AC009145.1
ENSG00000226899.1	6.2753	1.15295	0.187445	6.15088	7.71e-10	4e-08	ENSG00000226899	AL731577.1															ENSG00000226899.1	6.2753	1.15295	0.187445	6.15088	7.71e-10	4e-08	ENSG00000226899	AL731577.1
ENSG00000207334.1	0.676498	1.15284	0.346963	3.32265	0.000891655	0.00534147	ENSG00000207334	RNU6-12P															ENSG00000207334.1	0.676498	1.15284	0.346963	3.32265	0.000891655	0.00534147	ENSG00000207334	RNU6-12P
ENSG00000206833.1	0.519071	1.15281	0.404166	2.85232	0.00434019	0.0190724	ENSG00000206833	RNU6-20P															ENSG00000206833.1	0.519071	1.15281	0.404166	2.85232	0.00434019	0.0190724	ENSG00000206833	RNU6-20P
ENSG00000277437.1	5.26053	1.15246	0.286078	4.02846	5.61e-05	0.000541019	ENSG00000277437	MIR3687-1															ENSG00000277437.1	5.26053	1.15246	0.286078	4.02846	5.61e-05	0.000541019	ENSG00000277437	MIR3687-1
ENSG00000237074.1	0.994644	1.15233	0.353125	3.26324	0.00110145	0.00635928	ENSG00000237074	AL596218.1															ENSG00000237074.1	0.994644	1.15233	0.353125	3.26324	0.00110145	0.00635928	ENSG00000237074	AL596218.1
ENSG00000253005.1	0.929051	1.15231	0.360572	3.19577	0.00139458	0.00767592	ENSG00000253005	RNU6-176P															ENSG00000253005.1	0.929051	1.15231	0.360572	3.19577	0.00139458	0.00767592	ENSG00000253005	RNU6-176P
ENSG00000274719.1	7.64753	1.15184	0.424118	2.71585	0.00661065	0.026645	ENSG00000274719	AC012653.2															ENSG00000274719.1	7.64753	1.15184	0.424118	2.71585	0.00661065	0.026645	ENSG00000274719	AC012653.2
ENSG00000225298.4	27.6288	1.15121	0.247231	4.65642	3.22e-06	4.93e-05	ENSG00000225298	LINC00113															ENSG00000225298.4	27.6288	1.15121	0.247231	4.65642	3.22e-06	4.93e-05	ENSG00000225298	LINC00113
ENSG00000175718.9	0.437383	1.15109	0.428872	2.68401	0.00727459	0.0287172	ENSG00000175718	RBMXL3															ENSG00000175718.9	0.437383	1.15109	0.428872	2.68401	0.00727459	0.0287172	ENSG00000175718	RBMXL3
ENSG00000232721.2	10.604	1.15085	0.299717	3.83977	0.00012315	0.0010447	ENSG00000232721	AC239800.2															ENSG00000232721.2	10.604	1.15085	0.299717	3.83977	0.00012315	0.0010447	ENSG00000232721	AC239800.2
ENSG00000258609.2	8.90067	1.15082	0.381419	3.0172	0.00255124	0.0124426	ENSG00000258609	LINC-ROR															ENSG00000258609.2	8.90067	1.15082	0.381419	3.0172	0.00255124	0.0124426	ENSG00000258609	LINC-ROR
ENSG00000253017.1	1.50703	1.15072	0.27864	4.12978	3.63e-05	0.000374306	ENSG00000253017																ENSG00000253017.1	1.50703	1.15072	0.27864	4.12978	3.63e-05	0.000374306	ENSG00000253017
ENSG00000248234.1	0.651547	1.15024	0.332148	3.46303	0.000534131	0.00351594	ENSG00000248234	AC091839.1															ENSG00000248234.1	0.651547	1.15024	0.332148	3.46303	0.000534131	0.00351594	ENSG00000248234	AC091839.1
ENSG00000125735.9	344.14	1.1502	0.243189	4.72965	2.25e-06	3.65e-05	ENSG00000125735	TNFSF14															ENSG00000125735.9	344.14	1.1502	0.243189	4.72965	2.25e-06	3.65e-05	ENSG00000125735	TNFSF14
ENSG00000275569.1	10.64	1.15017	0.209014	5.50285	3.74e-08	1.13e-06	ENSG00000275569	AL355073.2															ENSG00000275569.1	10.64	1.15017	0.209014	5.50285	3.74e-08	1.13e-06	ENSG00000275569	AL355073.2
ENSG00000267561.2	1.19911	1.14992	0.297094	3.87057	0.00010858	0.000941622	ENSG00000267561	AC093155.3															ENSG00000267561.2	1.19911	1.14992	0.297094	3.87057	0.00010858	0.000941622	ENSG00000267561	AC093155.3
ENSG00000243426.3	0.505845	1.14969	0.400508	2.87059	0.00409712	0.0182117	ENSG00000243426	RN7SL454P															ENSG00000243426.3	0.505845	1.14969	0.400508	2.87059	0.00409712	0.0182117	ENSG00000243426	RN7SL454P
ENSG00000273319.1	69.9427	1.14965	0.171249	6.71331	1.9e-11	1.65e-09	ENSG00000273319	AC058791.1															ENSG00000273319.1	69.9427	1.14965	0.171249	6.71331	1.9e-11	1.65e-09	ENSG00000273319	AC058791.1
ENSG00000266222.1	1.02592	1.14959	0.399991	2.87405	0.0040524	0.0180651	ENSG00000266222	AC036222.2															ENSG00000266222.1	1.02592	1.14959	0.399991	2.87405	0.0040524	0.0180651	ENSG00000266222	AC036222.2
ENSG00000249690.1	1.5221	1.14919	0.306212	3.75293	0.000174777	0.00139687	ENSG00000249690	AC110813.1															ENSG00000249690.1	1.5221	1.14919	0.306212	3.75293	0.000174777	0.00139687	ENSG00000249690	AC110813.1
ENSG00000200170.1	57.6167	1.14901	0.143428	8.01103	1.14e-15	3.74e-13	ENSG00000200170	RF00019															ENSG00000200170.1	57.6167	1.14901	0.143428	8.01103	1.14e-15	3.74e-13	ENSG00000200170	RF00019
ENSG00000225761.1	10.7078	1.14829	0.193062	5.94775	2.72e-09	1.18e-07	ENSG00000225761	AL596247.1															ENSG00000225761.1	10.7078	1.14829	0.193062	5.94775	2.72e-09	1.18e-07	ENSG00000225761	AL596247.1
ENSG00000257065.1	0.420255	1.14779	0.40383	2.84226	0.00447953	0.0195424	ENSG00000257065	AL049844.1															ENSG00000257065.1	0.420255	1.14779	0.40383	2.84226	0.00447953	0.0195424	ENSG00000257065	AL049844.1
ENSG00000271304.1	1.07668	1.14774	0.34107	3.36511	0.000765141	0.00471978	ENSG00000271304	DPRXP2															ENSG00000271304.1	1.07668	1.14774	0.34107	3.36511	0.000765141	0.00471978	ENSG00000271304	DPRXP2
ENSG00000278557.1	2.4358	1.14764	0.261554	4.38779	1.15e-05	0.00014331	ENSG00000278557																ENSG00000278557.1	2.4358	1.14764	0.261554	4.38779	1.15e-05	0.00014331	ENSG00000278557
ENSG00000280800.1	378.348	1.14741	0.29324	3.91286	9.12e-05	0.000812698	ENSG00000280800	FP671120.3															ENSG00000280800.1	378.348	1.14741	0.29324	3.91286	9.12e-05	0.000812698	ENSG00000280800	FP671120.3
ENSG00000205022.8	1.15249	1.14738	0.433487	2.64685	0.00812457	0.0313027	ENSG00000205022	PABPN1L															ENSG00000205022.8	1.15249	1.14738	0.433487	2.64685	0.00812457	0.0313027	ENSG00000205022	PABPN1L
ENSG00000204632.10	139.176	1.14683	0.229651	4.9938	5.92e-07	1.19e-05	ENSG00000204632	HLA-G															ENSG00000204632.10	139.176	1.14683	0.229651	4.9938	5.92e-07	1.19e-05	ENSG00000204632	HLA-G
ENSG00000200388.1	3.97333	1.14682	0.183314	6.25603	3.95e-10	2.25e-08	ENSG00000200388	RNU6-618P															ENSG00000200388.1	3.97333	1.14682	0.183314	6.25603	3.95e-10	2.25e-08	ENSG00000200388	RNU6-618P
ENSG00000200164.1	8.58547	1.14674	0.195544	5.86434	4.51e-09	1.82e-07	ENSG00000200164	RF00019															ENSG00000200164.1	8.58547	1.14674	0.195544	5.86434	4.51e-09	1.82e-07	ENSG00000200164	RF00019
ENSG00000162840.4	19.8031	1.14666	0.187939	6.10126	1.05e-09	5.22e-08	ENSG00000162840	MT2P1															ENSG00000162840.4	19.8031	1.14666	0.187939	6.10126	1.05e-09	5.22e-08	ENSG00000162840	MT2P1
ENSG00000164825.3	2925.47	1.14658	0.293994	3.9	9.62e-05	0.000849969	ENSG00000164825	DEFB1															ENSG00000164825.3	2925.47	1.14658	0.293994	3.9	9.62e-05	0.000849969	ENSG00000164825	DEFB1
ENSG00000264275.1	1.83375	1.14582	0.245547	4.66639	3.07e-06	4.74e-05	ENSG00000264275	RN7SL753P															ENSG00000264275.1	1.83375	1.14582	0.245547	4.66639	3.07e-06	4.74e-05	ENSG00000264275	RN7SL753P
ENSG00000224373.3	1206.59	1.1455	0.402469	2.84618	0.00442467	0.0193563	ENSG00000224373	IGHV4-59															ENSG00000224373.3	1206.59	1.1455	0.402469	2.84618	0.00442467	0.0193563	ENSG00000224373	IGHV4-59
ENSG00000231651.1	27.9026	1.14539	0.222084	5.15748	2.5e-07	5.69e-06	ENSG00000231651	DLG3-AS1															ENSG00000231651.1	27.9026	1.14539	0.222084	5.15748	2.5e-07	5.69e-06	ENSG00000231651	DLG3-AS1
ENSG00000277798.1	0.265093	1.14515	0.462637	2.47527	0.0133136	0.046452	ENSG00000277798																ENSG00000277798.1	0.265093	1.14515	0.462637	2.47527	0.0133136	0.046452	ENSG00000277798
ENSG00000166426.7	7226.71	1.14382	0.335431	3.41	0.00064962	0.00413047	ENSG00000166426	CRABP1															ENSG00000166426.7	7226.71	1.14382	0.335431	3.41	0.00064962	0.00413047	ENSG00000166426	CRABP1
ENSG00000274591.1	8.13222	1.14368	0.224212	5.10087	3.38e-07	7.37e-06	ENSG00000274591	AC025031.3															ENSG00000274591.1	8.13222	1.14368	0.224212	5.10087	3.38e-07	7.37e-06	ENSG00000274591	AC025031.3
ENSG00000265530.1	0.870898	1.14293	0.356982	3.20164	0.00136648	0.00755241	ENSG00000265530																ENSG00000265530.1	0.870898	1.14293	0.356982	3.20164	0.00136648	0.00755241	ENSG00000265530
ENSG00000234907.1	0.784891	1.1426	0.296139	3.85833	0.000114163	0.000980023	ENSG00000234907	AL593851.1															ENSG00000234907.1	0.784891	1.1426	0.296139	3.85833	0.000114163	0.000980023	ENSG00000234907	AL593851.1
ENSG00000265494.1	0.724019	1.14247	0.397429	2.87465	0.00404481	0.0180427	ENSG00000265494	AC005304.2															ENSG00000265494.1	0.724019	1.14247	0.397429	2.87465	0.00404481	0.0180427	ENSG00000265494	AC005304.2
ENSG00000267175.4	1.76092	1.14239	0.275339	4.14902	3.34e-05	0.000349141	ENSG00000267175	AC105094.2															ENSG00000267175.4	1.76092	1.14239	0.275339	4.14902	3.34e-05	0.000349141	ENSG00000267175	AC105094.2
ENSG00000216616.1	1.70616	1.14061	0.260279	4.38226	1.17e-05	0.000146257	ENSG00000216616	AL356421.1															ENSG00000216616.1	1.70616	1.14061	0.260279	4.38226	1.17e-05	0.000146257	ENSG00000216616	AL356421.1
ENSG00000120937.8	4.49104	1.14039	0.355228	3.21029	0.001326	0.00737493	ENSG00000120937	NPPB															ENSG00000120937.8	4.49104	1.14039	0.355228	3.21029	0.001326	0.00737493	ENSG00000120937	NPPB
ENSG00000270809.1	3.9269	1.13942	0.213577	5.33494	9.56e-08	2.53e-06	ENSG00000270809	CHCHD2P11															ENSG00000270809.1	3.9269	1.13942	0.213577	5.33494	9.56e-08	2.53e-06	ENSG00000270809	CHCHD2P11
ENSG00000265936.1	36.2019	1.13918	0.162592	7.00639	2.45e-12	2.84e-10	ENSG00000265936	AC091042.1															ENSG00000265936.1	36.2019	1.13918	0.162592	7.00639	2.45e-12	2.84e-10	ENSG00000265936	AC091042.1
ENSG00000233844.1	2.88569	1.13895	0.394289	2.88862	0.00386941	0.0174138	ENSG00000233844	KCNQ5-IT1															ENSG00000233844.1	2.88569	1.13895	0.394289	2.88862	0.00386941	0.0174138	ENSG00000233844	KCNQ5-IT1
ENSG00000272814.1	2.26339	1.13742	0.274345	4.14594	3.38e-05	0.00035283	ENSG00000272814	AC093732.2															ENSG00000272814.1	2.26339	1.13742	0.274345	4.14594	3.38e-05	0.00035283	ENSG00000272814	AC093732.2
ENSG00000202517.1	0.486827	1.13673	0.407755	2.78778	0.00530698	0.0223414	ENSG00000202517	RF00264															ENSG00000202517.1	0.486827	1.13673	0.407755	2.78778	0.00530698	0.0223414	ENSG00000202517	RF00264
ENSG00000232373.2	1.61402	1.13635	0.281386	4.0384	5.38e-05	0.00052296	ENSG00000232373	MTCYBP3															ENSG00000232373.2	1.61402	1.13635	0.281386	4.0384	5.38e-05	0.00052296	ENSG00000232373	MTCYBP3
ENSG00000207039.1	0.431801	1.13596	0.423402	2.68294	0.00729788	0.0287775	ENSG00000207039	RF00019															ENSG00000207039.1	0.431801	1.13596	0.423402	2.68294	0.00729788	0.0287775	ENSG00000207039	RF00019
ENSG00000188856.6	126.237	1.13558	0.237716	4.77706	1.78e-06	2.98e-05	ENSG00000188856	RPSAP47															ENSG00000188856.6	126.237	1.13558	0.237716	4.77706	1.78e-06	2.98e-05	ENSG00000188856	RPSAP47
ENSG00000264009.1	0.643705	1.13546	0.330261	3.43808	0.000585862	0.00379482	ENSG00000264009																ENSG00000264009.1	0.643705	1.13546	0.330261	3.43808	0.000585862	0.00379482	ENSG00000264009
ENSG00000278233.1	9.33344	1.13519	0.266064	4.26662	1.98e-05	0.00022753	ENSG00000278233	RNA5-8SN3															ENSG00000278233.1	9.33344	1.13519	0.266064	4.26662	1.98e-05	0.00022753	ENSG00000278233	RNA5-8SN3
ENSG00000260877.1	14.591	1.13433	0.325426	3.48567	0.000490899	0.00327509	ENSG00000260877	AP005233.2															ENSG00000260877.1	14.591	1.13433	0.325426	3.48567	0.000490899	0.00327509	ENSG00000260877	AP005233.2
ENSG00000201216.1	0.70616	1.13399	0.401365	2.82533	0.00472319	0.0204042	ENSG00000201216	RF00019															ENSG00000201216.1	0.70616	1.13399	0.401365	2.82533	0.00472319	0.0204042	ENSG00000201216	RF00019
ENSG00000272511.1	4.02015	1.13369	0.274244	4.13388	3.57e-05	0.000369163	ENSG00000272511																ENSG00000272511.1	4.02015	1.13369	0.274244	4.13388	3.57e-05	0.000369163	ENSG00000272511
ENSG00000277695.1	0.770878	1.13337	0.373643	3.03329	0.00241904	0.0119262	ENSG00000277695	AC097478.4															ENSG00000277695.1	0.770878	1.13337	0.373643	3.03329	0.00241904	0.0119262	ENSG00000277695	AC097478.4
ENSG00000266209.1	0.584867	1.1333	0.384036	2.95103	0.00316713	0.0148034	ENSG00000266209																ENSG00000266209.1	0.584867	1.1333	0.384036	2.95103	0.00316713	0.0148034	ENSG00000266209
ENSG00000223795.2	4.01071	1.13309	0.360518	3.14295	0.00167253	0.00885119	ENSG00000223795	AL669970.1															ENSG00000223795.2	4.01071	1.13309	0.360518	3.14295	0.00167253	0.00885119	ENSG00000223795	AL669970.1
ENSG00000224198.1	3.62326	1.13213	0.232322	4.87309	1.1e-06	1.99e-05	ENSG00000224198																ENSG00000224198.1	3.62326	1.13213	0.232322	4.87309	1.1e-06	1.99e-05	ENSG00000224198
ENSG00000244245.1	236.284	1.132	0.167136	6.77293	1.26e-11	1.17e-09	ENSG00000244245	AC133134.1															ENSG00000244245.1	236.284	1.132	0.167136	6.77293	1.26e-11	1.17e-09	ENSG00000244245	AC133134.1
ENSG00000270930.1	7.85811	1.13174	0.214605	5.27362	1.34e-07	3.35e-06	ENSG00000270930	GRAMD4P8															ENSG00000270930.1	7.85811	1.13174	0.214605	5.27362	1.34e-07	3.35e-06	ENSG00000270930	GRAMD4P8
ENSG00000271461.1	0.467419	1.13164	0.458376	2.46879	0.013557	0.0471322	ENSG00000271461	AL109809.4															ENSG00000271461.1	0.467419	1.13164	0.458376	2.46879	0.013557	0.0471322	ENSG00000271461	AL109809.4
ENSG00000260035.1	1.0665	1.13159	0.344399	3.2857	0.0010173	0.00595959	ENSG00000260035	AC051619.8															ENSG00000260035.1	1.0665	1.13159	0.344399	3.2857	0.0010173	0.00595959	ENSG00000260035	AC051619.8
ENSG00000110203.7	460.16	1.13097	0.266336	4.24642	2.17e-05	0.000244825	ENSG00000110203	FOLR3															ENSG00000110203.7	460.16	1.13097	0.266336	4.24642	2.17e-05	0.000244825	ENSG00000110203	FOLR3
ENSG00000228037.1	17.5542	1.13084	0.20153	5.61129	2.01e-08	6.59e-07	ENSG00000228037	AL139246.3															ENSG00000228037.1	17.5542	1.13084	0.20153	5.61129	2.01e-08	6.59e-07	ENSG00000228037	AL139246.3
ENSG00000264840.1	0.904966	1.13024	0.33456	3.37829	0.00072939	0.00454366	ENSG00000264840	RN7SL404P															ENSG00000264840.1	0.904966	1.13024	0.33456	3.37829	0.00072939	0.00454366	ENSG00000264840	RN7SL404P
ENSG00000233357.2	0.728429	1.13003	0.311362	3.62932	0.000284172	0.00209336	ENSG00000233357	RPL30P15															ENSG00000233357.2	0.728429	1.13003	0.311362	3.62932	0.000284172	0.00209336	ENSG00000233357	RPL30P15
ENSG00000211898.6	156.841	1.1296	0.337959	3.3424	0.000830559	0.00503994	ENSG00000211898	IGHD															ENSG00000211898.6	156.841	1.1296	0.337959	3.3424	0.000830559	0.00503994	ENSG00000211898	IGHD
ENSG00000274954.1	0.820521	1.12946	0.371849	3.0374	0.00238626	0.0117945	ENSG00000274954	AC090971.5															ENSG00000274954.1	0.820521	1.12946	0.371849	3.0374	0.00238626	0.0117945	ENSG00000274954	AC090971.5
ENSG00000250472.1	0.850782	1.12921	0.347563	3.24893	0.00115838	0.00661439	ENSG00000250472	TRIM36-IT1															ENSG00000250472.1	0.850782	1.12921	0.347563	3.24893	0.00115838	0.00661439	ENSG00000250472	TRIM36-IT1
ENSG00000225112.1	0.807035	1.12867	0.365336	3.0894	0.00200562	0.0102538	ENSG00000225112	AL157392.1															ENSG00000225112.1	0.807035	1.12867	0.365336	3.0894	0.00200562	0.0102538	ENSG00000225112	AL157392.1
ENSG00000248118.1	2.53415	1.12819	0.399616	2.8232	0.00475472	0.0205063	ENSG00000248118	LINC01019															ENSG00000248118.1	2.53415	1.12819	0.399616	2.8232	0.00475472	0.0205063	ENSG00000248118	LINC01019
ENSG00000272324.4	2.67721	1.12688	0.26003	4.33364	1.47e-05	0.000176189	ENSG00000272324	AC012629.2															ENSG00000272324.4	2.67721	1.12688	0.26003	4.33364	1.47e-05	0.000176189	ENSG00000272324	AC012629.2
ENSG00000115386.5	169.768	1.12685	0.399837	2.81826	0.00482843	0.0207457	ENSG00000115386	REG1A															ENSG00000115386.5	169.768	1.12685	0.399837	2.81826	0.00482843	0.0207457	ENSG00000115386	REG1A
ENSG00000236385.1	3.44103	1.12652	0.329075	3.42329	0.000618682	0.0039667	ENSG00000236385	AC026355.2															ENSG00000236385.1	3.44103	1.12652	0.329075	3.42329	0.000618682	0.0039667	ENSG00000236385	AC026355.2
ENSG00000168899.4	821.489	1.12599	0.12486	9.01801	1.92e-19	2.03e-16	ENSG00000168899	VAMP5															ENSG00000168899.4	821.489	1.12599	0.12486	9.01801	1.92e-19	2.03e-16	ENSG00000168899	VAMP5
ENSG00000253967.1	1.46998	1.12481	0.358511	3.13744	0.00170428	0.0089866	ENSG00000253967	AC022730.4															ENSG00000253967.1	1.46998	1.12481	0.358511	3.13744	0.00170428	0.0089866	ENSG00000253967	AC022730.4
ENSG00000267890.1	7.46389	1.12435	0.2698	4.16733	3.08e-05	0.000328053	ENSG00000267890	AC010624.2															ENSG00000267890.1	7.46389	1.12435	0.2698	4.16733	3.08e-05	0.000328053	ENSG00000267890	AC010624.2
ENSG00000231990.1	5.86008	1.12431	0.416741	2.69786	0.00697873	0.0277817	ENSG00000231990	AL442224.1															ENSG00000231990.1	5.86008	1.12431	0.416741	2.69786	0.00697873	0.0277817	ENSG00000231990	AL442224.1
ENSG00000223298.1	44.6599	1.12368	0.196989	5.70429	1.17e-08	4.12e-07	ENSG00000223298	RNY3P8															ENSG00000223298.1	44.6599	1.12368	0.196989	5.70429	1.17e-08	4.12e-07	ENSG00000223298	RNY3P8
ENSG00000201179.1	0.85618	1.12348	0.356114	3.15483	0.00160589	0.00857823	ENSG00000201179	RNU6-1322P															ENSG00000201179.1	0.85618	1.12348	0.356114	3.15483	0.00160589	0.00857823	ENSG00000201179	RNU6-1322P
ENSG00000080572.11	17.8917	1.12341	0.383928	2.92608	0.0034326	0.0157898	ENSG00000080572	PIH1D3															ENSG00000080572.11	17.8917	1.12341	0.383928	2.92608	0.0034326	0.0157898	ENSG00000080572	PIH1D3
ENSG00000232079.5	383.247	1.12248	0.311792	3.60008	0.000318125	0.00229766	ENSG00000232079	LINC01697															ENSG00000232079.5	383.247	1.12248	0.311792	3.60008	0.000318125	0.00229766	ENSG00000232079	LINC01697
ENSG00000167653.4	343.517	1.12242	0.316955	3.54125	0.000398235	0.00276167	ENSG00000167653	PSCA															ENSG00000167653.4	343.517	1.12242	0.316955	3.54125	0.000398235	0.00276167	ENSG00000167653	PSCA
ENSG00000265441.1	0.447818	1.12236	0.34855	3.22009	0.0012815	0.00718393	ENSG00000265441																ENSG00000265441.1	0.447818	1.12236	0.34855	3.22009	0.0012815	0.00718393	ENSG00000265441
ENSG00000216642.1	1.51213	1.12168	0.240836	4.65743	3.2e-06	4.91e-05	ENSG00000216642	AL136116.1															ENSG00000216642.1	1.51213	1.12168	0.240836	4.65743	3.2e-06	4.91e-05	ENSG00000216642	AL136116.1
ENSG00000273313.1	16.4349	1.12153	0.311911	3.59566	0.00032357	0.00232656	ENSG00000273313	RBAKDN															ENSG00000273313.1	16.4349	1.12153	0.311911	3.59566	0.00032357	0.00232656	ENSG00000273313	RBAKDN
ENSG00000272103.1	4.25192	1.12132	0.233765	4.79678	1.61e-06	2.74e-05	ENSG00000272103	AC026741.1															ENSG00000272103.1	4.25192	1.12132	0.233765	4.79678	1.61e-06	2.74e-05	ENSG00000272103	AC026741.1
ENSG00000229842.2	0.766875	1.12131	0.419731	2.6715	0.00755137	0.0295454	ENSG00000229842	MTATP6P13															ENSG00000229842.2	0.766875	1.12131	0.419731	2.6715	0.00755137	0.0295454	ENSG00000229842	MTATP6P13
ENSG00000219928.2	305.946	1.1208	0.157682	7.10793	1.18e-12	1.55e-10	ENSG00000219928	AL161787.1															ENSG00000219928.2	305.946	1.1208	0.157682	7.10793	1.18e-12	1.55e-10	ENSG00000219928	AL161787.1
ENSG00000200421.1	0.540635	1.12028	0.448818	2.49606	0.0125582	0.0442995	ENSG00000200421	RF00019															ENSG00000200421.1	0.540635	1.12028	0.448818	2.49606	0.0125582	0.0442995	ENSG00000200421	RF00019
ENSG00000261790.1	0.499526	1.12021	0.457142	2.45047	0.0142669	0.0490527	ENSG00000261790	AC005606.2															ENSG00000261790.1	0.499526	1.12021	0.457142	2.45047	0.0142669	0.0490527	ENSG00000261790	AC005606.2
ENSG00000200575.1	0.663317	1.12011	0.335881	3.33483	0.000853519	0.00515372	ENSG00000200575	RNU6-414P															ENSG00000200575.1	0.663317	1.12011	0.335881	3.33483	0.000853519	0.00515372	ENSG00000200575	RNU6-414P
ENSG00000275630.1	8.81902	1.12009	0.219233	5.10913	3.24e-07	7.11e-06	ENSG00000275630	AC004816.2															ENSG00000275630.1	8.81902	1.12009	0.219233	5.10913	3.24e-07	7.11e-06	ENSG00000275630	AC004816.2
ENSG00000141750.6	886.435	1.12001	0.314728	3.55866	0.000372753	0.00261459	ENSG00000141750	STAC2															ENSG00000141750.6	886.435	1.12001	0.314728	3.55866	0.000372753	0.00261459	ENSG00000141750	STAC2
ENSG00000265625.1	3.85517	1.11997	0.206605	5.42081	5.93e-08	1.68e-06	ENSG00000265625	AC104564.5															ENSG00000265625.1	3.85517	1.11997	0.206605	5.42081	5.93e-08	1.68e-06	ENSG00000265625	AC104564.5
ENSG00000200840.1	0.49964	1.11993	0.43161	2.59476	0.0094656	0.0353074	ENSG00000200840	RNU6-82P															ENSG00000200840.1	0.49964	1.11993	0.43161	2.59476	0.0094656	0.0353074	ENSG00000200840	RNU6-82P
ENSG00000170906.14	6737.47	1.11951	0.134092	8.34887	6.89e-17	3.3e-14	ENSG00000170906	NDUFA3															ENSG00000170906.14	6737.47	1.11951	0.134092	8.34887	6.89e-17	3.3e-14	ENSG00000170906	NDUFA3
ENSG00000214283.4	0.787994	1.11946	0.353712	3.16488	0.00155148	0.00834774	ENSG00000214283	RAD51AP1P1															ENSG00000214283.4	0.787994	1.11946	0.353712	3.16488	0.00155148	0.00834774	ENSG00000214283	RAD51AP1P1
ENSG00000236679.2	0.292935	1.11945	0.389886	2.87122	0.00408892	0.0181856	ENSG00000236679	RPL23AP24															ENSG00000236679.2	0.292935	1.11945	0.389886	2.87122	0.00408892	0.0181856	ENSG00000236679	RPL23AP24
ENSG00000272130.1	3.29435	1.11873	0.265258	4.21751	2.47e-05	0.000272175	ENSG00000272130	AC091946.2															ENSG00000272130.1	3.29435	1.11873	0.265258	4.21751	2.47e-05	0.000272175	ENSG00000272130	AC091946.2
ENSG00000244116.3	22.5656	1.11858	0.431088	2.59478	0.00946514	0.0353074	ENSG00000244116	IGKV2-28															ENSG00000244116.3	22.5656	1.11858	0.431088	2.59478	0.00946514	0.0353074	ENSG00000244116	IGKV2-28
ENSG00000255239.1	7.33554	1.11801	0.424319	2.63483	0.00841804	0.0322234	ENSG00000255239	TREHP1															ENSG00000255239.1	7.33554	1.11801	0.424319	2.63483	0.00841804	0.0322234	ENSG00000255239	TREHP1
ENSG00000242299.1	2680.5	1.11771	0.162353	6.88445	5.8e-12	5.94e-10	ENSG00000242299	AC073861.1															ENSG00000242299.1	2680.5	1.11771	0.162353	6.88445	5.8e-12	5.94e-10	ENSG00000242299	AC073861.1
ENSG00000253754.1	8.47943	1.11741	0.202012	5.53139	3.18e-08	9.81e-07	ENSG00000253754	AC087620.1															ENSG00000253754.1	8.47943	1.11741	0.202012	5.53139	3.18e-08	9.81e-07	ENSG00000253754	AC087620.1
ENSG00000202337.1	129.827	1.11735	0.183609	6.08552	1.16e-09	5.7e-08	ENSG00000202337	RNU6-8															ENSG00000202337.1	129.827	1.11735	0.183609	6.08552	1.16e-09	5.7e-08	ENSG00000202337	RNU6-8
ENSG00000279883.1	0.591667	1.11704	0.408705	2.73313	0.00627359	0.0255301	ENSG00000279883	AC010480.1															ENSG00000279883.1	0.591667	1.11704	0.408705	2.73313	0.00627359	0.0255301	ENSG00000279883	AC010480.1
ENSG00000259196.1	2.30319	1.11697	0.254181	4.39438	1.11e-05	0.000139783	ENSG00000259196	HMBOX1-IT1															ENSG00000259196.1	2.30319	1.11697	0.254181	4.39438	1.11e-05	0.000139783	ENSG00000259196	HMBOX1-IT1
ENSG00000118849.8	4566.42	1.11692	0.275027	4.06112	4.88e-05	0.000482807	ENSG00000118849	RARRES1															ENSG00000118849.8	4566.42	1.11692	0.275027	4.06112	4.88e-05	0.000482807	ENSG00000118849	RARRES1
ENSG00000154589.5	295.888	1.11634	0.154482	7.22634	4.96e-13	7.38e-11	ENSG00000154589	LY96															ENSG00000154589.5	295.888	1.11634	0.154482	7.22634	4.96e-13	7.38e-11	ENSG00000154589	LY96
ENSG00000241884.2	1.9961	1.11632	0.262377	4.25462	2.09e-05	0.000237346	ENSG00000241884	AC114401.1															ENSG00000241884.2	1.9961	1.11632	0.262377	4.25462	2.09e-05	0.000237346	ENSG00000241884	AC114401.1
ENSG00000230812.4	21.9417	1.11614	0.187269	5.96011	2.52e-09	1.11e-07	ENSG00000230812																ENSG00000230812.4	21.9417	1.11614	0.187269	5.96011	2.52e-09	1.11e-07	ENSG00000230812
ENSG00000266449.1	0.43248	1.11588	0.438163	2.54672	0.010874	0.0394548	ENSG00000266449	MIR3713															ENSG00000266449.1	0.43248	1.11588	0.438163	2.54672	0.010874	0.0394548	ENSG00000266449	MIR3713
ENSG00000244384.3	0.498147	1.11588	0.428108	2.60654	0.00914623	0.034352	ENSG00000244384	RN7SL359P															ENSG00000244384.3	0.498147	1.11588	0.428108	2.60654	0.00914623	0.034352	ENSG00000244384	RN7SL359P
ENSG00000115602.15	25.7747	1.1157	0.255341	4.36945	1.25e-05	0.000153387	ENSG00000115602	IL1RL1															ENSG00000115602.15	25.7747	1.1157	0.255341	4.36945	1.25e-05	0.000153387	ENSG00000115602	IL1RL1
ENSG00000204518.2	2.21345	1.11535	0.423799	2.63178	0.00849379	0.0324469	ENSG00000204518	AADACL4															ENSG00000204518.2	2.21345	1.11535	0.423799	2.63178	0.00849379	0.0324469	ENSG00000204518	AADACL4
ENSG00000270954.1	1.36612	1.11532	0.256836	4.34253	1.41e-05	0.000170041	ENSG00000270954	RPSAP75															ENSG00000270954.1	1.36612	1.11532	0.256836	4.34253	1.41e-05	0.000170041	ENSG00000270954	RPSAP75
ENSG00000250170.1	3.0785	1.11449	0.24537	4.54207	5.57e-06	7.82e-05	ENSG00000250170	RASA2-IT1															ENSG00000250170.1	3.0785	1.11449	0.24537	4.54207	5.57e-06	7.82e-05	ENSG00000250170	RASA2-IT1
ENSG00000224797.1	5.73087	1.11444	0.167621	6.64857	2.96e-11	2.4e-09	ENSG00000224797	AL359092.1															ENSG00000224797.1	5.73087	1.11444	0.167621	6.64857	2.96e-11	2.4e-09	ENSG00000224797	AL359092.1
ENSG00000279440.1	0.611798	1.11423	0.43723	2.54839	0.0108223	0.0393161	ENSG00000279440	AL008638.3															ENSG00000279440.1	0.611798	1.11423	0.43723	2.54839	0.0108223	0.0393161	ENSG00000279440	AL008638.3
ENSG00000197153.4	26.5581	1.11415	0.194734	5.72141	1.06e-08	3.79e-07	ENSG00000197153	HIST1H3J															ENSG00000197153.4	26.5581	1.11415	0.194734	5.72141	1.06e-08	3.79e-07	ENSG00000197153	HIST1H3J
ENSG00000250749.1	0.700024	1.11414	0.342094	3.25683	0.00112666	0.00647041	ENSG00000250749	AC122714.1															ENSG00000250749.1	0.700024	1.11414	0.342094	3.25683	0.00112666	0.00647041	ENSG00000250749	AC122714.1
ENSG00000250126.1	1.94329	1.11392	0.313243	3.5561	0.0003764	0.0026378	ENSG00000250126	AC116563.1															ENSG00000250126.1	1.94329	1.11392	0.313243	3.5561	0.0003764	0.0026378	ENSG00000250126	AC116563.1
ENSG00000235226.1	0.595006	1.11391	0.31772	3.50594	0.000454994	0.00308311	ENSG00000235226	AL445528.1															ENSG00000235226.1	0.595006	1.11391	0.31772	3.50594	0.000454994	0.00308311	ENSG00000235226	AL445528.1
ENSG00000275912.1	2.72154	1.11361	0.219225	5.07978	3.78e-07	8.1e-06	ENSG00000275912																ENSG00000275912.1	2.72154	1.11361	0.219225	5.07978	3.78e-07	8.1e-06	ENSG00000275912
ENSG00000212664.5	256.024	1.1133	0.155605	7.15467	8.39e-13	1.16e-10	ENSG00000212664	AC064799.1															ENSG00000212664.5	256.024	1.1133	0.155605	7.15467	8.39e-13	1.16e-10	ENSG00000212664	AC064799.1
ENSG00000231747.1	110.547	1.11296	0.165611	6.72031	1.81e-11	1.58e-09	ENSG00000231747	AC079922.1															ENSG00000231747.1	110.547	1.11296	0.165611	6.72031	1.81e-11	1.58e-09	ENSG00000231747	AC079922.1
ENSG00000254447.1	8.5855	1.11237	0.30819	3.60937	0.000306945	0.00223175	ENSG00000254447	OR7E11P															ENSG00000254447.1	8.5855	1.11237	0.30819	3.60937	0.000306945	0.00223175	ENSG00000254447	OR7E11P
ENSG00000235218.2	0.398887	1.11176	0.417893	2.66039	0.00780501	0.0303342	ENSG00000235218	AC092638.2															ENSG00000235218.2	0.398887	1.11176	0.417893	2.66039	0.00780501	0.0303342	ENSG00000235218	AC092638.2
ENSG00000231133.5	5.69661	1.11171	0.278159	3.99665	6.42e-05	0.000606694	ENSG00000231133	HAR1B															ENSG00000231133.5	5.69661	1.11171	0.278159	3.99665	6.42e-05	0.000606694	ENSG00000231133	HAR1B
ENSG00000266533.1	0.94711	1.11165	0.389627	2.85312	0.00432927	0.0190389	ENSG00000266533	MIR3619															ENSG00000266533.1	0.94711	1.11165	0.389627	2.85312	0.00432927	0.0190389	ENSG00000266533	MIR3619
ENSG00000212135.1	6.46256	1.11149	0.208224	5.33796	9.4e-08	2.5e-06	ENSG00000212135	SNORD67															ENSG00000212135.1	6.46256	1.11149	0.208224	5.33796	9.4e-08	2.5e-06	ENSG00000212135	SNORD67
ENSG00000180389.6	112.754	1.11109	0.163339	6.80239	1.03e-11	9.85e-10	ENSG00000180389	ATP5F1EP2															ENSG00000180389.6	112.754	1.11109	0.163339	6.80239	1.03e-11	9.85e-10	ENSG00000180389	ATP5F1EP2
ENSG00000232216.1	73.4818	1.11035	0.419781	2.64507	0.00816736	0.031439	ENSG00000232216	IGHV3-43															ENSG00000232216.1	73.4818	1.11035	0.419781	2.64507	0.00816736	0.031439	ENSG00000232216	IGHV3-43
ENSG00000276967.1	206.991	1.11006	0.166596	6.66319	2.68e-11	2.17e-09	ENSG00000276967																ENSG00000276967.1	206.991	1.11006	0.166596	6.66319	2.68e-11	2.17e-09	ENSG00000276967
ENSG00000227617.7	5.26486	1.10997	0.186648	5.94687	2.73e-09	1.19e-07	ENSG00000227617	CERS6-AS1															ENSG00000227617.7	5.26486	1.10997	0.186648	5.94687	2.73e-09	1.19e-07	ENSG00000227617	CERS6-AS1
ENSG00000228768.1	2.54834	1.10995	0.226788	4.89424	9.87e-07	1.82e-05	ENSG00000228768	AC003101.1															ENSG00000228768.1	2.54834	1.10995	0.226788	4.89424	9.87e-07	1.82e-05	ENSG00000228768	AC003101.1
ENSG00000259365.1	0.56335	1.10938	0.407963	2.71933	0.00654147	0.0264102	ENSG00000259365	AC019254.2															ENSG00000259365.1	0.56335	1.10938	0.407963	2.71933	0.00654147	0.0264102	ENSG00000259365	AC019254.2
ENSG00000275103.1	0.90396	1.10868	0.311833	3.55537	0.000377442	0.00264197	ENSG00000275103	AF117829.2															ENSG00000275103.1	0.90396	1.10868	0.311833	3.55537	0.000377442	0.00264197	ENSG00000275103	AF117829.2
ENSG00000275180.1	74.1361	1.10838	0.161183	6.87653	6.13e-12	6.2e-10	ENSG00000275180	AC048341.2															ENSG00000275180.1	74.1361	1.10838	0.161183	6.87653	6.13e-12	6.2e-10	ENSG00000275180	AC048341.2
ENSG00000161281.9	182.38	1.10731	0.145234	7.62435	2.45e-14	5.1e-12	ENSG00000161281	COX7A1															ENSG00000161281.9	182.38	1.10731	0.145234	7.62435	2.45e-14	5.1e-12	ENSG00000161281	COX7A1
ENSG00000240156.1	0.321656	1.10519	0.413703	2.67146	0.0075522	0.0295459	ENSG00000240156	COX6CP6															ENSG00000240156.1	0.321656	1.10519	0.413703	2.67146	0.0075522	0.0295459	ENSG00000240156	COX6CP6
ENSG00000115009.10	588.517	1.10442	0.280581	3.93618	8.28e-05	0.000747819	ENSG00000115009	CCL20															ENSG00000115009.10	588.517	1.10442	0.280581	3.93618	8.28e-05	0.000747819	ENSG00000115009	CCL20
ENSG00000200693.2	33.1675	1.10404	0.158632	6.95972	3.41e-12	3.8e-10	ENSG00000200693	RF00012															ENSG00000200693.2	33.1675	1.10404	0.158632	6.95972	3.41e-12	3.8e-10	ENSG00000200693	RF00012
ENSG00000255689.1	13.4497	1.1038	0.315133	3.50263	0.00046068	0.00311396	ENSG00000255689	AP003174.1															ENSG00000255689.1	13.4497	1.1038	0.315133	3.50263	0.00046068	0.00311396	ENSG00000255689	AP003174.1
ENSG00000138722.8	115.172	1.10363	0.237366	4.64951	3.33e-06	5.08e-05	ENSG00000138722	MMRN1															ENSG00000138722.8	115.172	1.10363	0.237366	4.64951	3.33e-06	5.08e-05	ENSG00000138722	MMRN1
ENSG00000206356.5	2.79498	1.10343	0.316927	3.48167	0.000498303	0.00331738	ENSG00000206356	AC114324.1															ENSG00000206356.5	2.79498	1.10343	0.316927	3.48167	0.000498303	0.00331738	ENSG00000206356	AC114324.1
ENSG00000207217.1	7.60849	1.10312	0.204044	5.40631	6.43e-08	1.8e-06	ENSG00000207217	SNORA80D															ENSG00000207217.1	7.60849	1.10312	0.204044	5.40631	6.43e-08	1.8e-06	ENSG00000207217	SNORA80D
ENSG00000214535.3	280.108	1.10284	0.159405	6.91846	4.57e-12	4.91e-10	ENSG00000214535	RPS15AP1															ENSG00000214535.3	280.108	1.10284	0.159405	6.91846	4.57e-12	4.91e-10	ENSG00000214535	RPS15AP1
ENSG00000213291.3	25.3403	1.10239	0.191304	5.76251	8.29e-09	3.07e-07	ENSG00000213291	AC010099.1															ENSG00000213291.3	25.3403	1.10239	0.191304	5.76251	8.29e-09	3.07e-07	ENSG00000213291	AC010099.1
ENSG00000258868.1	1.27403	1.10171	0.441904	2.49309	0.0126636	0.0445939	ENSG00000258868	AL110505.1															ENSG00000258868.1	1.27403	1.10171	0.441904	2.49309	0.0126636	0.0445939	ENSG00000258868	AL110505.1
ENSG00000198523.5	95.4233	1.10152	0.266681	4.13047	3.62e-05	0.000373518	ENSG00000198523	PLN															ENSG00000198523.5	95.4233	1.10152	0.266681	4.13047	3.62e-05	0.000373518	ENSG00000198523	PLN
ENSG00000166523.6	154.635	1.1013	0.224032	4.91581	8.84e-07	1.66e-05	ENSG00000166523	CLEC4E															ENSG00000166523.6	154.635	1.1013	0.224032	4.91581	8.84e-07	1.66e-05	ENSG00000166523	CLEC4E
ENSG00000240602.6	140.627	1.10095	0.265438	4.14768	3.36e-05	0.000350631	ENSG00000240602	AADACP1															ENSG00000240602.6	140.627	1.10095	0.265438	4.14768	3.36e-05	0.000350631	ENSG00000240602	AADACP1
ENSG00000244575.3	449.844	1.10083	0.408821	2.69269	0.00708777	0.0281151	ENSG00000244575	IGKV1-27															ENSG00000244575.3	449.844	1.10083	0.408821	2.69269	0.00708777	0.0281151	ENSG00000244575	IGKV1-27
ENSG00000150201.13	112.255	1.10048	0.34088	3.22836	0.00124501	0.00701693	ENSG00000150201	FXYD4															ENSG00000150201.13	112.255	1.10048	0.34088	3.22836	0.00124501	0.00701693	ENSG00000150201	FXYD4
ENSG00000235615.2	3.12356	1.10016	0.288257	3.81659	0.00013531	0.0011312	ENSG00000235615	AJ239322.1															ENSG00000235615.2	3.12356	1.10016	0.288257	3.81659	0.00013531	0.0011312	ENSG00000235615	AJ239322.1
ENSG00000215915.8	764.451	1.10006	0.167083	6.58394	4.58e-11	3.43e-09	ENSG00000215915	ATAD3C															ENSG00000215915.8	764.451	1.10006	0.167083	6.58394	4.58e-11	3.43e-09	ENSG00000215915	ATAD3C
ENSG00000278626.1	3.30819	1.09983	0.402386	2.73327	0.00627082	0.0255248	ENSG00000278626	AC023310.4															ENSG00000278626.1	3.30819	1.09983	0.402386	2.73327	0.00627082	0.0255248	ENSG00000278626	AC023310.4
ENSG00000226928.1	9.81184	1.09954	0.206614	5.3217	1.03e-07	2.69e-06	ENSG00000226928	RPS14P4															ENSG00000226928.1	9.81184	1.09954	0.206614	5.3217	1.03e-07	2.69e-06	ENSG00000226928	RPS14P4
ENSG00000223502.1	1.42394	1.09873	0.421853	2.60453	0.00920012	0.0345128	ENSG00000223502	AL731537.1															ENSG00000223502.1	1.42394	1.09873	0.421853	2.60453	0.00920012	0.0345128	ENSG00000223502	AL731537.1
ENSG00000207082.1	2.29708	1.09858	0.259357	4.23579	2.28e-05	0.000254549	ENSG00000207082	RNU6-171P															ENSG00000207082.1	2.29708	1.09858	0.259357	4.23579	2.28e-05	0.000254549	ENSG00000207082	RNU6-171P
ENSG00000273837.1	17.3415	1.09783	0.211234	5.19724	2.02e-07	4.77e-06	ENSG00000273837	AC018755.4															ENSG00000273837.1	17.3415	1.09783	0.211234	5.19724	2.02e-07	4.77e-06	ENSG00000273837	AC018755.4
ENSG00000224523.1	0.342017	1.0977	0.432435	2.53842	0.0111353	0.0402045	ENSG00000224523	AL445213.1															ENSG00000224523.1	0.342017	1.0977	0.432435	2.53842	0.0111353	0.0402045	ENSG00000224523	AL445213.1
ENSG00000171956.6	66.5249	1.09731	0.412257	2.66171	0.00777451	0.0302484	ENSG00000171956	FOXB1															ENSG00000171956.6	66.5249	1.09731	0.412257	2.66171	0.00777451	0.0302484	ENSG00000171956	FOXB1
ENSG00000011600.10	5991.69	1.09729	0.153954	7.12738	1.02e-12	1.38e-10	ENSG00000011600	TYROBP															ENSG00000011600.10	5991.69	1.09729	0.153954	7.12738	1.02e-12	1.38e-10	ENSG00000011600	TYROBP
ENSG00000251230.4	5.78568	1.09687	0.215229	5.09631	3.46e-07	7.52e-06	ENSG00000251230	MIR3945HG															ENSG00000251230.4	5.78568	1.09687	0.215229	5.09631	3.46e-07	7.52e-06	ENSG00000251230	MIR3945HG
ENSG00000221132.1	0.601737	1.0968	0.365944	2.99718	0.00272491	0.013109	ENSG00000221132																ENSG00000221132.1	0.601737	1.0968	0.365944	2.99718	0.00272491	0.013109	ENSG00000221132
ENSG00000273338.1	51.8533	1.09674	0.203929	5.37802	7.53e-08	2.06e-06	ENSG00000273338	AC103591.3															ENSG00000273338.1	51.8533	1.09674	0.203929	5.37802	7.53e-08	2.06e-06	ENSG00000273338	AC103591.3
ENSG00000183674.10	2.52656	1.09661	0.347995	3.15123	0.00162586	0.00866312	ENSG00000183674	LINC00518															ENSG00000183674.10	2.52656	1.09661	0.347995	3.15123	0.00162586	0.00866312	ENSG00000183674	LINC00518
ENSG00000230001.1	0.847694	1.09621	0.440737	2.48722	0.0128746	0.0451666	ENSG00000230001	AL359095.1															ENSG00000230001.1	0.847694	1.09621	0.440737	2.48722	0.0128746	0.0451666	ENSG00000230001	AL359095.1
ENSG00000223392.1	3.29388	1.09595	0.437181	2.50685	0.0121814	0.0432379	ENSG00000223392	CLDN10-AS1															ENSG00000223392.1	3.29388	1.09595	0.437181	2.50685	0.0121814	0.0432379	ENSG00000223392	CLDN10-AS1
ENSG00000223113.1	1.85137	1.09585	0.229296	4.7792	1.76e-06	2.96e-05	ENSG00000223113	RNA5SP247															ENSG00000223113.1	1.85137	1.09585	0.229296	4.7792	1.76e-06	2.96e-05	ENSG00000223113	RNA5SP247
ENSG00000239511.2	0.772703	1.09496	0.339684	3.22347	0.00126647	0.00711588	ENSG00000239511	POM121L7P															ENSG00000239511.2	0.772703	1.09496	0.339684	3.22347	0.00126647	0.00711588	ENSG00000239511	POM121L7P
ENSG00000228639.5	3.46255	1.09489	0.339053	3.22926	0.0012411	0.00699775	ENSG00000228639	ROCR															ENSG00000228639.5	3.46255	1.09489	0.339053	3.22926	0.0012411	0.00699775	ENSG00000228639	ROCR
ENSG00000182566.11	6.78283	1.09442	0.266823	4.10169	4.1e-05	0.00041528	ENSG00000182566	CLEC4G															ENSG00000182566.11	6.78283	1.09442	0.266823	4.10169	4.1e-05	0.00041528	ENSG00000182566	CLEC4G
ENSG00000186471.11	57.656	1.09391	0.313482	3.48956	0.000483819	0.00323757	ENSG00000186471	AKAP14															ENSG00000186471.11	57.656	1.09391	0.313482	3.48956	0.000483819	0.00323757	ENSG00000186471	AKAP14
ENSG00000212257.1	6.17121	1.09339	0.214961	5.08643	3.65e-07	7.88e-06	ENSG00000212257	RNU6-1176P															ENSG00000212257.1	6.17121	1.09339	0.214961	5.08643	3.65e-07	7.88e-06	ENSG00000212257	RNU6-1176P
ENSG00000272265.1	3.42577	1.09324	0.250143	4.37045	1.24e-05	0.000152872	ENSG00000272265	AC034236.3															ENSG00000272265.1	3.42577	1.09324	0.250143	4.37045	1.24e-05	0.000152872	ENSG00000272265	AC034236.3
ENSG00000187837.3	4694.02	1.0927	0.220086	4.96489	6.87e-07	1.34e-05	ENSG00000187837	HIST1H1C															ENSG00000187837.3	4694.02	1.0927	0.220086	4.96489	6.87e-07	1.34e-05	ENSG00000187837	HIST1H1C
ENSG00000199366.1	0.614084	1.09266	0.394569	2.76924	0.00561872	0.023384	ENSG00000199366	RF00019															ENSG00000199366.1	0.614084	1.09266	0.394569	2.76924	0.00561872	0.023384	ENSG00000199366	RF00019
ENSG00000267234.1	2.16024	1.09229	0.26026	4.19693	2.71e-05	0.00029389	ENSG00000267234	AC092067.1															ENSG00000267234.1	2.16024	1.09229	0.26026	4.19693	2.71e-05	0.00029389	ENSG00000267234	AC092067.1
ENSG00000280227.1	0.619431	1.09227	0.412553	2.64759	0.00810689	0.0312439	ENSG00000280227	AC079416.3															ENSG00000280227.1	0.619431	1.09227	0.412553	2.64759	0.00810689	0.0312439	ENSG00000280227	AC079416.3
ENSG00000235110.5	1.48464	1.09143	0.269853	4.04454	5.24e-05	0.000512071	ENSG00000235110	AC107421.1															ENSG00000235110.5	1.48464	1.09143	0.269853	4.04454	5.24e-05	0.000512071	ENSG00000235110	AC107421.1
ENSG00000239783.1	3.46361	1.09087	0.296931	3.67383	0.000238945	0.00181209	ENSG00000239783	AL121776.1															ENSG00000239783.1	3.46361	1.09087	0.296931	3.67383	0.000238945	0.00181209	ENSG00000239783	AL121776.1
ENSG00000207041.1	7.47367	1.09082	0.190449	5.72762	1.02e-08	3.67e-07	ENSG00000207041	RNU6-3P															ENSG00000207041.1	7.47367	1.09082	0.190449	5.72762	1.02e-08	3.67e-07	ENSG00000207041	RNU6-3P
ENSG00000249020.1	2.90958	1.09052	0.227787	4.78746	1.69e-06	2.86e-05	ENSG00000249020	SNORA58															ENSG00000249020.1	2.90958	1.09052	0.227787	4.78746	1.69e-06	2.86e-05	ENSG00000249020	SNORA58
ENSG00000267393.1	1.67886	1.09026	0.332704	3.27697	0.00104927	0.00611264	ENSG00000267393	AP002439.1															ENSG00000267393.1	1.67886	1.09026	0.332704	3.27697	0.00104927	0.00611264	ENSG00000267393	AP002439.1
ENSG00000131174.4	11257	1.09019	0.12164	8.96242	3.18e-19	3.03e-16	ENSG00000131174	COX7B															ENSG00000131174.4	11257	1.09019	0.12164	8.96242	3.18e-19	3.03e-16	ENSG00000131174	COX7B
ENSG00000277581.1	4.61168	1.08996	0.255757	4.26168	2.03e-05	0.000231397	ENSG00000277581	AL023803.3															ENSG00000277581.1	4.61168	1.08996	0.255757	4.26168	2.03e-05	0.000231397	ENSG00000277581	AL023803.3
ENSG00000230691.1	3.66358	1.08977	0.364386	2.99069	0.00278344	0.0133479	ENSG00000230691	MRPL35P4															ENSG00000230691.1	3.66358	1.08977	0.364386	2.99069	0.00278344	0.0133479	ENSG00000230691	MRPL35P4
ENSG00000234886.1	0.874213	1.08977	0.369356	2.95045	0.00317313	0.014827	ENSG00000234886	MTND5P26															ENSG00000234886.1	0.874213	1.08977	0.369356	2.95045	0.00317313	0.014827	ENSG00000234886	MTND5P26
ENSG00000243402.1	1.2619	1.0897	0.31207	3.49184	0.000479699	0.00321737	ENSG00000243402	AC022973.1															ENSG00000243402.1	1.2619	1.0897	0.31207	3.49184	0.000479699	0.00321737	ENSG00000243402	AC022973.1
ENSG00000125740.12	6357.86	1.08966	0.297226	3.6661	0.000246279	0.00185805	ENSG00000125740	FOSB															ENSG00000125740.12	6357.86	1.08966	0.297226	3.6661	0.000246279	0.00185805	ENSG00000125740	FOSB
ENSG00000253475.1	19.6058	1.08965	0.175765	6.19947	5.67e-10	3.08e-08	ENSG00000253475	AC103769.1															ENSG00000253475.1	19.6058	1.08965	0.175765	6.19947	5.67e-10	3.08e-08	ENSG00000253475	AC103769.1
ENSG00000167618.8	8.1076	1.08964	0.262272	4.15461	3.26e-05	0.000342779	ENSG00000167618	LAIR2															ENSG00000167618.8	8.1076	1.08964	0.262272	4.15461	3.26e-05	0.000342779	ENSG00000167618	LAIR2
ENSG00000221611.1	4.20904	1.08953	0.262295	4.15384	3.27e-05	0.00034363	ENSG00000221611	RF00604															ENSG00000221611.1	4.20904	1.08953	0.262295	4.15384	3.27e-05	0.00034363	ENSG00000221611	RF00604
ENSG00000235978.5	46.2776	1.08937	0.204554	5.32561	1.01e-07	2.64e-06	ENSG00000235978	AC018816.1															ENSG00000235978.5	46.2776	1.08937	0.204554	5.32561	1.01e-07	2.64e-06	ENSG00000235978	AC018816.1
ENSG00000200142.1	1.72649	1.08896	0.27832	3.91261	9.13e-05	0.000813226	ENSG00000200142	RF00019															ENSG00000200142.1	1.72649	1.08896	0.27832	3.91261	9.13e-05	0.000813226	ENSG00000200142	RF00019
ENSG00000274536.3	25.9996	1.08892	0.205434	5.30058	1.15e-07	2.96e-06	ENSG00000274536	AL034397.3															ENSG00000274536.3	25.9996	1.08892	0.205434	5.30058	1.15e-07	2.96e-06	ENSG00000274536	AL034397.3
ENSG00000260496.3	0.981383	1.08858	0.355281	3.06399	0.00218407	0.0109798	ENSG00000260496	AC009041.1															ENSG00000260496.3	0.981383	1.08858	0.355281	3.06399	0.00218407	0.0109798	ENSG00000260496	AC009041.1
ENSG00000242534.2	18.1342	1.08843	0.444041	2.45119	0.0142385	0.0489694	ENSG00000242534	IGKV2D-28															ENSG00000242534.2	18.1342	1.08843	0.444041	2.45119	0.0142385	0.0489694	ENSG00000242534	IGKV2D-28
ENSG00000225720.5	5.40262	1.08744	0.255988	4.248	2.16e-05	0.000243462	ENSG00000225720	AL031846.1															ENSG00000225720.5	5.40262	1.08744	0.255988	4.248	2.16e-05	0.000243462	ENSG00000225720	AL031846.1
ENSG00000228655.5	1.58879	1.08741	0.312469	3.48005	0.000501311	0.00333486	ENSG00000228655	AC096558.1															ENSG00000228655.5	1.58879	1.08741	0.312469	3.48005	0.000501311	0.00333486	ENSG00000228655	AC096558.1
ENSG00000211638.2	237.457	1.08702	0.414759	2.62085	0.00877116	0.0332319	ENSG00000211638	IGLV8-61															ENSG00000211638.2	237.457	1.08702	0.414759	2.62085	0.00877116	0.0332319	ENSG00000211638	IGLV8-61
ENSG00000253595.4	7.54526	1.08695	0.361907	3.0034	0.00266981	0.0128997	ENSG00000253595	LINC01300															ENSG00000253595.4	7.54526	1.08695	0.361907	3.0034	0.00266981	0.0128997	ENSG00000253595	LINC01300
ENSG00000129152.3	76.2848	1.08689	0.42305	2.56917	0.0101943	0.0374456	ENSG00000129152	MYOD1															ENSG00000129152.3	76.2848	1.08689	0.42305	2.56917	0.0101943	0.0374456	ENSG00000129152	MYOD1
ENSG00000228541.1	6.70758	1.08684	0.240076	4.52706	5.98e-06	8.3e-05	ENSG00000228541	AC093159.1															ENSG00000228541.1	6.70758	1.08684	0.240076	4.52706	5.98e-06	8.3e-05	ENSG00000228541	AC093159.1
ENSG00000226010.1	0.634555	1.08618	0.393475	2.76048	0.00577162	0.0238948	ENSG00000226010	AL355852.1															ENSG00000226010.1	0.634555	1.08618	0.393475	2.76048	0.00577162	0.0238948	ENSG00000226010	AL355852.1
ENSG00000223584.1	1.3453	1.08577	0.301625	3.59975	0.000318526	0.0023002	ENSG00000223584	TVP23CP1															ENSG00000223584.1	1.3453	1.08577	0.301625	3.59975	0.000318526	0.0023002	ENSG00000223584	TVP23CP1
ENSG00000261177.1	0.815705	1.08557	0.301059	3.60585	0.000311132	0.00225798	ENSG00000261177	AC135012.1															ENSG00000261177.1	0.815705	1.08557	0.301059	3.60585	0.000311132	0.00225798	ENSG00000261177	AC135012.1
ENSG00000236590.1	0.43992	1.08543	0.357612	3.03523	0.00240354	0.0118623	ENSG00000236590	MTATP6P4															ENSG00000236590.1	0.43992	1.08543	0.357612	3.03523	0.00240354	0.0118623	ENSG00000236590	MTATP6P4
ENSG00000176177.9	9.39353	1.08537	0.32623	3.32701	0.000877843	0.00527725	ENSG00000176177	ENTHD1															ENSG00000176177.9	9.39353	1.08537	0.32623	3.32701	0.000877843	0.00527725	ENSG00000176177	ENTHD1
ENSG00000250267.2	3.25805	1.08496	0.250748	4.32688	1.51e-05	0.00018099	ENSG00000250267	AC021237.1															ENSG00000250267.2	3.25805	1.08496	0.250748	4.32688	1.51e-05	0.00018099	ENSG00000250267	AC021237.1
ENSG00000256571.1	4.26664	1.08487	0.206012	5.26605	1.39e-07	3.47e-06	ENSG00000256571	AC079866.2															ENSG00000256571.1	4.26664	1.08487	0.206012	5.26605	1.39e-07	3.47e-06	ENSG00000256571	AC079866.2
ENSG00000265550.1	0.869638	1.08466	0.34758	3.12059	0.00180488	0.00941716	ENSG00000265550																ENSG00000265550.1	0.869638	1.08466	0.34758	3.12059	0.00180488	0.00941716	ENSG00000265550
ENSG00000260744.1	5.40294	1.08395	0.189965	5.70605	1.16e-08	4.09e-07	ENSG00000260744	AC007494.2															ENSG00000260744.1	5.40294	1.08395	0.189965	5.70605	1.16e-08	4.09e-07	ENSG00000260744	AC007494.2
ENSG00000263311.1	0.705691	1.08387	0.347157	3.12214	0.00179539	0.00938022	ENSG00000263311	AC009127.2															ENSG00000263311.1	0.705691	1.08387	0.347157	3.12214	0.00179539	0.00938022	ENSG00000263311	AC009127.2
ENSG00000188984.10	7.41175	1.08382	0.408988	2.64999	0.00804942	0.0310772	ENSG00000188984	AADACL3															ENSG00000188984.10	7.41175	1.08382	0.408988	2.64999	0.00804942	0.0310772	ENSG00000188984	AADACL3
ENSG00000236576.1	1.21264	1.08374	0.323725	3.34772	0.000814796	0.00496251	ENSG00000236576	AC241520.1															ENSG00000236576.1	1.21264	1.08374	0.323725	3.34772	0.000814796	0.00496251	ENSG00000236576	AC241520.1
ENSG00000233093.4	8.91968	1.08328	0.237548	4.56024	5.11e-06	7.28e-05	ENSG00000233093	LINC00892															ENSG00000233093.4	8.91968	1.08328	0.237548	4.56024	5.11e-06	7.28e-05	ENSG00000233093	LINC00892
ENSG00000223890.1	3.03318	1.08272	0.233051	4.64586	3.39e-06	5.15e-05	ENSG00000223890	AC008171.1															ENSG00000223890.1	3.03318	1.08272	0.233051	4.64586	3.39e-06	5.15e-05	ENSG00000223890	AC008171.1
ENSG00000124835.2	1.85541	1.0826	0.275515	3.92938	8.52e-05	0.000766295	ENSG00000124835	AC105760.1															ENSG00000124835.2	1.85541	1.0826	0.275515	3.92938	8.52e-05	0.000766295	ENSG00000124835	AC105760.1
ENSG00000186897.4	488.437	1.08252	0.304484	3.55526	0.000377602	0.00264212	ENSG00000186897	C1QL4															ENSG00000186897.4	488.437	1.08252	0.304484	3.55526	0.000377602	0.00264212	ENSG00000186897	C1QL4
ENSG00000243951.1	1.20657	1.08237	0.329272	3.28715	0.00101206	0.00593486	ENSG00000243951	RN7SL308P															ENSG00000243951.1	1.20657	1.08237	0.329272	3.28715	0.00101206	0.00593486	ENSG00000243951	RN7SL308P
ENSG00000235385.1	9.95723	1.08224	0.283135	3.82233	0.000132194	0.00110983	ENSG00000235385	LINC02154															ENSG00000235385.1	9.95723	1.08224	0.283135	3.82233	0.000132194	0.00110983	ENSG00000235385	LINC02154
ENSG00000267757.3	1.89828	1.08174	0.255745	4.22975	2.34e-05	0.000260055	ENSG00000267757	EML2-AS1															ENSG00000267757.3	1.89828	1.08174	0.255745	4.22975	2.34e-05	0.000260055	ENSG00000267757	EML2-AS1
ENSG00000234073.1	1.983	1.08164	0.295066	3.66574	0.000246623	0.00186004	ENSG00000234073	AC011816.1															ENSG00000234073.1	1.983	1.08164	0.295066	3.66574	0.000246623	0.00186004	ENSG00000234073	AC011816.1
ENSG00000264071.2	0.474164	1.08158	0.371427	2.91196	0.00359169	0.0164085	ENSG00000264071	RN7SL531P															ENSG00000264071.2	0.474164	1.08158	0.371427	2.91196	0.00359169	0.0164085	ENSG00000264071	RN7SL531P
ENSG00000141371.11	11.8916	1.08145	0.31881	3.39213	0.000693516	0.0043609	ENSG00000141371	C17orf64															ENSG00000141371.11	11.8916	1.08145	0.31881	3.39213	0.000693516	0.0043609	ENSG00000141371	C17orf64
ENSG00000137673.7	14335.9	1.08105	0.282214	3.83059	0.000127835	0.00107973	ENSG00000137673	MMP7															ENSG00000137673.7	14335.9	1.08105	0.282214	3.83059	0.000127835	0.00107973	ENSG00000137673	MMP7
ENSG00000224137.1	18.4469	1.08087	0.230122	4.69695	2.64e-06	4.19e-05	ENSG00000224137	LINC01857															ENSG00000224137.1	18.4469	1.08087	0.230122	4.69695	2.64e-06	4.19e-05	ENSG00000224137	LINC01857
ENSG00000278462.1	1.77998	1.08034	0.304756	3.54493	0.000392724	0.00272886	ENSG00000278462	AL359880.1															ENSG00000278462.1	1.77998	1.08034	0.304756	3.54493	0.000392724	0.00272886	ENSG00000278462	AL359880.1
ENSG00000253939.1	0.804625	1.08003	0.43276	2.49568	0.0125715	0.0443228	ENSG00000253939	AC007991.3															ENSG00000253939.1	0.804625	1.08003	0.43276	2.49568	0.0125715	0.0443228	ENSG00000253939	AC007991.3
ENSG00000280721.1	35.3042	1.07976	0.187421	5.76118	8.35e-09	3.09e-07	ENSG00000280721	LINC01943															ENSG00000280721.1	35.3042	1.07976	0.187421	5.76118	8.35e-09	3.09e-07	ENSG00000280721	LINC01943
ENSG00000100884.8	27.9408	1.07862	0.305205	3.53407	0.000409207	0.00282447	ENSG00000100884	CPNE6															ENSG00000100884.8	27.9408	1.07862	0.305205	3.53407	0.000409207	0.00282447	ENSG00000100884	CPNE6
ENSG00000241468.6	16248.7	1.07825	0.120209	8.9698	2.97e-19	2.89e-16	ENSG00000241468	ATP5MF															ENSG00000241468.6	16248.7	1.07825	0.120209	8.9698	2.97e-19	2.89e-16	ENSG00000241468	ATP5MF
ENSG00000263343.1	3.30197	1.07815	0.219213	4.91826	8.73e-07	1.65e-05	ENSG00000263343	AC009088.4															ENSG00000263343.1	3.30197	1.07815	0.219213	4.91826	8.73e-07	1.65e-05	ENSG00000263343	AC009088.4
ENSG00000229056.2	33.1097	1.07782	0.264167	4.08007	4.5e-05	0.000449905	ENSG00000229056	AC020571.1															ENSG00000229056.2	33.1097	1.07782	0.264167	4.08007	4.5e-05	0.000449905	ENSG00000229056	AC020571.1
ENSG00000232869.2	12.1652	1.07689	0.239319	4.49984	6.8e-06	9.27e-05	ENSG00000232869	TRBV29-1															ENSG00000232869.2	12.1652	1.07689	0.239319	4.49984	6.8e-06	9.27e-05	ENSG00000232869	TRBV29-1
ENSG00000187116.12	58.1218	1.07662	0.175241	6.14364	8.07e-10	4.16e-08	ENSG00000187116	LILRA5															ENSG00000187116.12	58.1218	1.07662	0.175241	6.14364	8.07e-10	4.16e-08	ENSG00000187116	LILRA5
ENSG00000229456.1	15.0936	1.07653	0.217877	4.94098	7.77e-07	1.49e-05	ENSG00000229456	RLIMP1															ENSG00000229456.1	15.0936	1.07653	0.217877	4.94098	7.77e-07	1.49e-05	ENSG00000229456	RLIMP1
ENSG00000271214.1	1.26981	1.07628	0.239336	4.49695	6.89e-06	9.38e-05	ENSG00000271214	AL138895.2															ENSG00000271214.1	1.26981	1.07628	0.239336	4.49695	6.89e-06	9.38e-05	ENSG00000271214	AL138895.2
ENSG00000225497.4	0.743201	1.076	0.39423	2.72936	0.00634569	0.0257824	ENSG00000225497	KCNMA1-AS2															ENSG00000225497.4	0.743201	1.076	0.39423	2.72936	0.00634569	0.0257824	ENSG00000225497	KCNMA1-AS2
ENSG00000167779.6	915.427	1.07597	0.189635	5.67391	1.4e-08	4.83e-07	ENSG00000167779	IGFBP6															ENSG00000167779.6	915.427	1.07597	0.189635	5.67391	1.4e-08	4.83e-07	ENSG00000167779	IGFBP6
ENSG00000272181.1	7.04603	1.07577	0.194002	5.54516	2.94e-08	9.18e-07	ENSG00000272181	AC012557.2															ENSG00000272181.1	7.04603	1.07577	0.194002	5.54516	2.94e-08	9.18e-07	ENSG00000272181	AC012557.2
ENSG00000251144.1	10.6506	1.0757	0.33601	3.2014	0.00136761	0.00755507	ENSG00000251144	AC113346.1															ENSG00000251144.1	10.6506	1.0757	0.33601	3.2014	0.00136761	0.00755507	ENSG00000251144	AC113346.1
ENSG00000275213.1	0.437982	1.07528	0.418327	2.57044	0.0101569	0.0373433	ENSG00000275213	RF00017															ENSG00000275213.1	0.437982	1.07528	0.418327	2.57044	0.0101569	0.0373433	ENSG00000275213	RF00017
ENSG00000211452.9	77.7333	1.07501	0.270508	3.97406	7.07e-05	0.00065834	ENSG00000211452	DIO1															ENSG00000211452.9	77.7333	1.07501	0.270508	3.97406	7.07e-05	0.00065834	ENSG00000211452	DIO1
ENSG00000137077.6	374.197	1.07498	0.363148	2.96018	0.00307462	0.0144418	ENSG00000137077	CCL21															ENSG00000137077.6	374.197	1.07498	0.363148	2.96018	0.00307462	0.0144418	ENSG00000137077	CCL21
ENSG00000255348.1	1.57717	1.07456	0.269031	3.99419	6.49e-05	0.000611798	ENSG00000255348	AP001775.2															ENSG00000255348.1	1.57717	1.07456	0.269031	3.99419	6.49e-05	0.000611798	ENSG00000255348	AP001775.2
ENSG00000279683.1	0.532952	1.07437	0.415388	2.58643	0.00969762	0.0359918	ENSG00000279683	AC090517.3															ENSG00000279683.1	0.532952	1.07437	0.415388	2.58643	0.00969762	0.0359918	ENSG00000279683	AC090517.3
ENSG00000203812.2	22.5802	1.07415	0.21304	5.042	4.61e-07	9.58e-06	ENSG00000203812	HIST2H2AA3															ENSG00000203812.2	22.5802	1.07415	0.21304	5.042	4.61e-07	9.58e-06	ENSG00000203812	HIST2H2AA3
ENSG00000166819.10	177.263	1.07368	0.296603	3.6199	0.000294713	0.00215827	ENSG00000166819	PLIN1															ENSG00000166819.10	177.263	1.07368	0.296603	3.6199	0.000294713	0.00215827	ENSG00000166819	PLIN1
ENSG00000147804.8	7553.2	1.07359	0.149393	7.18633	6.66e-13	9.54e-11	ENSG00000147804	SLC39A4															ENSG00000147804.8	7553.2	1.07359	0.149393	7.18633	6.66e-13	9.54e-11	ENSG00000147804	SLC39A4
ENSG00000211642.2	45.1495	1.07154	0.434334	2.46708	0.0136221	0.0473261	ENSG00000211642	IGLV10-54															ENSG00000211642.2	45.1495	1.07154	0.434334	2.46708	0.0136221	0.0473261	ENSG00000211642	IGLV10-54
ENSG00000145888.9	1.1711	1.07122	0.349883	3.06165	0.00220123	0.011053	ENSG00000145888	GLRA1															ENSG00000145888.9	1.1711	1.07122	0.349883	3.06165	0.00220123	0.011053	ENSG00000145888	GLRA1
ENSG00000239395.1	0.48457	1.07098	0.438391	2.44299	0.0145663	0.0498982	ENSG00000239395	AC118470.1															ENSG00000239395.1	0.48457	1.07098	0.438391	2.44299	0.0145663	0.0498982	ENSG00000239395	AC118470.1
ENSG00000220370.1	9.29722	1.07094	0.237371	4.51169	6.43e-06	8.84e-05	ENSG00000220370	AL078595.1															ENSG00000220370.1	9.29722	1.07094	0.237371	4.51169	6.43e-06	8.84e-05	ENSG00000220370	AL078595.1
ENSG00000201519.1	0.413976	1.06957	0.391343	2.73309	0.0062744	0.0255301	ENSG00000201519	RNU6-645P															ENSG00000201519.1	0.413976	1.06957	0.391343	2.73309	0.0062744	0.0255301	ENSG00000201519	RNU6-645P
ENSG00000265527.1	1.48646	1.06931	0.418516	2.555	0.0106187	0.0387181	ENSG00000265527	MIR5690															ENSG00000265527.1	1.48646	1.06931	0.418516	2.555	0.0106187	0.0387181	ENSG00000265527	MIR5690
ENSG00000214546.3	17.0516	1.0692	0.242011	4.41796	9.96e-06	0.000127782	ENSG00000214546	AC087491.1															ENSG00000214546.3	17.0516	1.0692	0.242011	4.41796	9.96e-06	0.000127782	ENSG00000214546	AC087491.1
ENSG00000184838.13	121.47	1.06826	0.212989	5.01558	5.29e-07	1.08e-05	ENSG00000184838	PRR16															ENSG00000184838.13	121.47	1.06826	0.212989	5.01558	5.29e-07	1.08e-05	ENSG00000184838	PRR16
ENSG00000232846.1	0.365586	1.06802	0.423517	2.52179	0.011676	0.0417518	ENSG00000232846	SLC25A6P3															ENSG00000232846.1	0.365586	1.06802	0.423517	2.52179	0.011676	0.0417518	ENSG00000232846	SLC25A6P3
ENSG00000206972.1	0.310486	1.06783	0.424554	2.51518	0.0118972	0.0423742	ENSG00000206972	RNU6-17P															ENSG00000206972.1	0.310486	1.06783	0.424554	2.51518	0.0118972	0.0423742	ENSG00000206972	RNU6-17P
ENSG00000257838.4	10.5838	1.06757	0.165529	6.44945	1.12e-10	7.48e-09	ENSG00000257838	AC106788.1															ENSG00000257838.4	10.5838	1.06757	0.165529	6.44945	1.12e-10	7.48e-09	ENSG00000257838	AC106788.1
ENSG00000211749.1	1.80212	1.06729	0.313826	3.40089	0.00067167	0.00424755	ENSG00000211749	TRBV23-1															ENSG00000211749.1	1.80212	1.06729	0.313826	3.40089	0.00067167	0.00424755	ENSG00000211749	TRBV23-1
ENSG00000145649.7	220.996	1.06708	0.214233	4.9809	6.33e-07	1.25e-05	ENSG00000145649	GZMA															ENSG00000145649.7	220.996	1.06708	0.214233	4.9809	6.33e-07	1.25e-05	ENSG00000145649	GZMA
ENSG00000250509.1	12.6236	1.06706	0.274422	3.88838	0.000100916	0.000885347	ENSG00000250509	AC034213.1															ENSG00000250509.1	12.6236	1.06706	0.274422	3.88838	0.000100916	0.000885347	ENSG00000250509	AC034213.1
ENSG00000254839.1	0.784325	1.067	0.401473	2.65771	0.00786736	0.0305232	ENSG00000254839	AF131215.3															ENSG00000254839.1	0.784325	1.067	0.401473	2.65771	0.00786736	0.0305232	ENSG00000254839	AF131215.3
ENSG00000264135.1	0.447704	1.06692	0.373068	2.85984	0.00423848	0.0187207	ENSG00000264135																ENSG00000264135.1	0.447704	1.06692	0.373068	2.85984	0.00423848	0.0187207	ENSG00000264135
ENSG00000140264.18	30816.3	1.06677	0.10868	9.81576	9.63e-23	2.5e-19	ENSG00000140264	SERF2															ENSG00000140264.18	30816.3	1.06677	0.10868	9.81576	9.63e-23	2.5e-19	ENSG00000140264	SERF2
ENSG00000236453.4	1.46828	1.06676	0.36736	2.90386	0.00368595	0.0167458	ENSG00000236453	AC003092.1															ENSG00000236453.4	1.46828	1.06676	0.36736	2.90386	0.00368595	0.0167458	ENSG00000236453	AC003092.1
ENSG00000158869.9	4588.14	1.0661	0.157877	6.7527	1.45e-11	1.31e-09	ENSG00000158869	FCER1G															ENSG00000158869.9	4588.14	1.0661	0.157877	6.7527	1.45e-11	1.31e-09	ENSG00000158869	FCER1G
ENSG00000253282.1	1.58051	1.06602	0.400752	2.66004	0.00781318	0.0303609	ENSG00000253282	AP001330.1															ENSG00000253282.1	1.58051	1.06602	0.400752	2.66004	0.00781318	0.0303609	ENSG00000253282	AP001330.1
ENSG00000226360.5	1308.45	1.06583	0.139756	7.62633	2.42e-14	5.06e-12	ENSG00000226360	RPL10AP6															ENSG00000226360.5	1308.45	1.06583	0.139756	7.62633	2.42e-14	5.06e-12	ENSG00000226360	RPL10AP6
ENSG00000278107.1	26.6852	1.06574	0.164155	6.49224	8.46e-11	5.88e-09	ENSG00000278107	AC027575.2															ENSG00000278107.1	26.6852	1.06574	0.164155	6.49224	8.46e-11	5.88e-09	ENSG00000278107	AC027575.2
ENSG00000258886.2	0.758836	1.06502	0.37828	2.81542	0.00487129	0.020878	ENSG00000258886	HIGD1AP17															ENSG00000258886.2	0.758836	1.06502	0.37828	2.81542	0.00487129	0.020878	ENSG00000258886	HIGD1AP17
ENSG00000237389.1	1.25869	1.06492	0.331027	3.21702	0.00129532	0.00723963	ENSG00000237389	AL645634.2															ENSG00000237389.1	1.25869	1.06492	0.331027	3.21702	0.00129532	0.00723963	ENSG00000237389	AL645634.2
ENSG00000206172.7	136.18	1.0649	0.251696	4.23088	2.33e-05	0.00025912	ENSG00000206172	HBA1															ENSG00000206172.7	136.18	1.0649	0.251696	4.23088	2.33e-05	0.00025912	ENSG00000206172	HBA1
ENSG00000241772.2	10.9725	1.06479	0.181984	5.85097	4.89e-09	1.96e-07	ENSG00000241772	AC092620.2															ENSG00000241772.2	10.9725	1.06479	0.181984	5.85097	4.89e-09	1.96e-07	ENSG00000241772	AC092620.2
ENSG00000243832.1	2.4307	1.06476	0.337259	3.15711	0.0015934	0.00852222	ENSG00000243832	LINC02000															ENSG00000243832.1	2.4307	1.06476	0.337259	3.15711	0.0015934	0.00852222	ENSG00000243832	LINC02000
ENSG00000239373.3	3.81765	1.06399	0.245386	4.336	1.45e-05	0.000174402	ENSG00000239373																ENSG00000239373.3	3.81765	1.06399	0.245386	4.336	1.45e-05	0.000174402	ENSG00000239373
ENSG00000125148.6	11757.2	1.06396	0.166626	6.38533	1.71e-10	1.09e-08	ENSG00000125148	MT2A															ENSG00000125148.6	11757.2	1.06396	0.166626	6.38533	1.71e-10	1.09e-08	ENSG00000125148	MT2A
ENSG00000249109.1	6.14617	1.06321	0.309928	3.43052	0.000602415	0.00388373	ENSG00000249109	AC140125.2															ENSG00000249109.1	6.14617	1.06321	0.309928	3.43052	0.000602415	0.00388373	ENSG00000249109	AC140125.2
ENSG00000232520.1	2.05504	1.06276	0.371409	2.86144	0.00421718	0.0186404	ENSG00000232520	AC012507.2															ENSG00000232520.1	2.05504	1.06276	0.371409	2.86144	0.00421718	0.0186404	ENSG00000232520	AC012507.2
ENSG00000163568.12	97.8906	1.06273	0.236247	4.49837	6.85e-06	9.33e-05	ENSG00000163568	AIM2															ENSG00000163568.12	97.8906	1.06273	0.236247	4.49837	6.85e-06	9.33e-05	ENSG00000163568	AIM2
ENSG00000235018.1	2.71477	1.06248	0.241909	4.39207	1.12e-05	0.00014101	ENSG00000235018	AL137077.1															ENSG00000235018.1	2.71477	1.06248	0.241909	4.39207	1.12e-05	0.00014101	ENSG00000235018	AL137077.1
ENSG00000202412.1	1.00655	1.06223	0.314553	3.37695	0.000732956	0.00456143	ENSG00000202412	RNY3P13															ENSG00000202412.1	1.00655	1.06223	0.314553	3.37695	0.000732956	0.00456143	ENSG00000202412	RNY3P13
ENSG00000261357.1	4.082	1.06219	0.215228	4.93519	8.01e-07	1.53e-05	ENSG00000261357	AC099518.2															ENSG00000261357.1	4.082	1.06219	0.215228	4.93519	8.01e-07	1.53e-05	ENSG00000261357	AC099518.2
ENSG00000111245.13	2.92499	1.0619	0.388205	2.73542	0.00623005	0.0253965	ENSG00000111245	MYL2															ENSG00000111245.13	2.92499	1.0619	0.388205	2.73542	0.00623005	0.0253965	ENSG00000111245	MYL2
ENSG00000229733.1	0.30377	1.06165	0.399898	2.65481	0.00793534	0.0307251	ENSG00000229733	AL030996.1															ENSG00000229733.1	0.30377	1.06165	0.399898	2.65481	0.00793534	0.0307251	ENSG00000229733	AL030996.1
ENSG00000274038.1	7.46831	1.06163	0.21647	4.90431	9.38e-07	1.74e-05	ENSG00000274038	AC007014.2															ENSG00000274038.1	7.46831	1.06163	0.21647	4.90431	9.38e-07	1.74e-05	ENSG00000274038	AC007014.2
ENSG00000211966.2	1119.19	1.06153	0.393018	2.70097	0.00691385	0.0275727	ENSG00000211966	IGHV5-51															ENSG00000211966.2	1119.19	1.06153	0.393018	2.70097	0.00691385	0.0275727	ENSG00000211966	IGHV5-51
ENSG00000200741.1	1.02282	1.0615	0.342253	3.10152	0.00192529	0.0099275	ENSG00000200741	RNA5SP161															ENSG00000200741.1	1.02282	1.0615	0.342253	3.10152	0.00192529	0.0099275	ENSG00000200741	RNA5SP161
ENSG00000271159.1	0.484419	1.06149	0.396024	2.68036	0.00735429	0.0289364	ENSG00000271159	HINT1P2															ENSG00000271159.1	0.484419	1.06149	0.396024	2.68036	0.00735429	0.0289364	ENSG00000271159	HINT1P2
ENSG00000255763.1	0.634557	1.06093	0.43027	2.46574	0.013673	0.0474577	ENSG00000255763	MRPS18CP4															ENSG00000255763.1	0.634557	1.06093	0.43027	2.46574	0.013673	0.0474577	ENSG00000255763	MRPS18CP4
ENSG00000205922.4	5.89718	1.06082	0.255534	4.1514	3.3e-05	0.000346225	ENSG00000205922	ONECUT3															ENSG00000205922.4	5.89718	1.06082	0.255534	4.1514	3.3e-05	0.000346225	ENSG00000205922	ONECUT3
ENSG00000119913.4	0.731058	1.06005	0.416395	2.54579	0.010903	0.0395539	ENSG00000119913	TECTB															ENSG00000119913.4	0.731058	1.06005	0.416395	2.54579	0.010903	0.0395539	ENSG00000119913	TECTB
ENSG00000249961.8	3.72578	1.06005	0.250406	4.2333	2.3e-05	0.000256709	ENSG00000249961	TERB1															ENSG00000249961.8	3.72578	1.06005	0.250406	4.2333	2.3e-05	0.000256709	ENSG00000249961	TERB1
ENSG00000206859.1	0.623278	1.05943	0.39663	2.67109	0.00756064	0.0295764	ENSG00000206859	RNU6-767P															ENSG00000206859.1	0.623278	1.05943	0.39663	2.67109	0.00756064	0.0295764	ENSG00000206859	RNU6-767P
ENSG00000125414.17	2.08943	1.05909	0.36985	2.86356	0.00418913	0.0185465	ENSG00000125414	MYH2															ENSG00000125414.17	2.08943	1.05909	0.36985	2.86356	0.00418913	0.0185465	ENSG00000125414	MYH2
ENSG00000254288.1	3.97456	1.05802	0.206417	5.12565	2.97e-07	6.58e-06	ENSG00000254288	AC087672.2															ENSG00000254288.1	3.97456	1.05802	0.206417	5.12565	2.97e-07	6.58e-06	ENSG00000254288	AC087672.2
ENSG00000215472.8	1.09606	1.058	0.273833	3.86368	0.000111691	0.000962522	ENSG00000215472	RPL17-C18orf32															ENSG00000215472.8	1.09606	1.058	0.273833	3.86368	0.000111691	0.000962522	ENSG00000215472	RPL17-C18orf32
ENSG00000196711.7	25.4773	1.05777	0.397419	2.6616	0.00777705	0.0302532	ENSG00000196711	ALKAL1															ENSG00000196711.7	25.4773	1.05777	0.397419	2.6616	0.00777705	0.0302532	ENSG00000196711	ALKAL1
ENSG00000275248.1	2.76914	1.05756	0.305348	3.46346	0.000533274	0.00351215	ENSG00000275248	AL355810.1															ENSG00000275248.1	2.76914	1.05756	0.305348	3.46346	0.000533274	0.00351215	ENSG00000275248	AL355810.1
ENSG00000273983.1	267.41	1.05755	0.228926	4.61962	3.84e-06	5.74e-05	ENSG00000273983	HIST1H3G															ENSG00000273983.1	267.41	1.05755	0.228926	4.61962	3.84e-06	5.74e-05	ENSG00000273983	HIST1H3G
ENSG00000280140.1	1.03185	1.05732	0.336788	3.13941	0.00169288	0.00893961	ENSG00000280140	AC098679.4															ENSG00000280140.1	1.03185	1.05732	0.336788	3.13941	0.00169288	0.00893961	ENSG00000280140	AC098679.4
ENSG00000272182.1	16.7494	1.05724	0.142544	7.41692	1.2e-13	2.06e-11	ENSG00000272182	AC135507.1															ENSG00000272182.1	16.7494	1.05724	0.142544	7.41692	1.2e-13	2.06e-11	ENSG00000272182	AC135507.1
ENSG00000276968.1	6.57043	1.05676	0.197088	5.36186	8.24e-08	2.23e-06	ENSG00000276968	AL158196.1															ENSG00000276968.1	6.57043	1.05676	0.197088	5.36186	8.24e-08	2.23e-06	ENSG00000276968	AL158196.1
ENSG00000078898.6	14.2022	1.05675	0.352096	3.00131	0.00268817	0.0129647	ENSG00000078898	BPIFB2															ENSG00000078898.6	14.2022	1.05675	0.352096	3.00131	0.00268817	0.0129647	ENSG00000078898	BPIFB2
ENSG00000257017.7	3766.39	1.05655	0.353679	2.98733	0.0028143	0.013463	ENSG00000257017	HP															ENSG00000257017.7	3766.39	1.05655	0.353679	2.98733	0.0028143	0.013463	ENSG00000257017	HP
ENSG00000204393.6	3.19889	1.05565	0.311074	3.39355	0.000689933	0.00434422	ENSG00000204393	NOL4L-DT															ENSG00000204393.6	3.19889	1.05565	0.311074	3.39355	0.000689933	0.00434422	ENSG00000204393	NOL4L-DT
ENSG00000228548.1	0.795823	1.05563	0.323614	3.26202	0.00110622	0.00638366	ENSG00000228548	ITPKB-AS1															ENSG00000228548.1	0.795823	1.05563	0.323614	3.26202	0.00110622	0.00638366	ENSG00000228548	ITPKB-AS1
ENSG00000196754.9	2201.48	1.05556	0.241729	4.36672	1.26e-05	0.00015503	ENSG00000196754	S100A2															ENSG00000196754.9	2201.48	1.05556	0.241729	4.36672	1.26e-05	0.00015503	ENSG00000196754	S100A2
ENSG00000237668.1	74.4963	1.05554	0.143451	7.35821	1.86e-13	3.03e-11	ENSG00000237668	RPS15AP38															ENSG00000237668.1	74.4963	1.05554	0.143451	7.35821	1.86e-13	3.03e-11	ENSG00000237668	RPS15AP38
ENSG00000258159.1	0.556805	1.05536	0.352348	2.99521	0.00274259	0.0131764	ENSG00000258159	IMMP1LP2															ENSG00000258159.1	0.556805	1.05536	0.352348	2.99521	0.00274259	0.0131764	ENSG00000258159	IMMP1LP2
ENSG00000234485.5	1.98824	1.05497	0.276214	3.8194	0.000133775	0.00112179	ENSG00000234485	OR7E46P															ENSG00000234485.5	1.98824	1.05497	0.276214	3.8194	0.000133775	0.00112179	ENSG00000234485	OR7E46P
ENSG00000226299.2	0.347099	1.05492	0.41571	2.53764	0.0111603	0.0402809	ENSG00000226299	RPSAP62															ENSG00000226299.2	0.347099	1.05492	0.41571	2.53764	0.0111603	0.0402809	ENSG00000226299	RPSAP62
ENSG00000261353.1	151.699	1.05461	0.162612	6.48544	8.85e-11	6.09e-09	ENSG00000261353																ENSG00000261353.1	151.699	1.05461	0.162612	6.48544	8.85e-11	6.09e-09	ENSG00000261353
ENSG00000231613.1	1.57927	1.05401	0.296824	3.55097	0.000383808	0.00267726	ENSG00000231613	AC099568.1															ENSG00000231613.1	1.57927	1.05401	0.296824	3.55097	0.000383808	0.00267726	ENSG00000231613	AC099568.1
ENSG00000271681.1	0.711306	1.05362	0.422632	2.493	0.0126669	0.0445987	ENSG00000271681	AC136601.2															ENSG00000271681.1	0.711306	1.05362	0.422632	2.493	0.0126669	0.0445987	ENSG00000271681	AC136601.2
ENSG00000248362.1	5.67403	1.05342	0.38428	2.74128	0.00611996	0.0250308	ENSG00000248362	AC011352.1															ENSG00000248362.1	5.67403	1.05342	0.38428	2.74128	0.00611996	0.0250308	ENSG00000248362	AC011352.1
ENSG00000280396.1	0.599083	1.05281	0.406026	2.59296	0.00951544	0.0354531	ENSG00000280396	AC114546.4															ENSG00000280396.1	0.599083	1.05281	0.406026	2.59296	0.00951544	0.0354531	ENSG00000280396	AC114546.4
ENSG00000237704.1	0.625953	1.05275	0.361793	2.90982	0.00361642	0.0164973	ENSG00000237704	AP004289.2															ENSG00000237704.1	0.625953	1.05275	0.361793	2.90982	0.00361642	0.0164973	ENSG00000237704	AP004289.2
ENSG00000237550.5	5986.77	1.05254	0.160841	6.54397	5.99e-11	4.35e-09	ENSG00000237550	RPL9P9															ENSG00000237550.5	5986.77	1.05254	0.160841	6.54397	5.99e-11	4.35e-09	ENSG00000237550	RPL9P9
ENSG00000237803.4	1.48473	1.05253	0.284626	3.69793	0.000217365	0.0016748	ENSG00000237803	LINC00211															ENSG00000237803.4	1.48473	1.05253	0.284626	3.69793	0.000217365	0.0016748	ENSG00000237803	LINC00211
ENSG00000266835.4	26.251	1.05189	0.182527	5.76291	8.27e-09	3.06e-07	ENSG00000266835	GAPLINC															ENSG00000266835.4	26.251	1.05189	0.182527	5.76291	8.27e-09	3.06e-07	ENSG00000266835	GAPLINC
ENSG00000149124.9	1.37992	1.05161	0.415065	2.5336	0.0112897	0.040648	ENSG00000149124	GLYAT															ENSG00000149124.9	1.37992	1.05161	0.415065	2.5336	0.0112897	0.040648	ENSG00000149124	GLYAT
ENSG00000225479.1	0.580589	1.05133	0.404299	2.60037	0.00931235	0.0348666	ENSG00000225479	PLCB1-IT1															ENSG00000225479.1	0.580589	1.05133	0.404299	2.60037	0.00931235	0.0348666	ENSG00000225479	PLCB1-IT1
ENSG00000240759.1	175.464	1.05128	0.185208	5.67623	1.38e-08	4.77e-07	ENSG00000240759	RPS27P21															ENSG00000240759.1	175.464	1.05128	0.185208	5.67623	1.38e-08	4.77e-07	ENSG00000240759	RPS27P21
ENSG00000166592.10	575.363	1.05128	0.256777	4.09413	4.24e-05	0.000426011	ENSG00000166592	RRAD															ENSG00000166592.10	575.363	1.05128	0.256777	4.09413	4.24e-05	0.000426011	ENSG00000166592	RRAD
ENSG00000219993.1	8.04155	1.05122	0.214417	4.90268	9.45e-07	1.76e-05	ENSG00000219993	AL138878.1															ENSG00000219993.1	8.04155	1.05122	0.214417	4.90268	9.45e-07	1.76e-05	ENSG00000219993	AL138878.1
ENSG00000260862.1	0.580412	1.05112	0.352469	2.98216	0.00286226	0.0136475	ENSG00000260862	AC099506.1															ENSG00000260862.1	0.580412	1.05112	0.352469	2.98216	0.00286226	0.0136475	ENSG00000260862	AC099506.1
ENSG00000122872.8	0.641127	1.05099	0.392025	2.68092	0.00734201	0.0289108	ENSG00000122872	ARL4AP1															ENSG00000122872.8	0.641127	1.05099	0.392025	2.68092	0.00734201	0.0289108	ENSG00000122872	ARL4AP1
ENSG00000240006.1	19.682	1.05087	0.205491	5.11394	3.16e-07	6.96e-06	ENSG00000240006	LINC02004															ENSG00000240006.1	19.682	1.05087	0.205491	5.11394	3.16e-07	6.96e-06	ENSG00000240006	LINC02004
ENSG00000228316.1	1.25462	1.0508	0.322609	3.25719	0.0011252	0.00646525	ENSG00000228316	MTATP6P19															ENSG00000228316.1	1.25462	1.0508	0.322609	3.25719	0.0011252	0.00646525	ENSG00000228316	MTATP6P19
ENSG00000233296.1	117.435	1.05062	0.307522	3.41642	0.000634507	0.00405369	ENSG00000233296	AC092159.2															ENSG00000233296.1	117.435	1.05062	0.307522	3.41642	0.000634507	0.00405369	ENSG00000233296	AC092159.2
ENSG00000213896.4	14.8919	1.05011	0.313186	3.35298	0.000799464	0.00488569	ENSG00000213896	AC109486.1															ENSG00000213896.4	14.8919	1.05011	0.313186	3.35298	0.000799464	0.00488569	ENSG00000213896	AC109486.1
ENSG00000280887.1	1.14307	1.0485	0.34525	3.03694	0.00238991	0.0118075	ENSG00000280887																ENSG00000280887.1	1.14307	1.0485	0.34525	3.03694	0.00238991	0.0118075	ENSG00000280887
ENSG00000274290.1	28.802	1.0485	0.201663	5.19928	2e-07	4.73e-06	ENSG00000274290	HIST1H2BE															ENSG00000274290.1	28.802	1.0485	0.201663	5.19928	2e-07	4.73e-06	ENSG00000274290	HIST1H2BE
ENSG00000281383.1	1044.94	1.04813	0.221864	4.72419	2.31e-06	3.74e-05	ENSG00000281383	FP671120.4															ENSG00000281383.1	1044.94	1.04813	0.221864	4.72419	2.31e-06	3.74e-05	ENSG00000281383	FP671120.4
ENSG00000108342.11	8.31843	1.04795	0.340909	3.07399	0.00211216	0.0106966	ENSG00000108342	CSF3															ENSG00000108342.11	8.31843	1.04795	0.340909	3.07399	0.00211216	0.0106966	ENSG00000108342	CSF3
ENSG00000219023.1	279.864	1.04775	0.157217	6.66436	2.66e-11	2.16e-09	ENSG00000219023	AL033519.2															ENSG00000219023.1	279.864	1.04775	0.157217	6.66436	2.66e-11	2.16e-09	ENSG00000219023	AL033519.2
ENSG00000252316.1	1.04684	1.04773	0.363971	2.87862	0.00399422	0.017858	ENSG00000252316	RNY4															ENSG00000252316.1	1.04684	1.04773	0.363971	2.87862	0.00399422	0.017858	ENSG00000252316	RNY4
ENSG00000276883.1	1.43853	1.04749	0.296833	3.52889	0.000417313	0.00287151	ENSG00000276883																ENSG00000276883.1	1.43853	1.04749	0.296833	3.52889	0.000417313	0.00287151	ENSG00000276883
ENSG00000230698.1	1.37758	1.04743	0.32465	3.22634	0.00125382	0.00705924	ENSG00000230698	AC105935.2															ENSG00000230698.1	1.37758	1.04743	0.32465	3.22634	0.00125382	0.00705924	ENSG00000230698	AC105935.2
ENSG00000222007.5	1.33222	1.04728	0.311108	3.36629	0.000761863	0.00470391	ENSG00000222007	AC064874.1															ENSG00000222007.5	1.33222	1.04728	0.311108	3.36629	0.000761863	0.00470391	ENSG00000222007	AC064874.1
ENSG00000254712.1	0.610099	1.04717	0.428243	2.44527	0.0144745	0.0496638	ENSG00000254712	AC087280.1															ENSG00000254712.1	0.610099	1.04717	0.428243	2.44527	0.0144745	0.0496638	ENSG00000254712	AC087280.1
ENSG00000227066.1	42.286	1.04697	0.32141	3.25743	0.00112425	0.00646297	ENSG00000227066	Z98257.1															ENSG00000227066.1	42.286	1.04697	0.32141	3.25743	0.00112425	0.00646297	ENSG00000227066	Z98257.1
ENSG00000272134.1	0.723983	1.04689	0.388024	2.69799	0.00697593	0.02778	ENSG00000272134	AC103810.7															ENSG00000272134.1	0.723983	1.04689	0.388024	2.69799	0.00697593	0.02778	ENSG00000272134	AC103810.7
ENSG00000243845.3	0.992711	1.04681	0.323601	3.23487	0.00121699	0.00689006	ENSG00000243845	RN7SL30P															ENSG00000243845.3	0.992711	1.04681	0.323601	3.23487	0.00121699	0.00689006	ENSG00000243845	RN7SL30P
ENSG00000262870.1	0.915709	1.04673	0.34795	3.00827	0.00262735	0.0127367	ENSG00000262870	CYCSP40															ENSG00000262870.1	0.915709	1.04673	0.34795	3.00827	0.00262735	0.0127367	ENSG00000262870	CYCSP40
ENSG00000112695.10	10305.9	1.04626	0.128898	8.11699	4.78e-16	1.76e-13	ENSG00000112695	COX7A2															ENSG00000112695.10	10305.9	1.04626	0.128898	8.11699	4.78e-16	1.76e-13	ENSG00000112695	COX7A2
ENSG00000243225.2	20.8338	1.04626	0.188832	5.54067	3.01e-08	9.38e-07	ENSG00000243225	AC007686.1															ENSG00000243225.2	20.8338	1.04626	0.188832	5.54067	3.01e-08	9.38e-07	ENSG00000243225	AC007686.1
ENSG00000221852.4	2.02652	1.04617	0.362374	2.88699	0.00388943	0.0174848	ENSG00000221852	KRTAP1-5															ENSG00000221852.4	2.02652	1.04617	0.362374	2.88699	0.00388943	0.0174848	ENSG00000221852	KRTAP1-5
ENSG00000231035.1	2.88422	1.04612	0.260194	4.02054	5.81e-05	0.00055707	ENSG00000231035	RPL7L1P9															ENSG00000231035.1	2.88422	1.04612	0.260194	4.02054	5.81e-05	0.00055707	ENSG00000231035	RPL7L1P9
ENSG00000241990.4	174.117	1.04608	0.157911	6.62449	3.48e-11	2.76e-09	ENSG00000241990	PRR34-AS1															ENSG00000241990.4	174.117	1.04608	0.157911	6.62449	3.48e-11	2.76e-09	ENSG00000241990	PRR34-AS1
ENSG00000276957.1	13.8493	1.04569	0.182763	5.72156	1.06e-08	3.79e-07	ENSG00000276957	AL158063.1															ENSG00000276957.1	13.8493	1.04569	0.182763	5.72156	1.06e-08	3.79e-07	ENSG00000276957	AL158063.1
ENSG00000249679.1	36.7945	1.04568	0.155491	6.72498	1.76e-11	1.54e-09	ENSG00000249679	AC106897.1															ENSG00000249679.1	36.7945	1.04568	0.155491	6.72498	1.76e-11	1.54e-09	ENSG00000249679	AC106897.1
ENSG00000254373.1	19.9883	1.0453	0.150275	6.95593	3.5e-12	3.9e-10	ENSG00000254373	AC112191.2															ENSG00000254373.1	19.9883	1.0453	0.150275	6.95593	3.5e-12	3.9e-10	ENSG00000254373	AC112191.2
ENSG00000131495.7	4868.49	1.04521	0.113934	9.17388	4.56e-20	6.66e-17	ENSG00000131495	NDUFA2															ENSG00000131495.7	4868.49	1.04521	0.113934	9.17388	4.56e-20	6.66e-17	ENSG00000131495	NDUFA2
ENSG00000272915.1	1.26012	1.0452	0.309752	3.3743	0.000740028	0.00459488	ENSG00000272915	AC018635.2															ENSG00000272915.1	1.26012	1.0452	0.309752	3.3743	0.000740028	0.00459488	ENSG00000272915	AC018635.2
ENSG00000244630.2	0.619812	1.04489	0.34485	3.02998	0.00244568	0.0120245	ENSG00000244630	AC022493.1															ENSG00000244630.2	0.619812	1.04489	0.34485	3.02998	0.00244568	0.0120245	ENSG00000244630	AC022493.1
ENSG00000197766.6	671.832	1.04466	0.182293	5.73067	1e-08	3.62e-07	ENSG00000197766	CFD															ENSG00000197766.6	671.832	1.04466	0.182293	5.73067	1e-08	3.62e-07	ENSG00000197766	CFD
ENSG00000226958.1	2676.63	1.04431	0.184377	5.66397	1.48e-08	5.07e-07	ENSG00000226958																ENSG00000226958.1	2676.63	1.04431	0.184377	5.66397	1.48e-08	5.07e-07	ENSG00000226958
ENSG00000130176.6	827.84	1.04415	0.218713	4.77405	1.81e-06	3.02e-05	ENSG00000130176	CNN1															ENSG00000130176.6	827.84	1.04415	0.218713	4.77405	1.81e-06	3.02e-05	ENSG00000130176	CNN1
ENSG00000272632.1	7.13751	1.04363	0.303059	3.44367	0.000573882	0.00372808	ENSG00000272632	AC097504.2															ENSG00000272632.1	7.13751	1.04363	0.303059	3.44367	0.000573882	0.00372808	ENSG00000272632	AC097504.2
ENSG00000164304.14	17.1086	1.04293	0.254094	4.10452	4.05e-05	0.000411385	ENSG00000164304	CAGE1															ENSG00000164304.14	17.1086	1.04293	0.254094	4.10452	4.05e-05	0.000411385	ENSG00000164304	CAGE1
ENSG00000202058.1	36.1695	1.04282	0.141133	7.38892	1.48e-13	2.48e-11	ENSG00000202058	RN7SKP80															ENSG00000202058.1	36.1695	1.04282	0.141133	7.38892	1.48e-13	2.48e-11	ENSG00000202058	RN7SKP80
ENSG00000278463.1	17.1397	1.04233	0.235934	4.41786	9.97e-06	0.000127806	ENSG00000278463	HIST1H2AB															ENSG00000278463.1	17.1397	1.04233	0.235934	4.41786	9.97e-06	0.000127806	ENSG00000278463	HIST1H2AB
ENSG00000237748.1	20.3497	1.04196	0.1316	7.91762	2.42e-15	6.98e-13	ENSG00000237748	UQCRBP1															ENSG00000237748.1	20.3497	1.04196	0.1316	7.91762	2.42e-15	6.98e-13	ENSG00000237748	UQCRBP1
ENSG00000271917.1	6.05803	1.0412	0.195926	5.31423	1.07e-07	2.78e-06	ENSG00000271917	AL357568.2															ENSG00000271917.1	6.05803	1.0412	0.195926	5.31423	1.07e-07	2.78e-06	ENSG00000271917	AL357568.2
ENSG00000279946.1	3.7084	1.04092	0.260098	4.00204	6.28e-05	0.000594898	ENSG00000279946	AC244034.3															ENSG00000279946.1	3.7084	1.04092	0.260098	4.00204	6.28e-05	0.000594898	ENSG00000279946	AC244034.3
ENSG00000235957.1	29.8832	1.0406	0.150195	6.92835	4.26e-12	4.64e-10	ENSG00000235957	COX7CP1															ENSG00000235957.1	29.8832	1.0406	0.150195	6.92835	4.26e-12	4.64e-10	ENSG00000235957	COX7CP1
ENSG00000271761.1	6.38669	1.04036	0.211971	4.90803	9.2e-07	1.72e-05	ENSG00000271761	AL021368.1															ENSG00000271761.1	6.38669	1.04036	0.211971	4.90803	9.2e-07	1.72e-05	ENSG00000271761	AL021368.1
ENSG00000234742.1	149.694	1.04034	0.154975	6.71297	1.91e-11	1.65e-09	ENSG00000234742	AC144530.1															ENSG00000234742.1	149.694	1.04034	0.154975	6.71297	1.91e-11	1.65e-09	ENSG00000234742	AC144530.1
ENSG00000279499.1	0.749948	1.04022	0.352725	2.94908	0.00318722	0.0148824	ENSG00000279499	AL157770.1															ENSG00000279499.1	0.749948	1.04022	0.352725	2.94908	0.00318722	0.0148824	ENSG00000279499	AL157770.1
ENSG00000256590.2	4.65882	1.04011	0.32799	3.17117	0.00151826	0.00820299	ENSG00000256590	TRDV3															ENSG00000256590.2	4.65882	1.04011	0.32799	3.17117	0.00151826	0.00820299	ENSG00000256590	TRDV3
ENSG00000218198.3	3.07632	1.03999	0.223033	4.66296	3.12e-06	4.81e-05	ENSG00000218198	RPS20P32															ENSG00000218198.3	3.07632	1.03999	0.223033	4.66296	3.12e-06	4.81e-05	ENSG00000218198	RPS20P32
ENSG00000257431.1	11.8281	1.03999	0.334182	3.11203	0.00185807	0.00964298	ENSG00000257431	AC089998.1															ENSG00000257431.1	11.8281	1.03999	0.334182	3.11203	0.00185807	0.00964298	ENSG00000257431	AC089998.1
ENSG00000254730.1	1.06476	1.03937	0.349384	2.97486	0.00293119	0.0139051	ENSG00000254730	AP002453.1															ENSG00000254730.1	1.06476	1.03937	0.349384	2.97486	0.00293119	0.0139051	ENSG00000254730	AP002453.1
ENSG00000278472.1	9.94925	1.03922	0.200161	5.19193	2.08e-07	4.88e-06	ENSG00000278472	AC009268.2															ENSG00000278472.1	9.94925	1.03922	0.200161	5.19193	2.08e-07	4.88e-06	ENSG00000278472	AC009268.2
ENSG00000273674.3	7.41871	1.03901	0.205683	5.05153	4.38e-07	9.18e-06	ENSG00000273674	AC021752.1															ENSG00000273674.3	7.41871	1.03901	0.205683	5.05153	4.38e-07	9.18e-06	ENSG00000273674	AC021752.1
ENSG00000248659.1	0.585054	1.03896	0.363863	2.85536	0.00429878	0.0189404	ENSG00000248659	AC023162.1															ENSG00000248659.1	0.585054	1.03896	0.363863	2.85536	0.00429878	0.0189404	ENSG00000248659	AC023162.1
ENSG00000271503.4	1804.22	1.03883	0.209211	4.96545	6.85e-07	1.34e-05	ENSG00000271503	CCL5															ENSG00000271503.4	1804.22	1.03883	0.209211	4.96545	6.85e-07	1.34e-05	ENSG00000271503	CCL5
ENSG00000271429.1	0.738693	1.03871	0.332835	3.12081	0.00180357	0.00941402	ENSG00000271429	RPL17P51															ENSG00000271429.1	0.738693	1.03871	0.332835	3.12081	0.00180357	0.00941402	ENSG00000271429	RPL17P51
ENSG00000245970.2	986.849	1.03758	0.126725	8.18769	2.66e-16	1.07e-13	ENSG00000245970	AP003352.1															ENSG00000245970.2	986.849	1.03758	0.126725	8.18769	2.66e-16	1.07e-13	ENSG00000245970	AP003352.1
ENSG00000134193.13	10.3773	1.03748	0.317239	3.27035	0.00107414	0.00623165	ENSG00000134193	REG4															ENSG00000134193.13	10.3773	1.03748	0.317239	3.27035	0.00107414	0.00623165	ENSG00000134193	REG4
ENSG00000226532.1	177.626	1.03715	0.189554	5.47152	4.46e-08	1.31e-06	ENSG00000226532	AL022718.1															ENSG00000226532.1	177.626	1.03715	0.189554	5.47152	4.46e-08	1.31e-06	ENSG00000226532	AL022718.1
ENSG00000278941.1	0.518987	1.03663	0.376044	2.75668	0.00583917	0.0241135	ENSG00000278941	SMG6-IT1															ENSG00000278941.1	0.518987	1.03663	0.376044	2.75668	0.00583917	0.0241135	ENSG00000278941	SMG6-IT1
ENSG00000244086.1	46.3334	1.03646	0.16635	6.2306	4.65e-10	2.6e-08	ENSG00000244086	RPS20P35															ENSG00000244086.1	46.3334	1.03646	0.16635	6.2306	4.65e-10	2.6e-08	ENSG00000244086	RPS20P35
ENSG00000204866.7	177.261	1.03642	0.308084	3.36408	0.000767988	0.00473422	ENSG00000204866	IGFL2															ENSG00000204866.7	177.261	1.03642	0.308084	3.36408	0.000767988	0.00473422	ENSG00000204866	IGFL2
ENSG00000264322.2	1.48991	1.03638	0.303694	3.41257	0.000643527	0.00409842	ENSG00000264322	RN7SL448P															ENSG00000264322.2	1.48991	1.03638	0.303694	3.41257	0.000643527	0.00409842	ENSG00000264322	RN7SL448P
ENSG00000265477.1	0.610295	1.0362	0.418784	2.47431	0.0133493	0.0465591	ENSG00000265477	AP000915.2															ENSG00000265477.1	0.610295	1.0362	0.418784	2.47431	0.0133493	0.0465591	ENSG00000265477	AP000915.2
ENSG00000272112.1	35.5933	1.03616	0.149934	6.91077	4.82e-12	5.11e-10	ENSG00000272112	AC011374.2															ENSG00000272112.1	35.5933	1.03616	0.149934	6.91077	4.82e-12	5.11e-10	ENSG00000272112	AC011374.2
ENSG00000278171.1	0.543814	1.03572	0.414249	2.50023	0.0124111	0.0438833	ENSG00000278171	AL137028.2															ENSG00000278171.1	0.543814	1.03572	0.414249	2.50023	0.0124111	0.0438833	ENSG00000278171	AL137028.2
ENSG00000141977.8	2.59635	1.03565	0.26117	3.96544	7.33e-05	0.00067839	ENSG00000141977	CIB3															ENSG00000141977.8	2.59635	1.03565	0.26117	3.96544	7.33e-05	0.00067839	ENSG00000141977	CIB3
ENSG00000261857.5	24.7936	1.03561	0.277777	3.7282	0.000192856	0.00151343	ENSG00000261857	MIA															ENSG00000261857.5	24.7936	1.03561	0.277777	3.7282	0.000192856	0.00151343	ENSG00000261857	MIA
ENSG00000202411.1	0.704142	1.0351	0.378638	2.73373	0.00626207	0.0254981	ENSG00000202411	RNA5SP259															ENSG00000202411.1	0.704142	1.0351	0.378638	2.73373	0.00626207	0.0254981	ENSG00000202411	RNA5SP259
ENSG00000279967.1	0.995431	1.03504	0.345216	2.99825	0.00271533	0.0130737	ENSG00000279967	FP671120.2															ENSG00000279967.1	0.995431	1.03504	0.345216	2.99825	0.00271533	0.0130737	ENSG00000279967	FP671120.2
ENSG00000241666.2	4.07992	1.0343	0.237966	4.3464	1.38e-05	0.000167767	ENSG00000241666	AL031733.2															ENSG00000241666.2	4.07992	1.0343	0.237966	4.3464	1.38e-05	0.000167767	ENSG00000241666	AL031733.2
ENSG00000121552.3	325.33	1.03401	0.206582	5.00532	5.58e-07	1.13e-05	ENSG00000121552	CSTA															ENSG00000121552.3	325.33	1.03401	0.206582	5.00532	5.58e-07	1.13e-05	ENSG00000121552	CSTA
ENSG00000230629.2	699.492	1.03397	0.159467	6.48392	8.94e-11	6.12e-09	ENSG00000230629	RPS23P8															ENSG00000230629.2	699.492	1.03397	0.159467	6.48392	8.94e-11	6.12e-09	ENSG00000230629	RPS23P8
ENSG00000225986.1	67.1742	1.03354	0.202583	5.10183	3.36e-07	7.34e-06	ENSG00000225986	UBXN10-AS1															ENSG00000225986.1	67.1742	1.03354	0.202583	5.10183	3.36e-07	7.34e-06	ENSG00000225986	UBXN10-AS1
ENSG00000174898.14	21.4219	1.03335	0.328053	3.14995	0.001633	0.00869023	ENSG00000174898	CATSPERD															ENSG00000174898.14	21.4219	1.03335	0.328053	3.14995	0.001633	0.00869023	ENSG00000174898	CATSPERD
ENSG00000275110.1	17.2893	1.03327	0.234247	4.41101	1.03e-05	0.000131304	ENSG00000275110	MIR6087															ENSG00000275110.1	17.2893	1.03327	0.234247	4.41101	1.03e-05	0.000131304	ENSG00000275110	MIR6087
ENSG00000238825.1	6.2348	1.03326	0.213474	4.84021	1.3e-06	2.28e-05	ENSG00000238825	RNU1-13P															ENSG00000238825.1	6.2348	1.03326	0.213474	4.84021	1.3e-06	2.28e-05	ENSG00000238825	RNU1-13P
ENSG00000203258.3	12.1183	1.03307	0.168815	6.11957	9.38e-10	4.74e-08	ENSG00000203258	AC013549.1															ENSG00000203258.3	12.1183	1.03307	0.168815	6.11957	9.38e-10	4.74e-08	ENSG00000203258	AC013549.1
ENSG00000184260.5	134.34	1.03289	0.170579	6.05522	1.4e-09	6.71e-08	ENSG00000184260	HIST2H2AC															ENSG00000184260.5	134.34	1.03289	0.170579	6.05522	1.4e-09	6.71e-08	ENSG00000184260	HIST2H2AC
ENSG00000173915.11	7490.33	1.03251	0.122445	8.43249	3.38e-17	1.68e-14	ENSG00000173915	ATP5MD															ENSG00000173915.11	7490.33	1.03251	0.122445	8.43249	3.38e-17	1.68e-14	ENSG00000173915	ATP5MD
ENSG00000280050.1	0.718244	1.03182	0.407025	2.53503	0.0112437	0.0405132	ENSG00000280050																ENSG00000280050.1	0.718244	1.03182	0.407025	2.53503	0.0112437	0.0405132	ENSG00000280050
ENSG00000259398.1	6.6567	1.03052	0.204283	5.04456	4.55e-07	9.47e-06	ENSG00000259398	AC090970.1															ENSG00000259398.1	6.6567	1.03052	0.204283	5.04456	4.55e-07	9.47e-06	ENSG00000259398	AC090970.1
ENSG00000266315.1	1.70898	1.02982	0.268369	3.83734	0.000124376	0.00105414	ENSG00000266315	MIR4668															ENSG00000266315.1	1.70898	1.02982	0.268369	3.83734	0.000124376	0.00105414	ENSG00000266315	MIR4668
ENSG00000250479.7	10501.8	1.02951	0.15958	6.45136	1.11e-10	7.4e-09	ENSG00000250479	CHCHD10															ENSG00000250479.7	10501.8	1.02951	0.15958	6.45136	1.11e-10	7.4e-09	ENSG00000250479	CHCHD10
ENSG00000243543.7	7.36075	1.02927	0.295657	3.4813	0.000498993	0.00332103	ENSG00000243543	WFDC6															ENSG00000243543.7	7.36075	1.02927	0.295657	3.4813	0.000498993	0.00332103	ENSG00000243543	WFDC6
ENSG00000239227.1	2.49876	1.02887	0.273119	3.76712	0.000165144	0.00133467	ENSG00000239227	AC069439.1															ENSG00000239227.1	2.49876	1.02887	0.273119	3.76712	0.000165144	0.00133467	ENSG00000239227	AC069439.1
ENSG00000201298.1	0.493964	1.0288	0.413397	2.48864	0.0128233	0.0450339	ENSG00000201298	RNU6-1164P															ENSG00000201298.1	0.493964	1.0288	0.413397	2.48864	0.0128233	0.0450339	ENSG00000201298	RNU6-1164P
ENSG00000064205.9	180.198	1.02851	0.221914	4.63471	3.57e-06	5.39e-05	ENSG00000064205	WISP2															ENSG00000064205.9	180.198	1.02851	0.221914	4.63471	3.57e-06	5.39e-05	ENSG00000064205	WISP2
ENSG00000184113.9	445.996	1.02825	0.153238	6.71014	1.94e-11	1.66e-09	ENSG00000184113	CLDN5															ENSG00000184113.9	445.996	1.02825	0.153238	6.71014	1.94e-11	1.66e-09	ENSG00000184113	CLDN5
ENSG00000130755.11	455.528	1.02802	0.134566	7.63956	2.18e-14	4.67e-12	ENSG00000130755	GMFG															ENSG00000130755.11	455.528	1.02802	0.134566	7.63956	2.18e-14	4.67e-12	ENSG00000130755	GMFG
ENSG00000276740.1	1.13503	1.02796	0.366985	2.8011	0.00509289	0.0216175	ENSG00000276740	AL445649.1															ENSG00000276740.1	1.13503	1.02796	0.366985	2.8011	0.00509289	0.0216175	ENSG00000276740	AL445649.1
ENSG00000003436.13	385.779	1.02779	0.16836	6.10474	1.03e-09	5.13e-08	ENSG00000003436	TFPI															ENSG00000003436.13	385.779	1.02779	0.16836	6.10474	1.03e-09	5.13e-08	ENSG00000003436	TFPI
ENSG00000256948.1	4.90579	1.02765	0.297	3.46008	0.000540011	0.00354951	ENSG00000256948	AC026369.3															ENSG00000256948.1	4.90579	1.02765	0.297	3.46008	0.000540011	0.00354951	ENSG00000256948	AC026369.3
ENSG00000261544.1	0.739993	1.02755	0.376498	2.72922	0.00634843	0.0257911	ENSG00000261544	AC011939.2															ENSG00000261544.1	0.739993	1.02755	0.376498	2.72922	0.00634843	0.0257911	ENSG00000261544	AC011939.2
ENSG00000197575.6	35.5463	1.02725	0.163739	6.27368	3.53e-10	2.06e-08	ENSG00000197575	RPS17P2															ENSG00000197575.6	35.5463	1.02725	0.163739	6.27368	3.53e-10	2.06e-08	ENSG00000197575	RPS17P2
ENSG00000136149.6	1407.51	1.02698	0.147745	6.95105	3.63e-12	4e-10	ENSG00000136149	RPL13AP25															ENSG00000136149.6	1407.51	1.02698	0.147745	6.95105	3.63e-12	4e-10	ENSG00000136149	RPL13AP25
ENSG00000260483.2	1.00625	1.02681	0.279589	3.67257	0.000240126	0.00181927	ENSG00000260483	AC015720.1															ENSG00000260483.2	1.00625	1.02681	0.279589	3.67257	0.000240126	0.00181927	ENSG00000260483	AC015720.1
ENSG00000047936.9	157.501	1.02653	0.34338	2.9895	0.00279438	0.0133908	ENSG00000047936	ROS1															ENSG00000047936.9	157.501	1.02653	0.34338	2.9895	0.00279438	0.0133908	ENSG00000047936	ROS1
ENSG00000247516.4	953.423	1.02628	0.2303	4.45627	8.34e-06	0.000109633	ENSG00000247516	MIR4458HG															ENSG00000247516.4	953.423	1.02628	0.2303	4.45627	8.34e-06	0.000109633	ENSG00000247516	MIR4458HG
ENSG00000256915.1	3.14548	1.02612	0.230904	4.44391	8.83e-06	0.000115093	ENSG00000256915	AC090023.2															ENSG00000256915.1	3.14548	1.02612	0.230904	4.44391	8.83e-06	0.000115093	ENSG00000256915	AC090023.2
ENSG00000181781.8	8.48698	1.02593	0.235352	4.35914	1.31e-05	0.000159576	ENSG00000181781	ODF3L2															ENSG00000181781.8	8.48698	1.02593	0.235352	4.35914	1.31e-05	0.000159576	ENSG00000181781	ODF3L2
ENSG00000186010.17	3535.12	1.02588	0.127434	8.05031	8.26e-16	2.82e-13	ENSG00000186010	NDUFA13															ENSG00000186010.17	3535.12	1.02588	0.127434	8.05031	8.26e-16	2.82e-13	ENSG00000186010	NDUFA13
ENSG00000229230.3	4.86335	1.02587	0.22895	4.48076	7.44e-06	9.96e-05	ENSG00000229230	MT1P3															ENSG00000229230.3	4.86335	1.02587	0.22895	4.48076	7.44e-06	9.96e-05	ENSG00000229230	MT1P3
ENSG00000242248.2	7.55897	1.02544	0.213996	4.79189	1.65e-06	2.8e-05	ENSG00000242248	RPL7AP57															ENSG00000242248.2	7.55897	1.02544	0.213996	4.79189	1.65e-06	2.8e-05	ENSG00000242248	RPL7AP57
ENSG00000264513.1	5.66638	1.02542	0.219131	4.67947	2.88e-06	4.5e-05	ENSG00000264513	AC006270.1															ENSG00000264513.1	5.66638	1.02542	0.219131	4.67947	2.88e-06	4.5e-05	ENSG00000264513	AC006270.1
ENSG00000224245.1	10.2932	1.02534	0.316707	3.23749	0.00120587	0.00683626	ENSG00000224245	AL358232.1															ENSG00000224245.1	10.2932	1.02534	0.316707	3.23749	0.00120587	0.00683626	ENSG00000224245	AL358232.1
ENSG00000099998.16	958.283	1.02517	0.155511	6.59226	4.33e-11	3.27e-09	ENSG00000099998	GGT5															ENSG00000099998.16	958.283	1.02517	0.155511	6.59226	4.33e-11	3.27e-09	ENSG00000099998	GGT5
ENSG00000228834.1	38.3361	1.02493	0.138338	7.40892	1.27e-13	2.16e-11	ENSG00000228834	AL445189.2															ENSG00000228834.1	38.3361	1.02493	0.138338	7.40892	1.27e-13	2.16e-11	ENSG00000228834	AL445189.2
ENSG00000220868.2	0.289263	1.02469	0.412287	2.48539	0.0129408	0.045358	ENSG00000220868	MRPL35P1															ENSG00000220868.2	0.289263	1.02469	0.412287	2.48539	0.0129408	0.045358	ENSG00000220868	MRPL35P1
ENSG00000266160.2	1.50824	1.02464	0.233773	4.38307	1.17e-05	0.000145793	ENSG00000266160	RN7SL612P															ENSG00000266160.2	1.50824	1.02464	0.233773	4.38307	1.17e-05	0.000145793	ENSG00000266160	RN7SL612P
ENSG00000271208.1	0.391804	1.02463	0.403953	2.53651	0.0111963	0.0403797	ENSG00000271208	Z99289.3															ENSG00000271208.1	0.391804	1.02463	0.403953	2.53651	0.0111963	0.0403797	ENSG00000271208	Z99289.3
[truncated: 58,834 more rows]
