# Supplementary material for: Clinicopathological and functional evaluation of replication protein A in epithelial ovarian cancers: A target validation study
Source: Transl Oncol. 2026 Feb 17;66:102709. doi: 10.1016/j.tranon.2026.102709 (PMC12925576; doi:10.1016/j.tranon.2026.102709)
Supplement: Supplementary file 6 [file mmc6.xlsx]

## Sheet: Q1_v_Q4_OVR2results
RPA2 Q1 v Q4 differential gene analysis
	baseMean	log2FoldChange	lfcSE	stat	pvalue	padj	Ensembl ID	Gene			High in Q4		baseMean	log2FoldChange	lfcSE	stat	pvalue	padj	Ensembl ID	Gene		High in Q1		baseMean	log2FoldChange	lfcSE	stat	pvalue	padj	Ensembl ID	Gene
ENSG00000000003.13	4868.47	-0.100443	0.0930293	-1.0797	0.280277	0.467399	ENSG00000000003	TSPAN6				ENSG00000117748.8	3143.08	-0.99294	0.0662497	-14.9878	8.81643e-51	4.01923e-46	ENSG00000117748	RPA2			ENSG00000207182.1	21.8489	5.97038	0.862955	6.91853	4.56349e-12	1.14308e-09	ENSG00000207182	RNU1-44P
ENSG00000000005.5	14.1254	0.101723	0.306564	0.331816	0.740028	0.845753	ENSG00000000005	TNMD				ENSG00000263711.4	29.4562	-3.62948	0.527965	-6.87447	6.22202e-12	1.48508e-09	ENSG00000263711	AC079062.1			ENSG00000201910.1	4.24777	5.33432	0.816145	6.53599	6.31898e-11	1.13413e-08	ENSG00000201910	RNU1-140P
ENSG00000000419.11	3274.22	-0.0516767	0.0807348	-0.64008	0.522121	0.688196	ENSG00000000419	DPM1				ENSG00000099399.5	4.97592	-3.49534	0.672137	-5.20034	1.98925e-07	1.04237e-05	ENSG00000099399	MAGEB2			ENSG00000201922.1	3.85015	4.84365	0.771956	6.27452	3.50709e-10	5.09175e-08	ENSG00000201922	RNU1-43P
ENSG00000000457.12	864.584	-0.0520612	0.0646835	-0.80486	0.420901	0.602864	ENSG00000000457	SCYL3				ENSG00000132446.6	1.24869	-3.4227	0.888182	-3.8536	0.000116392	0.00169741	ENSG00000132446	FTHL17			ENSG00000200903.1	10.3775	4.75103	0.601154	7.90319	2.71864e-15	1.37708e-12	ENSG00000200903	RNU1-42P
ENSG00000000460.15	607.441	-0.52773	0.0886329	-5.95411	2.61497e-09	2.78531e-07	ENSG00000000460	C1orf112				ENSG00000228714.2	7.62057	-3.40138	0.807275	-4.21341	2.51548e-05	0.000511489	ENSG00000228714	AL691420.1			ENSG00000200975.1	2.20837	4.60115	0.782353	5.88118	4.07357e-09	4.00229e-07	ENSG00000200975	RNU1-7P
ENSG00000000938.11	404.003	0.0628073	0.162107	0.387444	0.698428	0.817827	ENSG00000000938	FGR				ENSG00000170516.15	14.1969	-3.35721	0.862718	-3.89143	9.9654e-05	0.00151082	ENSG00000170516	COX7B2			ENSG00000238833.1	3.25247	4.58967	0.854152	5.37337	7.728e-08	4.71625e-06	ENSG00000238833	RNU1-131P
ENSG00000000971.14	2818.66	0.462596	0.182381	2.53643	0.0111989	0.0525494	ENSG00000000971	CFH				ENSG00000068985.4	10.8866	-3.28458	0.61165	-5.37003	7.87236e-08	4.79152e-06	ENSG00000068985	PAGE1			ENSG00000199469.1	4.14395	4.56552	0.698921	6.53225	6.47909e-11	1.15831e-08	ENSG00000199469	RNU1-62P
ENSG00000001036.12	3280.26	-0.120455	0.0856227	-1.40681	0.159483	0.325593	ENSG00000001036	FUCA2				ENSG00000253681.1	1.25369	-3.11085	1.02656	-3.03035	0.00244271	0.0171007	ENSG00000253681	AC013509.1			ENSG00000200197.1	591.53	4.56004	0.887927	5.13561	2.81237e-07	1.37945e-05	ENSG00000200197	RNU1-21P
ENSG00000001084.9	1703.29	0.000188996	0.0936264	0.00201862	0.998389	0.999178	ENSG00000001084	GCLC				ENSG00000218819.4	1.5036	-3.03005	0.714909	-4.23837	2.25148e-05	0.000469965	ENSG00000218819	TDRD15			ENSG00000272020.1	15.3471	4.53739	0.668395	6.78848	1.13323e-11	2.48373e-09	ENSG00000272020	RNU1-30P
ENSG00000001167.13	2044.94	-0.204935	0.0943811	-2.17136	0.0299043	0.105443	ENSG00000001167	NFYA				ENSG00000214107.6	4.93623	-3.01615	0.757821	-3.98003	6.89061e-05	0.00112591	ENSG00000214107	MAGEB1			ENSG00000207154.1	3.25941	4.41582	0.679693	6.49679	8.20545e-11	1.40628e-08	ENSG00000207154	RNU1-46P
ENSG00000001460.16	757.503	-0.459786	0.0831571	-5.52912	3.21836e-08	2.28534e-06	ENSG00000001460	STPG1				ENSG00000176566.4	2.33345	-3.01199	0.962517	-3.12928	0.00175233	0.0133298	ENSG00000176566	DCAF4L2			ENSG00000201291.1	3.75361	4.41346	0.672965	6.55824	5.44475e-11	9.9286e-09	ENSG00000201291	RNU1-34P
ENSG00000001461.15	2474.51	-0.491926	0.0911241	-5.39842	6.7229e-08	4.20994e-06	ENSG00000001461	NIPAL3				ENSG00000234426.1	2.63002	-2.9358	0.999342	-2.93773	0.00330623	0.0214158	ENSG00000234426	AL139042.1			ENSG00000239023.1	5.32724	4.39367	0.723924	6.06925	1.28513e-09	1.51359e-07	ENSG00000239023	RNU1-98P
ENSG00000001497.15	2451.68	-0.0270196	0.0618665	-0.436741	0.6623	0.79311	ENSG00000001497	LAS1L				ENSG00000253569.1	1.99183	-2.86635	0.781143	-3.66944	0.000243086	0.00299532	ENSG00000253569	VENTXP5			ENSG00000200807.1	5.25541	4.36373	0.776736	5.61804	1.93141e-08	1.47486e-06	ENSG00000200807	RNU1-32P
ENSG00000001561.6	1477.72	-0.153174	0.10062	-1.5223	0.127935	0.281482	ENSG00000001561	ENPP4				ENSG00000274391.3	4.05798	-2.8551	0.706778	-4.03959	5.35441e-05	0.000930957	ENSG00000274391	TPTE			ENSG00000253000.1	1.81125	4.29728	0.854812	5.02716	4.97806e-07	2.21189e-05	ENSG00000253000	RNU1-45P
ENSG00000001617.10	7176.81	-0.0210914	0.129233	-0.163205	0.870357	0.927898	ENSG00000001617	SEMA3F				ENSG00000198033.10	2.13894	-2.80325	0.455183	-6.15851	7.34347e-10	9.43026e-08	ENSG00000198033	TUBA3C			ENSG00000206629.1	9.68356	4.27888	0.606012	7.06072	1.65638e-12	4.69013e-10	ENSG00000206629	RNU1-63P
ENSG00000001626.13	986.876	-0.186165	0.341594	-0.544991	0.58576	0.737954	ENSG00000001626	CFTR				ENSG00000229703.4	2.36116	-2.78858	0.879259	-3.17151	0.00151649	0.0119423	ENSG00000229703	CR589904.1			ENSG00000207322.1	14.5118	4.20626	0.544658	7.72275	1.13843e-14	5.18989e-12	ENSG00000207322	RNU1-89P
ENSG00000001629.8	3139.18	-0.235272	0.0649992	-3.61961	0.000295043	0.00347556	ENSG00000001629	ANKIB1				ENSG00000112246.8	18.7863	-2.67796	0.525781	-5.0933	3.51881e-07	1.65036e-05	ENSG00000112246	SIM1			ENSG00000199629.1	7.31168	4.11882	0.681726	6.04175	1.52447e-09	1.7639e-07	ENSG00000199629	RNU1-14P
ENSG00000001630.14	204.644	-0.0461416	0.111559	-0.413608	0.679161	0.80455	ENSG00000001630	CYP51A1				ENSG00000256484.1	3.03248	-2.66746	0.612284	-4.35658	1.32112e-05	0.000307412	ENSG00000256484	AC140118.1			ENSG00000200204.1	10.5463	4.11788	0.579018	7.11184	1.14508e-12	3.30392e-10	ENSG00000200204	RNU1-22P
ENSG00000001631.13	1771.58	-0.146761	0.0655674	-2.23832	0.0251999	0.0935575	ENSG00000001631	KRIT1				ENSG00000205777.16	8.56351	-2.62064	0.838533	-3.12526	0.00177645	0.0134728	ENSG00000205777	GAGE1			ENSG00000207201.1	10.0086	4.07448	0.652576	6.24369	4.27356e-10	6.05041e-08	ENSG00000207201	RNU1-148P
ENSG00000002016.15	797.929	0.113882	0.1023	1.11322	0.265615	0.451755	ENSG00000002016	RAD52				ENSG00000165643.9	4.83093	-2.6108	0.480471	-5.43384	5.51538e-08	3.59707e-06	ENSG00000165643	SOHLH1			ENSG00000200296.1	16.5765	4.05551	0.58805	6.89655	5.32806e-12	1.29891e-09	ENSG00000200296	RNU1-83P
ENSG00000002079.11	35.0023	-0.012648	0.157032	-0.0805443	0.935804	0.96558	ENSG00000002079	MYH16				ENSG00000229637.3	9.31831	-2.5751	0.602933	-4.27095	1.94642e-05	0.000417373	ENSG00000229637	PRAC2			ENSG00000199892.2	1.68086	3.99015	0.785735	5.07824	3.80947e-07	1.7562e-05	ENSG00000199892	RNU1-17P
ENSG00000002330.12	3074.91	0.125833	0.0941336	1.33675	0.181303	0.35408	ENSG00000002330	BAD				ENSG00000156925.10	20.2144	-2.55197	0.518866	-4.91837	8.72663e-07	3.45039e-05	ENSG00000156925	ZIC3			ENSG00000206737.1	67.3316	3.95635	0.502295	7.87654	3.36565e-15	1.66775e-12	ENSG00000206737	RNVU1-18
ENSG00000002549.11	6946.04	-0.0962212	0.110875	-0.867838	0.385483	0.570835	ENSG00000002549	LAP3				ENSG00000215869.3	3.18942	-2.55043	0.479206	-5.32221	1.02514e-07	5.9506e-06	ENSG00000215869	AC092506.1			ENSG00000212170.1	9.55852	3.94404	0.575232	6.85643	7.06035e-12	1.63384e-09	ENSG00000212170	RNU1-77P
ENSG00000002586.16	8545.41	0.249708	0.115301	2.1657	0.030334	0.106506	ENSG00000002586	CD99				ENSG00000156269.4	7.97771	-2.54082	0.687033	-3.69825	0.000217094	0.00275295	ENSG00000156269	NAA11			ENSG00000252850.1	1.63169	3.83196	0.862035	4.44525	8.7791e-06	0.000221729	ENSG00000252850	RNU1-117P
ENSG00000002587.8	542.285	0.00633401	0.137889	0.0459357	0.963362	0.980551	ENSG00000002587	HS3ST1				ENSG00000234068.5	72.0607	-2.49812	0.618596	-4.03837	5.38244e-05	0.000934887	ENSG00000234068	PAGE2			ENSG00000206908.1	35.777	3.74483	0.569668	6.57371	4.90757e-11	9.09457e-09	ENSG00000206908	RNU1-136P
ENSG00000002726.18	2010.59	0.765926	0.327198	2.34086	0.0192393	0.0773576	ENSG00000002726	AOC1				ENSG00000273840.1	1.21806	-2.49647	0.924516	-2.7003	0.00692771	0.0370812	ENSG00000273840	AF254983.1			ENSG00000252010.1	74.9556	3.72783	0.298273	12.498	7.6513e-36	1.74404e-31	ENSG00000252010	SCARNA5
ENSG00000002745.11	13.3831	-0.401021	0.273161	-1.46807	0.142084	0.301973	ENSG00000002745	WNT16				ENSG00000158639.10	5.659	-2.49201	0.581392	-4.28629	1.81681e-05	0.000394591	ENSG00000158639	PAGE5			ENSG00000252209.1	0.962176	3.71731	0.90716	4.09774	4.17195e-05	0.000766274	ENSG00000252209	RNU1-48P
ENSG00000002746.13	106.41	0.312979	0.200908	1.55783	0.119275	0.268794	ENSG00000002746	HECW1				ENSG00000248837.4	1.84347	-2.47587	0.749901	-3.3016	0.000961358	0.00852986	ENSG00000248837	AC097512.1			ENSG00000206702.1	29.7031	3.71196	0.414995	8.94459	3.7334e-19	5.3187e-16	ENSG00000206702	RNU1-11P
ENSG00000002822.14	1752.18	0.0641296	0.0873551	0.734125	0.462873	0.639012	ENSG00000002822	MAD1L1				ENSG00000128714.5	13.6596	-2.43148	0.420701	-5.77961	7.48756e-09	6.64091e-07	ENSG00000128714	HOXD13			ENSG00000200184.1	3.77766	3.59163	0.514609	6.97934	2.96562e-12	7.76993e-10	ENSG00000200184	RNU1-20P
ENSG00000002834.16	13321.9	-0.238342	0.0925929	-2.57409	0.0100504	0.0487685	ENSG00000002834	LASP1				ENSG00000165553.4	22.7875	-2.37872	0.374257	-6.35585	2.0728e-10	3.22508e-08	ENSG00000165553	NGB			ENSG00000211661.2	3.44141	3.58218	0.809823	4.42341	9.71562e-06	0.000240102	ENSG00000211661	IGLV3-22
ENSG00000002919.13	1167	-0.24635	0.0839376	-2.93492	0.00333632	0.0215495	ENSG00000002919	SNX11				ENSG00000253642.4	45.2839	-2.37378	0.61287	-3.87321	0.000107409	0.00159967	ENSG00000253642	AF279873.3			ENSG00000212550.1	0.942111	3.57161	0.655087	5.45212	4.97731e-08	3.32706e-06	ENSG00000212550	RNU1-78P
ENSG00000002933.6	3351.61	0.674078	0.201058	3.35265	0.00080041	0.00741347	ENSG00000002933	TMEM176A				ENSG00000238269.7	10.3607	-2.32197	0.439854	-5.27896	1.29916e-07	7.29388e-06	ENSG00000238269	PAGE2B			ENSG00000202125.1	2.38964	3.56534	0.476606	7.48068	7.39403e-14	2.88102e-11	ENSG00000202125	RNU1-100P
ENSG00000003056.6	4312.95	-0.319018	0.098247	-3.2471	0.00116589	0.00982448	ENSG00000003056	M6PR				ENSG00000258670.1	5.18702	-2.26803	0.559581	-4.05309	5.0545e-05	0.00088659	ENSG00000258670	AL049874.3			ENSG00000206820.1	5.89648	3.56244	0.576419	6.1803	6.39804e-10	8.40559e-08	ENSG00000206820	RNU1-138P
ENSG00000003096.12	217.122	-0.446589	0.236379	-1.88929	0.0588526	0.167262	ENSG00000003096	KLHL13				ENSG00000222030.1	2.81092	-2.25168	0.504174	-4.46608	7.96642e-06	0.000203915	ENSG00000222030	LINC01793			ENSG00000199773.1	0.568958	3.56124	1.01193	3.51927	0.000432742	0.00467041	ENSG00000199773	RNU1-76P
ENSG00000003137.7	261.65	0.0300907	0.251417	0.119685	0.904733	0.94912	ENSG00000003137	CYP26B1				ENSG00000225546.4	4.41789	-2.24639	0.611101	-3.67596	0.000236953	0.00293538	ENSG00000225546	LINC02476			ENSG00000206596.1	17.118	3.55802	0.399782	8.8999	5.5898e-19	7.2808e-16	ENSG00000206596	RNU1-27P
ENSG00000003147.16	1376.16	-0.198906	0.119628	-1.6627	0.0963722	0.233085	ENSG00000003147	ICA1				ENSG00000260289.1	1.94331	-2.2229	0.679138	-3.27311	0.0010637	0.00918578	ENSG00000260289	AC093515.1			ENSG00000149021.5	312.287	3.5559	0.404531	8.79017	1.49328e-18	1.79147e-15	ENSG00000149021	SCGB1A1
ENSG00000003249.12	2685.36	0.095253	0.135833	0.701248	0.483148	0.65608	ENSG00000003249	DBNDD1				ENSG00000213401.7	4.75569	-2.22247	0.606961	-3.66164	0.000250604	0.00306394	ENSG00000213401	MAGEA12			ENSG00000271739.1	1.17826	3.54242	0.667442	5.30746	1.11161e-07	6.35039e-06	ENSG00000271739	RNU1-29P
ENSG00000003393.13	1367.05	-0.155477	0.0726572	-2.13987	0.0323652	0.111389	ENSG00000003393	ALS2				ENSG00000155495.8	237.382	-2.19549	0.451049	-4.86753	1.13003e-06	4.26481e-05	ENSG00000155495	MAGEC1			ENSG00000207175.1	48.8717	3.43834	0.332268	10.3481	4.2689e-25	2.16234e-21	ENSG00000207175	RNU1-67P
ENSG00000003400.13	1343.87	-0.216658	0.13978	-1.55	0.121143	0.271551	ENSG00000003400	CASP10				ENSG00000249053.1	1.2623	-2.19496	0.853069	-2.57302	0.0100815	0.0488931	ENSG00000249053	AC106794.1			ENSG00000200176.1	11.3246	3.42922	0.451772	7.5906	3.18421e-14	1.28462e-11	ENSG00000200176	RNU1-19P
ENSG00000003402.18	5339.26	0.0789771	0.0826616	0.955428	0.339362	0.526971	ENSG00000003402	CFLAR				ENSG00000123584.7	2.33165	-2.19188	0.83691	-2.61902	0.00881832	0.0442335	ENSG00000123584	MAGEA9			ENSG00000207445.1	161.214	3.41835	0.318877	10.72	8.20239e-27	5.34186e-23	ENSG00000207445	SNORD15B
ENSG00000003436.13	385.779	0.351891	0.172753	2.03696	0.0416538	0.131988	ENSG00000003436	TFPI				ENSG00000254302.1	1.86955	-2.19089	0.745339	-2.93946	0.00328789	0.0213273	ENSG00000254302	AC087855.2			ENSG00000202317.1	1.5626	3.41469	0.797407	4.28224	1.85019e-05	0.000400695	ENSG00000202317	RNU1-84P
ENSG00000003509.14	855.591	0.00558955	0.0639401	0.0874186	0.930339	0.962428	ENSG00000003509	NDUFAF7				ENSG00000237534.1	2.5286	-2.18122	0.821422	-2.65543	0.00792081	0.0409543	ENSG00000237534	LINC00383			ENSG00000208892.1	7.75514	3.41186	0.412275	8.27567	1.27732e-16	8.43918e-14	ENSG00000208892	SNORA49
ENSG00000003756.15	3884.31	0.0406193	0.0843065	0.481805	0.629945	0.770853	ENSG00000003756	RBM5				ENSG00000261761.3	12.6838	-2.16966	0.781923	-2.77477	0.00552401	0.0313805	ENSG00000261761	AL136537.2			ENSG00000199846.1	3.24555	3.3899	0.487875	6.9483	3.69725e-12	9.54262e-10	ENSG00000199846	RNU1-72P
ENSG00000003987.12	146.628	-0.210376	0.153312	-1.37221	0.17	0.339478	ENSG00000003987	MTMR7				ENSG00000152034.9	1.61695	-2.14411	0.523465	-4.09599	4.20377e-05	0.000769954	ENSG00000152034	MCHR2			ENSG00000194297.2	1.54566	3.33407	0.685971	4.86036	1.17171e-06	4.39636e-05	ENSG00000194297	RNU1-75P
ENSG00000003989.15	2398.16	0.191263	0.257578	0.742542	0.457759	0.634469	ENSG00000003989	SLC7A2				ENSG00000264734.1	1.59037	-2.14274	0.696378	-3.07698	0.00209111	0.0152138	ENSG00000264734	AC069061.2			ENSG00000251791.1	47.0723	3.33331	0.283785	11.7459	7.41228e-32	8.44777e-28	ENSG00000251791	SCARNA6
ENSG00000004059.9	9593.23	0.181634	0.0952313	1.9073	0.0564822	0.162726	ENSG00000004059	ARF5				ENSG00000270816.4	10.7495	-2.12801	0.706946	-3.01015	0.00261123	0.0179684	ENSG00000270816	LINC00221			ENSG00000222489.1	20.3526	3.30289	0.324148	10.1894	2.21025e-24	9.16009e-21	ENSG00000222489	SNORA79B
ENSG00000004139.12	623.001	-0.416631	0.128876	-3.2328	0.00122582	0.0101923	ENSG00000004139	SARM1				ENSG00000221867.7	7.20175	-2.06408	0.700369	-2.94713	0.00320736	0.020951	ENSG00000221867	MAGEA3			ENSG00000161634.10	1.03417	3.26348	0.525847	6.20613	5.43039e-10	7.28119e-08	ENSG00000161634	DCD
ENSG00000004142.10	5729.39	0.168039	0.0804528	2.08867	0.0367377	0.121222	ENSG00000004142	POLDIP2				ENSG00000184735.6	2.42954	-2.06312	0.614671	-3.35646	0.000789472	0.00733361	ENSG00000184735	DDX53			ENSG00000207339.1	1.06655	3.25054	0.608669	5.34041	9.27372e-08	5.49726e-06	ENSG00000207339
ENSG00000004399.11	6619.2	0.0293474	0.128577	0.228248	0.819453	0.896877	ENSG00000004399	PLXND1				ENSG00000233515.1	11.1227	-2.02827	0.636609	-3.18605	0.0014423	0.011489	ENSG00000233515	LINC01518			ENSG00000182187.3	32.9656	3.23791	0.434311	7.45528	8.96773e-14	3.37869e-11	ENSG00000182187	CRYGB
ENSG00000004455.15	9814.78	-0.274139	0.0905778	-3.02656	0.00247358	0.0172477	ENSG00000004455	AK2				ENSG00000119973.4	1.80362	-2.01208	0.422684	-4.76025	1.93358e-06	6.62766e-05	ENSG00000119973	PRLHR			ENSG00000206917.1	1.55256	3.21997	0.814058	3.95545	7.63898e-05	0.00122402	ENSG00000206917	RNU1-52P
ENSG00000004468.11	415.287	0.0493189	0.213937	0.23053	0.81768	0.895774	ENSG00000004468	CD38				ENSG00000214039.7	6.00401	-2.00779	0.40721	-4.93061	8.19741e-07	3.27523e-05	ENSG00000214039	LINC02418			ENSG00000270722.1	43.899	3.19687	0.375095	8.52285	1.55681e-17	1.39161e-14	ENSG00000270722	RF00003
ENSG00000004478.7	15232.1	0.130648	0.0996666	1.31085	0.189908	0.364414	ENSG00000004478	FKBP4				ENSG00000197172.9	5.96969	-1.99355	0.699967	-2.84806	0.00439868	0.0264973	ENSG00000197172	MAGEA6			ENSG00000273768.1	50.4723	3.12905	0.347205	9.01213	2.02098e-19	2.97202e-16	ENSG00000273768	RF00003
ENSG00000004487.14	7075.74	-0.591836	0.0804263	-7.35874	1.85648e-13	6.36341e-11	ENSG00000004487	KDM1A				ENSG00000126752.7	21.407	-1.97783	0.490505	-4.03223	5.525e-05	0.000949393	ENSG00000126752	SSX1			ENSG00000206835.1	1.49671	3.05889	0.563391	5.42942	5.65363e-08	3.66626e-06	ENSG00000206835	RNU1-74P
ENSG00000004534.13	3027.15	0.0967511	0.0851657	1.13603	0.255942	0.44116	ENSG00000004534	RBM6				ENSG00000187172.14	8.32551	-1.97298	0.562669	-3.50646	0.000454109	0.00484709	ENSG00000187172	BAGE2			ENSG00000199932.1	10.0969	3.05878	0.615547	4.9692	6.72299e-07	2.78879e-05	ENSG00000199932	RNU1-18P
ENSG00000004660.13	409.447	-0.24679	0.135054	-1.82734	0.0676491	0.183505	ENSG00000004660	CAMKK1				ENSG00000204624.7	128.002	-1.94873	0.297021	-6.56092	5.34776e-11	9.7909e-09	ENSG00000204624	DISP3			ENSG00000201227.1	17.236	3.05425	0.537271	5.68475	1.31004e-08	1.06323e-06	ENSG00000201227
ENSG00000004700.14	877.059	-0.769148	0.120266	-6.39541	1.6012e-10	2.56124e-08	ENSG00000004700	RECQL				ENSG00000237510.6	15.8752	-1.93037	0.434808	-4.4396	9.01273e-06	0.000226501	ENSG00000237510	GPAT2P1			ENSG00000278775.1	86.5147	3.05195	0.489334	6.23693	4.46228e-10	6.25928e-08	ENSG00000278775	RF01518
ENSG00000004766.14	1053.42	-0.197599	0.0680347	-2.90439	0.00367969	0.0232179	ENSG00000004766	VPS50				ENSG00000150361.10	8.16487	-1.92613	0.461084	-4.17739	2.9487e-05	0.000580946	ENSG00000150361	KLHL1			ENSG00000199805.1	28.1427	3.03376	0.304012	9.97908	1.88195e-23	5.71963e-20	ENSG00000199805	RNU1-134P
ENSG00000004776.10	1884.91	0.175515	0.199731	0.878755	0.379534	0.565299	ENSG00000004776	HSPB6				ENSG00000113430.8	1.94072	-1.9175	0.396337	-4.83806	1.31116e-06	4.80877e-05	ENSG00000113430	IRX4			ENSG00000207392.1	7.80845	3.03354	0.313614	9.67285	3.93282e-22	1.05464e-18	ENSG00000207392	SNORA20
ENSG00000004777.17	1814.25	-0.479911	0.151226	-3.17347	0.00150626	0.0118884	ENSG00000004777	ARHGAP33				ENSG00000224141.4	19.9121	-1.89549	0.72594	-2.61108	0.00902556	0.0449582	ENSG00000224141	MIR548XHG			ENSG00000201998.1	16.3268	2.98807	0.294666	10.1405	3.65165e-24	1.38726e-20	ENSG00000201998	SNORA23
ENSG00000004779.8	4200.83	0.125499	0.104853	1.19691	0.231342	0.413451	ENSG00000004779	NDUFAB1				ENSG00000253111.1	2.76767	-1.89508	0.315813	-6.00063	1.96557e-09	2.19086e-07	ENSG00000253111	AC091114.1			ENSG00000259001.3	252.225	2.98694	0.292041	10.2278	1.4887e-24	6.78668e-21	ENSG00000259001	AL355075.4
ENSG00000004799.7	1245.18	-0.129757	0.157897	-0.821781	0.411202	0.594201	ENSG00000004799	PDK4				ENSG00000198610.9	8.24547	-1.88866	0.414098	-4.5609	5.09337e-06	0.000142714	ENSG00000198610	AKR1C4			ENSG00000199836.1	9.9174	2.93593	0.329425	8.91228	4.99927e-19	6.70314e-16	ENSG00000199836	RNU1-47P
ENSG00000004809.12	26.5587	-0.588761	0.271569	-2.168	0.0301587	0.106061	ENSG00000004809	SLC22A16				ENSG00000255583.2	1.18511	-1.88232	0.4372	-4.30539	1.66695e-05	0.000369616	ENSG00000255583	AC084357.3			ENSG00000207205.1	19.8215	2.91915	0.372018	7.8468	4.26786e-15	2.09208e-12	ENSG00000207205	RNVU1-15
ENSG00000004838.12	813.145	0.239035	0.239549	0.997856	0.318349	0.506771	ENSG00000004838	ZMYND10				ENSG00000125816.4	0.9471	-1.86935	0.471642	-3.96349	7.38619e-05	0.00119236	ENSG00000125816	NKX2-4			ENSG00000206585.1	109.495	2.91243	0.347835	8.37302	5.61623e-17	4.26721e-14	ENSG00000206585	RNVU1-7
ENSG00000004846.15	23.4735	0.157277	0.311136	0.505494	0.613212	0.758289	ENSG00000004846	ABCB5				ENSG00000249061.1	1.16661	-1.86715	0.630674	-2.96056	0.00307082	0.0202829	ENSG00000249061	AC109492.1			ENSG00000212605.1	3.70036	2.90605	0.388591	7.47843	7.52165e-14	2.90591e-11	ENSG00000212605	RNU1-56P
ENSG00000004848.6	154.07	1.48655	0.423174	3.51285	0.00044332	0.00476473	ENSG00000004848	ARX				ENSG00000226695.1	3.60806	-1.8599	0.409328	-4.54379	5.52527e-06	0.000152105	ENSG00000226695	ANKRD20A10P			ENSG00000253089.1	0.684193	2.90247	0.606348	4.7868	1.69458e-06	5.90617e-05	ENSG00000253089	RNU1-104P
ENSG00000004864.12	2344.77	-0.338224	0.0803148	-4.21123	2.53982e-05	0.000515289	ENSG00000004864	SLC25A13				ENSG00000163295.4	7.51651	-1.85812	0.452354	-4.10767	3.99677e-05	0.000740069	ENSG00000163295	ALPI			ENSG00000212232.1	251.855	2.90115	0.244082	11.8859	1.40059e-32	2.12834e-28	ENSG00000212232	SNORD17
ENSG00000004866.17	2323.83	0.0283562	0.0768891	0.368794	0.712281	0.827215	ENSG00000004866	ST7				ENSG00000237153.1	0.536575	-1.84582	0.655294	-2.81678	0.00485079	0.0285413	ENSG00000237153	AL162725.2			ENSG00000275877.1	56.0516	2.89399	0.416521	6.948	3.70502e-12	9.54262e-10	ENSG00000275877	RF00002
ENSG00000004897.10	2479.94	-0.241605	0.0740307	-3.26358	0.00110015	0.00941	ENSG00000004897	CDC27				ENSG00000186075.11	1.60059	-1.83618	0.502553	-3.6537	0.000258485	0.00313066	ENSG00000186075	ZPBP2			ENSG00000202199.1	0.517601	2.8877	0.793767	3.63796	0.000274802	0.00328293	ENSG00000202199	RNU1-115P
ENSG00000004939.12	8.36343	-0.0752525	0.224197	-0.335654	0.737132	0.843828	ENSG00000004939	SLC4A1				ENSG00000251629.5	33.4056	-1.82635	0.612963	-2.97955	0.00288676	0.0193219	ENSG00000251629	LINC02241			ENSG00000202538.1	629.451	2.87675	0.346219	8.30903	9.64845e-17	6.66445e-14	ENSG00000202538	RNU4-2
ENSG00000004948.12	8.50666	-0.377893	0.208542	-1.81207	0.0699751	0.187659	ENSG00000004948	CALCR				ENSG00000260426.1	1.90817	-1.81215	0.629689	-2.87785	0.00400391	0.0247063	ENSG00000260426	AC008060.4			ENSG00000202380.1	0.605991	2.87195	0.874488	3.28415	0.0010229	0.00891458	ENSG00000202380	RNU1-55P
ENSG00000004961.13	1469.2	-0.190286	0.0912317	-2.08575	0.0370013	0.121853	ENSG00000004961	HCCS				ENSG00000260951.1	3.96041	-1.80378	0.427897	-4.21546	2.49274e-05	0.000507317	ENSG00000260951	AC003985.2			ENSG00000202174.1	22.673	2.86829	0.466201	6.15247	7.6284e-10	9.71407e-08	ENSG00000202174	RNA5-8SP5
ENSG00000004975.10	2675.89	-0.118803	0.0826762	-1.43696	0.150729	0.313765	ENSG00000004975	DVL2				ENSG00000261949.4	11.4187	-1.77408	0.352328	-5.0353	4.77091e-07	2.13841e-05	ENSG00000261949	GFY			ENSG00000200434.1	44.9575	2.84712	0.381981	7.45356	9.08525e-14	3.3949e-11	ENSG00000200434	RNA5-8SP2
ENSG00000005001.8	1016.22	0.20639	0.183219	1.12646	0.259969	0.445545	ENSG00000005001	PRSS22				ENSG00000115297.10	19.7974	-1.77075	0.300725	-5.88827	3.90262e-09	3.87609e-07	ENSG00000115297	TLX2			ENSG00000201321.1	7.80428	2.84184	0.491493	5.78205	7.3795e-09	6.57064e-07	ENSG00000201321	RNA5S9
ENSG00000005007.11	8637.72	-0.124527	0.0885973	-1.40553	0.159862	0.326106	ENSG00000005007	UPF1				ENSG00000231505.1	0.761247	-1.76079	0.546201	-3.2237	0.00126546	0.0104265	ENSG00000231505	AC108868.1			ENSG00000207513.1	1.70482	2.83862	0.487531	5.82243	5.79984e-09	5.38499e-07	ENSG00000207513	RNU1-3
ENSG00000005020.11	1364.11	-0.00621778	0.151312	-0.0410924	0.967222	0.982853	ENSG00000005020	SKAP2				ENSG00000178287.16	3.5407	-1.75877	0.550116	-3.19709	0.00138822	0.0111857	ENSG00000178287	SPAG11A			ENSG00000207181.1	49.0918	2.82747	0.298555	9.4705	2.78515e-21	6.04616e-18	ENSG00000207181	SNORA14B
ENSG00000005022.5	18626	-0.174014	0.105071	-1.65616	0.0976901	0.235205	ENSG00000005022	SLC25A5				ENSG00000164532.10	10.465	-1.7436	0.376712	-4.62847	3.68369e-06	0.000110627	ENSG00000164532	TBX20			ENSG00000238554.1	13.0091	2.80156	0.408262	6.86215	6.78325e-12	1.57773e-09	ENSG00000238554	RNU1-88P
ENSG00000005059.14	1521.56	-0.0966208	0.147525	-0.654947	0.512502	0.680374	ENSG00000005059	MCUB				ENSG00000171804.8	51.3793	-1.73866	0.337895	-5.14557	2.66704e-07	1.31871e-05	ENSG00000171804	WDR87			ENSG00000201643.1	22.3514	2.76752	0.297643	9.29811	1.42963e-20	2.60697e-17	ENSG00000201643	SNORA14A
ENSG00000005073.5	15.3671	0.635151	0.327588	1.93887	0.0525167	0.15485	ENSG00000005073	HOXA11				ENSG00000165370.1	1.55369	-1.72777	0.627176	-2.75485	0.00587193	0.032777	ENSG00000165370	GPR101			ENSG00000207233.1	5.3538	2.75143	0.318039	8.65125	5.09368e-18	5.04806e-15	ENSG00000207233	SNORA37
ENSG00000005075.14	4794.42	0.387159	0.106349	3.64044	0.00027217	0.00326126	ENSG00000005075	POLR2J				ENSG00000251151.2	9.77148	-1.71892	0.551771	-3.11528	0.00183769	0.0138359	ENSG00000251151	HOXC-AS3			ENSG00000251705.1	131.697	2.73978	0.314086	8.72303	2.70864e-18	2.87166e-15	ENSG00000251705	RNA5-8SP6
ENSG00000005100.11	1353.92	-0.153569	0.0842572	-1.82263	0.0683602	0.184818	ENSG00000005100	DHX33				ENSG00000137745.10	345.479	-1.71401	0.445899	-3.84395	0.000121071	0.00175108	ENSG00000137745	MMP13			ENSG00000206588.1	8.36427	2.73257	0.387086	7.05934	1.67294e-12	4.70776e-10	ENSG00000206588	RNU1-28P
ENSG00000005102.11	1091.46	0.3657	0.274654	1.33149	0.183027	0.356168	ENSG00000005102	MEOX1				ENSG00000100285.9	899.163	-1.71016	0.300354	-5.69382	1.24226e-08	1.01856e-06	ENSG00000100285	NEFH			ENSG00000274618.1	23.3491	2.72466	0.280437	9.71579	2.58244e-22	7.35803e-19	ENSG00000274618	HIST1H4F
ENSG00000005108.14	322.816	0.0514574	0.230109	0.223622	0.823052	0.899196	ENSG00000005108	THSD7A				ENSG00000182759.3	58.7674	-1.70065	0.294569	-5.77334	7.77136e-09	6.8394e-07	ENSG00000182759	MAFA			ENSG00000229150.1	77.5269	2.71941	0.520166	5.22797	1.71377e-07	9.25681e-06	ENSG00000229150	CRYGEP
ENSG00000005156.10	1726.06	-0.112989	0.0842716	-1.34077	0.179995	0.352384	ENSG00000005156	LIG3				ENSG00000231031.5	9.21736	-1.69922	0.502539	-3.38128	0.000721487	0.0068695	ENSG00000231031	LINC01804			ENSG00000201966.1	14.7595	2.71921	0.531351	5.11753	3.09556e-07	1.48861e-05	ENSG00000201966	RNA5-8SP4
ENSG00000005175.8	1823.14	-0.156359	0.0676109	-2.31263	0.0207432	0.0817041	ENSG00000005175	RPAP3				ENSG00000233985.1	2.78855	-1.69687	0.445998	-3.80466	0.000142002	0.00197667	ENSG00000233985	LINC01681			ENSG00000172551.9	54.9247	2.69709	0.377022	7.15366	8.44916e-13	2.50117e-10	ENSG00000172551	MUCL1
ENSG00000005187.10	1411.58	0.346993	0.16574	2.09359	0.0362964	0.120211	ENSG00000005187	ACSM3				ENSG00000154997.8	5.29212	-1.69447	0.45338	-3.73743	0.000185914	0.00243757	ENSG00000154997	2014-09-01			ENSG00000275538.1	14.1507	2.68651	0.310159	8.66172	4.64716e-18	4.70788e-15	ENSG00000275538	RNVU1-19
ENSG00000005189.18	456.247	-0.49989	0.11159	-4.47971	7.47437e-06	0.000194155	ENSG00000005189	REXO5				ENSG00000253379.4	19.554	-1.69195	0.362273	-4.67037	3.00658e-06	9.43316e-05	ENSG00000253379				ENSG00000212402.1	36.3752	2.68564	0.2821	9.5202	1.72844e-21	3.93981e-18	ENSG00000212402	SNORA74B
ENSG00000005194.13	2665.65	0.0750742	0.0767974	0.977562	0.328291	0.516045	ENSG00000005194	CIAPIN1				ENSG00000251493.3	183.078	-1.68534	0.415277	-4.05834	4.94222e-05	0.000871589	ENSG00000251493	FOXD1			ENSG00000227892.1	1.11473	2.66881	0.501399	5.32272	1.02225e-07	5.94417e-06	ENSG00000227892	OR5P4P
ENSG00000005206.15	2452.33	0.207074	0.0901935	2.29588	0.0216827	0.0842098	ENSG00000005206	SPPL2B				ENSG00000216001.2	0.81791	-1.68449	0.396895	-4.24416	2.19412e-05	0.000460628	ENSG00000216001	MIR450B			ENSG00000252906.1	9.4534	2.64836	0.346024	7.65369	1.95293e-14	8.47909e-12	ENSG00000252906	SCARNA3
ENSG00000005238.18	941.082	-0.0810469	0.0861547	-0.940714	0.346852	0.533837	ENSG00000005238	FAM214B				ENSG00000221882.2	6.94912	-1.68113	0.565749	-2.97151	0.00296339	0.0197104	ENSG00000221882	OR3A2			ENSG00000171560.13	3.00533	2.64645	0.684394	3.86685	0.000110249	0.00163342	ENSG00000171560	FGA
ENSG00000005243.8	524.265	0.251589	0.174623	1.44076	0.149652	0.312302	ENSG00000005243	COPZ2				ENSG00000227785.1	0.811611	-1.67459	0.601588	-2.78361	0.00537575	0.0307915	ENSG00000227785	AC092013.1			ENSG00000206652.1	2.22227	2.64002	0.423187	6.23842	4.42009e-10	6.21923e-08	ENSG00000206652	RNU1-1
ENSG00000005249.11	1075.11	0.20778	0.145971	1.42343	0.154612	0.318906	ENSG00000005249	PRKAR2B				ENSG00000228626.1	2.95337	-1.66746	0.399782	-4.17093	3.0336e-05	0.000594564	ENSG00000228626	AC245100.3			ENSG00000274012.1	2702.3	2.63846	0.26096	10.1106	4.95806e-24	1.73868e-20	ENSG00000274012	RN7SL2
ENSG00000005302.16	2052.1	-0.169974	0.0680277	-2.4986	0.0124687	0.0568195	ENSG00000005302	MSL3				ENSG00000056291.16	15.4174	-1.6625	0.384795	-4.32048	1.55691e-05	0.00035041	ENSG00000056291	NPFFR2			ENSG00000178828.6	2.62541	2.63778	0.588856	4.47949	7.48208e-06	0.000194244	ENSG00000178828	RNF186
ENSG00000005339.11	8807.49	-0.00939113	0.0952155	-0.0986303	0.921432	0.958127	ENSG00000005339	CREBBP				ENSG00000164871.16	17.3078	-1.65589	0.581422	-2.848	0.00439945	0.0264973	ENSG00000164871	SPAG11B			ENSG00000241175.3	1.99859	2.6028	0.38853	6.69909	2.09719e-11	4.30661e-09	ENSG00000241175	RN7SL494P
ENSG00000005379.14	1798.19	0.166938	0.131945	1.26521	0.205795	0.38329	ENSG00000005379	TSPOAP1				ENSG00000250447.4	0.996435	-1.64973	0.498311	-3.31065	0.000930805	0.00832716	ENSG00000250447	LINC02105			ENSG00000170549.3	18.1292	2.60188	0.435366	5.97631	2.28255e-09	2.50137e-07	ENSG00000170549	IRX1
ENSG00000005381.7	25.8885	-0.615525	0.215793	-2.85238	0.00433925	0.0262462	ENSG00000005381	MPO				ENSG00000132204.12	33.5949	-1.63606	0.37094	-4.41058	1.03094e-05	0.000252137	ENSG00000132204	LINC00470			ENSG00000163501.6	26.2385	2.58881	0.377866	6.85114	7.32622e-12	1.67807e-09	ENSG00000163501	IHH
ENSG00000005421.7	143.236	-0.654566	0.311789	-2.09939	0.0357826	0.119152	ENSG00000005421	PON1				ENSG00000143536.7	13.5534	-1.63477	0.470731	-3.47284	0.000514977	0.00534008	ENSG00000143536	CRNN			ENSG00000241388.4	12.7869	2.5715	0.354767	7.24843	4.21615e-13	1.31648e-10	ENSG00000241388	HNF1A-AS1
ENSG00000005436.12	1282.93	0.0601908	0.0710757	0.846855	0.397076	0.581568	ENSG00000005436	GCFC2				ENSG00000178279.3	1.8378	-1.62525	0.506676	-3.20768	0.0013381	0.0108889	ENSG00000178279	TNP2			ENSG00000276956.1	1.61489	2.57113	0.391061	6.57475	4.87337e-11	9.06804e-09	ENSG00000276956	RN7SL769P
ENSG00000005448.15	1877.68	-0.195014	0.123491	-1.57918	0.114296	0.261218	ENSG00000005448	WDR54				ENSG00000102195.8	6.82979	-1.62347	0.545137	-2.9781	0.00290044	0.019385	ENSG00000102195	GPR50			ENSG00000240606.3	0.949513	2.56052	0.50019	5.11909	3.07021e-07	1.47954e-05	ENSG00000240606	RN7SL564P
ENSG00000005469.10	602.97	-0.113114	0.0947322	-1.19404	0.232461	0.414626	ENSG00000005469	CROT				ENSG00000139800.8	144.161	-1.61629	0.478374	-3.37871	0.000728274	0.00691967	ENSG00000139800	ZIC5			ENSG00000251898.1	10.1061	2.55769	0.339282	7.53851	4.75355e-14	1.88439e-11	ENSG00000251898	SCARNA11
ENSG00000005471.14	40.9681	-0.139391	0.161253	-0.864426	0.387354	0.572445	ENSG00000005471	ABCB4				ENSG00000178084.1	5.35942	-1.59907	0.333476	-4.79515	1.62552e-06	5.69595e-05	ENSG00000178084	HTR3C			ENSG00000239183.1	9.75297	2.53435	0.288565	8.78259	1.59747e-18	1.86732e-15	ENSG00000239183	SNORA84
ENSG00000005483.18	6112.48	-0.0620739	0.0843614	-0.735809	0.461847	0.638175	ENSG00000005483	KMT2E				ENSG00000211662.2	2716.85	-1.5861	0.414446	-3.82704	0.000129695	0.00184879	ENSG00000211662	IGLV3-21			ENSG00000244514.3	0.971845	2.51246	0.401052	6.26467	3.7362e-10	5.35615e-08	ENSG00000244514	RN7SL125P
ENSG00000005486.15	11791.7	-0.0542093	0.101906	-0.531952	0.594759	0.744662	ENSG00000005486	RHBDD2				ENSG00000248874.4	42.884	-1.57024	0.565859	-2.77496	0.00552084	0.0313703	ENSG00000248874	C5orf17			ENSG00000252835.1	43.1131	2.49295	0.227232	10.971	5.27022e-28	4.00431e-24	ENSG00000252835	SCARNA21
ENSG00000005513.9	16.8834	0.290352	0.213799	1.35806	0.174444	0.345151	ENSG00000005513	SOX8				ENSG00000052850.5	58.816	-1.54857	0.372193	-4.16065	3.17347e-05	0.000616938	ENSG00000052850	ALX4			ENSG00000199405.1	2.0505	2.49288	0.392569	6.35015	2.15099e-10	3.31282e-08	ENSG00000199405	SNORA1B
ENSG00000005700.13	2088.91	-0.0620225	0.0797037	-0.778163	0.436473	0.616013	ENSG00000005700	IBTK				ENSG00000180318.3	41.0466	-1.54203	0.424751	-3.63043	0.000282953	0.00336005	ENSG00000180318	ALX1			ENSG00000212609.1	0.517286	2.48389	0.775292	3.20382	0.00135618	0.0109932	ENSG00000212609	RNU1-139P
ENSG00000005801.15	1614.25	0.160638	0.0931988	1.7236	0.0847792	0.214289	ENSG00000005801	ZNF195				ENSG00000237590.1	1.71742	-1.53186	0.4513	-3.39432	0.00068799	0.00661702	ENSG00000237590	AL137026.2			ENSG00000279839.1	1.22423	2.45655	0.467965	5.24944	1.5256e-07	8.38953e-06	ENSG00000279839	AL512383.1
ENSG00000005810.16	2440.48	0.118719	0.0909395	1.30547	0.191732	0.366454	ENSG00000005810	MYCBP2				ENSG00000199572.1	1.48801	-1.52542	0.525359	-2.90357	0.00368934	0.0232499	ENSG00000199572	RNA5SP174			ENSG00000238297.2	1.98708	2.45636	0.373598	6.57486	4.86993e-11	9.06804e-09	ENSG00000238297	RF00012
ENSG00000005812.9	3574.58	0.217755	0.0800403	2.72056	0.00651711	0.0355045	ENSG00000005812	FBXL3				ENSG00000214575.8	92.8654	-1.52216	0.227182	-6.70018	2.08166e-11	4.29414e-09	ENSG00000214575	CPEB1			ENSG00000200795.1	285.074	2.45501	0.354254	6.93007	4.20634e-12	1.06533e-09	ENSG00000200795	RNU4-1
ENSG00000005844.16	706.021	-0.0808214	0.185742	-0.435128	0.66347	0.793919	ENSG00000005844	ITGAL				ENSG00000224409.1	2.19071	-1.51617	0.325982	-4.65107	3.30211e-06	0.000101714	ENSG00000224409	AC114489.1			ENSG00000202198.1	20017.6	2.45094	0.265753	9.22264	2.8988e-20	4.71966e-17	ENSG00000202198	RF00100
ENSG00000005882.10	2388.45	-0.188543	0.104905	-1.79727	0.0722923	0.191653	ENSG00000005882	PDK2				ENSG00000237206.1	1.07542	-1.5115	0.360818	-4.18909	2.80071e-05	0.000557306	ENSG00000237206	IMPDH1P4			ENSG00000266187.2	1.27594	2.44966	0.426753	5.74022	9.45532e-09	8.02698e-07	ENSG00000266187	RN7SL480P
ENSG00000005884.16	16114.7	-0.07099	0.138787	-0.511501	0.609	0.754927	ENSG00000005884	ITGA3				ENSG00000043355.9	654.539	-1.50486	0.446236	-3.37233	0.00074535	0.00703354	ENSG00000043355	ZIC2			ENSG00000201510.1	0.854913	2.4234	0.430901	5.62403	1.86556e-08	1.43177e-06	ENSG00000201510	RN7SKP217
ENSG00000005889.14	2463.41	-0.0435454	0.0714702	-0.609281	0.542338	0.70405	ENSG00000005889	ZFX				ENSG00000230294.4	11.0513	-1.50399	0.425967	-3.53076	0.000414362	0.00451805	ENSG00000230294	LINC02370			ENSG00000206634.1	24.325	2.41156	0.255819	9.42682	4.22724e-21	8.37875e-18	ENSG00000206634	SNORA22
ENSG00000005893.14	10776	-0.148422	0.084611	-1.75417	0.079401	0.20484	ENSG00000005893	LAMP2				ENSG00000164651.15	31.8263	-1.50342	0.444283	-3.38393	0.000714559	0.00681777	ENSG00000164651	SP8			ENSG00000248474.1	1.10688	2.40706	0.795949	3.02415	0.00249336	0.017336	ENSG00000248474	LINC02122
ENSG00000005961.16	213.308	0.0789755	0.151915	0.519865	0.603157	0.750829	ENSG00000005961	ITGA2B				ENSG00000236580.1	2.01228	-1.50053	0.417131	-3.59727	0.000321576	0.0036989	ENSG00000236580	AC073626.2			ENSG00000269900.3	13.9975	2.40456	0.331026	7.26396	3.7592e-13	1.1901e-10	ENSG00000269900	RMRP
ENSG00000005981.11	11.4714	-1.3434	0.328285	-4.09218	4.27336e-05	0.00077988	ENSG00000005981	ASB4				ENSG00000155052.14	15.0735	-1.49136	0.51242	-2.91042	0.00360941	0.0228788	ENSG00000155052	CNTNAP5			ENSG00000147432.5	1.4478	2.39889	0.512021	4.68514	2.79769e-06	8.90028e-05	ENSG00000147432	CHRNB3
ENSG00000006007.10	5197.8	-0.171483	0.0738171	-2.32307	0.0201752	0.0800615	ENSG00000006007	GDE1				ENSG00000135346.7	1.30219	-1.48359	0.478271	-3.10198	0.00192234	0.0143125	ENSG00000135346	CGA			ENSG00000263571.1	1.14793	2.39702	0.675839	3.54674	0.000390033	0.00430838	ENSG00000263571	AC004147.2
ENSG00000006015.16	2120.42	0.181035	0.107146	1.68962	0.0911004	0.224965	ENSG00000006015	REX1BD				ENSG00000157851.15	261.872	-1.47699	0.426554	-3.46261	0.000534961	0.0054956	ENSG00000157851	DPYSL5			ENSG00000105388.13	35.205	2.39287	0.45764	5.22871	1.70699e-07	9.23111e-06	ENSG00000105388	CEACAM5
ENSG00000006016.9	271.637	1.23461	0.235593	5.24044	1.60191e-07	8.73541e-06	ENSG00000006016	CRLF1				ENSG00000253497.1	10.4625	-1.47609	0.400648	-3.68425	0.000229373	0.00286406	ENSG00000253497	IGKV1-13			ENSG00000251966.2	0.431789	2.38371	0.842809	2.82829	0.00467975	0.027757	ENSG00000251966
ENSG00000006025.10	947.783	-0.0465955	0.105033	-0.443628	0.657311	0.789813	ENSG00000006025	OSBPL7				ENSG00000213373.6	15.1113	-1.47223	0.27959	-5.26568	1.39669e-07	7.7649e-06	ENSG00000213373	LINC00671			ENSG00000207344.1	9.09962	2.38259	0.285081	8.35758	6.40184e-17	4.70721e-14	ENSG00000207344	SNORA22C
ENSG00000006042.10	4301.43	0.19133	0.133558	1.43256	0.151984	0.315441	ENSG00000006042	TMEM98				ENSG00000213561.4	2.90577	-1.4658	0.380367	-3.85364	0.000116373	0.00169741	ENSG00000213561	AC103591.2			ENSG00000200731.1	3.04228	2.37976	0.335286	7.09772	1.26836e-12	3.63661e-10	ENSG00000200731	RNU1-124P
ENSG00000006047.11	841.625	0.016932	0.183893	0.0920754	0.926638	0.960759	ENSG00000006047	YBX2				ENSG00000112238.11	3.23383	-1.46402	0.385081	-3.80186	0.000143615	0.00199364	ENSG00000112238	PRDM13			ENSG00000263993.2	0.735246	2.37959	0.546945	4.35069	1.35711e-05	0.000313891	ENSG00000263993	RN7SL786P
ENSG00000006059.3	1.2068	0.620264	0.450693	1.37625	0.168746	0.3379	ENSG00000006059	KRT33A				ENSG00000234828.6	2.58947	-1.46161	0.449904	-3.2487	0.00115932	0.00978723	ENSG00000234828	IQCM			ENSG00000207088.1	38.5452	2.37623	0.25579	9.28977	1.54623e-20	2.71114e-17	ENSG00000207088	SNORA7B
ENSG00000006062.12	791.736	-0.10603	0.0883689	-1.19986	0.230195	0.412143	ENSG00000006062	MAP3K14				ENSG00000256008.2	2.97699	-1.45763	0.432835	-3.36763	0.000758161	0.0071264	ENSG00000256008	AC125616.1			ENSG00000197745.2	22.3869	2.37437	0.46446	5.1121	3.18594e-07	1.52458e-05	ENSG00000197745	SCGB1D4
ENSG00000006071.10	7.12366	0.625106	0.315773	1.9796	0.047748	0.144946	ENSG00000006071	ABCC8				ENSG00000214402.6	152.179	-1.45467	0.30792	-4.72417	2.31059e-06	7.63298e-05	ENSG00000214402	LCNL1			ENSG00000254089.1	0.461463	2.37209	0.850005	2.79068	0.0052598	0.0302872	ENSG00000254089	AC016885.2
ENSG00000006116.3	0.50397	-0.0119011	0.487818	-0.0243966	0.980536	0.989443	ENSG00000006116	CACNG3				ENSG00000257657.2	2.80164	-1.45149	0.375608	-3.86439	0.000111369	0.00164254	ENSG00000257657	AC079950.1			ENSG00000200087.1	1011.67	2.36941	0.279854	8.46658	2.52695e-17	2.13331e-14	ENSG00000200087	SNORA73B
ENSG00000006118.13	5542.08	0.344381	0.134882	2.5532	0.0106738	0.0508887	ENSG00000006118	TMEM132A				ENSG00000100593.16	112.88	-1.43384	0.257941	-5.5588	2.71629e-08	1.99726e-06	ENSG00000100593	ISM2			ENSG00000261231.5	1.74084	2.36302	0.446952	5.28696	1.24365e-07	7.02226e-06	ENSG00000261231	LINC02133
ENSG00000006125.15	9298.5	-0.179946	0.0734453	-2.45007	0.0142829	0.0624796	ENSG00000006125	AP2B1				ENSG00000117148.7	188.053	-1.4323	0.393444	-3.64041	0.000272201	0.00326126	ENSG00000117148	ACTL8			ENSG00000200354.1	4.97985	2.3498	0.315448	7.4491	9.39804e-14	3.48323e-11	ENSG00000200354	SNORA71D
ENSG00000006128.10	10.8565	-0.396425	0.439351	-0.902298	0.366899	0.553261	ENSG00000006128	TAC1				ENSG00000196427.12	3.62138	-1.42717	0.505399	-2.82384	0.00474513	0.0280354	ENSG00000196427	NBPF4			ENSG00000275126.1	12.401	2.34555	0.303227	7.73529	1.03164e-14	4.75055e-12	ENSG00000275126	HIST1H4L
ENSG00000006194.9	1476.74	-0.011403	0.0692541	-0.164654	0.869216	0.9272	ENSG00000006194	ZNF263				ENSG00000278068.1	1.23874	-1.42106	0.446349	-3.18375	0.00145381	0.0115625	ENSG00000278068	AL136317.3			ENSG00000172365.2	1.03141	2.34455	0.820806	2.8564	0.00428471	0.0259784	ENSG00000172365	OR5B2
ENSG00000006210.6	2404.74	0.417817	0.164868	2.53425	0.0112689	0.0527709	ENSG00000006210	CX3CL1				ENSG00000180336.16	75.132	-1.42037	0.192667	-7.37216	1.6789e-13	5.79832e-11	ENSG00000180336	MEIOC			ENSG00000238961.1	53.3761	2.33373	0.278818	8.37008	5.75768e-17	4.30297e-14	ENSG00000238961	SNORA47
ENSG00000006282.18	3492.43	-0.00995401	0.100149	-0.0993919	0.920827	0.957892	ENSG00000006282	SPATA20				ENSG00000280435.1	2.42382	-1.42022	0.440982	-3.22058	0.00127931	0.0105045	ENSG00000280435	AC006058.4			ENSG00000218521.1	0.843189	2.33188	0.426189	5.47148	4.46303e-08	3.03672e-06	ENSG00000218521	AL589655.1
ENSG00000006283.16	182.307	-0.352335	0.226902	-1.55281	0.12047	0.270576	ENSG00000006283	CACNA1G				ENSG00000265417.1	6.26726	-1.41335	0.354599	-3.98576	6.72647e-05	0.00110623	ENSG00000265417	AP005119.2			ENSG00000278771.1	46.0423	2.32124	0.27925	8.31241	9.37763e-17	6.57704e-14	ENSG00000278771	RN7SL3
ENSG00000006327.12	5152.96	0.00284456	0.126142	0.0225505	0.982009	0.990139	ENSG00000006327	TNFRSF12A				ENSG00000226859.1	1.73742	-1.40483	0.514385	-2.73109	0.00631254	0.0347011	ENSG00000226859	LINC02051			ENSG00000200959.1	3.41159	2.31714	0.351109	6.59949	4.12568e-11	7.83672e-09	ENSG00000200959	SNORA74A
ENSG00000006377.10	172.811	-0.448489	0.372972	-1.20247	0.22918	0.411007	ENSG00000006377	DLX6				ENSG00000225769.1	1.92332	-1.40165	0.309384	-4.53046	5.88544e-06	0.000159706	ENSG00000225769	CROCCP1			ENSG00000100665.10	5.94692	2.31695	0.467148	4.95978	7.05737e-07	2.91271e-05	ENSG00000100665	SERPINA4
ENSG00000006432.14	923.437	0.0815345	0.113369	0.719195	0.472021	0.646822	ENSG00000006432	MAP3K9				ENSG00000204006.7	0.963438	-1.39412	0.474091	-2.94062	0.00327552	0.0212834	ENSG00000204006	C1orf185			ENSG00000168582.4	0.506429	2.30172	0.731982	3.14451	0.00166366	0.0128199	ENSG00000168582	CRYGA
ENSG00000006451.6	4093.93	-0.126428	0.0715493	-1.76701	0.0772273	0.200735	ENSG00000006451	RALA				ENSG00000174460.3	116.589	-1.38168	0.284972	-4.84848	1.24413e-06	4.60742e-05	ENSG00000174460	ZCCHC12			ENSG00000279113.1	0.559454	2.28986	0.752073	3.04473	0.00232887	0.0165114	ENSG00000279113	AC148477.7
ENSG00000006453.12	4125.36	-0.190489	0.0850968	-2.2385	0.0251885	0.0935244	ENSG00000006453	BAIAP2L1				ENSG00000134765.8	60.9223	-1.37743	0.249955	-5.51072	3.57361e-08	2.49485e-06	ENSG00000134765	DSC1			ENSG00000244230.3	1.20357	2.28948	0.389808	5.87334	4.27114e-09	4.15166e-07	ENSG00000244230	RN7SL151P
ENSG00000006459.9	1199.03	0.248904	0.0943826	2.63719	0.0083597	0.0425432	ENSG00000006459	KDM7A				ENSG00000269584.1	2.76841	-1.3747	0.418185	-3.2873	0.00101153	0.00884755	ENSG00000269584	TDGF1P7			ENSG00000274330.1	1.47322	2.28121	0.683049	3.33975	0.000838541	0.00769318	ENSG00000274330	AL160191.3
ENSG00000006468.12	738.001	0.36624	0.181392	2.01905	0.0434823	0.135984	ENSG00000006468	ETV1				ENSG00000143032.7	4.92176	-1.36827	0.424692	-3.22179	0.00127391	0.0104791	ENSG00000143032	BARHL2			ENSG00000252213.1	3.95888	2.28057	0.292734	7.79058	6.67006e-15	3.13479e-12	ENSG00000252213	SNORA74D
ENSG00000006530.14	2303.71	0.137856	0.0650777	2.11833	0.0341472	0.115543	ENSG00000006530	AGK				ENSG00000237569.1	1.01419	-1.36371	0.264963	-5.14679	2.64975e-07	1.31158e-05	ENSG00000237569	TUBAP			ENSG00000258422.4	0.736207	2.27929	0.775737	2.93823	0.00330094	0.0213906	ENSG00000258422	AL160191.1
ENSG00000006534.14	3307.04	0.188995	0.151914	1.24409	0.213467	0.392559	ENSG00000006534	ALDH3B1				ENSG00000266049.1	11.0828	-1.36159	0.426993	-3.1888	0.00142867	0.0114182	ENSG00000266049	AP001011.1			ENSG00000164729.7	7.82548	2.27895	0.256487	8.88524	6.37809e-19	8.07679e-16	ENSG00000164729	SLC35G3
ENSG00000006555.9	1716.63	0.12319	0.124351	0.990661	0.321851	0.510048	ENSG00000006555	TTC22				ENSG00000163377.13	14.6316	-1.35392	0.347177	-3.89981	9.6267e-05	0.00146777	ENSG00000163377	FAM19A4			ENSG00000271907.1	0.324063	2.27778	0.727051	3.1329	0.00173086	0.0132061	ENSG00000271907	SNORA35B
ENSG00000006576.15	1734.87	-0.152048	0.0827779	-1.83682	0.0662363	0.181041	ENSG00000006576	PHTF2				ENSG00000137960.5	118.608	-1.35313	0.254184	-5.32342	1.01835e-07	5.92904e-06	ENSG00000137960	GIPC2			ENSG00000252947.1	7.722	2.27478	0.316397	7.18965	6.49573e-13	1.96181e-10	ENSG00000252947	SCARNA1
ENSG00000006606.7	14.6908	0.989412	0.21855	4.52717	5.97792e-06	0.000161734	ENSG00000006606	CCL26				ENSG00000005981.11	11.4714	-1.3434	0.328285	-4.09218	4.27336e-05	0.00077988	ENSG00000005981	ASB4			ENSG00000277671.1	27.4627	2.27341	0.398116	5.71042	1.12697e-08	9.3582e-07	ENSG00000277671	RF01518
ENSG00000006607.12	1961.09	-0.181032	0.0838873	-2.15804	0.0309246	0.107931	ENSG00000006607	FARP2				ENSG00000260105.5	23.8336	-1.34305	0.283894	-4.73082	2.23617e-06	7.41941e-05	ENSG00000260105	AOC4P			ENSG00000202347.1	7.65853	2.27306	0.269263	8.44177	3.12561e-17	2.59073e-14	ENSG00000202347	RNU1-16P
ENSG00000006611.14	65.3532	0.417413	0.296069	1.40985	0.158583	0.324338	ENSG00000006611	USH1C				ENSG00000224809.2	1.86675	-1.34233	0.342114	-3.92363	8.72262e-05	0.00136508	ENSG00000224809	BEND3P2			ENSG00000151418.10	1.01742	2.2705	0.510287	4.44945	8.60908e-06	0.000218403	ENSG00000151418	ATP6V1G3
ENSG00000006625.16	2113.92	0.148315	0.0966864	1.53398	0.125034	0.277375	ENSG00000006625	GGCT				ENSG00000237838.1	4.57514	-1.33284	0.326321	-4.08445	4.41819e-05	0.000800543	ENSG00000237838	AC092422.1			ENSG00000201185.1	41.9205	2.26738	0.35166	6.44764	1.13607e-10	1.89019e-08	ENSG00000201185	RNA5SP202
ENSG00000006634.6	1135.87	-0.3354	0.0933649	-3.59236	0.000327698	0.00375518	ENSG00000006634	DBF4				ENSG00000204071.8	7.79592	-1.3305	0.306201	-4.34518	1.3916e-05	0.00032073	ENSG00000204071	TCEAL6			ENSG00000236941.6	16.4636	2.26432	0.426759	5.30585	1.12149e-07	6.39879e-06	ENSG00000236941	AC106872.1
ENSG00000006638.10	132.144	0.242406	0.128604	1.8849	0.0594431	0.168481	ENSG00000006638	TBXA2R				ENSG00000203386.5	3.17327	-1.32434	0.367455	-3.60408	0.000313259	0.0036338	ENSG00000203386	LINC01317			ENSG00000233607.1	0.629482	2.26357	0.76075	2.97544	0.00292566	0.0195192	ENSG00000233607	LINC01392
ENSG00000006652.12	2217.16	-0.0741924	0.0942541	-0.787153	0.431192	0.61165	ENSG00000006652	IFRD1				ENSG00000259823.4	26.5164	-1.31875	0.340266	-3.87565	0.000106339	0.00158854	ENSG00000259823	LYPD8			ENSG00000200312.1	27.3177	2.2621	0.276618	8.17771	2.89288e-16	1.80658e-13	ENSG00000200312	RN7SKP255
ENSG00000006659.11	22.0826	0.0882285	0.368183	0.239632	0.810615	0.891347	ENSG00000006659	LGALS14				ENSG00000231453.1	2.19285	-1.31822	0.398021	-3.31193	0.000926539	0.0083066	ENSG00000231453	LINC01305			ENSG00000224563.1	0.643111	2.2604	0.449509	5.02861	4.9406e-07	2.19953e-05	ENSG00000224563	LPP-AS1
ENSG00000006695.9	998.98	-0.161224	0.0683857	-2.35756	0.0183953	0.0749289	ENSG00000006695	COX10				ENSG00000170965.8	98.8893	-1.316	0.345733	-3.80641	0.000140996	0.00196506	ENSG00000170965	PLAC1			ENSG00000275718.1	1.87176	2.25678	0.460485	4.90089	9.54042e-07	3.70152e-05	ENSG00000275718	CCL15
ENSG00000006704.9	3433.9	0.0309169	0.0880016	0.351321	0.725347	0.836009	ENSG00000006704	GTF2IRD1				ENSG00000211935.3	58.2413	-1.31559	0.485956	-2.70721	0.00678509	0.0365322	ENSG00000211935	IGHV1-3			ENSG00000265735.2	25.354	2.25311	0.275827	8.16857	3.12062e-16	1.89684e-13	ENSG00000265735	RN7SL5P
ENSG00000006712.13	3933.83	-0.220296	0.116626	-1.88891	0.0589038	0.167371	ENSG00000006712	PAF1				ENSG00000230945.1	0.91489	-1.31039	0.488634	-2.68173	0.00732416	0.0386585	ENSG00000230945	LINC01507			ENSG00000206941.1	3.34217	2.24552	0.335021	6.70262	2.04715e-11	4.26143e-09	ENSG00000206941	SNORD15A
ENSG00000006715.14	2831.74	-0.115725	0.0663488	-1.74419	0.0811256	0.20796	ENSG00000006715	VPS41				ENSG00000131914.9	13.5822	-1.30388	0.300604	-4.33753	1.4409e-05	0.000329924	ENSG00000131914	LIN28A			ENSG00000250189.2	0.681928	2.24213	0.491859	4.55847	5.15272e-06	0.000144112	ENSG00000250189	AC097504.1
ENSG00000006740.15	882.043	0.162506	0.151773	1.07072	0.284295	0.47158	ENSG00000006740	ARHGAP44				ENSG00000184368.14	373.272	-1.30312	0.23966	-5.43738	5.40689e-08	3.54661e-06	ENSG00000184368	MAP7D2			ENSG00000201912.1	1.17557	2.23534	0.431404	5.18154	2.20065e-07	1.12977e-05	ENSG00000201912	RN7SKP189
ENSG00000006744.17	3396.71	-0.14459	0.0654072	-2.21061	0.0270627	0.0982576	ENSG00000006744	ELAC2				ENSG00000184389.9	10.2586	-1.29544	0.216705	-5.97791	2.26019e-09	2.48883e-07	ENSG00000184389	A3GALT2			ENSG00000276871.1	3.24351	2.23319	0.38367	5.8206	5.86353e-09	5.41106e-07	ENSG00000276871	RF00002
ENSG00000006747.13	296.73	-0.24123	0.135214	-1.78406	0.0744138	0.195492	ENSG00000006747	SCIN				ENSG00000188580.12	109.733	-1.29027	0.280998	-4.59174	4.39562e-06	0.000126667	ENSG00000188580	NKAIN2			ENSG00000200488.1	47.653	2.23318	0.277451	8.04892	8.35269e-16	4.58774e-13	ENSG00000200488	RN7SKP203
ENSG00000006756.14	4162.04	0.15815	0.113407	1.39453	0.163157	0.330872	ENSG00000006756	ARSD				ENSG00000254233.1	5.40707	-1.28779	0.397709	-3.23803	0.00120359	0.010053	ENSG00000254233	LINC02365			ENSG00000196767.6	2.68062	2.23251	0.735326	3.03608	0.00239674	0.0168615	ENSG00000196767	POU3F4
ENSG00000006757.10	1716.26	0.157205	0.132939	1.18254	0.236993	0.420032	ENSG00000006757	PNPLA4				ENSG00000165349.10	127.3	-1.28585	0.290179	-4.43123	9.36967e-06	0.000233519	ENSG00000165349	SLC7A3			ENSG00000221288.1	1.47152	2.22603	0.389058	5.72157	1.05542e-08	8.82839e-07	ENSG00000221288	MIR663B
ENSG00000006788.11	7.03874	1.14774	0.325118	3.53023	0.000415196	0.00452498	ENSG00000006788	MYH13				ENSG00000223452.3	1.12284	-1.28272	0.251225	-5.10588	3.29267e-07	1.56851e-05	ENSG00000223452	HMGN2P18			ENSG00000223335.1	0.924707	2.22555	0.48739	4.56626	4.96493e-06	0.000139717	ENSG00000223335	RNU6-603P
ENSG00000006831.9	3539.36	-0.0710488	0.0772391	-0.919854	0.357649	0.544409	ENSG00000006831	ADIPOR2				ENSG00000272395.4	15.4005	-1.28241	0.306331	-4.18636	2.83466e-05	0.000562344	ENSG00000272395	IFNL4			ENSG00000275098.1	0.782158	2.22114	0.408031	5.44356	5.22267e-08	3.46456e-06	ENSG00000275098
ENSG00000006837.10	70.7029	0.224806	0.101716	2.21014	0.0270953	0.0983378	ENSG00000006837	CDKL3				ENSG00000126733.19	56.5386	-1.28142	0.367788	-3.48414	0.000493728	0.00517308	ENSG00000126733	DACH2			ENSG00000197408.7	2.34328	2.22028	0.450532	4.92813	8.30195e-07	3.31409e-05	ENSG00000197408	CYP2B6
ENSG00000007001.11	30.341	0.0548999	0.188108	0.291853	0.770399	0.865475	ENSG00000007001	UPP2				ENSG00000205716.4	3.08322	-1.28133	0.330628	-3.87543	0.000106434	0.0015893	ENSG00000205716	FAM183DP			ENSG00000200785.1	7.18187	2.21903	0.272647	8.13884	3.99075e-16	2.30291e-13	ENSG00000200785	SNORD8
ENSG00000007038.9	2907	0.0894602	0.242151	0.36944	0.7118	0.82695	ENSG00000007038	PRSS21				ENSG00000228549.3	15.2478	-1.28013	0.302174	-4.2364	2.27131e-05	0.000473022	ENSG00000228549	BX284668.2			ENSG00000201901.1	0.941954	2.20971	0.396067	5.57912	2.41737e-08	1.81255e-06	ENSG00000201901	RN7SKP48
ENSG00000007047.13	3111.45	0.11597	0.0896932	1.29296	0.196025	0.371545	ENSG00000007047	MARK4				ENSG00000257331.1	1.43116	-1.27875	0.242727	-5.26825	1.37732e-07	7.68387e-06	ENSG00000257331	RACGAP1P			ENSG00000266875.2	1.28399	2.20582	0.406022	5.43275	5.54922e-08	3.60881e-06	ENSG00000266875	RN7SL408P
ENSG00000007062.10	1315.41	0.190287	0.297221	0.640221	0.522029	0.688149	ENSG00000007062	PROM1				ENSG00000234919.1	7.19688	-1.27662	0.470826	-2.71144	0.00669917	0.036185	ENSG00000234919	LINC01827			ENSG00000200840.1	0.49964	2.19873	0.405503	5.42223	5.88611e-08	3.77407e-06	ENSG00000200840	RNU6-82P
ENSG00000007080.9	5564.61	0.213369	0.0938607	2.27325	0.023011	0.0877332	ENSG00000007080	CCDC124				ENSG00000198597.7	9.5578	-1.27404	0.329922	-3.86166	0.000112621	0.00165779	ENSG00000198597	ZNF536			ENSG00000079557.4	1.05211	2.18895	0.64745	3.38088	0.000722533	0.00687372	ENSG00000079557	AFM
ENSG00000007129.16	50.6056	0.212756	0.18219	1.16778	0.242897	0.426703	ENSG00000007129	CEACAM21				ENSG00000250735.4	12.1285	-1.27201	0.404999	-3.14078	0.00168499	0.0129362	ENSG00000250735	AC096759.2			ENSG00000263740.2	29.9727	2.18268	0.24882	8.77215	1.75292e-18	1.9978e-15	ENSG00000263740	RN7SL4P
ENSG00000007168.11	5009.99	-0.169051	0.0766856	-2.20447	0.0274917	0.0993649	ENSG00000007168	PAFAH1B1				ENSG00000154162.12	289.315	-1.27171	0.360134	-3.53123	0.000413638	0.00451248	ENSG00000154162	CDH12			ENSG00000281181.1	258.199	2.18172	0.272932	7.99363	1.31018e-15	6.78735e-13	ENSG00000281181	FP236383.3
ENSG00000007171.15	25.9996	0.173588	0.196979	0.881249	0.378183	0.564072	ENSG00000007171	NOS2				ENSG00000213391.3	1.0986	-1.26876	0.362653	-3.49855	0.000467792	0.00495601	ENSG00000213391				ENSG00000225451.1	0.766098	2.17014	0.790036	2.74688	0.00601643	0.0334199	ENSG00000225451	AC092634.2
ENSG00000007174.16	172.007	0.0701847	0.293871	0.238828	0.811239	0.891645	ENSG00000007174	DNAH9				ENSG00000169551.11	4.22577	-1.2633	0.372086	-3.39518	0.000685841	0.0066032	ENSG00000169551	CT55			ENSG00000198788.8	12.479	2.15573	0.378587	5.69414	1.23995e-08	1.0185e-06	ENSG00000198788	MUC2
ENSG00000007202.13	7556.59	-0.558075	0.113752	-4.90607	9.29186e-07	3.63603e-05	ENSG00000007202	KIAA0100				ENSG00000242963.1	4.5733	-1.25951	0.341198	-3.69142	0.000223003	0.00280617	ENSG00000242963	AC026336.1			ENSG00000201793.1	7.90083	2.15521	0.263125	8.19084	2.59417e-16	1.64254e-13	ENSG00000201793	RN7SKP9
ENSG00000007216.13	76.9647	-0.124092	0.446523	-0.277906	0.781084	0.872674	ENSG00000007216	SLC13A2				ENSG00000255547.1	1.18166	-1.25877	0.230635	-5.45784	4.81954e-08	3.24364e-06	ENSG00000255547	RPA2P3			ENSG00000163254.4	33.4161	2.15028	0.419455	5.12638	2.95373e-07	1.43465e-05	ENSG00000163254	CRYGC
ENSG00000007237.17	1697.96	0.0253147	0.141359	0.17908	0.857875	0.92051	ENSG00000007237	GAS7				ENSG00000244588.4	2.08109	-1.24828	0.346987	-3.59747	0.000321322	0.00369816	ENSG00000244588	RAD21L1			ENSG00000275410.3	275.912	2.14954	0.393666	5.46033	4.75261e-08	3.21935e-06	ENSG00000275410	HNF1B
ENSG00000007255.9	1451.24	0.139195	0.128296	1.08495	0.277944	0.464902	ENSG00000007255	TRAPPC6A				ENSG00000226466.2	0.815243	-1.24778	0.25216	-4.94837	7.48393e-07	3.05441e-05	ENSG00000226466	RPA2P2			ENSG00000264424.1	1.56634	2.1438	0.426969	5.02098	5.14078e-07	2.25344e-05	ENSG00000264424	MYH4
ENSG00000007264.12	202.813	0.338073	0.201099	1.68112	0.0927387	0.227716	ENSG00000007264	MATK				ENSG00000227060.5	10.4721	-1.24672	0.296025	-4.21153	2.53652e-05	0.000514848	ENSG00000227060	LINC00629			ENSG00000278588.1	27.9991	2.14344	0.252825	8.47796	2.29185e-17	1.97133e-14	ENSG00000278588	HIST1H2BI
ENSG00000007306.13	3.9938	1.50869	0.511376	2.95026	0.00317511	0.0207999	ENSG00000007306	CEACAM7				ENSG00000231475.3	352.507	-1.24542	0.411689	-3.02515	0.00248513	0.0173097	ENSG00000231475	IGHV4-31			ENSG00000201364.1	1.00931	2.14002	0.41025	5.21637	1.82459e-07	9.75138e-06	ENSG00000201364	RN7SKP37
ENSG00000007312.11	119.587	0.343397	0.196206	1.75019	0.0800861	0.206083	ENSG00000007312	CD79B				ENSG00000162039.13	12.4206	-1.24425	0.303518	-4.09943	4.14172e-05	0.000761648	ENSG00000162039	MEIOB			ENSG00000240869.3	9.65817	2.13627	0.265474	8.04701	8.4842e-16	4.60449e-13	ENSG00000240869	RN7SL128P
ENSG00000007314.10	36.3769	0.100638	0.249585	0.403223	0.686784	0.809836	ENSG00000007314	SCN4A				ENSG00000220267.1	23.4879	-1.24353	0.204718	-6.07433	1.24509e-09	1.47815e-07	ENSG00000220267	ACTBP8			ENSG00000222976.1	0.766428	2.13326	0.416606	5.12058	3.04596e-07	1.4704e-05	ENSG00000222976	RN7SKP94
ENSG00000007341.17	834.772	-0.124008	0.0730843	-1.69679	0.0897371	0.222813	ENSG00000007341	ST7L				ENSG00000226521.6	1.00423	-1.24186	0.341192	-3.63976	0.000272891	0.00326634	ENSG00000226521	AC087499.2			ENSG00000212473.1	0.512794	2.13232	0.669004	3.18731	0.00143605	0.0114501	ENSG00000212473	RNU1-101P
ENSG00000007350.15	997.213	-0.817003	0.493487	-1.65557	0.0978084	0.235399	ENSG00000007350	TKTL1				ENSG00000261786.1	6.33677	-1.24052	0.393388	-3.15343	0.00161364	0.012517	ENSG00000261786	AC006058.1			ENSG00000221716.1	102.473	2.13138	0.257485	8.27771	1.25572e-16	8.41847e-14	ENSG00000221716	SNORA11
ENSG00000007372.19	420.909	-1.10881	0.25548	-4.34012	1.42406e-05	0.000327053	ENSG00000007372	PAX6				ENSG00000164438.5	14.4227	-1.24043	0.405956	-3.05558	0.00224625	0.0160681	ENSG00000164438	TLX3			ENSG00000184022.3	1.11613	2.13138	0.744654	2.86224	0.00420661	0.0256002	ENSG00000184022	OR2T10
ENSG00000007376.6	3007.7	0.0903684	0.0935464	0.966028	0.33403	0.52174	ENSG00000007376	RPUSD1				ENSG00000223611.5	1.20129	-1.23673	0.45902	-2.69427	0.00705423	0.0375336	ENSG00000223611	SUPT20HL2			ENSG00000255545.6	35.0811	2.12811	0.539613	3.94377	8.02119e-05	0.00127411	ENSG00000255545	AP004608.1
ENSG00000007384.14	1562.19	0.378881	0.108788	3.48276	0.000496274	0.0051926	ENSG00000007384	RHBDF1				ENSG00000144227.4	10.3446	-1.23544	0.385848	-3.20187	0.00136537	0.0110455	ENSG00000144227	NXPH2			ENSG00000230531.1	0.514979	2.12795	0.778228	2.73436	0.00625026	0.0344168	ENSG00000230531	MTND5P7
ENSG00000007392.15	1869.86	0.37141	0.101361	3.66424	0.000248078	0.00304158	ENSG00000007392	LUC7L				ENSG00000205301.10	2.00097	-1.23281	0.359001	-3.43399	0.00059476	0.00593822	ENSG00000205301	MGAT4D			ENSG00000275090.1	1.5369	2.12714	0.351543	6.05088	1.44056e-09	1.67959e-07	ENSG00000275090	RN7SL296P
ENSG00000007402.10	910.895	-0.150749	0.233497	-0.645613	0.51853	0.685281	ENSG00000007402	CACNA2D2				ENSG00000257920.1	3.32511	-1.23196	0.41402	-2.97562	0.00292401	0.0195168	ENSG00000257920	LINC02409			ENSG00000201428.1	14.0342	2.127	0.2634	8.07515	6.73948e-16	3.74682e-13	ENSG00000201428	RN7SKP71
ENSG00000007516.12	841.8	0.101615	0.20614	0.492945	0.622052	0.764817	ENSG00000007516	BAIAP3				ENSG00000165120.3	0.777168	-1.22977	0.342742	-3.58804	0.000333179	0.00379629	ENSG00000165120	SSMEM1			ENSG00000274452.1	0.671396	2.12504	0.760388	2.79467	0.00519521	0.0300063	ENSG00000274452	RF00004
ENSG00000007520.3	2812.57	0.15006	0.0827306	1.81385	0.0697015	0.187168	ENSG00000007520	TSR3				ENSG00000267245.1	2.11682	-1.22912	0.46387	-2.6497	0.00805636	0.0414483	ENSG00000267245	AC008805.1			ENSG00000264618.2	0.917797	2.12361	0.412566	5.14732	2.6423e-07	1.30932e-05	ENSG00000264618	RN7SL732P
ENSG00000007541.13	3876.32	0.0375546	0.0894629	0.419779	0.674647	0.801643	ENSG00000007541	PIGQ				ENSG00000155966.12	205.468	-1.22902	0.262347	-4.68472	2.80349e-06	8.9125e-05	ENSG00000155966	AFF2			ENSG00000251292.1	1.12856	2.11927	0.393321	5.38815	7.11884e-08	4.43352e-06	ENSG00000251292	ERVH-1
ENSG00000007545.14	1143.35	0.0636872	0.0850263	0.74903	0.453839	0.630974	ENSG00000007545	CRAMP1				ENSG00000265646.2	11.0657	-1.22799	0.203495	-6.0345	1.59457e-09	1.83569e-07	ENSG00000265646	TUFMP1			ENSG00000240474.3	1.44501	2.11858	0.356508	5.94259	2.80554e-09	2.94698e-07	ENSG00000240474	RN7SL116P
ENSG00000007866.17	4665.55	0.29745	0.0946408	3.14293	0.00167264	0.0128678	ENSG00000007866	TEAD3				ENSG00000142319.17	31.2687	-1.22154	0.335912	-3.63649	0.000276375	0.00329654	ENSG00000142319	SLC6A3			ENSG00000200792.1	3.2286	2.11753	0.30834	6.86753	6.53245e-12	1.53506e-09	ENSG00000200792	SNORA80A
ENSG00000007908.14	38.7931	0.720849	0.237514	3.03498	0.00240553	0.0169025	ENSG00000007908	SELE				ENSG00000104313.16	77.9394	-1.21922	0.3143	-3.87918	0.000104809	0.00157196	ENSG00000104313	EYA1			ENSG00000239437.3	12.0405	2.11157	0.286378	7.37334	1.66399e-13	5.7907e-11	ENSG00000239437	RN7SL752P
ENSG00000007923.14	2346.73	-0.504433	0.0860276	-5.86362	4.52872e-09	4.3627e-07	ENSG00000007923	DNAJC11				ENSG00000164256.8	7.23368	-1.21346	0.437317	-2.77478	0.00552388	0.0313805	ENSG00000164256	PRDM9			ENSG00000273703.1	22.1982	2.10243	0.272535	7.71436	1.21595e-14	5.48837e-12	ENSG00000273703	HIST1H2BM
ENSG00000007933.11	97.1937	0.953903	0.27055	3.52579	0.000422219	0.00458616	ENSG00000007933	FMO3				ENSG00000211947.2	1154.15	-1.21345	0.403747	-3.00548	0.00265161	0.0181558	ENSG00000211947	IGHV3-21			ENSG00000266019.1	62.8335	2.10106	0.202862	10.3571	3.8867e-25	2.16234e-21	ENSG00000266019	MIR3609
ENSG00000007944.13	2982.19	0.0100607	0.0968058	0.103927	0.917228	0.955958	ENSG00000007944	MYLIP				ENSG00000161509.12	127.121	-1.21168	0.253812	-4.77391	1.80679e-06	6.25897e-05	ENSG00000161509	GRIN2C			ENSG00000110244.6	0.447668	2.09541	0.656563	3.19148	0.00141544	0.0113544	ENSG00000110244	APOA4
ENSG00000007952.16	35.7353	0.297158	0.13493	2.20231	0.0276432	0.0997702	ENSG00000007952	NOX1				ENSG00000215448.3	0.919379	-1.21143	0.421409	-2.87472	0.00404387	0.0248721	ENSG00000215448	SRMP1			ENSG00000110484.6	37.9807	2.08438	0.405939	5.13471	2.82584e-07	1.38372e-05	ENSG00000110484	SCGB2A2
ENSG00000007968.6	850.611	-0.968563	0.117957	-8.21113	2.19112e-16	1.40688e-13	ENSG00000007968	E2F2				ENSG00000111783.11	5.6857	-1.20737	0.356154	-3.39002	0.000698875	0.00670038	ENSG00000111783	RFX4			ENSG00000264725.1	3.23773	2.08249	0.337584	6.16879	6.88129e-10	8.88681e-08	ENSG00000264725	MIR3129
ENSG00000008018.8	7299.31	0.0955479	0.100899	0.946964	0.343657	0.531001	ENSG00000008018	PSMB1				ENSG00000230622.1	1.59706	-1.20393	0.329356	-3.6554	0.000256784	0.00311834	ENSG00000230622	UQCRHP1			ENSG00000235020.3	1.52549	2.08195	0.368273	5.65328	1.57417e-08	1.24158e-06	ENSG00000235020	AL390783.1
ENSG00000008056.11	413.113	0.287368	0.168839	1.70202	0.0887515	0.221057	ENSG00000008056	SYN1				ENSG00000162761.13	9.5958	-1.20233	0.39179	-3.0688	0.00214919	0.0155347	ENSG00000162761	LMX1A			ENSG00000277775.1	68.9005	2.07998	0.237282	8.76585	1.85372e-18	2.06116e-15	ENSG00000277775	HIST1H3F
ENSG00000008083.12	1744.26	0.00175376	0.116826	0.0150117	0.988023	0.993493	ENSG00000008083	JARID2				ENSG00000215734.3	0.950492	-1.19936	0.460163	-2.60638	0.0091506	0.0454519	ENSG00000215734	MRPL20P1			ENSG00000239398.3	0.811652	2.07842	0.479009	4.339	1.43135e-05	0.000328232	ENSG00000239398	RN7SL342P
ENSG00000008086.9	579.488	0.051582	0.102983	0.500879	0.616456	0.760865	ENSG00000008086	CDKL5				ENSG00000270773.1	11.0522	-1.19733	0.289112	-4.1414	3.45197e-05	0.000659549	ENSG00000270773	AC137695.2			ENSG00000207196.1	1.81854	2.07334	0.460055	4.50672	6.5837e-06	0.000174195	ENSG00000207196	RF00019
ENSG00000008118.8	179.032	0.930855	0.223561	4.16376	3.13047e-05	0.000611185	ENSG00000008118	CAMK1G				ENSG00000134438.9	12.0829	-1.19708	0.408075	-2.93348	0.00335182	0.0216262	ENSG00000134438	RAX			ENSG00000223006.1	0.371751	2.0646	0.554133	3.72582	0.000194682	0.00253142	ENSG00000223006	RN7SKP137
ENSG00000008128.21	429.691	-0.0833219	0.10735	-0.776172	0.437647	0.616937	ENSG00000008128	CDK11A				ENSG00000278631.1	0.807583	-1.19636	0.45241	-2.64441	0.00818331	0.041884	ENSG00000278631	AC097374.2			ENSG00000202217.1	0.461266	2.06336	0.464422	4.44285	8.87755e-06	0.000223844	ENSG00000202217	RN7SKP47
ENSG00000008130.14	3816.04	-0.491912	0.085785	-5.73424	9.79491e-09	8.26908e-07	ENSG00000008130	NADK				ENSG00000184350.9	12.9765	-1.19596	0.363481	-3.29029	0.00100084	0.0087768	ENSG00000184350	MRGPRE			ENSG00000258654.1	8.35068	2.06195	0.404597	5.09631	3.46344e-07	1.63111e-05	ENSG00000258654	AC026495.1
ENSG00000008196.11	3.25219	1.82608	0.534487	3.41652	0.000634272	0.00621966	ENSG00000008196	TFAP2B				ENSG00000133863.5	66.7533	-1.19505	0.301534	-3.96323	7.39411e-05	0.00119236	ENSG00000133863	TEX15			ENSG00000224529.1	30.4975	2.0587	0.404253	5.09261	3.53177e-07	1.65401e-05	ENSG00000224529	AC093698.2
ENSG00000008197.4	0.176305	0.599618	0.98848	0.606606	0.544113	NA	ENSG00000008197	TFAP2D				ENSG00000252272.1	6.84437	-1.19264	0.284046	-4.19875	2.68391e-05	0.000538531	ENSG00000252272	RNA5SP470			ENSG00000201628.1	0.45512	2.05304	0.623531	3.29261	0.000992615	0.00872399	ENSG00000201628	RNU4-7P
ENSG00000008226.18	224.159	0.583962	0.218784	2.66912	0.00760494	0.0397614	ENSG00000008226	DLEC1				ENSG00000258784.1	2.15235	-1.18511	0.369687	-3.2057	0.00134735	0.0109391	ENSG00000258784	AL355773.1			ENSG00000276410.2	13.5292	2.05024	0.278764	7.35477	1.91255e-13	6.41099e-11	ENSG00000276410	HIST1H2BB
ENSG00000008256.14	2015.86	-0.0765192	0.10142	-0.754475	0.450564	0.628091	ENSG00000008256	CYTH3				ENSG00000075429.7	3.50303	-1.18317	0.398528	-2.96885	0.00298913	0.0198382	ENSG00000075429	CACNG5			ENSG00000224880.1	0.697176	2.04916	0.728584	2.81252	0.00491551	0.028792	ENSG00000224880	MTCYBP29
ENSG00000008277.13	216.086	0.00154704	0.15865	0.00975131	0.99222	0.995999	ENSG00000008277	ADAM22				ENSG00000173809.14	102.252	-1.17871	0.296634	-3.97362	7.07891e-05	0.00115049	ENSG00000173809	TDRD12			ENSG00000200243.1	3.76014	2.04849	0.348158	5.88379	4.00968e-09	3.95656e-07	ENSG00000200243	RN7SKP79
ENSG00000008282.6	7970.43	0.0363971	0.0788489	0.461605	0.644364	0.780718	ENSG00000008282	SYPL1				ENSG00000241439.1	14.0061	-1.1783	0.328172	-3.5905	0.00033004	0.00377357	ENSG00000241439	AC092903.1			ENSG00000201423.1	0.540451	2.04805	0.474667	4.31472	1.59806e-05	0.00035677	ENSG00000201423	RN7SKP246
ENSG00000008283.14	5273.22	0.255737	0.0973801	2.62617	0.00863514	0.0435656	ENSG00000008283	CYB561				ENSG00000179083.6	82.5321	-1.17704	0.344947	-3.41224	0.000644321	0.00629383	ENSG00000179083	FAM133A			ENSG00000244642.3	8.12179	2.04272	0.28481	7.17224	7.378e-13	2.21282e-10	ENSG00000244642	RN7SL396P
ENSG00000008294.19	2257.09	-0.0804097	0.0812554	-0.989592	0.322374	0.510468	ENSG00000008294	SPAG9				ENSG00000169836.4	3.59268	-1.17481	0.394776	-2.97588	0.00292147	0.0195055	ENSG00000169836	TACR3			ENSG00000252523.1	0.627045	2.03733	0.408666	4.98532	6.18598e-07	2.60634e-05	ENSG00000252523	RNU6-267P
ENSG00000008300.13	588.537	-0.533982	0.161831	-3.29962	0.000968153	0.00857345	ENSG00000008300	CELSR3				ENSG00000077522.11	38.0239	-1.17331	0.239491	-4.89919	9.62309e-07	3.72998e-05	ENSG00000077522	ACTN2			ENSG00000267051.1	0.478998	2.03344	0.694	2.93003	0.0033893	0.0218052	ENSG00000267051	AP005229.1
ENSG00000008311.13	185.479	0.221035	0.167104	1.32274	0.185921	0.359576	ENSG00000008311	AASS				ENSG00000124721.16	15.5617	-1.17257	0.236906	-4.94949	7.44073e-07	3.04223e-05	ENSG00000124721	DNAH8			ENSG00000201875.1	0.402753	2.03073	0.542471	3.74348	0.000181491	0.00239319	ENSG00000201875	RN7SKP178
ENSG00000008323.14	894.638	-0.00511063	0.159004	-0.0321416	0.974359	0.986527	ENSG00000008323	PLEKHG6				ENSG00000083622.8	5.25859	-1.1695	0.455941	-2.56503	0.0103165	0.0496947	ENSG00000083622	AC000061.1			ENSG00000275154.1	0.567596	2.02872	0.468696	4.32844	1.50167e-05	0.000340418	ENSG00000275154	RF00012
ENSG00000008324.9	1272.01	0.218168	0.0945962	2.3063	0.0210937	0.082656	ENSG00000008324	SS18L2				ENSG00000141668.8	19.1416	-1.16439	0.388862	-2.99437	0.00275015	0.0186485	ENSG00000141668	CBLN2			ENSG00000275379.1	52.7893	2.02656	0.264439	7.6636	1.80795e-14	7.92508e-12	ENSG00000275379	HIST1H3I
ENSG00000008382.14	831.949	0.259514	0.0945729	2.74406	0.00606848	0.0336311	ENSG00000008382	MPND				ENSG00000186281.11	286.742	-1.16271	0.303905	-3.82591	0.000130291	0.00185326	ENSG00000186281	GPAT2			ENSG00000218424.2	0.528238	2.02493	0.463151	4.37208	1.2307e-05	0.000289949	ENSG00000218424	NDUFS5P1
ENSG00000008394.11	4586.9	0.0657924	0.205035	0.320884	0.748298	0.851173	ENSG00000008394	MGST1				ENSG00000158022.6	8.4413	-1.16261	0.338098	-3.43869	0.00058454	0.00586444	ENSG00000158022	TRIM63			ENSG00000227649.1	0.330084	2.02022	0.587681	3.43761	0.000586874	0.00588009	ENSG00000227649	MTND6P32
ENSG00000008405.10	1346.8	-0.264846	0.086159	-3.07392	0.00211266	0.0153461	ENSG00000008405	CRY1				ENSG00000240632.5	0.641943	-1.16041	0.412733	-2.81152	0.00493073	0.0288589	ENSG00000240632	SPATA31D5P			ENSG00000164326.4	6.98081	2.007	0.458501	4.37732	1.20149e-05	0.000284244	ENSG00000164326	CARTPT
ENSG00000008438.4	5.83012	0.264766	0.218059	1.2142	0.224673	0.40575	ENSG00000008438	PGLYRP1				ENSG00000136688.9	3.9827	-1.15995	0.303106	-3.82687	0.000129783	0.00184892	ENSG00000136688	IL36G			ENSG00000274210.1	30.833	2.0012	0.269205	7.43372	1.05586e-13	3.85075e-11	ENSG00000274210	RF00003
ENSG00000008441.15	18024.8	-0.0456112	0.132142	-0.345167	0.729969	0.839077	ENSG00000008441	NFIX				ENSG00000232943.1	1.66723	-1.15892	0.332745	-3.48291	0.000496004	0.00519096	ENSG00000232943	AL050321.1			ENSG00000255446.1	1.23353	2	0.355778	5.62149	1.89313e-08	1.44806e-06	ENSG00000255446	AP003064.2
ENSG00000008513.13	6549.68	0.46859	0.153745	3.04785	0.00230485	0.0163768	ENSG00000008513	ST3GAL1				ENSG00000223859.1	1.15954	-1.15387	0.427544	-2.69883	0.00695841	0.0371975	ENSG00000223859	AC007403.1			ENSG00000200867.1	0.922802	1.99925	0.446983	4.47277	7.72145e-06	0.000198873	ENSG00000200867	RN7SKP36
ENSG00000008516.15	129.123	0.30748	0.124538	2.46896	0.0135505	0.0602907	ENSG00000008516	MMP25				ENSG00000122025.13	24.7983	-1.15259	0.226269	-5.0939	3.5078e-07	1.6469e-05	ENSG00000122025	FLT3			ENSG00000212283.1	21.0088	1.99862	0.209297	9.5492	1.307e-21	3.13597e-18	ENSG00000212283	SNORD89
ENSG00000008517.15	4617.42	0.0852719	0.188334	0.452769	0.650715	0.785136	ENSG00000008517	IL32				ENSG00000185899.1	1.84172	-1.15179	0.389665	-2.95585	0.00311812	0.0205347	ENSG00000185899	TAS2R60			ENSG00000133392.15	1237.71	1.99177	0.239172	8.32776	8.23842e-17	5.96148e-14	ENSG00000133392	MYH11
ENSG00000008710.16	4778.96	0.143553	0.115303	1.24501	0.213128	0.392157	ENSG00000008710	PKD1				ENSG00000272414.4	3.04334	-1.15004	0.263387	-4.36633	1.26349e-05	0.000296424	ENSG00000272414	FAM47E-STBD1			ENSG00000235166.6	0.485584	1.99148	0.559707	3.55808	0.00037357	0.00416389	ENSG00000235166	LINC01440
ENSG00000008735.13	637.54	0.120902	0.225602	0.535907	0.592023	0.742971	ENSG00000008735	MAPK8IP2				ENSG00000144619.13	231.853	-1.14777	0.254208	-4.51508	6.32944e-06	0.000168839	ENSG00000144619	CNTN4			ENSG00000243424.2	0.402743	1.98967	0.56118	3.54551	0.00039186	0.00432126	ENSG00000243424	RN7SL107P
ENSG00000008838.16	4459.82	0.0457131	0.0875916	0.521889	0.601748	0.749705	ENSG00000008838	MED24				ENSG00000136929.11	1.52744	-1.14605	0.33411	-3.43015	0.000603237	0.00599137	ENSG00000136929	HEMGN			ENSG00000258486.3	2.40553	1.98775	0.354297	5.6104	2.01855e-08	1.53369e-06	ENSG00000258486
ENSG00000008853.15	1229.38	-0.0771047	0.0990254	-0.778636	0.436194	0.615797	ENSG00000008853	RHOBTB2				ENSG00000230269.5	15.9115	-1.14387	0.42276	-2.70572	0.00681568	0.0366623	ENSG00000230269	LINC02525			ENSG00000280429.1	2.83731	1.98636	0.331336	5.99499	2.03497e-09	2.26269e-07	ENSG00000280429	AF001548.3
ENSG00000008869.10	1594.22	-0.159094	0.0761863	-2.08823	0.0367771	0.121264	ENSG00000008869	HEATR5B				ENSG00000167080.7	18.4806	-1.14089	0.327907	-3.4793	0.000502729	0.00524209	ENSG00000167080	B4GALNT2			ENSG00000265002.1	0.516398	1.98548	0.633851	3.13241	0.00173376	0.0132216	ENSG00000265002
ENSG00000008952.15	11187.4	0.147398	0.0816471	1.80531	0.0710268	0.189499	ENSG00000008952	SEC62				ENSG00000261787.1	26.286	-1.1401	0.241138	-4.728	2.26746e-06	7.50681e-05	ENSG00000261787	TCF24			ENSG00000199497.1	2.90549	1.98325	0.373537	5.30939	1.0999e-07	6.29929e-06	ENSG00000199497	RNU1-94P
ENSG00000008988.8	111175	0.813738	0.144526	5.63039	1.79801e-08	1.38247e-06	ENSG00000008988	RPS20				ENSG00000267123.4	11.0721	-1.13931	0.239436	-4.75831	1.95224e-06	6.66658e-05	ENSG00000267123	LINC02081			ENSG00000201839.1	1.1935	1.97946	0.447173	4.4266	9.57302e-06	0.00023744	ENSG00000201839	SNORD114-3
ENSG00000009307.14	26988.6	-0.0419008	0.076258	-0.549462	0.582688	0.735528	ENSG00000009307	CSDE1				ENSG00000152192.7	7.5374	-1.13672	0.304596	-3.73188	0.000190057	0.00248146	ENSG00000152192	POU4F1			ENSG00000254051.1	0.352679	1.97896	0.562118	3.52054	0.00043067	0.00465509	ENSG00000254051	AC011853.1
ENSG00000009335.16	5425.99	-0.194817	0.0809067	-2.40792	0.0160436	0.0679621	ENSG00000009335	UBE3C				ENSG00000267909.2	11.0196	-1.13473	0.293183	-3.87037	0.000108669	0.00161368	ENSG00000267909	CCDC177			ENSG00000233358.2	2.42596	1.97503	0.66223	2.9824	0.00286003	0.0191852	ENSG00000233358	AL035401.1
ENSG00000009413.14	1118.86	-0.0957955	0.108335	-0.884253	0.37656	0.562327	ENSG00000009413	REV3L				ENSG00000236536.1	2.37527	-1.13321	0.428134	-2.64686	0.00812434	0.0416945	ENSG00000236536	AC003986.3			ENSG00000239899.3	12.2872	1.97088	0.241517	8.16041	3.33899e-16	2.00287e-13	ENSG00000239899	RN7SL674P
ENSG00000009694.12	117.251	-0.312835	0.316676	-0.987873	0.323215	0.51132	ENSG00000009694	TENM1				ENSG00000115194.9	38.2397	-1.13117	0.29461	-3.83956	0.000123256	0.00177536	ENSG00000115194	SLC30A3			ENSG00000252481.1	42.5288	1.96773	0.173979	11.3102	1.16835e-29	1.06525e-25	ENSG00000252481	SCARNA13
ENSG00000009709.10	1.42916	-1.17992	0.475783	-2.47995	0.0131401	0.0590761	ENSG00000009709	PAX7				ENSG00000081148.11	1304.25	-1.13056	0.333595	-3.38902	0.00070142	0.00671772	ENSG00000081148	IMPG2			ENSG00000244953.1	8.9703	1.96631	0.2673	7.35619	1.89239e-13	6.41099e-11	ENSG00000244953	AC087521.1
ENSG00000009724.15	70.1906	-0.346584	0.165626	-2.09257	0.0363878	0.12038	ENSG00000009724	MASP2				ENSG00000269119.1	7.71339	-1.12476	0.26911	-4.17954	2.92105e-05	0.000577471	ENSG00000269119	HNRNPA1P52			ENSG00000238837.3	0.912044	1.96578	0.70665	2.78183	0.00540533	0.030926	ENSG00000238837	LINC02031
ENSG00000009765.13	6.65175	0.436171	0.286448	1.52269	0.127837	0.281377	ENSG00000009765	IYD				ENSG00000267151.3	11.9379	-1.12374	0.261897	-4.29076	1.7806e-05	0.000388765	ENSG00000267151	MIR2117HG			ENSG00000187783.10	36.4426	1.96147	0.333212	5.88654	3.94354e-09	3.90822e-07	ENSG00000187783	TMEM72
ENSG00000009780.14	878.901	-0.571557	0.069024	-8.28055	1.22608e-16	8.34249e-14	ENSG00000009780	FAM76A				ENSG00000102539.5	12.1254	-1.12268	0.242329	-4.63287	3.60624e-06	0.000108947	ENSG00000102539	MLNR			ENSG00000177133.9	47.8035	1.95456	0.354272	5.51711	3.44617e-08	2.42071e-06	ENSG00000177133	LINC00982
ENSG00000009790.13	147.17	-0.0684498	0.168489	-0.406258	0.684553	0.808306	ENSG00000009790	TRAF3IP3				ENSG00000276122.1	20.0885	-1.12038	0.334617	-3.34825	0.000813231	0.00751086	ENSG00000276122	AC026336.3			ENSG00000279326.1	0.503059	1.94732	0.447093	4.35553	1.32747e-05	0.000308355	ENSG00000279326	AC004972.1
ENSG00000009830.10	1472.39	-0.147995	0.0907475	-1.63085	0.102923	0.243259	ENSG00000009830	POMT2				ENSG00000224506.2	23.2007	-1.12032	0.330916	-3.38551	0.000710471	0.00679298	ENSG00000224506	LINC02523			ENSG00000136928.4	262.674	1.94286	0.315548	6.15711	7.40862e-10	9.46498e-08	ENSG00000136928	GABBR2
ENSG00000009844.14	3222.48	-0.405704	0.0747148	-5.43004	5.63406e-08	3.65877e-06	ENSG00000009844	VTA1				ENSG00000185915.5	4.80527	-1.11764	0.342727	-3.26103	0.00111008	0.00945561	ENSG00000185915	KLHL34			ENSG00000186190.7	75.6888	1.93919	0.388486	4.99167	5.986e-07	2.54088e-05	ENSG00000186190	BPIFB3
ENSG00000009950.14	1432.77	-0.496578	0.221724	-2.23962	0.0251155	0.09336	ENSG00000009950	MLXIPL				ENSG00000084110.9	123.756	-1.11634	0.2673	-4.17635	2.96223e-05	0.000583334	ENSG00000084110	HAL			ENSG00000274416.1	1.53014	1.93851	0.339199	5.71498	1.0972e-08	9.14423e-07	ENSG00000274416
ENSG00000009954.9	6870.71	0.022265	0.0696734	0.319563	0.7493	0.851826	ENSG00000009954	BAZ1B				ENSG00000081138.12	6.32184	-1.11499	0.431507	-2.58394	0.00976782	0.0476507	ENSG00000081138	CDH7			ENSG00000165383.9	11.1754	1.9383	0.381785	5.07693	3.8358e-07	1.76633e-05	ENSG00000165383	LRRC18
ENSG00000010017.12	3918.86	-0.0052882	0.0753292	-0.0702013	0.944033	0.97032	ENSG00000010017	RANBP9				ENSG00000258077.2	2.48716	-1.11359	0.384055	-2.89957	0.0037368	0.0234841	ENSG00000258077	AC078923.1			ENSG00000124610.4	15.1794	1.93194	0.289113	6.68228	2.35249e-11	4.76646e-09	ENSG00000124610	HIST1H1A
ENSG00000010030.12	476.073	0.0954799	0.192713	0.49545	0.620282	0.763615	ENSG00000010030	ETV7				ENSG00000136267.12	24.8791	-1.11296	0.312031	-3.56681	0.000361358	0.00405355	ENSG00000136267	DGKB			ENSG00000236956.1	3.64446	1.93159	0.706481	2.73411	0.00625497	0.0344386	ENSG00000236956	NF1P8
ENSG00000010072.14	872.437	-0.0850132	0.0739197	-1.15007	0.250113	0.434417	ENSG00000010072	SPRTN				ENSG00000255749.1	1.58326	-1.11176	0.278417	-3.99315	6.52022e-05	0.00107971	ENSG00000255749	GNAI2P1			ENSG00000265141.2	0.398102	1.92969	0.512852	3.76267	0.000168107	0.00224902	ENSG00000265141	RN7SL451P
ENSG00000010165.18	2953	-0.112111	0.0682181	-1.64342	0.100297	0.239376	ENSG00000010165	METTL13				ENSG00000125285.5	18.2473	-1.11152	0.3941	-2.82039	0.00479646	0.0282873	ENSG00000125285	SOX21			ENSG00000275688.3	0.366387	1.92964	0.60389	3.19535	0.00139659	0.0112349	ENSG00000275688	CCL15-CCL14
ENSG00000010219.12	1510.51	0.270301	0.111292	2.42876	0.0151507	0.0652211	ENSG00000010219	DYRK4				ENSG00000256737.1	3.19238	-1.10897	0.182399	-6.07988	1.20272e-09	1.43457e-07	ENSG00000256737	RBBP4P5			ENSG00000201315.1	1.34868	1.92655	0.399368	4.82401	1.40702e-06	5.08671e-05	ENSG00000201315	RN7SKP227
ENSG00000010244.15	8948.39	-0.108296	0.0462048	-2.34384	0.0190865	0.0769197	ENSG00000010244	ZNF207				ENSG00000007372.19	420.909	-1.10881	0.25548	-4.34012	1.42406e-05	0.000327053	ENSG00000007372	PAX6			ENSG00000264916.2	1.79105	1.92602	0.327883	5.87409	4.25177e-09	4.14166e-07	ENSG00000264916	RN7SL230P
ENSG00000010256.9	14890.3	0.0515305	0.0803174	0.641585	0.521142	0.687459	ENSG00000010256	UQCRC1				ENSG00000177138.14	1.33138	-1.10668	0.427543	-2.58847	0.00964025	0.0471798	ENSG00000177138	FAM9B			ENSG00000280439.1	7.85615	1.92229	0.32226	5.96503	2.44596e-09	2.64233e-07	ENSG00000280439	AC004836.1
ENSG00000010270.12	2353.13	-0.184402	0.0913156	-2.01939	0.0434467	0.135931	ENSG00000010270	STARD3NL				ENSG00000233421.4	6.25996	-1.10076	0.322211	-3.41626	0.000634872	0.00622286	ENSG00000233421	LINC01783			ENSG00000225840.2	3712.99	1.92036	0.238694	8.04528	8.60449e-16	4.61484e-13	ENSG00000225840	AC010970.1
ENSG00000010278.10	41251.4	-0.0323494	0.122154	-0.264826	0.791143	0.879095	ENSG00000010278	CD9				ENSG00000171759.7	12.8839	-1.10047	0.366401	-3.00346	0.00266927	0.0182217	ENSG00000171759	PAH			ENSG00000185087.10	0.841624	1.91976	0.490327	3.91527	9.03023e-05	0.00139929	ENSG00000185087
ENSG00000010282.13	13.1972	0.0330126	0.338607	0.0974954	0.922333	0.958559	ENSG00000010282	HHATL				ENSG00000237667.4	8.97666	-1.10004	0.414207	-2.65577	0.00791282	0.0409258	ENSG00000237667	LINC01115			ENSG00000200794.1	0.552228	1.91824	0.426942	4.49298	7.02334e-06	0.000184118	ENSG00000200794	RN7SKP250
ENSG00000010292.11	10554.7	-0.350127	0.102555	-3.41406	0.00064003	0.00626131	ENSG00000010292	NCAPD2				ENSG00000215267.7	2.54555	-1.0975	0.286702	-3.82802	0.000129177	0.00184374	ENSG00000215267	AKR1C7P			ENSG00000207110.1	26.5365	1.9088	0.237605	8.03352	9.47135e-16	5.02069e-13	ENSG00000207110	RNU1-106P
ENSG00000010295.18	359.341	0.29803	0.1418	2.10176	0.0355747	0.118699	ENSG00000010295	IFFO1				ENSG00000134569.8	882.26	-1.09693	0.257355	-4.26232	2.02314e-05	0.000431187	ENSG00000134569	LRP4			ENSG00000277223.1	12.2876	1.90697	0.415781	4.58647	4.508e-06	0.000129333	ENSG00000277223	AC090116.1
ENSG00000010310.7	55.4993	0.692142	0.196633	3.51996	0.000431608	0.00466149	ENSG00000010310	GIPR				ENSG00000179008.7	12.1352	-1.0936	0.33684	-3.24664	0.00116776	0.00983667	ENSG00000179008	C14orf39			ENSG00000239002.3	77.2438	1.9059	0.226787	8.40393	4.31766e-17	3.45322e-14	ENSG00000239002	SCARNA10
ENSG00000010318.18	191.726	-0.180411	0.115973	-1.55564	0.119795	0.26956	ENSG00000010318	PHF7				ENSG00000258050.2	1.50793	-1.09236	0.392172	-2.78542	0.00534588	0.0306666	ENSG00000258050	AL139316.1			ENSG00000277105.1	1409.28	1.90522	0.197851	9.62959	5.99693e-22	1.51882e-18	ENSG00000277105
ENSG00000010319.5	289.613	0.576096	0.169139	3.40606	0.000659082	0.00640099	ENSG00000010319	SEMA3G				ENSG00000267170.1	1.39213	-1.09116	0.234776	-4.64765	3.35741e-06	0.00010293	ENSG00000267170	CALM2P1			ENSG00000278272.1	53.2521	1.90226	0.28067	6.77755	1.22228e-11	2.6534e-09	ENSG00000278272	HIST1H3C
ENSG00000010322.14	6191.14	0.0648412	0.0951466	0.681488	0.495563	0.666265	ENSG00000010322	NISCH				ENSG00000121634.5	32.2979	-1.09086	0.360187	-3.02859	0.00245697	0.0171792	ENSG00000121634	GJA8			ENSG00000184357.4	92.753	1.90207	0.25613	7.4262	1.11759e-13	4.01169e-11	ENSG00000184357	HIST1H1B
ENSG00000010327.9	3711.07	-0.152273	0.161487	-0.942944	0.34571	0.53298	ENSG00000010327	STAB1				ENSG00000152578.11	30.7898	-1.08888	0.305098	-3.56894	0.00035843	0.00403061	ENSG00000152578	GRIA4			ENSG00000277483.1	0.751474	1.90201	0.41884	4.54114	5.59506e-06	0.000153336	ENSG00000277483	RN7SL321P
ENSG00000010361.12	2058.99	0.0165699	0.0905103	0.183072	0.854742	0.918532	ENSG00000010361	FUZ				ENSG00000235964.1	0.923519	-1.08683	0.402341	-2.70127	0.00690748	0.0370207	ENSG00000235964	FXYD6P2			ENSG00000275252.1	8.24389	1.89886	0.389756	4.87193	1.10514e-06	4.19494e-05	ENSG00000275252
ENSG00000010379.14	306.738	-0.0807129	0.298559	-0.270342	0.786897	0.876449	ENSG00000010379	SLC6A13				ENSG00000235028.3	1.77877	-1.08677	0.210333	-5.16691	2.38002e-07	1.20288e-05	ENSG00000235028	HMGN1P30			ENSG00000171561.3	1.17508	1.89842	0.506726	3.74644	0.000179362	0.00237558	ENSG00000171561	OR2AT4
ENSG00000010404.16	5622.43	-0.150721	0.0975352	-1.5453	0.122274	0.273286	ENSG00000010404	IDS				ENSG00000133636.9	469.591	-1.08574	0.363562	-2.98639	0.00282294	0.0189895	ENSG00000133636	NTS			ENSG00000279952.1	12.2277	1.89706	0.470388	4.03296	5.5078e-05	0.000947866	ENSG00000279952	AC068787.1
ENSG00000010438.15	35.3042	0.232251	0.231188	1.0046	0.315091	0.503391	ENSG00000010438	PRSS3				ENSG00000165409.14	91.3967	-1.08457	0.262385	-4.1335	3.57287e-05	0.000676974	ENSG00000165409	TSHR			ENSG00000170683.5	1.04963	1.89678	0.521082	3.64008	0.000272551	0.00326373	ENSG00000170683	OR10A3
ENSG00000010539.10	569.351	-0.0143034	0.0685796	-0.208567	0.834787	0.906323	ENSG00000010539	ZNF200				ENSG00000230076.1	826.617	-1.08452	0.278279	-3.89723	9.72973e-05	0.0014805	ENSG00000230076	RPL10P6			ENSG00000207005.1	1.81615	1.89358	0.320303	5.91183	3.38329e-09	3.43513e-07	ENSG00000207005	RNU1-2
ENSG00000010610.8	3772.96	-0.00965177	0.141008	-0.0684485	0.945429	0.971111	ENSG00000010610	CD4				ENSG00000204195.3	4.918	-1.08372	0.379312	-2.85706	0.00427587	0.0259386	ENSG00000204195	AWAT1			ENSG00000260362.1	2.17458	1.89327	0.410371	4.61356	3.95827e-06	0.000116344	ENSG00000260362	AC007218.1
ENSG00000010626.13	953.95	0.218811	0.145476	1.5041	0.132555	0.288417	ENSG00000010626	LRRC23				ENSG00000232717.1	2.11088	-1.08347	0.371507	-2.91642	0.00354069	0.0225563	ENSG00000232717	TRIM51JP			ENSG00000276737.1	11.6843	1.89282	0.306243	6.18079	6.37799e-10	8.40346e-08	ENSG00000276737
ENSG00000010671.14	278.953	-0.24434	0.163533	-1.49413	0.135142	0.292108	ENSG00000010671	BTK				ENSG00000280114.1	14.3246	-1.08143	0.327256	-3.30454	0.000951308	0.00846375	ENSG00000280114	AL021920.2			ENSG00000222385.1	0.488863	1.88873	0.396116	4.76814	1.85935e-06	6.41179e-05	ENSG00000222385	RN7SKP158
ENSG00000010704.17	407.869	-0.0245326	0.113532	-0.216086	0.828921	0.902679	ENSG00000010704	HFE				ENSG00000253686.1	27.6247	-1.08088	0.239263	-4.51754	6.2561e-06	0.000167079	ENSG00000253686	LINC01484			ENSG00000105509.9	56.76	1.88873	0.312038	6.05288	1.42282e-09	1.66317e-07	ENSG00000105509	HAS1
ENSG00000010803.15	3064.11	0.0307946	0.0931214	0.330693	0.740876	0.846238	ENSG00000010803	SCMH1				ENSG00000166869.2	79.6505	-1.08018	0.349981	-3.0864	0.00202599	0.0148662	ENSG00000166869	CHP2			ENSG00000166589.11	291.353	1.87963	0.396928	4.73543	2.18587e-06	7.30032e-05	ENSG00000166589	CDH16
ENSG00000010810.16	2971.75	-0.166453	0.149435	-1.11388	0.265331	0.451536	ENSG00000010810	FYN				ENSG00000170381.11	602.132	-1.0774	0.313572	-3.43591	0.000590576	0.00590827	ENSG00000170381	SEMA3E			ENSG00000278746.1	0.666616	1.87962	0.434835	4.32261	1.54191e-05	0.000348155	ENSG00000278746	RN7SL660P
ENSG00000010818.7	3481.76	-0.142066	0.111389	-1.27541	0.202166	0.379117	ENSG00000010818	HIVEP2				ENSG00000236750.1	3.78869	-1.07458	0.326657	-3.28963	0.0010032	0.00878987	ENSG00000236750	AC009237.9			ENSG00000170561.11	14.357	1.87554	0.286631	6.54338	6.01425e-11	1.08371e-08	ENSG00000170561	IRX2
ENSG00000010932.14	282.357	-0.126692	0.229578	-0.551845	0.581054	0.734281	ENSG00000010932	FMO1				ENSG00000251303.1	1.11334	-1.07245	0.325006	-3.2998	0.000967549	0.00857144	ENSG00000251303	CAB39P1			ENSG00000239560.3	0.342794	1.87509	0.573793	3.26788	0.00108356	0.00930449	ENSG00000239560	RN7SL479P
ENSG00000011007.11	3266.79	-0.456661	0.0660394	-6.91497	4.67947e-12	1.16572e-09	ENSG00000011007	ELOA				ENSG00000197934.7	14.6574	-1.07243	0.353685	-3.03216	0.00242806	0.0170293	ENSG00000197934	CYYR1-AS1			ENSG00000280947.1	0.405111	1.8731	0.570664	3.28232	0.00102956	0.00895377	ENSG00000280947
ENSG00000011009.9	5529.13	-0.251443	0.0920634	-2.7312	0.00631041	0.0346994	ENSG00000011009	LYPLA2				ENSG00000188730.4	84.2996	-1.07163	0.326576	-3.28143	0.00103284	0.00897539	ENSG00000188730	VWC2			ENSG00000276368.1	27.1475	1.86921	0.266292	7.01938	2.22852e-12	6.04725e-10	ENSG00000276368	HIST1H2AJ
ENSG00000011021.20	1384.54	-0.416292	0.10263	-4.05622	4.98722e-05	0.000878846	ENSG00000011021	CLCN6				ENSG00000222033.1	118.683	-1.0702	0.268815	-3.98119	6.85725e-05	0.00112207	ENSG00000222033	LINC01124			ENSG00000211491.2	1.1608	1.8664	0.355739	5.24655	1.54971e-07	8.50159e-06	ENSG00000211491	MIR320D1
ENSG00000011028.12	6512.91	0.0811927	0.143814	0.564567	0.572368	0.727659	ENSG00000011028	MRC2				ENSG00000213344.2	1.21266	-1.0694	0.283584	-3.771	0.000162594	0.00219951	ENSG00000213344	PCNPP3			ENSG00000263958.1	1.03278	1.86626	0.641019	2.9114	0.0035981	0.0228169	ENSG00000263958	AC091138.1
ENSG00000011052.20	42.7128	0.0529901	0.150804	0.351384	0.7253	0.835987	ENSG00000011052	NME1-NME2				ENSG00000267496.3	3.28619	-1.06748	0.341807	-3.12307	0.00178978	0.0135445	ENSG00000267496	FAM215A			ENSG00000202512.1	2.83862	1.86584	0.312981	5.9615	2.4993e-09	2.69357e-07	ENSG00000202512	RN7SKP230
ENSG00000011083.7	4.22453	0.357745	0.260021	1.37583	0.168875	0.338046	ENSG00000011083	SLC6A7				ENSG00000228307.1	10.6041	-1.06732	0.316974	-3.36721	0.000759317	0.00712992	ENSG00000228307	OR2S1P			ENSG00000254938.1	1.16995	1.86568	0.598262	3.1185	0.00181774	0.0137242	ENSG00000254938	AP002833.1
ENSG00000011105.10	3372.39	-0.0123094	0.105125	-0.117093	0.906786	0.950086	ENSG00000011105	TSPAN9				ENSG00000164112.11	31.7855	-1.06523	0.240141	-4.43587	9.1703e-06	0.000229606	ENSG00000164112	TMEM155			ENSG00000203335.4	1.84148	1.86333	0.462679	4.02726	5.64302e-05	0.000963138	ENSG00000203335	AC006019.1
ENSG00000011114.13	2384.35	-0.0398555	0.0823459	-0.484002	0.628385	0.769517	ENSG00000011114	BTBD7				ENSG00000072041.15	248.952	-1.06267	0.372086	-2.85597	0.00429053	0.0259998	ENSG00000072041	SLC6A15			ENSG00000275465.3	0.608723	1.85971	0.605149	3.07315	0.00211812	0.0153735	ENSG00000275465	AL449403.2
ENSG00000011132.10	1126.97	0.116835	0.078561	1.48718	0.136966	0.294863	ENSG00000011132	APBA3				ENSG00000214943.3	1.18557	-1.06158	0.405534	-2.61774	0.00885134	0.0443289	ENSG00000214943	GPR33			ENSG00000254865.1	0.628258	1.85696	0.403737	4.59942	4.23665e-06	0.000122787	ENSG00000254865	AC100763.1
ENSG00000011143.15	1060.12	-0.0606336	0.0868961	-0.697772	0.48532	0.658142	ENSG00000011143	MKS1				ENSG00000214429.3	4.75424	-1.06136	0.286265	-3.7076	0.000209234	0.00267411	ENSG00000214429	CYCSP6			ENSG00000201616.1	2.31156	1.85492	0.275286	6.73817	1.60399e-11	3.41694e-09	ENSG00000201616	RNU1-91P
ENSG00000011198.6	809.783	-0.109409	0.0881216	-1.24157	0.214396	0.393709	ENSG00000011198	ABHD5				ENSG00000228189.4	11.2423	-1.06101	0.331974	-3.19606	0.00139318	0.0112134	ENSG00000228189	AL592486.1			ENSG00000261573.1	0.969531	1.85488	0.370784	5.00259	5.65651e-07	2.43102e-05	ENSG00000261573	AL157402.2
ENSG00000011201.9	1003.19	-0.188304	0.198971	-0.946392	0.343948	0.531271	ENSG00000011201	ANOS1				ENSG00000229941.4	92.5799	-1.06061	0.300927	-3.52447	0.000424338	0.0046037	ENSG00000229941	AC012499.1			ENSG00000079689.12	0.645122	1.8541	0.491861	3.76957	0.000163532	0.00220827	ENSG00000079689	SCGN
ENSG00000011243.16	3909.35	-0.0707506	0.0945469	-0.748313	0.454271	0.631286	ENSG00000011243	AKAP8L				ENSG00000213218.8	2.68028	-1.05804	0.382172	-2.76849	0.00563159	0.0317991	ENSG00000213218	CSH2			ENSG00000124575.6	82.262	1.85327	0.211538	8.76095	1.93608e-18	2.10148e-15	ENSG00000124575	HIST1H1D
ENSG00000011258.14	1547.46	0.0948105	0.0903977	1.04881	0.294263	0.482081	ENSG00000011258	MBTD1				ENSG00000039600.9	61.2104	-1.05647	0.198179	-5.33086	9.77495e-08	5.73514e-06	ENSG00000039600	SOX30			ENSG00000258699.1	4.38363	1.8526	0.33735	5.49162	3.9826e-08	2.75089e-06	ENSG00000258699	AL357093.1
ENSG00000011260.12	1653.32	-0.288722	0.075008	-3.84922	0.000118495	0.00172147	ENSG00000011260	UTP18				ENSG00000148798.8	543.281	-1.05538	0.296034	-3.56505	0.000363781	0.004073	ENSG00000148798	INA			ENSG00000264596.1	1.03639	1.84963	0.355288	5.20599	1.92963e-07	1.02408e-05	ENSG00000264596	AP000897.1
ENSG00000011275.17	3384.44	-0.136326	0.0740655	-1.84061	0.0656785	0.180078	ENSG00000011275	RNF216				ENSG00000250681.1	2.94692	-1.05506	0.333387	-3.16467	0.00155257	0.012155	ENSG00000250681	AL121796.1			ENSG00000236940.1	0.630216	1.84833	0.479315	3.85619	0.000115168	0.00168494	ENSG00000236940	AL589765.3
ENSG00000011295.14	2337.8	-0.0141141	0.066955	-0.2108	0.833043	0.905177	ENSG00000011295	TTC19				ENSG00000230778.1	2.64865	-1.05482	0.3493	-3.01981	0.00252934	0.0175137	ENSG00000230778	ANKRD63			ENSG00000188373.4	165.512	1.84777	0.333249	5.54471	2.94441e-08	2.13063e-06	ENSG00000188373	C10orf99
ENSG00000011304.15	19682.8	-0.0885758	0.0509916	-1.73707	0.0823752	0.210082	ENSG00000011304	PTBP1				ENSG00000250971.1	12.6484	-1.05275	0.344106	-3.05938	0.00221799	0.0159094	ENSG00000250971	AC108474.1			ENSG00000224500.1	0.464071	1.84063	0.510888	3.60281	0.000314794	0.00364235	ENSG00000224500	AL731575.1
ENSG00000011332.18	238.688	-0.820145	0.23123	-3.54689	0.000389815	0.00430803	ENSG00000011332	DPF1				ENSG00000217139.2	0.951196	-1.0506	0.262159	-4.00748	6.13713e-05	0.00102959	ENSG00000217139	AL603865.1			ENSG00000271699.4	1.55068	1.83989	0.289101	6.36418	1.96339e-10	3.09712e-08	ENSG00000271699	SNX29P2
ENSG00000011347.8	929.153	0.373225	0.197754	1.88732	0.0591175	0.167822	ENSG00000011347	SYT7				ENSG00000100373.8	17.1645	-1.05042	0.252382	-4.16201	3.15455e-05	0.000614833	ENSG00000100373	UPK3A			ENSG00000236485.1	1.90129	1.83939	0.345663	5.32133	1.03009e-07	5.96695e-06	ENSG00000236485	LINC01945
ENSG00000011376.8	1464.85	-0.0983968	0.0769325	-1.279	0.200896	0.377544	ENSG00000011376	LARS2				ENSG00000170484.8	4.10703	-1.04936	0.353015	-2.97256	0.00295332	0.0196635	ENSG00000170484	KRT74			ENSG00000207612.1	0.647612	1.83542	0.40407	4.54233	5.56363e-06	0.000152792	ENSG00000207612	MIR604
ENSG00000011405.12	3453.57	0.117358	0.0742492	1.5806	0.11397	0.260801	ENSG00000011405	PIK3C2A				ENSG00000251185.1	10.2988	-1.04872	0.350846	-2.98912	0.0027978	0.018879	ENSG00000251185	AC025244.1			ENSG00000200783.1	4.52502	1.83536	0.247649	7.41113	1.25227e-13	4.39141e-11	ENSG00000200783	RN7SKP180
ENSG00000011422.10	2490.94	0.108188	0.136833	0.790662	0.429142	0.609746	ENSG00000011422	PLAUR				ENSG00000140465.12	17.7718	-1.04812	0.269612	-3.88752	0.000101274	0.00153181	ENSG00000140465	CYP1A1			ENSG00000243049.3	0.760389	1.83297	0.387915	4.72518	2.29912e-06	7.60061e-05	ENSG00000243049	RN7SL33P
ENSG00000011426.9	2154.49	-0.496133	0.115262	-4.30439	1.6745e-05	0.000371108	ENSG00000011426	ANLN				ENSG00000137142.4	55.0214	-1.04597	0.273899	-3.81882	0.000134092	0.00189198	ENSG00000137142	IGFBPL1			ENSG00000239742.3	1.72956	1.83252	0.292484	6.26537	3.71931e-10	5.34877e-08	ENSG00000239742	RN7SL672P
ENSG00000011451.16	7845.31	-0.16484	0.0972332	-1.6953	0.0900183	0.2232	ENSG00000011451	WIZ				ENSG00000250546.4	35.4823	-1.04483	0.359342	-2.90761	0.00364199	0.0230462	ENSG00000250546	AC079160.1			ENSG00000278886.1	1.0919	1.83027	0.333578	5.48679	4.09302e-08	2.82288e-06	ENSG00000278886	AC087821.1
ENSG00000011454.15	2939.65	-0.0639658	0.0787366	-0.812403	0.416561	0.598795	ENSG00000011454	RABGAP1				ENSG00000205444.2	41.8034	-1.04348	0.289707	-3.60184	0.000315969	0.00365409	ENSG00000205444	AL034376.1			ENSG00000273672.1	0.482031	1.82988	0.456687	4.00687	6.15294e-05	0.00103087	ENSG00000273672
ENSG00000011465.15	19413.5	0.499679	0.212456	2.35192	0.0186766	0.0757095	ENSG00000011465	DCN				ENSG00000173253.13	19.0338	-1.03808	0.381346	-2.72215	0.00648581	0.035394	ENSG00000173253	DMRT2			ENSG00000211626.2	0.905388	1.82893	0.678588	2.69519	0.00703478	0.0374827	ENSG00000211626	IGKV6D-41
ENSG00000011478.10	1096.09	-0.125264	0.105604	-1.18616	0.235557	0.418316	ENSG00000011478	QPCTL				ENSG00000257329.1	3.72797	-1.03739	0.355469	-2.91837	0.00351872	0.022454	ENSG00000257329	AC011611.2			ENSG00000230623.2	9.69611	1.82797	0.507218	3.60392	0.000313454	0.00363515	ENSG00000230623	AC104461.1
ENSG00000011485.13	5230.06	-0.206441	0.0878552	-2.34978	0.0187844	0.076018	ENSG00000011485	PPP5C				ENSG00000196074.11	246.031	-1.03452	0.242072	-4.27363	1.92318e-05	0.000413752	ENSG00000196074	SYCP2			ENSG00000197210.7	0.739449	1.82752	0.428296	4.26695	1.98165e-05	0.000424129	ENSG00000197210	AP000550.1
ENSG00000011523.12	2263.97	0.00376693	0.0677204	0.0556247	0.955641	0.976714	ENSG00000011523	CEP68				ENSG00000138207.11	239.23	-1.03284	0.272101	-3.79578	0.000147178	0.00203319	ENSG00000138207	RBP4			ENSG00000261836.1	0.743319	1.82736	0.562731	3.24732	0.00116499	0.00982056	ENSG00000261836
ENSG00000011566.13	2248.34	-0.0471175	0.0746509	-0.631172	0.527928	0.693	ENSG00000011566	MAP4K3				ENSG00000106689.9	70.3399	-1.03258	0.289106	-3.57163	0.000354765	0.00399531	ENSG00000106689	LHX2			ENSG00000008196.11	3.25219	1.82608	0.534487	3.41652	0.000634272	0.00621966	ENSG00000008196	TFAP2B
ENSG00000011590.12	44.8827	-0.307624	0.150643	-2.04207	0.0411445	0.130884	ENSG00000011590	ZBTB32				ENSG00000216753.3	2.25535	-1.03232	0.396673	-2.60245	0.009256	0.0458193	ENSG00000216753	HMGA1P7			ENSG00000277739.1	139.182	1.826	0.504125	3.6221	0.000292216	0.00344671	ENSG00000277739	RNA5-8S5
ENSG00000011600.10	5991.69	0.326924	0.161474	2.02463	0.0429054	0.134752	ENSG00000011600	TYROBP				ENSG00000250519.5	14.4298	-1.02759	0.308993	-3.32562	0.000882206	0.00798451	ENSG00000250519	AP002784.1			ENSG00000262294.1	6.89426	1.82359	0.39281	4.64244	3.44323e-06	0.000105137	ENSG00000262294	AC129507.2
ENSG00000011638.9	1081.37	0.300304	0.126804	2.36825	0.0178727	0.0733601	ENSG00000011638	TMEM159				ENSG00000142700.10	11.7675	-1.02743	0.32098	-3.20091	0.00136993	0.0110712	ENSG00000142700	DMRTA2			ENSG00000249481.5	3.74775	1.82344	0.625195	2.91659	0.00353878	0.0225536	ENSG00000249481	SPATS1
ENSG00000011677.11	192.846	-0.569608	0.384976	-1.47959	0.138982	0.297753	ENSG00000011677	GABRA3				ENSG00000235263.1	0.732301	-1.02657	0.397603	-2.58191	0.00982552	0.047902	ENSG00000235263	AL928921.1			ENSG00000258912.1	0.438259	1.82248	0.595747	3.05915	0.00221964	0.0159177	ENSG00000258912	LINC02316
ENSG00000012048.18	617.872	-0.543772	0.159094	-3.41792	0.000631009	0.00619479	ENSG00000012048	BRCA1				ENSG00000233800.3	1.26493	-1.02611	0.28018	-3.66232	0.000249939	0.00305885	ENSG00000233800				ENSG00000100557.8	8.01591	1.82224	0.400007	4.55553	5.22538e-06	0.000145697	ENSG00000100557	CCDC198
ENSG00000012061.14	4331.01	0.16316	0.0929634	1.7551	0.0792427	0.204513	ENSG00000012061	ERCC1				ENSG00000164418.18	77.4133	-1.02531	0.213249	-4.80806	1.52402e-06	5.40257e-05	ENSG00000164418	GRIK2			ENSG00000242066.3	0.829627	1.81921	0.425012	4.28037	1.8658e-05	0.000403502	ENSG00000242066	RN7SL214P
ENSG00000012124.13	1481.03	0.0453915	0.256847	0.176726	0.859724	0.921614	ENSG00000012124	CD22				ENSG00000256797.1	2.9239	-1.01965	0.369046	-2.76295	0.00572814	0.0322046	ENSG00000256797	KLRF2			ENSG00000212464.1	103.355	1.81582	0.215912	8.41002	4.09956e-17	3.33734e-14	ENSG00000212464	SNORA12
ENSG00000012171.16	5366.59	-0.149834	0.14289	-1.04859	0.294365	0.482231	ENSG00000012171	SEMA3B				ENSG00000158164.6	194.119	-1.0195	0.304251	-3.35085	0.000805646	0.00744995	ENSG00000158164	TMSB15A			ENSG00000171595.12	38.5583	1.81155	0.420064	4.31256	1.61373e-05	0.000359916	ENSG00000171595	DNAI2
ENSG00000012174.10	1254.47	-0.151547	0.0806633	-1.87876	0.0602773	0.17012	ENSG00000012174	MBTPS2				ENSG00000259207.6	294.913	-1.01412	0.239015	-4.24293	2.2062e-05	0.000462632	ENSG00000259207	ITGB3			ENSG00000201059.1	1.81934	1.81044	0.483584	3.74379	0.000181262	0.0023924	ENSG00000201059	RNA5SP336
ENSG00000012211.11	2344.49	-0.0851702	0.120288	-0.708052	0.478913	0.652735	ENSG00000012211	PRICKLE3				ENSG00000163888.3	176.371	-1.01408	0.201832	-5.02441	5.04992e-07	2.2351e-05	ENSG00000163888	CAMK2N2			ENSG00000278604.1	0.506782	1.80859	0.504481	3.58505	0.000337018	0.00383046	ENSG00000278604	RN7SL429P
ENSG00000012223.11	1070.55	0.292493	0.30566	0.956921	0.338607	0.526216	ENSG00000012223	LTF				ENSG00000275325.3	6.80317	-1.00862	0.276017	-3.65421	0.000257971	0.00312859	ENSG00000275325	PDCD6IPP1			ENSG00000199357.1	0.426171	1.80772	0.43475	4.15806	3.20958e-05	0.000622048	ENSG00000199357	RF00019
ENSG00000012232.7	2704.39	-0.222217	0.106176	-2.0929	0.0363577	0.120342	ENSG00000012232	EXTL3				ENSG00000203995.8	142.066	-1.00848	0.211618	-4.76558	1.88313e-06	6.47912e-05	ENSG00000203995	ZYG11A			ENSG00000263841.2	0.553086	1.80761	0.448374	4.03148	5.54277e-05	0.000951728	ENSG00000263841	RN7SL44P
ENSG00000012504.12	9.99184	1.45639	0.436249	3.33843	0.000842527	0.00772042	ENSG00000012504	NR1H4				ENSG00000163623.8	406.491	-1.00844	0.328773	-3.06728	0.00216013	0.0155841	ENSG00000163623	NKX6-1			ENSG00000267636.1	0.640893	1.80704	0.447869	4.03475	5.46616e-05	0.000941765	ENSG00000267636	AC008992.1
ENSG00000012660.12	3821.2	-0.144442	0.111049	-1.3007	0.193362	0.368443	ENSG00000012660	ELOVL5				ENSG00000249484.7	4.46784	-1.0073	0.296373	-3.39875	0.000676955	0.00653835	ENSG00000249484	LINC01470			ENSG00000222404.1	0.812521	1.80462	0.417792	4.31942	1.56437e-05	0.000351659	ENSG00000222404	RN7SKP281
ENSG00000012779.9	1654.41	0.246285	0.174163	1.4141	0.157332	0.322755	ENSG00000012779	ALOX5				ENSG00000167941.2	44.8786	-1.00695	0.308156	-3.26767	0.00108435	0.00930906	ENSG00000167941	SOST			ENSG00000204460.3	5.61008	1.80376	0.701534	2.57116	0.0101358	0.049078	ENSG00000204460	LINC01854
ENSG00000012817.14	0.639666	0.144102	0.30957	0.465492	0.641579	0.778606	ENSG00000012817	KDM5D				ENSG00000137090.10	71.9316	-1.00678	0.342393	-2.94044	0.00327749	0.0212867	ENSG00000137090	DMRT1			ENSG00000279530.1	4.82235	1.80346	0.277874	6.49021	8.5717e-11	1.45266e-08	ENSG00000279530	AC092881.1
ENSG00000012822.14	5096.18	0.0857812	0.0851832	1.00702	0.313925	0.502126	ENSG00000012822	CALCOCO1				ENSG00000105131.6	588.487	-1.00547	0.292777	-3.43426	0.000594174	0.00593627	ENSG00000105131	EPHX3			ENSG00000251682.1	2.04085	1.80103	0.281059	6.40803	1.47408e-10	2.37458e-08	ENSG00000251682	AC122718.2
ENSG00000012963.12	2236.9	-0.212407	0.0832952	-2.55005	0.0107708	0.0511845	ENSG00000012963	UBR7				ENSG00000105143.11	8.98972	-1.00358	0.295293	-3.39859	0.000677338	0.00653928	ENSG00000105143	SLC1A6			ENSG00000265249.1	0.33497	1.79839	0.591278	3.04153	0.00235383	0.0166315	ENSG00000265249
ENSG00000012983.10	1931.43	0.0133886	0.0742156	0.180402	0.856837	0.919981	ENSG00000012983	MAP4K5				ENSG00000203808.9	19.7552	-1.00344	0.322143	-3.11487	0.00184023	0.0138482	ENSG00000203808	BVES-AS1			ENSG00000228073.1	0.846571	1.79836	0.467078	3.85022	0.00011801	0.00171606	ENSG00000228073	AC133106.1
ENSG00000013016.13	1275.24	-0.040979	0.102705	-0.398998	0.689894	0.812118	ENSG00000013016	EHD3															ENSG00000276588.1	0.410176	1.79655	0.488461	3.67797	0.000235097	0.00292032	ENSG00000276588	RN7SL322P
ENSG00000013275.6	8758.8	-0.206356	0.123065	-1.67681	0.0935795	0.228856	ENSG00000013275	PSMC4															ENSG00000225144.2	1.3675	1.79499	0.473858	3.78803	0.000151844	0.00208564	ENSG00000225144	AC018643.1
ENSG00000013288.7	3294.85	-0.293876	0.0959985	-3.06125	0.00220412	0.0158413	ENSG00000013288	MAN2B2															ENSG00000275927.1	0.912639	1.79275	0.365535	4.90446	9.36827e-07	3.65651e-05	ENSG00000275927	AC009152.1
ENSG00000013293.5	4.30308	0.289284	0.259088	1.11655	0.264187	0.45025	ENSG00000013293	SLC7A14															ENSG00000280345.1	0.671688	1.7874	0.496478	3.60015	0.000318032	0.00366956	ENSG00000280345	AC092184.1
ENSG00000013297.9	943.834	0.417597	0.197142	2.11825	0.0341538	0.115547	ENSG00000013297	CLDN11															ENSG00000178776.4	69.3644	1.78446	0.3188	5.59744	2.17543e-08	1.64195e-06	ENSG00000178776	C5orf46
ENSG00000013306.14	13724.5	0.0625382	0.0892604	0.700627	0.483536	0.656426	ENSG00000013306	SLC25A39															ENSG00000207158.1	0.853339	1.78383	0.597468	2.98564	0.00282982	0.0190302	ENSG00000207158	RNU6-929P
ENSG00000013364.17	7966.15	0.205201	0.108704	1.8877	0.0590663	0.167728	ENSG00000013364	MVP															ENSG00000277199.1	1.11401	1.78368	0.58355	3.05659	0.00223868	0.0160291	ENSG00000277199	LINC01632
ENSG00000013374.14	5200.42	-0.0265012	0.0840528	-0.315293	0.752539	0.853784	ENSG00000013374	NUB1															ENSG00000279439.1	1.05407	1.78316	0.450369	3.95934	7.51575e-05	0.00120601	ENSG00000279439	AC105114.1
ENSG00000013375.14	1949.43	-0.055553	0.0821646	-0.676118	0.498966	0.669222	ENSG00000013375	PGM3															ENSG00000256642.1	4.24331	1.78202	0.271801	6.55632	5.51526e-11	1.00171e-08	ENSG00000256642	LINC00273
ENSG00000013392.7	655.901	0.023404	0.0894478	0.26165	0.793591	0.880682	ENSG00000013392	RWDD2A															ENSG00000207008.1	2.73266	1.77874	0.293053	6.06968	1.28165e-09	1.51359e-07	ENSG00000207008	SNORA54
ENSG00000013441.14	3157.01	0.164239	0.0887853	1.84985	0.0643357	0.177582	ENSG00000013441	CLK1															ENSG00000254799.1	0.877928	1.7756	0.47862	3.70982	0.000207403	0.002657	ENSG00000254799	SLC25A47P1
ENSG00000013503.8	900.668	-0.239724	0.0842905	-2.84402	0.00445476	0.0267496	ENSG00000013503	POLR3B															ENSG00000280958.1	0.365273	1.77495	0.658027	2.69739	0.00698862	0.037324	ENSG00000280958	AC004808.1
ENSG00000013523.8	2357.11	-0.105078	0.0905306	-1.1607	0.245766	0.429679	ENSG00000013523	ANGEL1															ENSG00000227584.1	0.71054	1.77335	0.552661	3.20875	0.00133315	0.0108567	ENSG00000227584	MTND4P5
ENSG00000013561.16	2089.81	-0.158202	0.0779462	-2.02963	0.0423943	0.133623	ENSG00000013561	RNF14															ENSG00000199488.1	6.36614	1.77296	0.401641	4.41429	1.01344e-05	0.000248658	ENSG00000199488	RNU1-70P
ENSG00000013563.12	1261.52	-0.296212	0.0909592	-3.25654	0.00112781	0.00957796	ENSG00000013563	DNASE1L1															ENSG00000199839.1	1.8633	1.77176	0.363707	4.87138	1.10821e-06	4.20308e-05	ENSG00000199839	RNA5SP150
ENSG00000013573.15	2471.15	-0.181791	0.102653	-1.77093	0.0765723	0.199541	ENSG00000013573	DDX11															ENSG00000203900.2	2.01938	1.7711	0.551152	3.21345	0.0013115	0.0107167	ENSG00000203900	AL121827.1
ENSG00000013583.7	2407.26	0.229892	0.0937404	2.45243	0.0141896	0.0622491	ENSG00000013583	HEBP1															ENSG00000276966.1	103.363	1.77049	0.195969	9.03455	1.64675e-19	2.58869e-16	ENSG00000276966	HIST1H4E
ENSG00000013588.5	4749.76	0.585805	0.212626	2.7551	0.00586745	0.0327591	ENSG00000013588	GPRC5A															ENSG00000250957.1	4.6154	1.769	0.575474	3.07398	0.00211222	0.0153453	ENSG00000250957	AC012055.1
ENSG00000013619.12	1352.8	-0.059517	0.155033	-0.383899	0.701053	0.819498	ENSG00000013619	MAMLD1															ENSG00000260701.1	1.11012	1.76861	0.654319	2.70299	0.00687197	0.0368852	ENSG00000260701	AC025284.1
ENSG00000013725.13	356.127	-0.381673	0.179881	-2.12181	0.033854	0.11478	ENSG00000013725	CD6															ENSG00000271394.1	3.27548	1.76795	0.294394	6.00539	1.90869e-09	2.13792e-07	ENSG00000271394	RF00100
ENSG00000013810.17	4706.73	-0.374381	0.118144	-3.16884	0.00153047	0.0120254	ENSG00000013810	TACC3															ENSG00000179751.6	0.809656	1.7677	0.533609	3.31274	0.000923882	0.0082893	ENSG00000179751	SYCN
ENSG00000014123.9	2273.55	0.00700487	0.090705	0.077227	0.938443	0.967103	ENSG00000014123	UFL1															ENSG00000258886.2	0.758836	1.76644	0.367073	4.81223	1.49252e-06	5.31156e-05	ENSG00000258886	HIGD1AP17
ENSG00000014138.7	2123.45	-0.379634	0.0876113	-4.33316	1.46984e-05	0.000334868	ENSG00000014138	POLA2															ENSG00000274115.1	0.786048	1.76572	0.364305	4.84681	1.25462e-06	4.63498e-05	ENSG00000274115	MIR6081
ENSG00000014164.6	5105.22	0.10056	0.0939239	1.07065	0.284326	0.471598	ENSG00000014164	ZC3H3															ENSG00000241032.3	0.473746	1.76134	0.453922	3.88027	0.000104342	0.00156782	ENSG00000241032	RN7SL709P
ENSG00000014216.14	22848.8	0.0600164	0.0863175	0.695298	0.486869	0.659443	ENSG00000014216	CAPN1															ENSG00000241226.3	0.664104	1.76012	0.412874	4.26309	2.01622e-05	0.000430115	ENSG00000241226	RN7SL836P
ENSG00000014257.14	939.163	-0.367775	0.221726	-1.65869	0.0971777	0.234361	ENSG00000014257	ACPP															ENSG00000196593.8	14.9313	1.75585	0.351247	4.99892	5.76527e-07	2.4687e-05	ENSG00000196593	ANKRD20A19P
ENSG00000014641.16	7120.35	-0.143379	0.077271	-1.85554	0.0635191	0.176003	ENSG00000014641	MDH1															ENSG00000171401.13	100.438	1.74901	0.341361	5.12364	2.99701e-07	1.45194e-05	ENSG00000171401	KRT13
ENSG00000014824.12	3902.83	-0.181155	0.0716184	-2.52945	0.011424	0.0533228	ENSG00000014824	SLC30A9															ENSG00000276409.3	17.637	1.74871	0.262366	6.66516	2.64382e-11	5.30953e-09	ENSG00000276409	CCL14
ENSG00000014914.18	767.675	0.0912116	0.114723	0.795062	0.426577	0.607751	ENSG00000014914	MTMR11															ENSG00000264063.1	9.68607	1.74822	0.315833	5.53526	3.10774e-08	2.23111e-06	ENSG00000264063	MIR3687-2
ENSG00000014919.11	2280.45	-0.160918	0.0682831	-2.35664	0.0184412	0.0750609	ENSG00000014919	COX15															ENSG00000168298.5	194.906	1.74808	0.205054	8.52495	1.52879e-17	1.39161e-14	ENSG00000168298	HIST1H1E
ENSG00000015133.17	2689.18	0.257121	0.125294	2.05213	0.0401569	0.128865	ENSG00000015133	CCDC88C															ENSG00000212348.1	0.779554	1.74453	0.406701	4.28945	1.79113e-05	0.000390316	ENSG00000212348	RNU6-1300P
ENSG00000015153.13	1036.58	-0.0136645	0.073984	-0.184695	0.853469	0.917643	ENSG00000015153	YAF2															ENSG00000258694.1	0.860182	1.74207	0.513952	3.38956	0.000700037	0.00670773	ENSG00000258694	LINC02319
ENSG00000015171.17	4558.01	-0.0725751	0.0795931	-0.911827	0.36186	0.548313	ENSG00000015171	ZMYND11															ENSG00000214216.9	0.305837	1.74179	0.611206	2.84976	0.00437522	0.0264042	ENSG00000214216	IQCJ
ENSG00000015285.9	723.406	0.0263957	0.144975	0.182071	0.855527	0.919095	ENSG00000015285	WAS															ENSG00000160180.15	445.946	1.7415	0.320119	5.44016	5.32317e-08	3.5119e-06	ENSG00000160180	TFF3
ENSG00000015413.8	118.383	0.769932	0.256569	3.00087	0.00269207	0.018342	ENSG00000015413	DPEP1															ENSG00000201413.1	0.945204	1.7389	0.411356	4.22723	2.36587e-05	0.000487658	ENSG00000201413	RNA5SP141
ENSG00000015475.17	2497.1	0.0626901	0.115015	0.545058	0.585713	0.737916	ENSG00000015475	BID															ENSG00000274235.1	0.279667	1.73804	0.6559	2.64986	0.00805245	0.0414376	ENSG00000274235	AC022106.1
ENSG00000015479.16	204.704	-0.15011	0.110793	-1.35487	0.175459	0.34636	ENSG00000015479	MATR3															ENSG00000279737.1	2.96558	1.73795	0.483827	3.5921	0.000328026	0.0037573	ENSG00000279737	AC112204.3
ENSG00000015520.13	54.1069	0.930179	0.225583	4.12345	3.73236e-05	0.000699921	ENSG00000015520	NPC1L1															ENSG00000272351.1	1.98308	1.7369	0.374848	4.63361	3.59346e-06	0.00010866	ENSG00000272351	RNA5SP506
ENSG00000015532.8	2519.79	-0.00813771	0.0812283	-0.100183	0.920199	0.957544	ENSG00000015532	XYLT2															ENSG00000229105.1	0.6539	1.73686	0.402603	4.31407	1.60275e-05	0.000357642	ENSG00000229105	ASTN2-AS1
ENSG00000015568.11	3.08568	-0.139057	0.161113	-0.863101	0.388082	0.573084	ENSG00000015568	RGPD5															ENSG00000207967.1	0.253811	1.73533	0.585566	2.9635	0.00304157	0.0201101	ENSG00000207967	MIR620
ENSG00000015592.15	8.02636	0.89158	0.349058	2.55425	0.0106418	0.0507892	ENSG00000015592	STMN4															ENSG00000265813.2	1.08849	1.73439	0.382819	4.53057	5.88237e-06	0.000159706	ENSG00000265813	RN7SL300P
ENSG00000015676.16	5678.34	-0.0155947	0.0718866	-0.216935	0.828259	0.902407	ENSG00000015676	NUDCD3															ENSG00000280922.1	0.516356	1.73402	0.524625	3.30525	0.000948927	0.00845246	ENSG00000280922
ENSG00000016082.13	21.1565	-0.430658	0.369087	-1.16682	0.243283	0.427062	ENSG00000016082	ISL1															ENSG00000258566.2	0.812397	1.73289	0.403839	4.29106	1.77825e-05	0.000388437	ENSG00000258566	AC007376.1
ENSG00000016391.9	669.19	-0.199777	0.1583	-1.26202	0.206943	0.384704	ENSG00000016391	CHDH															ENSG00000244356.3	0.502091	1.73275	0.45266	3.82793	0.000129226	0.00184387	ENSG00000244356	RN7SL398P
ENSG00000016402.11	685.468	0.209637	0.205699	1.01915	0.308134	0.496104	ENSG00000016402	IL20RA															ENSG00000167165.17	1.58174	1.7323	0.622861	2.78119	0.00541597	0.0309784	ENSG00000167165	UGT1A6
ENSG00000016490.14	0.308533	0.596671	0.590676	1.01015	0.312423	0.500516	ENSG00000016490	CLCA1															ENSG00000243845.3	0.992711	1.72998	0.323404	5.34928	8.83027e-08	5.27594e-06	ENSG00000243845	RN7SL30P
ENSG00000016602.9	2.56063	0.369349	0.343504	1.07524	0.282268	0.469447	ENSG00000016602	CLCA4															ENSG00000252778.1	0.497044	1.72608	0.417563	4.13371	3.56955e-05	0.000676626	ENSG00000252778	RF00601
ENSG00000016864.15	2796.77	-0.0764166	0.0609586	-1.25358	0.209994	0.38846	ENSG00000016864	GLT8D1															ENSG00000230313.1	0.56311	1.72428	0.558681	3.08634	0.00202638	0.0148662	ENSG00000230313	HCG24
ENSG00000017260.18	6475.16	-0.0474548	0.0691723	-0.686038	0.492689	0.664047	ENSG00000017260	ATP2C1															ENSG00000270505.1	0.777699	1.72394	0.585695	2.94341	0.0032462	0.0211532	ENSG00000270505	IGHV1OR15-1
ENSG00000017427.14	491.893	0.423062	0.213619	1.98045	0.0476525	0.144748	ENSG00000017427	IGF1															ENSG00000207389.1	1.50941	1.7238	0.564785	3.05214	0.00227217	0.0162001	ENSG00000207389	RNU1-4
ENSG00000017483.13	660.315	0.530782	0.23253	2.28264	0.0224515	0.0863644	ENSG00000017483	SLC38A5															ENSG00000184270.4	21.042	1.71716	0.255165	6.72962	1.7011e-11	3.60697e-09	ENSG00000184270	HIST2H2AB
ENSG00000017797.10	6577.4	-0.0387539	0.0941021	-0.411829	0.680465	0.805448	ENSG00000017797	RALBP1															ENSG00000112116.9	0.371963	1.71539	0.555277	3.08924	0.00200668	0.0147644	ENSG00000112116	IL17F
ENSG00000018189.11	1058.86	-0.225259	0.0968204	-2.32657	0.0199884	0.0795003	ENSG00000018189	RUFY3															ENSG00000252242.1	1.64966	1.7138	0.28521	6.00893	1.86757e-09	2.10219e-07	ENSG00000252242	RNU7-115P
ENSG00000018236.13	677.23	0.423171	0.222616	1.9009	0.0573151	0.164332	ENSG00000018236	CNTN1															ENSG00000275530.1	914.037	1.71229	0.20156	8.49518	1.97633e-17	1.73264e-14	ENSG00000275530
ENSG00000018280.15	919.318	-0.0175141	0.135672	-0.129092	0.897285	0.944492	ENSG00000018280	SLC11A1															ENSG00000277157.1	42.5976	1.70903	0.218185	7.83292	4.7665e-15	2.31165e-12	ENSG00000277157	HIST1H4D
ENSG00000018408.13	6299.97	-0.140731	0.0853371	-1.64912	0.0991222	0.237506	ENSG00000018408	WWTR1															ENSG00000256721.1	0.686023	1.70878	0.469115	3.64256	0.000269944	0.00324028	ENSG00000256721	CACNA1C-IT3
ENSG00000018510.11	2092.66	-0.397059	0.0828186	-4.79432	1.63224e-06	5.7151e-05	ENSG00000018510	AGPS															ENSG00000199319.1	0.908498	1.70459	0.36788	4.63356	3.59434e-06	0.00010866	ENSG00000199319	RN7SKP25
ENSG00000018607.6	4.03624	-0.126034	0.216903	-0.581062	0.561199	0.719016	ENSG00000018607	ZNF806															ENSG00000212443.1	19.0141	1.70403	0.231661	7.3557	1.89927e-13	6.41099e-11	ENSG00000212443	SNORA53
ENSG00000018610.12	1148.41	-0.124888	0.0676906	-1.84498	0.0650405	0.178877	ENSG00000018610	CXorf56															ENSG00000275110.1	17.2893	1.70181	0.24149	7.04715	1.82623e-12	5.07647e-10	ENSG00000275110	MIR6087
ENSG00000018625.13	191.308	-0.628486	0.295913	-2.12389	0.0336796	0.114444	ENSG00000018625	ATP1A2															ENSG00000257784.1	0.465089	1.70126	0.551877	3.08267	0.00205154	0.0150073	ENSG00000257784	LINC02400
ENSG00000018699.10	1139.72	-0.260778	0.0681406	-3.82706	0.000129682	0.00184879	ENSG00000018699	TTC27															ENSG00000279211.1	0.884895	1.70017	0.31723	5.35943	8.34865e-08	5.03437e-06	ENSG00000279211	AC124864.1
ENSG00000018869.15	169.009	0.0781927	0.11684	0.669228	0.50335	0.673063	ENSG00000018869	ZNF582															ENSG00000237642.1	0.65438	1.69996	0.451857	3.76215	0.000168456	0.00225274	ENSG00000237642	HMGB3P5
ENSG00000019102.10	665.667	0.591604	0.31443	1.88151	0.059902	0.169426	ENSG00000019102	VSIG2															ENSG00000233068.2	0.6514	1.69985	0.508136	3.34526	0.000822042	0.00757076	ENSG00000233068	AL590004.3
ENSG00000019144.15	4422.03	0.125384	0.115266	1.08778	0.276692	0.463848	ENSG00000019144	PHLDB1															ENSG00000202187.1	0.527863	1.69962	0.42249	4.02287	5.74943e-05	0.00097691	ENSG00000202187	RNA5SP355
ENSG00000019169.10	337.826	0.075393	0.245617	0.306954	0.758878	0.858306	ENSG00000019169	MARCO															ENSG00000279976.1	0.402641	1.69954	0.503772	3.37362	0.00074186	0.00701658	ENSG00000279976	AC073862.4
ENSG00000019186.8	136.513	0.4544	0.342357	1.32727	0.18442	0.357827	ENSG00000019186	CYP24A1															ENSG00000276532.1	0.656672	1.69821	0.431522	3.93541	8.30564e-05	0.00131244	ENSG00000276532	RF00017
ENSG00000019485.11	1298.71	0.145982	0.121773	1.19881	0.230603	0.412515	ENSG00000019485	PRDM11															ENSG00000281264.1	0.560346	1.69707	0.406706	4.17272	3.00982e-05	0.000590666	ENSG00000281264	SALRNA3
ENSG00000019505.6	915.604	-0.295675	0.198718	-1.48791	0.136774	0.294588	ENSG00000019505	SYT13															ENSG00000206356.5	2.79498	1.69446	0.304538	5.56403	2.6361e-08	1.95089e-06	ENSG00000206356	AC114324.1
ENSG00000019549.7	766.132	0.0438094	0.199056	0.220086	0.825804	0.900967	ENSG00000019549	SNAI2															ENSG00000201358.1	0.777814	1.69419	0.359964	4.70654	2.51955e-06	8.19853e-05	ENSG00000201358	RN7SKP193
ENSG00000019582.13	214770	0.339105	0.174027	1.94858	0.0513456	0.152422	ENSG00000019582	CD74															ENSG00000237994.1	0.47421	1.69068	0.585136	2.88939	0.00385994	0.0240408	ENSG00000237994	AC003659.1
ENSG00000019991.14	133.807	0.0636575	0.171359	0.371487	0.710275	0.82579	ENSG00000019991	HGF															ENSG00000229954.1	1.24103	1.68682	0.351673	4.79657	1.61405e-06	5.67321e-05	ENSG00000229954	MTND2P2
ENSG00000019995.6	961.215	-0.315518	0.103611	-3.04524	0.00232498	0.0164941	ENSG00000019995	ZRANB1															ENSG00000277748.1	19.1926	1.68452	0.421148	3.99984	6.33866e-05	0.00105697	ENSG00000277748	AC006262.4
ENSG00000020129.14	3248.55	-0.133915	0.0906857	-1.47669	0.139759	0.298843	ENSG00000020129	NCDN															ENSG00000159763.3	17.2517	1.68239	0.428059	3.93029	8.4844e-05	0.00133559	ENSG00000159763	PIP
ENSG00000020181.16	1743.4	0.357773	0.174489	2.0504	0.0403256	0.129162	ENSG00000020181	ADGRA2															ENSG00000262558.1	6.06004	1.68179	0.379538	4.43113	9.37397e-06	0.000233519	ENSG00000262558	AC129507.3
ENSG00000020219.9	4.44024	-0.193032	0.210674	-0.91626	0.359531	0.546179	ENSG00000020219	CCT8L1P															ENSG00000254878.1	0.552095	1.67813	0.46731	3.59104	0.000329366	0.00376791	ENSG00000254878	AC103794.1
ENSG00000020256.18	2204.45	-0.104913	0.0623426	-1.68285	0.0924041	0.227129	ENSG00000020256	ZFP64															ENSG00000248349.1	1.25517	1.67772	0.538348	3.11642	0.00183062	0.0137918	ENSG00000248349	AC112204.1
ENSG00000020426.9	1003.46	-0.0586551	0.0769509	-0.762241	0.445916	0.623782	ENSG00000020426	MNAT1															ENSG00000207349.1	0.538357	1.67681	0.555787	3.01699	0.00255295	0.017642	ENSG00000207349	RNVU1-17
ENSG00000020577.12	774.622	0.1481	0.120451	1.22954	0.218868	0.398889	ENSG00000020577	SAMD4A															ENSG00000263426.2	6.53258	1.67506	0.492065	3.40415	0.000663699	0.00644171	ENSG00000263426	RN7SL471P
ENSG00000020633.17	2504.65	-0.348991	0.233405	-1.49522	0.134858	0.291688	ENSG00000020633	RUNX3															ENSG00000201407.1	0.471055	1.67481	0.472095	3.54761	0.000388746	0.00429872	ENSG00000201407	RF00263
ENSG00000020922.11	1879.58	-0.0777231	0.0778565	-0.998287	0.31814	0.506597	ENSG00000020922	MRE11															ENSG00000275216.1	676.685	1.67417	0.371957	4.50097	6.7643e-06	0.000178043	ENSG00000275216	AL161431.1
ENSG00000021300.12	4299.89	-0.53347	0.165556	-3.2223	0.00127167	0.0104653	ENSG00000021300	PLEKHB1															ENSG00000252498.1	14.3546	1.67408	0.195782	8.55072	1.22327e-17	1.1618e-14	ENSG00000252498	RNU6-1016P
ENSG00000021355.11	4737.8	0.299858	0.126787	2.36506	0.0180272	0.0737858	ENSG00000021355	SERPINB1															ENSG00000278513.1	0.667288	1.67269	0.38978	4.29138	1.7757e-05	0.000388252	ENSG00000278513	AC091046.2
ENSG00000021461.15	5.79899	0.608716	0.24021	2.5341	0.0112737	0.0527883	ENSG00000021461	CYP3A43															ENSG00000182898.3	0.592525	1.66956	0.61094	2.73278	0.00628028	0.0345571	ENSG00000182898	TCHHL1
ENSG00000021488.11	62.3262	-0.298994	0.184384	-1.62159	0.104892	0.246389	ENSG00000021488	SLC7A9															ENSG00000253985.1	0.750365	1.66867	0.51258	3.25542	0.00113223	0.0096061	ENSG00000253985	AC145141.2
ENSG00000021574.10	1722.53	-0.255453	0.0801922	-3.1855	0.00144502	0.0114986	ENSG00000021574	SPAST															ENSG00000124835.2	1.85541	1.66739	0.273391	6.09891	1.06792e-09	1.30872e-07	ENSG00000124835	AC105760.1
ENSG00000021645.16	382.404	0.141357	0.207692	0.680609	0.496119	0.666763	ENSG00000021645	NRXN3															ENSG00000202395.1	0.385527	1.66694	0.442282	3.76895	0.000163934	0.00221149	ENSG00000202395	RN7SKP1
ENSG00000021762.18	1159.44	0.15007	0.102359	1.46611	0.142618	0.30277	ENSG00000021762	OSBPL5															ENSG00000239702.3	0.302857	1.66649	0.588857	2.83004	0.00465425	0.0276417	ENSG00000239702	RN7SL507P
ENSG00000021776.9	2815.22	-0.0164318	0.0722045	-0.227573	0.819979	0.897227	ENSG00000021776	AQR															ENSG00000277918.1	17.483	1.66549	0.369083	4.5125	6.40672e-06	0.000170377	ENSG00000277918	RF00003
ENSG00000021826.13	173.763	0.253666	0.239355	1.05979	0.28924	0.476753	ENSG00000021826	CPS1															ENSG00000243658.1	1.14161	1.6653	0.351142	4.74253	2.11064e-06	7.10634e-05	ENSG00000243658	MTND5P16
ENSG00000021852.11	1.37647	1.05704	0.486953	2.17072	0.0299524	0.105543	ENSG00000021852	C8B															ENSG00000242111.1	0.788159	1.66449	0.42465	3.91967	8.86704e-05	0.00138057	ENSG00000242111	TOPORSLP
ENSG00000022267.15	2602.99	-0.348483	0.173486	-2.00871	0.0445677	0.138374	ENSG00000022267	FHL1															ENSG00000221720.2	0.245224	1.66372	0.64384	2.58406	0.00976454	0.0476397	ENSG00000221720
ENSG00000022277.11	5796.49	-0.144404	0.0687856	-2.09933	0.0357879	0.119152	ENSG00000022277	RTF2															ENSG00000226562.3	2.94714	1.66168	0.471031	3.52774	0.000419123	0.00455905	ENSG00000226562	CYP4F26P
ENSG00000022355.13	1.86338	-0.361828	0.505528	-0.715742	0.474151	0.64882	ENSG00000022355	GABRA1															ENSG00000263970.1	6.60679	1.65799	0.223648	7.4134	1.23099e-13	4.35026e-11	ENSG00000263970	AP001094.1
ENSG00000022556.14	2937.72	0.0460019	0.331579	0.138736	0.889659	0.93962	ENSG00000022556	NLRP2															ENSG00000227170.1	1.39016	1.65795	0.345074	4.80463	1.55036e-06	5.47889e-05	ENSG00000227170	AF178030.1
ENSG00000022567.8	3803.31	-0.0671794	0.116756	-0.575381	0.565033	0.721554	ENSG00000022567	SLC45A4															ENSG00000206605.1	0.525221	1.65359	0.409681	4.0363	5.43014e-05	0.00093911	ENSG00000206605	RNU6-946P
ENSG00000022840.14	10000.2	-0.0978442	0.0670107	-1.46013	0.144255	0.305249	ENSG00000022840	RNF10															ENSG00000201229.1	0.643297	1.65302	0.447762	3.69175	0.000222719	0.00280557	ENSG00000201229	SNORA63D
ENSG00000022976.14	457.283	-0.147917	0.0978614	-1.51149	0.130663	0.285542	ENSG00000022976	ZNF839															ENSG00000240578.1	0.592528	1.65245	0.451778	3.65765	0.000254534	0.00309993	ENSG00000240578	TRBV22-1
ENSG00000023041.10	2242.8	0.0240457	0.0701353	0.342847	0.731713	0.840341	ENSG00000023041	ZDHHC6															ENSG00000279628.1	0.689259	1.65036	0.454028	3.63492	0.000278066	0.00331238	ENSG00000279628	AC131280.1
ENSG00000023171.13	948.366	0.555341	0.166731	3.33077	0.00086607	0.00788387	ENSG00000023171	GRAMD1B															ENSG00000274735.1	2098.15	1.64969	0.18941	8.70961	3.04917e-18	3.15921e-15	ENSG00000274735
ENSG00000023191.15	6707.46	0.00273125	0.0848217	0.0321999	0.974313	0.986527	ENSG00000023191	RNH1															ENSG00000234611.1	0.559084	1.64567	0.537796	3.06002	0.00221319	0.0158865	ENSG00000234611	OR2AT2P
ENSG00000023228.12	5006.26	-0.174888	0.0625402	-2.79641	0.00516745	0.02988	ENSG00000023228	NDUFS1															ENSG00000197644.2	2.63663	1.64442	0.379642	4.3315	1.48097e-05	0.000336621	ENSG00000197644	AC106870.1
ENSG00000023287.11	3430.1	-0.0324367	0.0842763	-0.384885	0.700323	0.819064	ENSG00000023287	RB1CC1															ENSG00000206965.1	7.21329	1.64418	0.261017	6.29914	2.99298e-10	4.44442e-08	ENSG00000206965	RNU6-5P
ENSG00000023318.7	5947.43	0.00775183	0.0816515	0.094938	0.924364	0.959798	ENSG00000023318	ERP44															ENSG00000199755.1	1.63178	1.64358	0.301078	5.45899	4.7885e-08	3.23405e-06	ENSG00000199755	RF00019
ENSG00000023330.13	3532.75	-0.136338	0.067513	-2.01944	0.0434419	0.135925	ENSG00000023330	ALAS1															ENSG00000256315.1	1.15751	1.64287	0.335135	4.90213	9.48033e-07	3.68762e-05	ENSG00000256315	AP000462.2
ENSG00000023445.12	1632	0.458603	0.20991	2.18476	0.0289065	0.102925	ENSG00000023445	BIRC3															ENSG00000233569.1	3.34462	1.64171	0.639696	2.56639	0.0102762	0.0495632	ENSG00000233569	AL161630.1
ENSG00000023516.8	2037.36	0.0372856	0.0805715	0.462764	0.643533	0.780213	ENSG00000023516	AKAP11															ENSG00000256193.4	0.673828	1.6403	0.593291	2.76474	0.00569673	0.0320739	ENSG00000256193	LINC00507
ENSG00000023572.7	451.927	0.0592893	0.105391	0.562568	0.573729	0.728881	ENSG00000023572	GLRX2															ENSG00000227958.1	0.680238	1.63907	0.605148	2.70855	0.00675782	0.0364199	ENSG00000227958	AL390778.1
ENSG00000023608.4	575.243	0.0222085	0.0891683	0.249062	0.803313	0.887082	ENSG00000023608	SNAPC1															ENSG00000225091.3	17.9303	1.63892	0.201336	8.14021	3.94594e-16	2.30291e-13	ENSG00000225091	SNORA71A
ENSG00000023697.11	2368.56	-0.263087	0.114977	-2.28818	0.022127	0.0854561	ENSG00000023697	DERA															ENSG00000258068.1	3.02444	1.63851	0.284132	5.76672	8.08282e-09	7.08614e-07	ENSG00000258068	AC079600.3
ENSG00000023734.9	7249.45	-0.203707	0.0917753	-2.21963	0.0264439	0.0967439	ENSG00000023734	STRAP															ENSG00000279802.1	10.6171	1.63788	0.186001	8.80572	1.3002e-18	1.60199e-15	ENSG00000279802
ENSG00000023839.9	35.5022	0.317424	0.172469	1.84047	0.0656993	0.180115	ENSG00000023839	ABCC2															ENSG00000274267.1	111.477	1.63662	0.228371	7.1665	7.69401e-13	2.29251e-10	ENSG00000274267	HIST1H3B
ENSG00000023892.10	797.596	0.240375	0.101286	2.37323	0.0176335	0.072729	ENSG00000023892	DEF6															ENSG00000178597.5	3.63408	1.63427	0.405821	4.02707	5.64755e-05	0.00096355	ENSG00000178597	PSAPL1
ENSG00000023902.12	3048.86	0.0527314	0.109282	0.482525	0.629433	0.770428	ENSG00000023902	PLEKHO1															ENSG00000268864.3	3	1.63127	0.404065	4.03715	5.41037e-05	0.000937468	ENSG00000268864	AC011487.2
ENSG00000023909.8	1839.72	-0.0477872	0.104408	-0.457699	0.647168	0.782771	ENSG00000023909	GCLM															ENSG00000274863.1	1.72028	1.62529	0.417313	3.89465	9.8341e-05	0.00149389	ENSG00000274863	AL135936.1
ENSG00000024048.9	2636.45	0.0611411	0.0704112	0.868344	0.385206	0.570599	ENSG00000024048	UBR2															ENSG00000228440.1	0.95544	1.62459	0.626951	2.59125	0.00956284	0.0468865	ENSG00000228440	MTND5P6
ENSG00000024422.10	4963.94	0.325837	0.147802	2.20455	0.0274859	0.0993519	ENSG00000024422	EHD2															ENSG00000201610.1	0.600261	1.62439	0.49747	3.2653	0.0010935	0.00936685	ENSG00000201610	RNA5SP84
ENSG00000024526.15	1304.3	-0.694278	0.135337	-5.12999	2.89753e-07	1.41125e-05	ENSG00000024526	DEPDC1															ENSG00000225303.2	0.387811	1.62299	0.445045	3.6468	0.000265531	0.0032007	ENSG00000225303	AL117341.1
ENSG00000024862.15	861.114	-0.108167	0.0974434	-1.11005	0.266976	0.453098	ENSG00000024862	CCDC28A															ENSG00000182334.1	0.812444	1.6205	0.49594	3.26753	0.00108491	0.00930906	ENSG00000182334	OR5P3
ENSG00000025039.13	1174.33	-0.199228	0.151319	-1.31661	0.18797	0.362011	ENSG00000025039	RRAGD															ENSG00000279250.1	0.668872	1.61988	0.392483	4.12727	3.67099e-05	0.00069097	ENSG00000279250	AC022919.1
ENSG00000025156.11	849.584	-0.292611	0.0883949	-3.31027	0.000932062	0.00833188	ENSG00000025156	HSF2															ENSG00000251856.1	0.887765	1.61988	0.599652	2.70137	0.00690546	0.0370142	ENSG00000251856	MIR449C
ENSG00000025293.14	3089.73	-0.0616025	0.063661	-0.967666	0.333211	0.520952	ENSG00000025293	PHF20															ENSG00000279847.2	0.552369	1.61893	0.56794	2.85053	0.00436463	0.0263542	ENSG00000279847	C8orf87
ENSG00000025423.10	115.863	0.0623036	0.164971	0.377663	0.705681	0.822796	ENSG00000025423	HSD17B6															ENSG00000280243.1	2.28458	1.61803	0.337607	4.79263	1.6461e-06	5.75921e-05	ENSG00000280243	MTCO1P1
ENSG00000025434.17	1509.04	0.00743211	0.093628	0.0793792	0.936731	0.966038	ENSG00000025434	NR1H3															ENSG00000281282.1	0.441268	1.61762	0.572125	2.82739	0.00469286	0.0278203	ENSG00000281282
ENSG00000025708.11	4575.7	0.243184	0.171285	1.41976	0.155677	0.320508	ENSG00000025708	TYMP															ENSG00000276242.1	4.06002	1.61754	0.264773	6.10913	1.00173e-09	1.23758e-07	ENSG00000276242
ENSG00000025770.17	2017.24	-0.124533	0.087119	-1.42945	0.152874	0.316686	ENSG00000025770	NCAPH2															ENSG00000249690.1	1.5221	1.61743	0.301097	5.37178	7.79624e-08	4.75154e-06	ENSG00000249690	AC110813.1
ENSG00000025772.7	5541.77	-0.315532	0.0894944	-3.52571	0.000422343	0.00458642	ENSG00000025772	TOMM34															ENSG00000198758.9	3.49138	1.61616	0.448899	3.60027	0.000317887	0.00366881	ENSG00000198758	EPS8L3
ENSG00000025796.12	4577.71	0.0851388	0.0808537	1.053	0.292342	0.480072	ENSG00000025796	SEC63															ENSG00000253364.1	4.42162	1.61429	0.373798	4.31861	1.57014e-05	0.000352436	ENSG00000253364	AL928742.1
ENSG00000025800.12	6545.76	-0.329097	0.0709227	-4.64022	3.48035e-06	0.000105987	ENSG00000025800	KPNA6															ENSG00000204296.10	5.90733	1.61341	0.297848	5.41688	6.06496e-08	3.88328e-06	ENSG00000204296	C6orf10
ENSG00000026025.12	50230.6	0.26088	0.134276	1.94287	0.0520324	0.15385	ENSG00000026025	VIM															ENSG00000254475.1	0.722681	1.61263	0.504792	3.19463	0.00140009	0.011257	ENSG00000254475	OR2AT1P
ENSG00000026036.19	254.691	0.0632056	0.150762	0.419242	0.675039	0.801858	ENSG00000026036	RTEL1-TNFRSF6B															ENSG00000276903.1	18.197	1.61221	0.235343	6.85045	7.36191e-12	1.67807e-09	ENSG00000276903	HIST1H2AL
ENSG00000026103.18	1150.9	0.201122	0.127783	1.57394	0.115502	0.263135	ENSG00000026103	FAS															ENSG00000248144.4	32.9811	1.61156	0.285816	5.63846	1.71577e-08	1.33251e-06	ENSG00000248144	ADH1C
ENSG00000026297.14	7186.42	0.512989	0.115899	4.42617	9.59211e-06	0.000237784	ENSG00000026297	RNASET2															ENSG00000265327.2	1.07348	1.61152	0.328432	4.90671	9.26177e-07	3.62737e-05	ENSG00000265327	RN7SL411P
ENSG00000026508.15	4746.68	0.271374	0.15163	1.78971	0.0735	0.193713	ENSG00000026508	CD44															ENSG00000256022.4	0.379169	1.60933	0.585731	2.74756	0.00600402	0.033355	ENSG00000256022	LINC02411
ENSG00000026559.12	834.386	0.557217	0.252596	2.20596	0.0273866	0.0990793	ENSG00000026559	KCNG1															ENSG00000263503.1	83.9193	1.60893	0.360274	4.46584	7.97561e-06	0.000204036	ENSG00000263503	MAPK8IP1P2
ENSG00000026652.12	617.836	-0.198949	0.131325	-1.51494	0.129787	0.284199	ENSG00000026652	AGPAT4															ENSG00000244610.3	0.631999	1.60849	0.398503	4.03633	5.42949e-05	0.00093911	ENSG00000244610	RN7SL756P
ENSG00000026751.15	571.419	-0.136545	0.247401	-0.551917	0.581005	0.734278	ENSG00000026751	SLAMF7															ENSG00000234308.2	0.411608	1.60724	0.513239	3.13156	0.00173878	0.0132533	ENSG00000234308	LINC01878
ENSG00000026950.15	3103.34	0.0543084	0.112186	0.484093	0.62832	0.769479	ENSG00000026950	BTN3A1															ENSG00000279121.1	1.53411	1.60701	0.346008	4.64442	3.41034e-06	0.000104203	ENSG00000279121	AC073592.5
ENSG00000027001.8	1196.67	-0.132203	0.0932089	-1.41835	0.156087	0.321077	ENSG00000027001	MIPEP															ENSG00000106331.13	0.383928	1.6053	0.557088	2.88159	0.00395672	0.0245113	ENSG00000106331	PAX4
ENSG00000027075.12	706.78	0.0724848	0.115767	0.626125	0.531233	0.695435	ENSG00000027075	PRKCH															ENSG00000248393.1	0.589741	1.60029	0.469184	3.4108	0.000647721	0.00632163	ENSG00000248393	AC026782.1
ENSG00000027644.4	30.719	-0.529888	0.261915	-2.02313	0.0430597	0.135035	ENSG00000027644	INSRR															ENSG00000184276.2	0.36166	1.60004	0.483359	3.31026	0.0009321	0.00833188	ENSG00000184276	DEFB108B
ENSG00000027697.11	4145.1	-0.151696	0.0964074	-1.57349	0.115605	0.263272	ENSG00000027697	IFNGR1															ENSG00000237531.4	1.87803	1.59946	0.366516	4.36397	1.27724e-05	0.000299059	ENSG00000237531	AL672277.1
ENSG00000027847.12	1869.81	0.0443807	0.0785727	0.564836	0.572185	0.727528	ENSG00000027847	B4GALT7															ENSG00000254960.2	1.07723	1.59936	0.550246	2.90663	0.00365345	0.0230939	ENSG00000254960	KIRREL3-AS2
ENSG00000027869.10	502.867	-0.0498014	0.151686	-0.32832	0.74267	0.847586	ENSG00000027869	SH2D2A															ENSG00000275878.1	0.620727	1.59893	0.378492	4.22448	2.3949e-05	0.000491575	ENSG00000275878	RN7SL43P
ENSG00000028116.15	917.357	-0.252287	0.0651198	-3.8742	0.000106975	0.00159475	ENSG00000028116	VRK2															ENSG00000264169.2	3.68329	1.59845	0.329078	4.85735	1.18965e-06	4.45268e-05	ENSG00000264169	RN7SL665P
ENSG00000028137.15	1727.25	-0.0816082	0.148867	-0.548194	0.583558	0.736198	ENSG00000028137	TNFRSF1B															ENSG00000239888.3	0.661009	1.59746	0.384015	4.1599	3.18391e-05	0.000618178	ENSG00000239888	RN7SL792P
ENSG00000028203.16	2587.64	-0.158424	0.0741455	-2.13666	0.0326256	0.11188	ENSG00000028203	VEZT															ENSG00000255395.1	2.26492	1.5958	0.364487	4.3782	1.19665e-05	0.000283245	ENSG00000255395	AP001972.4
ENSG00000028277.19	617.813	0.291591	0.124772	2.33699	0.0194399	0.077903	ENSG00000028277	POU2F2															ENSG00000242699.3	0.80874	1.59327	0.484185	3.29062	0.000999679	0.00876917	ENSG00000242699	RN7SL516P
ENSG00000028310.16	2504.14	-0.0139941	0.0828885	-0.168831	0.86593	0.925421	ENSG00000028310	BRD9															ENSG00000250584.2	2.89827	1.59024	0.44268	3.59231	0.000327759	0.00375518	ENSG00000250584	LINC01511
ENSG00000028528.13	4882.9	0.0610542	0.0646248	0.94475	0.344787	0.532024	ENSG00000028528	SNX1															ENSG00000230597.1	0.590141	1.58903	0.457795	3.47104	0.000518438	0.00536656	ENSG00000230597	AL136164.1
ENSG00000028839.8	1132.08	-0.324696	0.094557	-3.43386	0.000595048	0.0059385	ENSG00000028839	TBPL1															ENSG00000199687.1	0.594233	1.58623	0.579015	2.73954	0.00615255	0.0339938	ENSG00000199687	RNU1-38P
ENSG00000029153.13	824.768	-0.412565	0.163787	-2.51891	0.011772	0.0545443	ENSG00000029153	ARNTL2															ENSG00000196169.13	130.893	1.58602	0.311904	5.08494	3.6774e-07	1.70892e-05	ENSG00000196169	KIF19
ENSG00000029363.14	5731.8	-0.0286796	0.0572983	-0.500532	0.616701	0.761068	ENSG00000029363	BCLAF1															ENSG00000253591.1	3.56394	1.58598	0.383323	4.13746	3.51166e-05	0.000666762	ENSG00000253591	AC027312.1
ENSG00000029364.10	4190.97	-0.0642258	0.0788304	-0.814734	0.415225	0.597685	ENSG00000029364	SLC39A9															ENSG00000270058.1	0.520203	1.58497	0.521106	3.04154	0.00235368	0.0166315	ENSG00000270058	AC040170.1
ENSG00000029534.18	171.534	0.14561	0.247376	0.588616	0.556119	0.714735	ENSG00000029534	ANK1															ENSG00000277644.1	224.827	1.58389	0.26812	5.90741	3.47538e-09	3.50521e-07	ENSG00000277644
ENSG00000029559.6	149.319	-0.125833	0.268547	-0.468571	0.639377	0.777241	ENSG00000029559	IBSP															ENSG00000240457.3	1.03582	1.58241	0.404002	3.91682	8.9723e-05	0.00139126	ENSG00000240457	RN7SL472P
ENSG00000029639.9	394.995	-0.0142116	0.083058	-0.171105	0.864141	0.924136	ENSG00000029639	TFB1M															ENSG00000199883.1	2.81681	1.58086	0.271399	5.82484	5.71675e-09	5.32955e-07	ENSG00000199883	RN7SKP90
ENSG00000029725.15	1816.42	-0.174423	0.0697249	-2.50159	0.0123638	0.0564432	ENSG00000029725	RABEP1															ENSG00000201821.1	0.529891	1.5799	0.429766	3.67618	0.000236755	0.00293452	ENSG00000201821	RNU4-9P
ENSG00000029993.13	3716.85	-0.108029	0.106775	-1.01174	0.311662	0.499912	ENSG00000029993	HMGB3															ENSG00000206977.1	1.96138	1.57971	0.303571	5.20375	1.95309e-07	1.03084e-05	ENSG00000206977	RF00393
ENSG00000030066.12	3137.21	-0.244196	0.0703536	-3.47099	0.000518551	0.00536656	ENSG00000030066	NUP160															ENSG00000280696.1	1.84917	1.57802	0.374148	4.21763	2.46878e-05	0.000503791	ENSG00000280696
ENSG00000030110.11	3118.39	-0.0791154	0.0996896	-0.793618	0.427418	0.60831	ENSG00000030110	BAK1															ENSG00000279321.1	0.327664	1.57736	0.507123	3.11041	0.00186825	0.0140174	ENSG00000279321	AC018692.1
ENSG00000030304.11	4.82442	-0.194974	0.277394	-0.702877	0.482132	0.655412	ENSG00000030304	MUSK															ENSG00000265856.1	0.27446	1.5769	0.565523	2.78839	0.005297	0.0304437	ENSG00000265856
ENSG00000030419.15	728.338	0.000273433	0.107488	0.00254384	0.99797	0.99911	ENSG00000030419	IKZF2															ENSG00000270098.1	0.480177	1.57626	0.444027	3.54993	0.00038534	0.00427106	ENSG00000270098	LDHAL6EP
ENSG00000030582.15	29860.1	-0.165079	0.0972791	-1.69696	0.0897042	0.22276	ENSG00000030582	GRN															ENSG00000264475.1	1.11617	1.57335	0.422399	3.7248	0.000195468	0.0025373	ENSG00000264475	AP005062.1
ENSG00000031003.9	1363.93	-0.097005	0.0759125	-1.27785	0.201301	0.378031	ENSG00000031003	FAM13B															ENSG00000233041.7	1.2809	1.57318	0.455952	3.45031	0.00055994	0.00567887	ENSG00000233041	PHGR1
ENSG00000031081.9	866.603	-0.0211059	0.138696	-0.152174	0.87905	0.933401	ENSG00000031081	ARHGAP31															ENSG00000266517.1	0.75924	1.57263	0.402464	3.90751	9.32511e-05	0.00143329	ENSG00000266517	MIR4715
ENSG00000031691.6	503.682	-0.139887	0.109206	-1.28095	0.20021	0.376773	ENSG00000031691	CENPQ															ENSG00000259722.2	0.413357	1.57242	0.466149	3.37322	0.000742957	0.00702306	ENSG00000259722	AC087465.1
ENSG00000031698.11	7824.1	-0.00614785	0.0682443	-0.0900859	0.928219	0.961413	ENSG00000031698	SARS															ENSG00000201435.1	0.504913	1.57172	0.499642	3.14568	0.00165699	0.0127894	ENSG00000201435	RNU4-24P
ENSG00000031823.13	3490.42	0.112121	0.0751454	1.49206	0.135684	0.292975	ENSG00000031823	RANBP3															ENSG00000230737.1	0.830377	1.56943	0.469829	3.34043	0.000836479	0.00767943	ENSG00000230737	AC106870.2
ENSG00000032219.17	1308.89	0.27031	0.0772194	3.50054	0.000464318	0.00493066	ENSG00000032219	ARID4A															ENSG00000263988.2	0.379462	1.56921	0.553103	2.83711	0.00455239	0.0271855	ENSG00000263988	RN7SL147P
ENSG00000032389.11	2139.24	-0.0606321	0.0842646	-0.719545	0.471805	0.646624	ENSG00000032389	EIPR1															ENSG00000252905.1	0.357558	1.56912	0.448806	3.4962	0.000471943	0.0049907	ENSG00000252905	RNA5SP330
ENSG00000032444.14	4522.71	0.157875	0.103039	1.53219	0.125474	0.278023	ENSG00000032444	PNPLA6															ENSG00000248646.1	0.76159	1.56828	0.590319	2.65666	0.00789179	0.0408479	ENSG00000248646	AC096759.1
ENSG00000032742.16	594.503	-0.00278077	0.0918002	-0.0302915	0.975835	0.987148	ENSG00000032742	IFT88															ENSG00000254653.1	1.0226	1.56731	0.320743	4.8865	1.02645e-06	3.93226e-05	ENSG00000254653	AC024475.1
ENSG00000033011.10	1212.1	-0.0173488	0.09186	-0.188861	0.850201	0.915512	ENSG00000033011	ALG1															ENSG00000276338.1	3.43608	1.56694	0.316373	4.95282	7.31445e-07	3.00235e-05	ENSG00000276338
ENSG00000033030.12	1468.32	-0.0238595	0.0672749	-0.354657	0.722846	0.834541	ENSG00000033030	ZCCHC8															ENSG00000248834.2	0.462257	1.56655	0.538887	2.90701	0.00364901	0.0230755	ENSG00000248834	MARK2P5
ENSG00000033050.6	4817.34	-0.140608	0.0744028	-1.88982	0.058782	0.167157	ENSG00000033050	ABCF2															ENSG00000266449.1	0.43248	1.5661	0.43621	3.59025	0.000330356	0.0037745	ENSG00000266449	MIR3713
ENSG00000033100.13	5178.81	0.0138176	0.0856713	0.161287	0.871868	0.928809	ENSG00000033100	CHPF2															ENSG00000207063.1	3.89542	1.5654	0.346462	4.51824	6.23562e-06	0.000166825	ENSG00000207063	SNORD116-1
ENSG00000033122.17	85.8036	-0.773767	0.183017	-4.22785	2.35933e-05	0.000486905	ENSG00000033122	LRRC7															ENSG00000281576.1	0.43456	1.564	0.482395	3.24215	0.00118631	0.0099433	ENSG00000281576
ENSG00000033170.15	4810.38	0.0856701	0.128525	0.666564	0.505051	0.674545	ENSG00000033170	FUT8															ENSG00000257680.1	0.425248	1.56289	0.505026	3.09466	0.00197036	0.0145867	ENSG00000257680	AC016144.1
ENSG00000033178.11	1922.23	-0.280443	0.0748252	-3.74797	0.000178271	0.00236256	ENSG00000033178	UBA6															ENSG00000199200.2	0.88968	1.56251	0.332575	4.69822	2.62432e-06	8.46094e-05	ENSG00000199200	RF00019
ENSG00000033327.11	8425.27	-0.217158	0.152723	-1.42191	0.155054	0.319629	ENSG00000033327	GAB2															ENSG00000274290.1	28.802	1.56242	0.195315	7.99949	1.24932e-15	6.54646e-13	ENSG00000274290	HIST1H2BE
ENSG00000033627.13	2502.91	-0.0960467	0.0812816	-1.18165	0.237343	0.420373	ENSG00000033627	ATP6V0A1															ENSG00000189398.5	11.7512	1.56045	0.32263	4.83665	1.32044e-06	4.8273e-05	ENSG00000189398	OR7E12P
ENSG00000033800.12	3149.73	0.0675617	0.0682229	0.990309	0.322023	0.510179	ENSG00000033800	PIAS1															ENSG00000274997.1	15.7241	1.56012	0.240839	6.47783	9.30492e-11	1.55953e-08	ENSG00000274997	HIST1H2AH
ENSG00000033867.15	1426.02	0.162015	0.0908001	1.7843	0.0743749	0.195429	ENSG00000033867	SLC4A7															ENSG00000101441.4	21.156	1.55903	0.333144	4.67975	2.87229e-06	9.09952e-05	ENSG00000101441	CST4
ENSG00000034053.13	901.03	0.103979	0.156171	0.665803	0.505537	0.674977	ENSG00000034053	APBA2															ENSG00000221486.1	0.750726	1.55898	0.379838	4.10434	4.05472e-05	0.000747916	ENSG00000221486
ENSG00000034152.17	3364.36	0.100464	0.0828376	1.21278	0.225212	0.406264	ENSG00000034152	MAP2K3															ENSG00000234288.1	0.293206	1.55884	0.551417	2.82697	0.0046991	0.02785	ENSG00000234288	OR1AA1P
ENSG00000034239.9	328.805	0.761874	0.324177	2.35018	0.0187644	0.0759639	ENSG00000034239	EFCAB1															ENSG00000258793.1	2.90162	1.55846	0.38628	4.03454	5.47103e-05	0.000941894	ENSG00000258793	AL355102.4
ENSG00000034510.5	90544.5	0.387019	0.116204	3.33052	0.000866837	0.00788927	ENSG00000034510	TMSB10															ENSG00000133454.14	20.1238	1.55838	0.360602	4.3216	1.54899e-05	0.000349408	ENSG00000133454	MYO18B
ENSG00000034533.10	689.019	-0.210058	0.064683	-3.2475	0.00116422	0.00981891	ENSG00000034533	ASTE1															ENSG00000276990.1	2.47596	1.55773	0.28958	5.37927	7.47879e-08	4.59492e-06	ENSG00000276990
ENSG00000034677.10	3623.1	-0.0250454	0.104651	-0.239324	0.810854	0.891468	ENSG00000034677	RNF19A															ENSG00000274868.1	39.1707	1.55727	0.291342	5.34518	9.03255e-08	5.38973e-06	ENSG00000274868	RF01518
ENSG00000034693.13	911.545	-0.272242	0.0896467	-3.03683	0.0023908	0.0168301	ENSG00000034693	PEX3															ENSG00000241529.3	5.97649	1.55618	0.24714	6.29675	3.03955e-10	4.48437e-08	ENSG00000241529	RN7SL767P
ENSG00000034713.6	4153.32	0.0961178	0.0948067	1.01383	0.310664	0.498749	ENSG00000034713	GABARAPL2															ENSG00000276104.1	105.003	1.55541	0.232728	6.68339	2.33481e-11	4.75176e-09	ENSG00000276104
ENSG00000034971.13	22.074	0.998458	0.297853	3.35218	0.000801783	0.00742317	ENSG00000034971	MYOC															ENSG00000224245.1	10.2932	1.55501	0.309149	5.02995	4.90599e-07	2.18918e-05	ENSG00000224245	AL358232.1
ENSG00000035115.20	3786.66	0.0490513	0.100907	0.486106	0.626892	0.768358	ENSG00000035115	SH3YL1															ENSG00000234886.1	0.874213	1.5547	0.36151	4.30057	1.70359e-05	0.000375888	ENSG00000234886	MTND5P26
ENSG00000035141.6	4577.23	-0.145219	0.0717352	-2.02437	0.0429319	0.134783	ENSG00000035141	FAM136A															ENSG00000251320.1	4.61814	1.55397	0.390887	3.97551	7.02289e-05	0.00114343	ENSG00000251320	AC011352.3
ENSG00000035403.15	14811.9	0.113523	0.0937361	1.21109	0.225862	0.407029	ENSG00000035403	VCL															ENSG00000125414.17	2.08943	1.55236	0.360884	4.30154	1.69614e-05	0.000374802	ENSG00000125414	MYH2
ENSG00000035499.11	683.928	-0.618745	0.141519	-4.37216	1.23024e-05	0.000289949	ENSG00000035499	DEPDC1B															ENSG00000277579.1	1.63678	1.55003	0.273968	5.65772	1.53398e-08	1.21408e-06	ENSG00000277579	AC244093.3
ENSG00000035664.10	576.214	0.291598	0.17355	1.6802	0.0929189	0.227974	ENSG00000035664	DAPK2															ENSG00000261763.1	0.558594	1.54996	0.467379	3.31629	0.000912226	0.00819924	ENSG00000261763	AC110716.2
ENSG00000035681.6	1597.95	-0.0313271	0.0728215	-0.43019	0.667057	0.796552	ENSG00000035681	NSMAF															ENSG00000224683.1	3.53698	1.54778	0.245126	6.31423	2.71503e-10	4.05813e-08	ENSG00000224683	RPL36AP29
ENSG00000035687.9	4100.89	-0.0947437	0.0732651	-1.29316	0.195955	0.371504	ENSG00000035687	ADSS															ENSG00000279985.1	1.2059	1.54642	0.307823	5.02375	5.06719e-07	2.23623e-05	ENSG00000279985	AC008498.2
ENSG00000035720.6	23.4513	0.0914748	0.215168	0.425132	0.670741	0.798996	ENSG00000035720	STAP1															ENSG00000277244.1	8.42504	1.54624	0.235373	6.56931	5.05478e-11	9.29183e-09	ENSG00000277244
ENSG00000035862.11	17297	0.160869	0.130962	1.22836	0.21931	0.399326	ENSG00000035862	TIMP2															ENSG00000279021.1	1.63649	1.54613	0.308666	5.00907	5.46947e-07	2.37243e-05	ENSG00000279021	AC092139.2
ENSG00000035928.13	2651.7	-0.224139	0.0700591	-3.19928	0.0013777	0.0111201	ENSG00000035928	RFC1															ENSG00000274983.1	0.553871	1.54478	0.404917	3.81506	0.000136152	0.00191335	ENSG00000274983
ENSG00000036054.11	2361.98	-0.101598	0.0624003	-1.62816	0.10349	0.24416	ENSG00000036054	TBC1D23															ENSG00000267333.1	0.673978	1.54369	0.481052	3.209	0.001332	0.0108531	ENSG00000267333	ASNSP6
ENSG00000036257.11	3949.52	-0.16649	0.0592507	-2.80992	0.0049554	0.0289661	ENSG00000036257	CUL3															ENSG00000188076.2	13.9495	1.5416	0.405386	3.80279	0.000143075	0.00198796	ENSG00000188076	SCGB1C1
ENSG00000036448.8	53.9354	0.308397	0.24293	1.26949	0.204267	0.381614	ENSG00000036448	MYOM2															ENSG00000196136.15	45.1392	1.5409	0.302476	5.09431	3.50022e-07	1.64503e-05	ENSG00000196136	SERPINA3
ENSG00000036473.6	14.7003	-0.177527	0.33695	-0.526864	0.598288	0.747291	ENSG00000036473	OTC															ENSG00000266543.1	0.571273	1.54078	0.365769	4.21243	2.52635e-05	0.000513013	ENSG00000266543
ENSG00000036530.7	84.7428	0.10876	0.151665	0.717109	0.473307	0.648074	ENSG00000036530	CYP46A1															ENSG00000183303.2	0.495298	1.54007	0.547413	2.81336	0.0049027	0.028765	ENSG00000183303	OR5P2
ENSG00000036549.11	2540.15	-0.255848	0.0698684	-3.66186	0.000250388	0.00306271	ENSG00000036549	AC118549.1															ENSG00000179073.6	2.29205	1.54005	0.47292	3.25646	0.0011281	0.00957865	ENSG00000179073	TAAR3P
ENSG00000036565.13	2.55907	-0.245702	0.295926	-0.830283	0.406379	0.589963	ENSG00000036565	SLC18A1															ENSG00000207475.1	9.39906	1.54003	0.213726	7.20564	5.77722e-13	1.7676e-10	ENSG00000207475	SNORA80E
ENSG00000036672.14	377.776	0.0688423	0.150282	0.458086	0.646891	0.782554	ENSG00000036672	USP2															ENSG00000243872.3	0.321394	1.53926	0.581847	2.64547	0.00815776	0.0418106	ENSG00000243872	RN7SL464P
ENSG00000036828.12	48.0702	1.10199	0.380026	2.89977	0.00373432	0.0234717	ENSG00000036828	CASR															ENSG00000211611.2	39.0111	1.53891	0.434179	3.54441	0.000393494	0.00433509	ENSG00000211611	IGKV6-21
ENSG00000037042.8	783.62	0.0276006	0.0902221	0.305918	0.759667	0.858751	ENSG00000037042	TUBG2															ENSG00000108823.14	22.0169	1.53592	0.236601	6.4916	8.49313e-11	1.44472e-08	ENSG00000108823	SGCA
ENSG00000037241.6	1354.32	0.221853	0.110788	2.0025	0.0452311	0.13973	ENSG00000037241	RPL26L1															ENSG00000263558.2	0.77769	1.53421	0.317515	4.83193	1.35218e-06	4.91965e-05	ENSG00000263558	RN7SL716P
ENSG00000037280.14	751.608	-0.0440046	0.148757	-0.295816	0.767371	0.863485	ENSG00000037280	FLT4															ENSG00000176716.4	1.30976	1.53361	0.321918	4.76397	1.89818e-06	6.52103e-05	ENSG00000176716	OR10AB1P
ENSG00000037474.13	3724.6	-0.204959	0.0739308	-2.7723	0.00556609	0.0315409	ENSG00000037474	NSUN2															ENSG00000233442.2	0.4117	1.53331	0.472323	3.24631	0.00116911	0.00984091	ENSG00000233442	PPP6R2P1
ENSG00000037637.9	2430.01	-0.425616	0.0667565	-6.37565	1.82194e-10	2.88851e-08	ENSG00000037637	FBXO42															ENSG00000207460.1	1.6183	1.53247	0.346773	4.41922	9.90557e-06	0.0002437	ENSG00000207460	SNORD116-19
ENSG00000037749.10	668.797	-0.441489	0.106311	-4.1528	3.28433e-05	0.000633358	ENSG00000037749	MFAP3															ENSG00000279883.1	0.591667	1.53185	0.404251	3.78935	0.000151041	0.00207775	ENSG00000279883	AC010480.1
ENSG00000037757.12	2602.42	-0.0213207	0.123562	-0.17255	0.863005	0.923515	ENSG00000037757	MRI1															ENSG00000229240.6	1.16779	1.52985	0.400019	3.82444	0.000131067	0.0018614	ENSG00000229240	LINC00710
ENSG00000037897.15	1435.39	0.211241	0.084434	2.50184	0.0123548	0.0564191	ENSG00000037897	METTL1															ENSG00000185130.5	30.0714	1.52881	0.199364	7.66846	1.74071e-14	7.70443e-12	ENSG00000185130	HIST1H2BL
ENSG00000037965.5	101.338	0.443016	0.22699	1.9517	0.0509741	0.151725	ENSG00000037965	HOXC8															ENSG00000248758.1	0.660985	1.52867	0.424251	3.60323	0.000314286	0.00363831	ENSG00000248758	AC008883.1
ENSG00000038002.7	770.986	-0.0316473	0.107447	-0.29454	0.768345	0.864048	ENSG00000038002	AGA															ENSG00000240183.3	1.99285	1.5281	0.28911	5.28555	1.25331e-07	7.06252e-06	ENSG00000240183	RN7SL297P
ENSG00000038210.12	801.12	-0.293468	0.0869018	-3.37701	0.000732778	0.0069521	ENSG00000038210	PI4K2B															ENSG00000251126.2	84.3027	1.52714	0.458487	3.33082	0.000865893	0.00788382	ENSG00000251126	AC017007.5
ENSG00000038219.11	2856.39	0.0704879	0.0867529	0.812513	0.416497	0.598795	ENSG00000038219	BOD1L1															ENSG00000267028.1	0.507048	1.52639	0.523969	2.91314	0.00357818	0.0227411	ENSG00000267028	TCF4-AS1
ENSG00000038274.15	5385.4	-0.208907	0.0874083	-2.39002	0.0168476	0.0703213	ENSG00000038274	MAT2B															ENSG00000280551.1	8.80525	1.52535	0.229262	6.65328	2.86634e-11	5.68133e-09	ENSG00000280551	AC096745.2
ENSG00000038295.6	84.5693	-0.48736	0.251758	-1.93583	0.0528891	0.155565	ENSG00000038295	TLL1															ENSG00000258716.1	0.454847	1.52445	0.386863	3.94054	8.12979e-05	0.00128912	ENSG00000258716	AL139193.2
ENSG00000038358.13	2072.75	-0.196443	0.0992554	-1.97917	0.0477966	0.145051	ENSG00000038358	EDC4															ENSG00000172362.2	3.41515	1.5237	0.527798	2.88691	0.00389047	0.0241732	ENSG00000172362	OR5B12
ENSG00000038382.16	5218.79	-0.171631	0.0957727	-1.79207	0.0731221	0.193078	ENSG00000038382	TRIO															ENSG00000237300.2	0.579738	1.52334	0.397367	3.83357	0.000126297	0.00181058	ENSG00000237300	MTCO1P19
ENSG00000038427.14	6206.48	0.410015	0.228424	1.79497	0.0726578	0.192297	ENSG00000038427	VCAN															ENSG00000248362.1	5.67403	1.52235	0.378162	4.02564	5.68196e-05	0.000967609	ENSG00000248362	AC011352.1
ENSG00000038532.13	2674.41	0.0312413	0.101873	0.306669	0.759095	0.858466	ENSG00000038532	CLEC16A															ENSG00000278732.1	2.97724	1.52214	0.291252	5.2262	1.73029e-07	9.30192e-06	ENSG00000278732	RF00017
ENSG00000038945.13	1956.44	-0.126418	0.15999	-0.790162	0.429433	0.609959	ENSG00000038945	MSR1															ENSG00000267015.1	1.94464	1.52125	0.342508	4.4415	8.93346e-06	0.000225129	ENSG00000267015	AC023090.1
ENSG00000039068.17	13855.7	0.019148	0.117026	0.163622	0.870028	0.927683	ENSG00000039068	CDH1															ENSG00000104435.12	13.7262	1.51994	0.37826	4.01825	5.86331e-05	0.000992193	ENSG00000104435	STMN2
ENSG00000039123.14	2364.87	-0.12271	0.0755634	-1.62393	0.10439	0.245622	ENSG00000039123	MTREX															ENSG00000252846.1	0.490712	1.51933	0.523997	2.89949	0.00373766	0.0234862	ENSG00000252846
ENSG00000039139.9	273.091	-0.000738344	0.187846	-0.00393058	0.996864	0.998594	ENSG00000039139	DNAH5															ENSG00000249373.2	0.286376	1.51888	0.568097	2.67363	0.00750357	0.0393775	ENSG00000249373	AC093879.2
ENSG00000039319.15	1567.34	-0.01308	0.0774618	-0.168858	0.865909	0.925421	ENSG00000039319	ZFYVE16															ENSG00000188778.4	12.621	1.51649	0.340581	4.45266	8.48115e-06	0.000215758	ENSG00000188778	ADRB3
ENSG00000039523.16	3680.66	-0.052385	0.0933811	-0.560981	0.57481	0.729697	ENSG00000039523	RIPOR1															ENSG00000200408.1	1.78285	1.51505	0.300467	5.04232	4.59912e-07	2.07589e-05	ENSG00000200408	RNA5SP74
ENSG00000039537.12	52.6282	0.769329	0.313751	2.45204	0.0142049	0.0622841	ENSG00000039537	C6															ENSG00000265645.1	0.641755	1.51472	0.366868	4.12879	3.64684e-05	0.000686992	ENSG00000265645
ENSG00000039560.12	4022.78	-0.221735	0.133217	-1.66446	0.0960209	0.232613	ENSG00000039560	RAI14															ENSG00000239776.2	322.481	1.51276	0.203693	7.42669	1.11348e-13	4.01169e-11	ENSG00000239776
ENSG00000039600.9	61.2104	-1.05647	0.198179	-5.33086	9.77495e-08	5.73514e-06	ENSG00000039600	SOX30															ENSG00000157131.10	0.979108	1.51262	0.5121	2.95375	0.00313936	0.0206489	ENSG00000157131	C8A
ENSG00000039650.8	2456.33	0.0581309	0.0842991	0.689579	0.490459	0.662274	ENSG00000039650	PNKP															ENSG00000200830.1	0.339742	1.51243	0.538393	2.80915	0.00496721	0.0290128	ENSG00000200830	RN7SKP134
ENSG00000039987.5	11.0643	0.510998	0.217412	2.35036	0.018755	0.0759464	ENSG00000039987	BEST2															ENSG00000231114.1	0.568142	1.5124	0.493033	3.06754	0.00215831	0.0155784	ENSG00000231114	AC078842.2
ENSG00000040199.17	482.053	-0.13975	0.105218	-1.32819	0.184114	0.357485	ENSG00000040199	PHLPP2															ENSG00000210100.1	0.994205	1.51077	0.359172	4.20626	2.59627e-05	0.000523943	ENSG00000210100	MT-TI
ENSG00000040275.15	1046.91	-0.268718	0.0828631	-3.24292	0.00118313	0.00992391	ENSG00000040275	SPDL1															ENSG00000221611.1	4.20904	1.5103	0.254645	5.93098	3.01133e-09	3.13426e-07	ENSG00000221611	RF00604
ENSG00000040341.16	2793.11	-0.149085	0.0706794	-2.10931	0.0349176	0.117201	ENSG00000040341	STAU2															ENSG00000206976.1	0.483784	1.50957	0.405855	3.71949	0.000199623	0.00258313	ENSG00000206976	RF00409
ENSG00000040487.11	1199.27	-0.376111	0.087054	-4.32043	1.55727e-05	0.00035041	ENSG00000040487	PQLC2															ENSG00000007306.13	3.9938	1.50869	0.511376	2.95026	0.00317511	0.0207999	ENSG00000007306	CEACAM7
ENSG00000040531.13	1100.12	-0.0904889	0.0836936	-1.08119	0.279611	0.466715	ENSG00000040531	CTNS															ENSG00000244094.1	50.8218	1.50631	0.40129	3.75366	0.00017427	0.00231825	ENSG00000244094	SPRR2F
ENSG00000040608.12	1277.31	-0.0468418	0.129876	-0.360665	0.71835	0.831425	ENSG00000040608	RTN4R															ENSG00000239736.2	0.51098	1.50603	0.520729	2.89216	0.00382606	0.0238916	ENSG00000239736	CEACAMP3
ENSG00000040633.11	2739.47	0.0266794	0.0696042	0.383302	0.701496	0.819763	ENSG00000040633	PHF23															ENSG00000278862.1	2.05091	1.50496	0.348599	4.31718	1.58034e-05	0.000353522	ENSG00000278862	AC092724.1
ENSG00000040731.9	5.89197	0.352838	0.458749	0.76913	0.441816	0.620722	ENSG00000040731	CDH10															ENSG00000279017.1	8.43035	1.50277	0.361335	4.15894	3.19723e-05	0.0006205	ENSG00000279017	AC098476.1
ENSG00000040933.14	1559.52	-0.141324	0.0761477	-1.85592	0.0634645	0.175933	ENSG00000040933	INPP4A															ENSG00000201041.1	2.05961	1.50261	0.295413	5.08646	3.64802e-07	1.69873e-05	ENSG00000201041	RNA5SP242
ENSG00000041353.8	282.15	0.0726988	0.183029	0.397198	0.691221	0.812959	ENSG00000041353	RAB27B															ENSG00000201496.1	2.13132	1.50176	0.36257	4.14197	3.44328e-05	0.000658165	ENSG00000201496	RN7SKP275
ENSG00000041357.14	6508.04	0.0728771	0.0918062	0.793814	0.427304	0.608272	ENSG00000041357	PSMA4															ENSG00000278637.1	6.50541	1.50106	0.252431	5.94643	2.74059e-09	2.89208e-07	ENSG00000278637	HIST1H4A
ENSG00000041515.14	37.2463	-0.0427145	0.25311	-0.168758	0.865987	0.925424	ENSG00000041515	MYO16															ENSG00000229424.1	0.617204	1.50049	0.4723	3.17699	0.0014881	0.0117818	ENSG00000229424	AC007349.1
ENSG00000041802.9	3511.34	-0.362771	0.0806216	-4.49968	6.80549e-06	0.000178921	ENSG00000041802	LSG1															ENSG00000275810.1	0.540412	1.49934	0.500368	2.99648	0.00273113	0.0185501	ENSG00000275810	MIR8082
ENSG00000041880.13	1811.07	0.0275002	0.107033	0.256932	0.797231	0.883218	ENSG00000041880	PARP3															ENSG00000200816.1	1.52211	1.49911	0.310524	4.82769	1.38128e-06	5.00953e-05	ENSG00000200816	SNORA38
ENSG00000041982.13	3079.08	0.224353	0.216827	1.03471	0.300804	0.489132	ENSG00000041982	TNC															ENSG00000254730.1	1.06476	1.49835	0.341766	4.38415	1.16442e-05	0.000277198	ENSG00000254730	AP002453.1
ENSG00000041988.14	703.425	-0.203776	0.0782326	-2.60475	0.00919422	0.0456025	ENSG00000041988	THAP3															ENSG00000179813.5	117.601	1.49761	0.436703	3.42935	0.000605038	0.00600061	ENSG00000179813	FAM216B
ENSG00000042062.10	200.518	0.0101058	0.186219	0.0542684	0.956721	0.977132	ENSG00000042062	RIPOR3															ENSG00000199994.1	1.55282	1.49747	0.392163	3.81848	0.000134278	0.00189372	ENSG00000199994	RNA5SP145
ENSG00000042088.12	1475.45	-0.105968	0.0795074	-1.33281	0.182595	0.355797	ENSG00000042088	TDP1															ENSG00000221491.2	6.56724	1.49679	0.219953	6.80504	1.01018e-11	2.25745e-09	ENSG00000221491	SNORA2C
ENSG00000042286.13	953.861	-0.0808177	0.0965393	-0.837148	0.402509	0.586413	ENSG00000042286	AIFM2															ENSG00000171671.6	1.49847	1.4957	0.321328	4.65473	3.24401e-06	0.000100467	ENSG00000171671	SHANK2-AS3
ENSG00000042304.9	0.816025	0.292278	0.340943	0.857263	0.391299	0.576125	ENSG00000042304	C2orf83															ENSG00000266683.1	0.674949	1.49508	0.457706	3.26647	0.00108896	0.00933854	ENSG00000266683
ENSG00000042317.15	516.686	0.123621	0.0880667	1.40372	0.160403	0.326756	ENSG00000042317	SPATA7															ENSG00000254911.3	38.6616	1.49373	0.178282	8.37845	5.36288e-17	4.21522e-14	ENSG00000254911	SCARNA9
ENSG00000042429.9	1773.43	-0.00271149	0.0671286	-0.0403925	0.96778	0.983004	ENSG00000042429	MED17															ENSG00000264322.2	1.48991	1.49299	0.298032	5.00949	5.45738e-07	2.36944e-05	ENSG00000264322	RN7SL448P
ENSG00000042445.12	1897.42	-0.21805	0.0891133	-2.44688	0.0144098	0.0628326	ENSG00000042445	RETSAT															ENSG00000278961.1	0.50335	1.49266	0.378653	3.94203	8.0794e-05	0.00128246	ENSG00000278961	SMIM34B
ENSG00000042493.14	8354.7	0.252698	0.116995	2.1599	0.0307802	0.107633	ENSG00000042493	CAPG															ENSG00000258212.1	0.538755	1.49265	0.427947	3.48793	0.000486769	0.00511623	ENSG00000258212	ZNF75BP
ENSG00000042753.10	4799.4	0.116534	0.106244	1.09686	0.272704	0.459339	ENSG00000042753	AP2S1															ENSG00000207056.1	0.46787	1.49262	0.486499	3.06807	0.00215444	0.0155568	ENSG00000207056	RNU1-8P
ENSG00000042781.11	43.5937	-0.0187664	0.227301	-0.0825622	0.9342	0.964715	ENSG00000042781	USH2A															ENSG00000252236.1	0.260253	1.49245	0.552672	2.70042	0.0069252	0.0370778	ENSG00000252236	RF00568
ENSG00000042813.6	6.73988	-0.00924263	0.2363	-0.039114	0.9688	0.98342	ENSG00000042813	ZPBP															ENSG00000272075.2	0.267142	1.49142	0.574155	2.5976	0.00938773	0.0462968	ENSG00000272075	RN7SL828P
ENSG00000042832.10	79.0735	0.103329	0.2201	0.469462	0.63874	0.776959	ENSG00000042832	TG															ENSG00000238741.1	146.949	1.49096	0.19501	7.64558	2.08e-14	8.86196e-12	ENSG00000238741	SCARNA7
ENSG00000042980.11	1262.62	0.00959398	0.177799	0.0539598	0.956967	0.977235	ENSG00000042980	ADAM28															ENSG00000237556.1	0.40836	1.49041	0.547147	2.72396	0.00645037	0.035242	ENSG00000237556	KCND3-AS1
ENSG00000043039.6	945.025	-0.626745	0.281765	-2.22435	0.0261247	0.0959068	ENSG00000043039	BARX2															ENSG00000277413.1	0.644462	1.49017	0.385489	3.86565	0.000110792	0.00163926	ENSG00000277413	RF02271
ENSG00000043093.12	2886.27	-0.287484	0.069889	-4.11344	3.89809e-05	0.000725923	ENSG00000043093	DCUN1D1															ENSG00000240045.1	0.83401	1.48727	0.443509	3.35341	0.000798217	0.00739917	ENSG00000240045	DWORF
ENSG00000043143.19	3267.35	-0.166597	0.12765	-1.30511	0.191855	0.366598	ENSG00000043143	JADE2															ENSG00000279932.1	1.1918	1.48711	0.409722	3.62955	0.000283911	0.00336639	ENSG00000279932	AP006248.4
ENSG00000043355.9	654.539	-1.50486	0.446236	-3.37233	0.00074535	0.00703354	ENSG00000043355	ZIC2															ENSG00000259120.2	66.9102	1.48708	0.298035	4.98963	6.04956e-07	2.55832e-05	ENSG00000259120	SMIM6
ENSG00000043462.10	1265.68	0.0234739	0.15841	0.148184	0.882197	0.935093	ENSG00000043462	LCP2															ENSG00000004848.6	154.07	1.48655	0.423174	3.51285	0.00044332	0.00476473	ENSG00000004848	ARX
ENSG00000043514.14	1809.69	-0.0298132	0.0985981	-0.302371	0.762369	0.860588	ENSG00000043514	TRIT1															ENSG00000267285.1	8.98389	1.48629	0.203078	7.31878	2.5023e-13	8.14822e-11	ENSG00000267285	AC004672.2
ENSG00000043591.5	36.3077	0.192729	0.215633	0.89378	0.37144	0.557545	ENSG00000043591	ADRB1															ENSG00000258026.1	0.679806	1.4854	0.454186	3.27047	0.00107368	0.00924921	ENSG00000258026	AC078955.1
ENSG00000044012.3	2.51848	-0.171545	0.637695	-0.269007	0.787924	0.877223	ENSG00000044012	GUCA2B															ENSG00000259690.1	1.88542	1.48509	0.337077	4.40579	1.054e-05	0.000256402	ENSG00000259690	AC107980.1
ENSG00000044090.7	6384.87	-0.0714028	0.117847	-0.605895	0.544584	0.705477	ENSG00000044090	CUL7															ENSG00000280614.1	358.447	1.48489	0.278688	5.32814	9.92259e-08	5.79195e-06	ENSG00000280614	FP236383.2
ENSG00000044115.19	19905.8	0.0250756	0.0665581	0.376747	0.706362	0.823161	ENSG00000044115	CTNNA1															ENSG00000275967.1	0.416232	1.48456	0.450143	3.29797	0.00097386	0.00860728	ENSG00000275967	MIR6880
ENSG00000044446.10	2262.45	-0.13976	0.0927346	-1.5071	0.131786	0.287209	ENSG00000044446	PHKA2															ENSG00000225203.2	0.296665	1.48426	0.530474	2.798	0.00514209	0.0297711	ENSG00000225203	AL139230.1
ENSG00000044459.13	640.333	-0.299223	0.119128	-2.51178	0.0120123	0.0552628	ENSG00000044459	CNTLN															ENSG00000254931.2	0.328069	1.48395	0.516794	2.87146	0.00408587	0.0250527	ENSG00000254931	MTATP6P15
ENSG00000044524.9	98.1938	0.38921	0.203598	1.91166	0.05592	0.161613	ENSG00000044524	EPHA3															ENSG00000255400.1	1.08802	1.48383	0.437766	3.38955	0.000700082	0.00670773	ENSG00000255400	AC124276.2
ENSG00000044574.7	32797.6	-0.125057	0.078873	-1.58555	0.112842	0.259089	ENSG00000044574	HSPA5															ENSG00000256473.1	0.5935	1.48258	0.468831	3.16229	0.00156535	0.0122283	ENSG00000256473	AC087260.1
ENSG00000046604.11	12511.5	-0.176814	0.123782	-1.42843	0.153167	0.317203	ENSG00000046604	DSG2															ENSG00000212607.1	21.5306	1.48235	0.203596	7.28083	3.31781e-13	1.05771e-10	ENSG00000212607	SNORA3B
ENSG00000046647.12	877.491	0.0536675	0.108811	0.493217	0.621859	0.764648	ENSG00000046647	GEMIN8															ENSG00000201822.1	1.48223	1.48185	0.395307	3.74861	0.000177817	0.00235923	ENSG00000201822	RNA5SP149
ENSG00000046651.13	1788.94	0.00515542	0.089444	0.0576385	0.954037	0.975938	ENSG00000046651	OFD1															ENSG00000230902.1	0.750264	1.48124	0.392916	3.76986	0.000163341	0.00220634	ENSG00000230902	FAM204CP
ENSG00000046653.13	1893.02	-0.145613	0.144726	-1.00613	0.314354	0.50257	ENSG00000046653	GPM6B															ENSG00000256904.1	0.882435	1.4807	0.476472	3.10763	0.00188592	0.0141059	ENSG00000256904	A2ML1-AS2
ENSG00000046774.9	69.1628	-1.41589	0.74852	-1.89159	0.0585458	0.166655	ENSG00000046774	MAGEC2															ENSG00000166535.18	287.312	1.48064	0.294724	5.02381	5.06575e-07	2.23623e-05	ENSG00000166535	A2ML1
ENSG00000046889.17	1108.36	0.665985	0.18664	3.56829	0.000359319	0.00403563	ENSG00000046889	PREX2															ENSG00000278255.1	0.388239	1.48063	0.532379	2.78116	0.00541654	0.0309784	ENSG00000278255	AC005344.1
ENSG00000047056.13	1357.27	-0.256573	0.0869457	-2.95096	0.00316793	0.0207828	ENSG00000047056	WDR37															ENSG00000252487.1	0.421245	1.47955	0.48859	3.02819	0.0024602	0.0171942	ENSG00000252487	RNY4P20
ENSG00000047188.14	1075.58	0.183496	0.082953	2.21204	0.0269637	0.0980552	ENSG00000047188	YTHDC2															ENSG00000136698.7	2.12351	1.47861	0.539895	2.7387	0.00616819	0.0340637	ENSG00000136698	CFC1
ENSG00000047230.13	2097.95	-0.0695987	0.090655	-0.767732	0.442646	0.621223	ENSG00000047230	CTPS2															ENSG00000279289.1	51.4381	1.47771	0.185627	7.96063	1.71171e-15	8.76783e-13	ENSG00000279289	AL136164.3
ENSG00000047249.15	3004.32	-0.0957004	0.0794873	-1.20397	0.228601	0.410282	ENSG00000047249	ATP6V1H															ENSG00000260156.1	3.02897	1.47614	0.323059	4.56925	4.89477e-06	0.000137913	ENSG00000260156	AC020763.1
ENSG00000047315.13	5509.71	-0.369256	0.0812552	-4.5444	5.50922e-06	0.000151896	ENSG00000047315	POLR2B															ENSG00000222431.1	0.428367	1.47607	0.481073	3.06828	0.00215295	0.015552	ENSG00000222431	RNU6-141P
ENSG00000047346.11	1396.25	0.0222904	0.0831429	0.268098	0.788624	0.877567	ENSG00000047346	FAM214A															ENSG00000232373.2	1.61402	1.47554	0.281732	5.23738	1.62872e-07	8.86041e-06	ENSG00000232373	MTCYBP3
ENSG00000047365.10	900.935	-0.060809	0.127739	-0.476042	0.634045	0.773705	ENSG00000047365	ARAP2															ENSG00000264721.1	2.17763	1.47519	0.30544	4.82972	1.36725e-06	4.9626e-05	ENSG00000264721
ENSG00000047410.12	5849.51	-0.177854	0.0795698	-2.2352	0.0254044	0.0940579	ENSG00000047410	TPR															ENSG00000259446.4	3.69675	1.47445	0.525855	2.80391	0.00504873	0.0293873	ENSG00000259446	AC055874.1
ENSG00000047457.12	21158.7	-0.0823006	0.192673	-0.427151	0.669269	0.798123	ENSG00000047457	CP															ENSG00000258827.2	0.500654	1.47374	0.45996	3.20405	0.00135507	0.0109881	ENSG00000258827	AL079304.1
ENSG00000047578.11	1742.92	-0.00836058	0.085431	-0.0978635	0.922041	0.958406	ENSG00000047578	KIAA0556															ENSG00000232851.3	1.39662	1.47341	0.332486	4.43148	9.35896e-06	0.000233519	ENSG00000232851	ATP5MFP3
ENSG00000047579.18	1084.89	0.0214786	0.0762025	0.281863	0.778049	0.870892	ENSG00000047579	DTNBP1															ENSG00000233048.1	3.23112	1.47307	0.375777	3.92006	8.85287e-05	0.00137978	ENSG00000233048	LINC01722
ENSG00000047597.5	446.498	-0.529212	0.178253	-2.96888	0.00298884	0.0198382	ENSG00000047597	XK															ENSG00000199436.1	7.02496	1.4729	0.229059	6.43023	1.27408e-10	2.09686e-08	ENSG00000199436	SNORD9
ENSG00000047617.13	250.165	-0.379394	0.216575	-1.75179	0.0798107	0.205618	ENSG00000047617	ANO2															ENSG00000280048.1	5.93194	1.47229	0.259755	5.66801	1.4447e-08	1.15545e-06	ENSG00000280048	AC012409.5
ENSG00000047621.10	1036.04	-0.271542	0.0838573	-3.23814	0.0012031	0.0100509	ENSG00000047621	C12orf4															ENSG00000201649.1	5.18967	1.47221	0.24668	5.96807	2.40071e-09	2.59961e-07	ENSG00000201649	RNY4P34
ENSG00000047634.13	576.278	-0.0634089	0.132828	-0.477375	0.633095	0.772982	ENSG00000047634	SCML1															ENSG00000254650.1	0.893357	1.47219	0.443021	3.32307	0.000890318	0.00804675	ENSG00000254650	MTCYBP41
ENSG00000047644.16	2251.62	0.0558336	0.10812	0.516405	0.605572	0.752549	ENSG00000047644	WWC3															ENSG00000281085.1	1.04815	1.47175	0.359247	4.09678	4.1894e-05	0.000767629	ENSG00000281085
ENSG00000047648.20	213.315	-0.0448028	0.184057	-0.243418	0.807682	0.88954	ENSG00000047648	ARHGAP6															ENSG00000260172.1	0.675044	1.47163	0.562281	2.61725	0.0088642	0.0443775	ENSG00000260172	LINC01413
ENSG00000047662.4	23.4275	0.0292864	0.148083	0.19777	0.843225	0.911528	ENSG00000047662	FAM184B															ENSG00000280284.1	0.373357	1.47103	0.528658	2.78257	0.00539302	0.0308711	ENSG00000280284	AC092608.3
ENSG00000047849.20	15922.7	-0.181486	0.0854722	-2.12334	0.0337256	0.114516	ENSG00000047849	MAP4															ENSG00000226622.4	1.88286	1.47032	0.352258	4.174	2.99298e-05	0.000588374	ENSG00000226622	AC092155.1
ENSG00000047932.12	2057.73	0.0401495	0.0742241	0.540924	0.58856	0.740194	ENSG00000047932	GOPC															ENSG00000253586.1	0.480322	1.47016	0.445095	3.30303	0.000956453	0.00849956	ENSG00000253586	AC067817.1
ENSG00000047936.9	157.501	0.601326	0.342605	1.75516	0.0792318	0.204496	ENSG00000047936	ROS1															ENSG00000272963.1	0.896895	1.46829	0.392905	3.73699	0.000186233	0.00244095	ENSG00000272963	OR7A19P
ENSG00000048028.10	2974.04	-0.135736	0.0959246	-1.41502	0.157062	0.32238	ENSG00000048028	USP28															ENSG00000261848.4	1.81109	1.46779	0.398037	3.68758	0.000226395	0.00283775	ENSG00000261848	AC090282.1
ENSG00000048052.20	1494.68	-0.595037	0.148312	-4.01206	6.01912e-05	0.00101292	ENSG00000048052	HDAC9															ENSG00000268080.2	32.6462	1.46758	0.413137	3.55227	0.000381919	0.00424077	ENSG00000268080	AC016885.3
ENSG00000048140.16	3360.24	-0.113943	0.0792815	-1.43719	0.150663	0.313683	ENSG00000048140	TSPAN17															ENSG00000164530.12	22.5405	1.4674	0.271318	5.40842	6.35829e-08	4.02027e-06	ENSG00000164530	PI16
ENSG00000048162.18	1627.63	0.151043	0.102054	1.48004	0.138863	0.297597	ENSG00000048162	NOP16															ENSG00000228639.5	3.46255	1.46585	0.33814	4.33502	1.45746e-05	0.000333047	ENSG00000228639	ROCR
ENSG00000048342.14	987.451	0.154724	0.107211	1.44317	0.148974	0.311575	ENSG00000048342	CC2D2A															ENSG00000200397.1	1.05666	1.46561	0.310892	4.71422	2.42644e-06	7.96374e-05	ENSG00000200397	RF00019
ENSG00000048392.10	1757.67	-0.108318	0.0986868	-1.09759	0.272382	0.458967	ENSG00000048392	RRM2B															ENSG00000147206.15	123.228	1.46482	0.314452	4.65833	3.18788e-06	9.89979e-05	ENSG00000147206	NXF3
ENSG00000048405.8	1474.47	-0.0231211	0.0652869	-0.354146	0.72323	0.834677	ENSG00000048405	ZNF800															ENSG00000232846.1	0.365586	1.46285	0.415364	3.52186	0.000428529	0.00463829	ENSG00000232846	SLC25A6P3
ENSG00000048462.9	38.1155	-0.0637983	0.302718	-0.210751	0.833081	0.905177	ENSG00000048462	TNFRSF17															ENSG00000231255.1	1.78945	1.46218	0.450078	3.24872	0.00115924	0.00978723	ENSG00000231255	AC005009.1
ENSG00000048471.12	1570.32	-0.042037	0.106866	-0.393362	0.694052	0.814824	ENSG00000048471	SNX29															ENSG00000280000.1	0.768421	1.4616	0.448	3.2625	0.00110435	0.0094289	ENSG00000280000	AC009135.2
ENSG00000048540.13	1374.03	-0.528932	0.320683	-1.64939	0.0990674	0.237462	ENSG00000048540	LMO3															ENSG00000070193.4	9.69119	1.4616	0.374047	3.90752	9.32492e-05	0.00143329	ENSG00000070193	FGF10
ENSG00000048544.5	3186.09	-0.0157723	0.0853981	-0.184691	0.853471	0.917643	ENSG00000048544	MRPS10															ENSG00000275258.1	3.2807	1.461	0.244603	5.97296	2.32991e-09	2.54106e-07	ENSG00000275258
ENSG00000048545.12	12.7445	-0.175664	0.303584	-0.578633	0.562837	0.720011	ENSG00000048545	GUCA1A															ENSG00000225174.1	1.63905	1.4604	0.476444	3.06522	0.00217513	0.0156749	ENSG00000225174	OSTM1-AS1
ENSG00000048649.12	4259.68	-0.0611289	0.105428	-0.579816	0.562039	0.719469	ENSG00000048649	RSF1															ENSG00000262038.1	0.345701	1.46026	0.454503	3.21287	0.00131417	0.0107347	ENSG00000262038	AC007599.2
ENSG00000048707.12	2999.93	-0.324833	0.103776	-3.13014	0.00174721	0.0133064	ENSG00000048707	VPS13D															ENSG00000260859.1	1.89818	1.45989	0.330866	4.41233	1.02266e-05	0.000250517	ENSG00000260859	AC025280.1
ENSG00000048740.16	1281.06	-0.0786807	0.154889	-0.507982	0.611466	0.756952	ENSG00000048740	CELF2															ENSG00000256025.1	1.15764	1.45863	0.386658	3.7724	0.000161682	0.00218977	ENSG00000256025	CACNA1C-AS4
ENSG00000048828.15	12499.1	-0.0933801	0.0786813	-1.18681	0.235301	0.418023	ENSG00000048828	FAM120A															ENSG00000279981.1	5.92319	1.45794	0.239441	6.08895	1.13651e-09	1.3743e-07	ENSG00000279981	AC018445.4
ENSG00000048991.15	2911.02	-0.328873	0.0711816	-4.62019	3.83385e-06	0.000113465	ENSG00000048991	R3HDM1															ENSG00000222208.1	0.415555	1.45714	0.443926	3.2824	0.00102928	0.00895307	ENSG00000222208	RNA5SP129
ENSG00000049089.12	4013.63	0.637079	0.219856	2.89771	0.00375895	0.0235842	ENSG00000049089	COL9A2															ENSG00000012504.12	9.99184	1.45639	0.436249	3.33843	0.000842527	0.00772042	ENSG00000012504	NR1H4
ENSG00000049130.12	448.358	-0.159049	0.151616	-1.04902	0.294167	0.481958	ENSG00000049130	KITLG															ENSG00000227068.1	1.22042	1.45569	0.405417	3.59061	0.000329908	0.00377317	ENSG00000227068	AL162584.1
ENSG00000049167.12	335.924	0.00332124	0.0827714	0.0401254	0.967993	0.983023	ENSG00000049167	ERCC8															ENSG00000239373.3	3.81765	1.45545	0.236069	6.16537	7.03204e-10	9.05584e-08	ENSG00000239373
ENSG00000049192.13	147.698	0.243376	0.19252	1.26416	0.206172	0.383704	ENSG00000049192	ADAMTS6															ENSG00000253017.1	1.50703	1.45529	0.271637	5.3575	8.43823e-08	5.07496e-06	ENSG00000253017
ENSG00000049239.11	7773.89	-0.276662	0.116798	-2.36872	0.0178498	0.0733232	ENSG00000049239	H6PD															ENSG00000265817.1	0.316741	1.45425	0.507009	2.86829	0.00412703	0.0252507	ENSG00000265817	FSBP
ENSG00000049245.11	5897.26	-0.505214	0.0734642	-6.87701	6.11219e-12	1.46654e-09	ENSG00000049245	VAMP3															ENSG00000134216.17	3.35636	1.45414	0.465988	3.12055	0.00180514	0.0136382	ENSG00000134216	CHIA
ENSG00000049246.13	1820.06	-0.516641	0.127137	-4.06366	4.83088e-05	0.000857043	ENSG00000049246	PER3															ENSG00000263176.1	0.567362	1.45374	0.409378	3.5511	0.000383623	0.00425514	ENSG00000263176	AC015909.4
ENSG00000049247.12	8.93347	-0.844884	0.305804	-2.76283	0.00573025	0.0322109	ENSG00000049247	UTS2															ENSG00000241111.1	2.43507	1.45258	0.313642	4.63133	3.63323e-06	0.000109545	ENSG00000241111	PRICKLE2-AS1
ENSG00000049249.7	163.795	-0.184128	0.19398	-0.949214	0.342512	0.530003	ENSG00000049249	TNFRSF9															ENSG00000236576.1	1.21264	1.45134	0.313368	4.63143	3.63152e-06	0.000109545	ENSG00000236576	AC241520.1
ENSG00000049283.16	3827.15	0.0877258	0.159784	0.549026	0.582987	0.735722	ENSG00000049283	EPN3															ENSG00000250098.1	0.560486	1.45009	0.451946	3.20854	0.0013341	0.0108624	ENSG00000250098	AC007370.1
ENSG00000049323.14	3687.58	-0.514183	0.172133	-2.98713	0.00281613	0.0189706	ENSG00000049323	LTBP1															ENSG00000238795.1	43.2975	1.4494	0.174103	8.32496	8.43579e-17	6.00892e-14	ENSG00000238795	SCARNA12
ENSG00000049449.7	9143.93	0.124549	0.0924043	1.34787	0.177701	0.349348	ENSG00000049449	RCN1															ENSG00000211654.2	18.5834	1.44726	0.526581	2.74841	0.00598847	0.033293	ENSG00000211654	IGLV5-37
ENSG00000049540.15	3275.1	0.731152	0.215648	3.39049	0.000697686	0.00669039	ENSG00000049540	ELN															ENSG00000174898.14	23.6389	1.44611	0.331247	4.36566	1.26737e-05	0.000296901	ENSG00000174898	CATSPERD
ENSG00000049541.9	2328.4	-0.187084	0.0806956	-2.31839	0.0204281	0.080814	ENSG00000049541	RFC2															ENSG00000278705.1	19.04	1.44544	0.225077	6.42199	1.34502e-10	2.18988e-08	ENSG00000278705	HIST1H4B
ENSG00000049618.20	5402.23	-0.176422	0.0823138	-2.14329	0.0320901	0.110702	ENSG00000049618	ARID1B															ENSG00000279845.1	4.68263	1.4437	0.224283	6.43695	1.21901e-10	2.02081e-08	ENSG00000279845	AC097372.3
ENSG00000049656.12	8306.02	-0.181697	0.0856532	-2.12132	0.0338952	0.11486	ENSG00000049656	CLPTM1L															ENSG00000243426.3	0.505845	1.44315	0.399162	3.61546	0.000299816	0.00352038	ENSG00000243426	RN7SL454P
ENSG00000049759.15	2374.7	0.157565	0.10895	1.44621	0.148119	0.310472	ENSG00000049759	NEDD4L															ENSG00000229559.2	0.411392	1.442	0.497939	2.89593	0.00378036	0.0236841	ENSG00000229559	AL353597.2
ENSG00000049768.13	237.904	-0.0311836	0.158043	-0.197311	0.843584	0.911808	ENSG00000049768	FOXP3															ENSG00000264275.1	1.83375	1.44089	0.24951	5.77487	7.70112e-09	6.793e-07	ENSG00000264275	RN7SL753P
ENSG00000049769.11	575.448	0.0244521	0.150042	0.162969	0.870543	0.927986	ENSG00000049769	PPP1R3F															ENSG00000274799.1	1.59097	1.44087	0.263087	5.47679	4.33119e-08	2.96472e-06	ENSG00000274799	RF00017
ENSG00000049860.12	3883.35	-0.069275	0.0824396	-0.840312	0.400734	0.584952	ENSG00000049860	HEXB															ENSG00000229794.2	0.589539	1.43969	0.498249	2.88949	0.00385863	0.0240408	ENSG00000229794	MTCYBP32
ENSG00000049883.13	655.892	-0.114694	0.0803928	-1.42667	0.153675	0.317843	ENSG00000049883	PTCD2															ENSG00000125514.8	0.520623	1.43964	0.549825	2.61837	0.00883521	0.0442907	ENSG00000125514	LINC00029
ENSG00000050030.12	59.5433	-0.306522	0.26955	-1.13716	0.25547	0.44055	ENSG00000050030	NEXMIF															ENSG00000200275.1	0.369034	1.4396	0.435518	3.3055	0.00094807	0.00844648	ENSG00000200275	RNA5SP199
ENSG00000050130.16	1999.66	-0.0793704	0.0680107	-1.16703	0.243199	0.426997	ENSG00000050130	JKAMP															ENSG00000260137.1	2.52325	1.43892	0.276491	5.2042	1.9483e-07	1.03059e-05	ENSG00000260137	AL132657.2
ENSG00000050165.16	2026.34	0.455755	0.151717	3.00397	0.00266479	0.0182105	ENSG00000050165	DKK3															ENSG00000207444.1	0.350073	1.43853	0.518814	2.77274	0.00555871	0.031512	ENSG00000207444	SNORD56B
ENSG00000050327.13	1234.28	0.124264	0.0941435	1.31994	0.186855	0.360536	ENSG00000050327	ARHGEF5															ENSG00000217512.1	0.944097	1.43833	0.325023	4.42533	9.62936e-06	0.000238448	ENSG00000217512	AL356776.1
ENSG00000050344.8	1689.43	-0.151145	0.124487	-1.21415	0.224692	0.405753	ENSG00000050344	NFE2L3															ENSG00000234626.1	1.23568	1.43804	0.374338	3.84154	0.000122263	0.00176383	ENSG00000234626	AL021937.3
ENSG00000050393.10	3890.38	-0.0512238	0.0810668	-0.631871	0.527471	0.69264	ENSG00000050393	MCUR1															ENSG00000237521.2	0.458661	1.43767	0.507497	2.83287	0.00461322	0.0274517	ENSG00000237521	OR7E24
ENSG00000050405.12	2310	-0.0284879	0.106052	-0.268621	0.788221	0.877399	ENSG00000050405	LIMA1															ENSG00000275714.1	26.2109	1.43759	0.213348	6.73825	1.60307e-11	3.41694e-09	ENSG00000275714	HIST1H3A
ENSG00000050426.14	3173.27	0.173355	0.0891526	1.94447	0.0518384	0.153438	ENSG00000050426	LETMD1															ENSG00000231373.1	1.09573	1.43724	0.335005	4.29022	1.78499e-05	0.00038935	ENSG00000231373	GNA14-AS1
ENSG00000050438.15	523.014	-0.0487226	0.150013	-0.324789	0.745341	0.84938	ENSG00000050438	SLC4A8															ENSG00000170688.4	1.53172	1.43705	0.445996	3.2221	0.00127253	0.0104696	ENSG00000170688	OR5E1P
ENSG00000050555.16	973.976	-0.117852	0.219417	-0.537113	0.591189	0.742203	ENSG00000050555	LAMC3															ENSG00000252097.1	1.18534	1.43478	0.531723	2.69836	0.00696821	0.0372411	ENSG00000252097	RNU6-346P
ENSG00000050628.19	403.218	-0.205232	0.2405	-0.853357	0.393461	0.578244	ENSG00000050628	PTGER3															ENSG00000188000.3	13.7491	1.43443	0.323302	4.43682	9.1297e-06	0.00022881	ENSG00000188000	OR7D2
ENSG00000050730.14	67.1384	0.405595	0.271958	1.49139	0.135859	0.293256	ENSG00000050730	TNIP3															ENSG00000266538.1	12.0287	1.43348	0.171188	8.37372	5.58258e-17	4.26721e-14	ENSG00000266538	AC005838.2
ENSG00000050748.16	2046	-0.149419	0.0826349	-1.80819	0.0705772	0.188697	ENSG00000050748	MAPK9															ENSG00000264792.1	0.404238	1.43167	0.544307	2.63026	0.00853187	0.0431592	ENSG00000264792	MIR4637
ENSG00000050767.14	1248.34	-0.0566338	0.225755	-0.250864	0.801919	0.886175	ENSG00000050767	COL23A1															ENSG00000274614.1	1.16321	1.43126	0.336581	4.25237	2.1152e-05	0.000447461	ENSG00000274614	AL390754.1
ENSG00000050820.15	3952.62	0.127918	0.0938664	1.36276	0.172958	0.343235	ENSG00000050820	BCAR1															ENSG00000232721.2	11.3421	1.43087	0.302339	4.73267	2.21589e-06	7.36819e-05	ENSG00000232721	AC239800.2
ENSG00000051009.9	2256.89	-0.138859	0.0852168	-1.62947	0.103213	0.24372	ENSG00000051009	FAM160A2															ENSG00000118194.17	499.437	1.43026	0.278504	5.13549	2.81409e-07	1.37945e-05	ENSG00000118194	TNNT2
ENSG00000051108.13	6099.72	0.230344	0.092071	2.5018	0.0123563	0.0564201	ENSG00000051108	HERPUD1															ENSG00000254936.4	7.47563	1.42924	0.248369	5.7545	8.69003e-09	7.47982e-07	ENSG00000254936	AF131215.4
ENSG00000051128.17	1778.38	0.382597	0.116127	3.29464	0.000985466	0.00868292	ENSG00000051128	HOMER3															ENSG00000232684.1	6.47086	1.42895	0.231248	6.17929	6.43886e-10	8.41074e-08	ENSG00000232684	ATP11A-AS1
ENSG00000051180.15	683.005	-0.364131	0.108419	-3.35855	0.000783539	0.00730171	ENSG00000051180	RAD51															ENSG00000174407.10	0.391471	1.42742	0.537453	2.65589	0.00790984	0.0409161	ENSG00000174407	MIR1-1HG
ENSG00000051341.12	561.594	-0.466057	0.119495	-3.90022	9.61072e-05	0.0014674	ENSG00000051341	POLQ															ENSG00000248537.1	0.454333	1.42723	0.492429	2.89834	0.00375141	0.0235466	ENSG00000248537	AC091906.1
ENSG00000051382.7	2496.6	-0.249357	0.0899877	-2.77102	0.00558817	0.0316307	ENSG00000051382	PIK3CB															ENSG00000235784.2	0.734112	1.42666	0.412094	3.46198	0.000536214	0.00550066	ENSG00000235784	HNRNPA1P29
ENSG00000051523.9	20213.6	0.457333	0.134713	3.39487	0.000686621	0.00660931	ENSG00000051523	CYBA															ENSG00000226020.4	0.49643	1.42642	0.546257	2.61126	0.0090209	0.0449399	ENSG00000226020	CDK2AP2P3
ENSG00000051596.8	1536.02	-0.100811	0.102079	-0.987575	0.323361	0.511481	ENSG00000051596	THOC3															ENSG00000146039.9	2.81863	1.42587	0.397824	3.58418	0.000338141	0.00384035	ENSG00000146039	SLC17A4
ENSG00000051620.9	5332.56	0.19797	0.110076	1.79848	0.072101	0.191379	ENSG00000051620	HEBP2															ENSG00000201501.1	11.4456	1.42552	0.207683	6.86392	6.69953e-12	1.56625e-09	ENSG00000201501	RF00019
ENSG00000051825.13	930.091	-0.399616	0.0946809	-4.22066	2.43584e-05	0.000498854	ENSG00000051825	MPHOSPH9															ENSG00000264462.1	54.4565	1.42547	0.310698	4.58795	4.47628e-06	0.000128747	ENSG00000264462	MIR3648-2
ENSG00000052126.13	1730.21	-0.133447	0.11442	-1.16629	0.243498	0.427275	ENSG00000052126	PLEKHA5															ENSG00000258418.1	1.1663	1.42336	0.540535	2.63325	0.00845732	0.0428888	ENSG00000258418	AL352977.1
ENSG00000052344.14	11707.4	0.124643	0.127792	0.975358	0.329383	0.517112	ENSG00000052344	PRSS8															ENSG00000197353.3	1466.29	1.42276	0.383528	3.70967	0.000207526	0.0026575	ENSG00000197353	LYPD2
ENSG00000052723.10	3085.5	-0.127055	0.0737204	-1.72347	0.0848037	0.214315	ENSG00000052723	SIKE1															ENSG00000251001.1	0.540604	1.4222	0.403189	3.52737	0.000419704	0.00456323	ENSG00000251001	AC026427.2
ENSG00000052749.12	2390.18	-0.0805238	0.0934762	-0.861436	0.388998	0.573941	ENSG00000052749	RRP12															ENSG00000272533.1	4.51214	1.42202	0.235594	6.0359	1.58082e-09	1.82446e-07	ENSG00000272533	SNORA28
ENSG00000052795.11	733.66	0.25731	0.10496	2.4515	0.0142261	0.0623356	ENSG00000052795	FNIP2															ENSG00000250170.1	3.0785	1.42176	0.239205	5.94366	2.78732e-09	2.9346e-07	ENSG00000250170	RASA2-IT1
ENSG00000052802.11	2853.73	-0.111563	0.118417	-0.942121	0.346131	0.53325	ENSG00000052802	MSMO1															ENSG00000235300.4	5.24041	1.42115	0.287561	4.94207	7.72968e-07	3.12408e-05	ENSG00000235300	AC090627.1
ENSG00000052841.13	4700.44	0.0464487	0.0687151	0.67596	0.499066	0.669263	ENSG00000052841	TTC17															ENSG00000278597.1	434.603	1.42064	0.203187	6.99178	2.71422e-12	7.23603e-10	ENSG00000278597
ENSG00000052850.5	58.816	-1.54857	0.372193	-4.16065	3.17347e-05	0.000616938	ENSG00000052850	ALX4															ENSG00000134193.13	10.3773	1.41844	0.314098	4.51591	6.30464e-06	0.000168276	ENSG00000134193	REG4
ENSG00000053108.15	214.604	-0.589625	0.26646	-2.21281	0.0269107	0.0979075	ENSG00000053108	FSTL4															ENSG00000237646.1	1.48059	1.4183	0.291009	4.87373	1.09513e-06	4.16366e-05	ENSG00000237646	HLCS-IT1
ENSG00000053254.14	2545.4	0.0922036	0.0934742	0.986407	0.323933	0.512119	ENSG00000053254	FOXN3															ENSG00000156689.5	106.827	1.41608	0.421235	3.36174	0.000774521	0.00722976	ENSG00000156689	GLYATL2
ENSG00000053328.8	222.039	-0.361276	0.229183	-1.57637	0.114941	0.262271	ENSG00000053328	METTL24															ENSG00000239953.3	1.01716	1.41596	0.370493	3.82183	0.000132466	0.00187542	ENSG00000239953	RN7SL273P
ENSG00000053371.11	3912.25	-0.253234	0.084734	-2.98857	0.00280283	0.0189036	ENSG00000053371	AKR7A2															ENSG00000207622.1	0.541067	1.41582	0.372493	3.80094	0.000144149	0.00199947	ENSG00000207622	MIR619
ENSG00000053372.4	2945.1	-0.261219	0.0755797	-3.45621	0.000547838	0.00557991	ENSG00000053372	MRTO4															ENSG00000252908.1	0.624301	1.4157	0.443968	3.18875	0.0014289	0.0114182	ENSG00000252908	RNU6-1003P
ENSG00000053438.8	57.0697	0.346756	0.17067	2.03173	0.0421812	0.133077	ENSG00000053438	NNAT															ENSG00000241593.4	1.09842	1.41496	0.312709	4.52483	6.04432e-06	0.000162919	ENSG00000241593	AC099542.1
ENSG00000053501.11	2505.26	0.270554	0.119347	2.26696	0.0233924	0.0887715	ENSG00000053501	USE1															ENSG00000281834.1	0.33512	1.41378	0.444484	3.18073	0.00146905	0.0116552	ENSG00000281834
ENSG00000053524.10	45.4412	-0.606557	0.177876	-3.41001	0.000649615	0.00633063	ENSG00000053524	MCF2L2															ENSG00000255608.1	0.570244	1.41345	0.507358	2.7859	0.00533796	0.0306289	ENSG00000255608	AC006063.1
ENSG00000053702.13	277.49	0.210483	0.114247	1.84235	0.0654242	0.179553	ENSG00000053702	NRIP2															ENSG00000279213.1	0.338164	1.41299	0.466092	3.03158	0.00243278	0.0170519	ENSG00000279213	SNX18P10
ENSG00000053747.14	4248.46	-0.0503061	0.234721	-0.214323	0.830295	0.903442	ENSG00000053747	LAMA3															ENSG00000237704.1	0.625953	1.41174	0.36703	3.84639	0.000119869	0.00173699	ENSG00000237704	AP004289.2
ENSG00000053770.10	2381.21	-0.0469835	0.0711401	-0.660436	0.508974	0.67774	ENSG00000053770	AP5M1															ENSG00000179755.3	3.57791	1.41134	0.272022	5.18832	2.122e-07	1.09805e-05	ENSG00000179755	AC135776.1
ENSG00000053900.9	1137.28	-0.162399	0.0712359	-2.27973	0.0226237	0.086852	ENSG00000053900	ANAPC4															ENSG00000200626.1	0.369248	1.40904	0.542977	2.59503	0.00945836	0.0465579	ENSG00000200626	RNA5SP325
ENSG00000053918.14	1129.95	-0.57211	0.168392	-3.39748	0.000680089	0.00655613	ENSG00000053918	KCNQ1															ENSG00000199266.1	12.9973	1.40895	0.184509	7.63624	2.23661e-14	9.35437e-12	ENSG00000199266	SNORA60
ENSG00000054116.10	4678.7	0.0134281	0.0951675	0.141099	0.887791	0.938605	ENSG00000054116	TRAPPC3															ENSG00000183378.10	20.294	1.40871	0.318617	4.42131	9.8103e-06	0.000241878	ENSG00000183378	OVCH2
ENSG00000054118.12	9020.44	-0.201866	0.0574842	-3.51167	0.000445302	0.00477368	ENSG00000054118	THRAP3															ENSG00000212597.1	0.3365	1.40862	0.465281	3.02747	0.00246611	0.0172272	ENSG00000212597	RNU6-876P
ENSG00000054148.16	5321.27	0.220777	0.110188	2.00364	0.0451091	0.139504	ENSG00000054148	PHPT1															ENSG00000253385.1	5.1576	1.40775	0.283503	4.96557	6.85001e-07	2.83632e-05	ENSG00000253385	AP003696.1
ENSG00000054179.10	1298.77	0.325195	0.195513	1.66329	0.0962546	0.232961	ENSG00000054179	ENTPD2															ENSG00000274725.1	2.02847	1.4077	0.370374	3.80075	0.000144259	0.00200015	ENSG00000274725
ENSG00000054219.10	1059.36	-0.0568533	0.132693	-0.428457	0.668318	0.797397	ENSG00000054219	LY75															ENSG00000095917.12	29.951	1.40767	0.382803	3.67726	0.000235752	0.00292528	ENSG00000095917	TPSD1
ENSG00000054267.19	2965.99	0.302937	0.0837819	3.61578	0.000299445	0.00351833	ENSG00000054267	ARID4B															ENSG00000242175.3	0.88209	1.40758	0.334133	4.21263	2.52419e-05	0.000512803	ENSG00000242175	RN7SL127P
ENSG00000054277.11	693.844	-0.535615	0.148761	-3.60051	0.00031759	0.00366632	ENSG00000054277	OPN3															ENSG00000249623.1	3.22309	1.40681	0.270262	5.20535	1.9363e-07	1.02642e-05	ENSG00000249623	AC079858.1
ENSG00000054282.14	1273.96	0.00858254	0.0831551	0.103211	0.917795	0.956135	ENSG00000054282	SDCCAG8															ENSG00000253998.3	23.9659	1.40579	0.500022	2.81145	0.00493185	0.0288617	ENSG00000253998	IGKV2-29
ENSG00000054356.12	96.7582	-0.0153482	0.198495	-0.0773226	0.938367	0.967068	ENSG00000054356	PTPRN															ENSG00000232282.1	1.13181	1.40449	0.344022	4.08256	4.45432e-05	0.000805488	ENSG00000232282	MTND1P32
ENSG00000054392.11	374.211	0.00852438	0.13648	0.0624589	0.950197	0.973714	ENSG00000054392	HHAT															ENSG00000222007.5	1.33222	1.40413	0.305756	4.59231	4.38374e-06	0.000126405	ENSG00000222007	AC064874.1
ENSG00000054523.15	5396.06	-0.535352	0.0989951	-5.40786	6.37823e-08	4.0273e-06	ENSG00000054523	KIF1B															ENSG00000231762.1	1.56934	1.40388	0.394344	3.56005	0.000370788	0.00413895	ENSG00000231762	AL590426.1
ENSG00000054598.6	1907.03	-0.387436	0.236879	-1.63558	0.101927	0.241687	ENSG00000054598	FOXC1															ENSG00000248851.1	0.76832	1.40376	0.451735	3.10749	0.00188686	0.0141083	ENSG00000248851	AC006427.1
ENSG00000054611.12	2012.18	-0.112714	0.079416	-1.41929	0.155815	0.320634	ENSG00000054611	TBC1D22A															ENSG00000259964.5	4.40402	1.40337	0.260621	5.38472	7.25564e-08	4.49287e-06	ENSG00000259964	THSD4-AS1
ENSG00000054654.14	4565.11	0.147846	0.118417	1.24852	0.211841	0.390506	ENSG00000054654	SYNE2															ENSG00000199856.2	0.532476	1.40298	0.425356	3.29836	0.000972501	0.00860022	ENSG00000199856	RF00012
ENSG00000054690.12	1305.6	0.319243	0.139651	2.28601	0.0222539	0.0857996	ENSG00000054690	PLEKHH1															ENSG00000150175.13	2.61111	1.40281	0.48745	2.87786	0.00400383	0.0247063	ENSG00000150175	FRMPD2B
ENSG00000054793.12	6357.84	-0.0484389	0.105955	-0.457164	0.647553	0.782999	ENSG00000054793	ATP9A															ENSG00000171431.3	1.19068	1.40227	0.441414	3.17677	0.00148925	0.0117876	ENSG00000171431	KRT20
ENSG00000054796.11	0.440409	-0.190174	0.433631	-0.438561	0.66098	0.792258	ENSG00000054796	SPO11															ENSG00000234191.1	1.2004	1.40217	0.322063	4.3537	1.33856e-05	0.00031023	ENSG00000234191	AC091808.1
ENSG00000054803.3	32.1287	0.658006	0.254178	2.58876	0.00963234	0.0471512	ENSG00000054803	CBLN4															ENSG00000280165.1	1.33082	1.40177	0.516117	2.71599	0.0066078	0.0358487	ENSG00000280165	PCDH20
ENSG00000054938.14	40.856	0.0294441	0.225255	0.130715	0.896001	0.943732	ENSG00000054938	CHRDL2															ENSG00000179447.2	5.06899	1.39911	0.257153	5.44075	5.30564e-08	3.50542e-06	ENSG00000179447	AL049647.1
ENSG00000054965.9	5287.48	-0.332353	0.0857645	-3.87518	0.000106547	0.00158942	ENSG00000054965	FAM168A															ENSG00000238861.1	0.621251	1.39776	0.440078	3.17617	0.00149232	0.0117988	ENSG00000238861
ENSG00000054967.11	524.556	-0.329057	0.114349	-2.87765	0.00400649	0.0247155	ENSG00000054967	RELT															ENSG00000202222.1	1.64906	1.39742	0.278379	5.01986	5.17093e-07	2.26014e-05	ENSG00000202222	RF00019
ENSG00000054983.15	1666.13	-0.0188775	0.088058	-0.214376	0.830254	0.903419	ENSG00000054983	GALC															ENSG00000250350.1	0.592029	1.39716	0.40382	3.45985	0.000540479	0.00552784	ENSG00000250350	AC104819.2
ENSG00000055044.9	4967.55	0.137819	0.0805242	1.71152	0.0869855	0.217968	ENSG00000055044	NOP58															ENSG00000243621.1	0.65684	1.39543	0.364023	3.83335	0.000126407	0.00181102	ENSG00000243621	AC003989.2
ENSG00000055070.15	9997.99	-0.339084	0.0593757	-5.71083	1.12428e-08	9.35282e-07	ENSG00000055070	SZRD1															ENSG00000196260.3	52.8254	1.39536	0.40777	3.42193	0.000621785	0.00612354	ENSG00000196260	SFTA2
ENSG00000055118.13	1777.84	-0.407187	0.171718	-2.37126	0.0177275	0.073018	ENSG00000055118	KCNH2															ENSG00000237971.1	0.386842	1.39532	0.48629	2.86931	0.0041137	0.0251861	ENSG00000237971	AL445523.1
ENSG00000055130.14	4292.87	-0.11217	0.0712463	-1.5744	0.115396	0.262967	ENSG00000055130	CUL1															ENSG00000267659.4	26.7312	1.39325	0.182101	7.65096	1.99479e-14	8.5791e-12	ENSG00000267659	LINC01482
ENSG00000055147.16	875.453	-0.0850318	0.0668565	-1.27186	0.203424	0.380725	ENSG00000055147	FAM114A2															ENSG00000243466.1	5021.66	1.39294	0.397991	3.49992	0.000465398	0.00493867	ENSG00000243466	IGKV1-5
ENSG00000055163.17	3296.7	-0.0135127	0.105373	-0.128236	0.897962	0.944904	ENSG00000055163	CYFIP2															ENSG00000278660.1	2.39863	1.39278	0.272922	5.10321	3.33932e-07	1.58716e-05	ENSG00000278660
ENSG00000055208.16	5340.55	-0.25992	0.0736076	-3.53115	0.000413753	0.00451248	ENSG00000055208	TAB2															ENSG00000225497.4	0.743201	1.39205	0.392641	3.54534	0.0003921	0.00432286	ENSG00000225497	KCNMA1-AS2
ENSG00000055211.11	2632.93	-0.130146	0.0791067	-1.64519	0.0999298	0.238824	ENSG00000055211	GINM1															ENSG00000252062.1	0.43008	1.39163	0.448454	3.10318	0.00191455	0.0142639	ENSG00000252062	RNU6-469P
ENSG00000055332.15	8575.95	-0.130762	0.0859472	-1.52142	0.128154	0.28183	ENSG00000055332	EIF2AK2															ENSG00000188536.11	697.209	1.39145	0.227634	6.11265	9.79915e-10	1.21392e-07	ENSG00000188536	HBA2
ENSG00000055483.18	3652.66	0.129489	0.0828163	1.56357	0.117919	0.266902	ENSG00000055483	USP36															ENSG00000277224.1	61.7516	1.39082	0.189855	7.32569	2.37665e-13	7.82563e-11	ENSG00000277224	HIST1H2BF
ENSG00000055609.16	5887.43	0.0349057	0.0954731	0.365608	0.714658	0.828813	ENSG00000055609	KMT2C															ENSG00000256343.6	0.653439	1.39073	0.501456	2.77338	0.00554779	0.0314839	ENSG00000256343	AC095350.1
ENSG00000055732.11	508.468	-0.499523	0.203883	-2.45005	0.0142838	0.0624796	ENSG00000055732	MCOLN3															ENSG00000274591.1	8.13222	1.39063	0.218874	6.35355	2.10405e-10	3.26256e-08	ENSG00000274591	AC025031.3
ENSG00000055813.5	73.7902	-0.332837	0.257747	-1.29133	0.19659	0.372166	ENSG00000055813	CCDC85A															ENSG00000236724.1	0.520459	1.38942	0.455368	3.0512	0.00227931	0.0162358	ENSG00000236724	AL137071.1
ENSG00000055917.14	6904.18	0.0256953	0.0658283	0.390338	0.696286	0.816312	ENSG00000055917	PUM2															ENSG00000203506.4	4.45435	1.38816	0.221231	6.27473	3.50233e-10	5.09175e-08	ENSG00000203506	RBMS3-AS2
ENSG00000055950.15	3710.41	0.0953483	0.0895039	1.0653	0.286741	0.474084	ENSG00000055950	MRPL43															ENSG00000249669.6	123.011	1.38794	0.17812	7.79216	6.5872e-15	3.1281e-12	ENSG00000249669	CARMN
ENSG00000055955.14	33.6586	0.28101	0.167277	1.67991	0.0929752	0.2281	ENSG00000055955	ITIH4															ENSG00000253733.3	1.30245	1.38747	0.379685	3.65428	0.000257909	0.00312859	ENSG00000253733	LZTS1-AS1
ENSG00000055957.9	3.94528	1.17931	0.252862	4.66385	3.10344e-06	9.67714e-05	ENSG00000055957	ITIH1															ENSG00000185559.12	656.111	1.38726	0.476044	2.91415	0.00356661	0.0226961	ENSG00000185559	DLK1
ENSG00000056050.6	884.616	-0.168584	0.0868685	-1.94068	0.0522969	0.154371	ENSG00000056050	HPF1															ENSG00000253475.1	19.6058	1.38721	0.170562	8.13316	4.18254e-16	2.38342e-13	ENSG00000253475	AC103769.1
ENSG00000056097.14	6579.24	-0.133324	0.0543841	-2.45153	0.0142251	0.0623356	ENSG00000056097	ZFR															ENSG00000249138.1	3.50733	1.38692	0.24337	5.69882	1.20639e-08	9.94521e-07	ENSG00000249138	AC084871.1
ENSG00000056277.14	414.287	-0.139459	0.0822378	-1.69581	0.0899227	0.223042	ENSG00000056277	ZNF280C															ENSG00000271399.1	1.53748	1.38681	0.45853	3.02446	0.00249075	0.017333	ENSG00000271399	AL078624.1
ENSG00000056291.16	15.4174	-1.6625	0.384795	-4.32048	1.55691e-05	0.00035041	ENSG00000056291	NPFFR2															ENSG00000189377.7	4483.59	1.38526	0.307696	4.50203	6.73089e-06	0.000177471	ENSG00000189377	CXCL17
ENSG00000056487.14	37.4517	0.662606	0.322339	2.05562	0.0398191	0.128062	ENSG00000056487	PHF21B															ENSG00000101076.15	5.85719	1.38482	0.307252	4.5071	6.57184e-06	0.000173982	ENSG00000101076	HNF4A
ENSG00000056558.9	531.51	0.11147	0.113228	0.98447	0.324884	0.512876	ENSG00000056558	TRAF1															ENSG00000166592.10	540.545	1.38454	0.250071	5.53657	3.08445e-08	2.21788e-06	ENSG00000166592	RRAD
ENSG00000056586.14	2698.71	-0.197873	0.0774489	-2.55488	0.0106225	0.0507234	ENSG00000056586	RC3H2															ENSG00000223728.3	1.38114	1.38385	0.488003	2.83573	0.00457205	0.0272743	ENSG00000223728	AC239801.1
ENSG00000056736.8	459.363	-0.494963	0.142033	-3.48484	0.000492435	0.00516428	ENSG00000056736	IL17RB															ENSG00000250329.1	1.57028	1.38347	0.280395	4.93398	8.05691e-07	3.23896e-05	ENSG00000250329	KDELC1P1
ENSG00000056972.17	1774.65	0.227859	0.105315	2.16361	0.0304945	0.106912	ENSG00000056972	TRAF3IP2															ENSG00000201221.1	5.54313	1.38291	0.218024	6.34294	2.25419e-10	3.43693e-08	ENSG00000201221	RNU4-40P
ENSG00000056998.17	690.758	0.196798	0.153519	1.28191	0.199873	0.376366	ENSG00000056998	GYG2															ENSG00000127472.9	63.1128	1.38256	0.197801	6.98965	2.7557e-12	7.30389e-10	ENSG00000127472	PLA2G5
ENSG00000057019.14	5076.61	-0.123997	0.0882276	-1.40542	0.159896	0.326141	ENSG00000057019	DCBLD2															ENSG00000226995.6	1.47185	1.38254	0.410886	3.36477	0.000766082	0.00717128	ENSG00000226995	LINC00658
ENSG00000057149.13	7.72919	0.105885	0.525837	0.201365	0.840413	0.909652	ENSG00000057149	SERPINB3															ENSG00000278912.1	0.775473	1.38231	0.452754	3.0531	0.00226488	0.0161709	ENSG00000278912	AC008870.5
ENSG00000057252.11	1680.55	-0.18686	0.0980932	-1.90492	0.0567903	0.163388	ENSG00000057252	SOAT1															ENSG00000201343.1	1.84954	1.38227	0.281609	4.90846	9.17925e-07	3.60124e-05	ENSG00000201343	RF00019
ENSG00000057294.12	5231.09	0.102676	0.129889	0.790486	0.429244	0.609808	ENSG00000057294	PKP2															ENSG00000255192.5	2.02484	1.38184	0.271705	5.08581	3.66058e-07	1.70284e-05	ENSG00000255192	NANOGP8
ENSG00000057468.6	21.9049	0.431705	0.218205	1.97844	0.0478793	0.145239	ENSG00000057468	MSH4															ENSG00000281096.1	0.539257	1.38174	0.362345	3.81333	0.000137109	0.00192265	ENSG00000281096
ENSG00000057593.12	23.6212	0.0251869	0.264606	0.0951863	0.924167	0.959724	ENSG00000057593	F7															ENSG00000225722.1	3.08544	1.38146	0.280962	4.91691	8.79229e-07	3.46433e-05	ENSG00000225722	BX890604.2
ENSG00000057608.15	18778.7	-0.281711	0.0756122	-3.72573	0.000194753	0.00253162	ENSG00000057608	GDI2															ENSG00000264994.1	0.362831	1.38115	0.47685	2.8964	0.00377467	0.0236568	ENSG00000264994	SNORD92
ENSG00000057657.13	757.016	0.174261	0.137564	1.26677	0.205239	0.382722	ENSG00000057657	PRDM1															ENSG00000259483.1	5.43885	1.38042	0.231579	5.96092	2.50827e-09	2.69687e-07	ENSG00000259483	AL355073.1
ENSG00000057663.11	2421.6	-0.0195171	0.096034	-0.203232	0.838954	0.908872	ENSG00000057663	ATG5															ENSG00000267461.1	27.7987	1.37988	0.225507	6.119	9.4164e-10	1.16969e-07	ENSG00000267461	AC079210.1
ENSG00000057704.9	1538.61	-0.0380872	0.210741	-0.18073	0.85658	0.919845	ENSG00000057704	TMCC3															ENSG00000159251.6	46.7361	1.37914	0.267824	5.14941	2.61305e-07	1.29623e-05	ENSG00000159251	ACTC1
ENSG00000057757.8	2443.94	-0.352944	0.0744524	-4.74054	2.13152e-06	7.16606e-05	ENSG00000057757	PITHD1															ENSG00000279016.1	0.341708	1.37908	0.514158	2.68221	0.00731367	0.0386345	ENSG00000279016	AC093648.1
ENSG00000057935.12	3839.8	-0.164332	0.0701186	-2.34363	0.0190971	0.0769388	ENSG00000057935	MTA3															ENSG00000251516.1	0.718942	1.37895	0.462987	2.97839	0.00289771	0.0193753	ENSG00000251516	AC098583.2
ENSG00000058056.7	1026.13	-0.26747	0.114448	-2.33705	0.0194366	0.0778968	ENSG00000058056	USP13															ENSG00000242925.1	0.490043	1.37851	0.469573	2.93567	0.0033283	0.0215221	ENSG00000242925	PLCH1-AS2
ENSG00000058063.14	2268.39	-0.235089	0.0987654	-2.38028	0.0172996	0.0716539	ENSG00000058063	ATP11B															ENSG00000230001.1	0.847694	1.3779	0.428836	3.21313	0.00131297	0.0107268	ENSG00000230001	AL359095.1
ENSG00000058085.13	8725.28	-0.0903999	0.150747	-0.599679	0.54872	0.709059	ENSG00000058085	LAMC2															ENSG00000258578.2	0.317923	1.37677	0.418982	3.28599	0.00101626	0.00887024	ENSG00000258578	AC008015.1
ENSG00000058091.15	1684.13	-0.0182834	0.131501	-0.139037	0.889421	0.9395	ENSG00000058091	CDK14															ENSG00000253140.1	2.04027	1.37496	0.408306	3.36747	0.000758607	0.00712766	ENSG00000253140	AC026904.2
ENSG00000058262.8	19375.1	-0.0375171	0.0604574	-0.620555	0.534892	0.698179	ENSG00000058262	SEC61A1															ENSG00000142611.15	140.075	1.37369	0.297446	4.6183	3.86897e-06	0.000114309	ENSG00000142611	PRDM16
ENSG00000058272.14	3177.35	0.032355	0.0727401	0.444803	0.656462	0.789292	ENSG00000058272	PPP1R12A															ENSG00000258632.2	0.377368	1.37359	0.478354	2.8715	0.00408535	0.0250527	ENSG00000258632	AC135626.1
ENSG00000058335.14	111.826	0.356546	0.231243	1.54187	0.123105	0.274449	ENSG00000058335	RASGRF1															ENSG00000244710.3	1.15705	1.37355	0.310664	4.42133	9.80946e-06	0.000241878	ENSG00000244710	RN7SL47P
ENSG00000058404.18	237.823	-0.155754	0.219127	-0.710794	0.477212	0.651332	ENSG00000058404	CAMK2B															ENSG00000264379.1	0.675399	1.37341	0.497842	2.75873	0.00580258	0.0325173	ENSG00000264379	RF00157
ENSG00000058453.15	1617.2	-0.0977273	0.116101	-0.841742	0.399932	0.584213	ENSG00000058453	CROCC															ENSG00000266598.1	1.18168	1.37275	0.29455	4.66049	3.15462e-06	9.80989e-05	ENSG00000266598	AC037487.2
ENSG00000058600.14	2334.66	0.150785	0.0616125	2.44731	0.0143928	0.0627706	ENSG00000058600	POLR3E															ENSG00000200527.1	0.70769	1.3724	0.383765	3.57614	0.000348699	0.00393868	ENSG00000200527	RNA5SP457
ENSG00000058668.13	23967.6	0.0733027	0.103791	0.70625	0.480032	0.653616	ENSG00000058668	ATP2B4															ENSG00000187479.5	1127.22	1.37139	0.192352	7.12961	1.00652e-12	2.92262e-10	ENSG00000187479	C11orf96
ENSG00000058673.14	6596.23	0.0141906	0.0731467	0.194002	0.846174	0.913329	ENSG00000058673	ZC3H11A															ENSG00000213659.4	0.37529	1.36993	0.513075	2.67003	0.0075844	0.0396739	ENSG00000213659	RSU1P3
ENSG00000058729.9	987.393	-0.0141966	0.0740428	-0.191735	0.84795	0.914324	ENSG00000058729	RIOK2															ENSG00000263098.1	0.951071	1.36942	0.353709	3.87159	0.000108129	0.00160723	ENSG00000263098	AC068014.1
ENSG00000058799.12	1991.26	-0.0871211	0.0788163	-1.10537	0.268999	0.455432	ENSG00000058799	YIPF1															ENSG00000237576.1	0.599956	1.36938	0.417654	3.27874	0.0010427	0.00904645	ENSG00000237576	LINC01888
ENSG00000058804.11	3543.24	-0.382219	0.0796977	-4.79586	1.61982e-06	5.68032e-05	ENSG00000058804	NDC1															ENSG00000248991.1	1.2985	1.36894	0.492813	2.7778	0.00547277	0.0311866	ENSG00000248991	AC097375.1
ENSG00000058866.13	560.087	-0.0887548	0.274935	-0.322821	0.746831	0.850355	ENSG00000058866	DGKG															ENSG00000231780.1	0.648886	1.36893	0.384982	3.55584	0.000376773	0.00419344	ENSG00000231780	AC090960.1
ENSG00000059122.15	1787.09	0.167837	0.083944	1.99939	0.0455664	0.140427	ENSG00000059122	FLYWCH1															ENSG00000277911.1	0.419515	1.36843	0.449668	3.0432	0.00234074	0.0165673	ENSG00000277911	AC243773.2
ENSG00000059145.17	891.163	-0.0113938	0.104577	-0.108952	0.913241	0.953763	ENSG00000059145	UNKL															ENSG00000258647.4	86.5127	1.36814	0.256272	5.33864	9.36468e-08	5.53719e-06	ENSG00000258647	LINC00930
ENSG00000059377.14	556.845	-0.0518608	0.147631	-0.351287	0.725373	0.836009	ENSG00000059377	TBXAS1															ENSG00000279366.1	0.38887	1.36812	0.520229	2.62985	0.00854237	0.0432075	ENSG00000279366	AC120349.2
ENSG00000059378.11	4296.23	-0.163333	0.111989	-1.45847	0.144711	0.305888	ENSG00000059378	PARP12															ENSG00000275664.1	1.51142	1.36779	0.530535	2.57813	0.00993364	0.0482977	ENSG00000275664	RF01518
ENSG00000059573.7	6572.24	0.054398	0.0666162	0.816589	0.414164	0.597062	ENSG00000059573	ALDH18A1															ENSG00000214797.3	4.11112	1.36616	0.350815	3.89425	9.85039e-05	0.00149587	ENSG00000214797	AP002358.1
ENSG00000059588.8	2560.92	0.158088	0.100311	1.57598	0.11503	0.262383	ENSG00000059588	TARBP1															ENSG00000271917.1	6.05803	1.36592	0.189153	7.22125	5.15125e-13	1.58672e-10	ENSG00000271917	AL357568.2
ENSG00000059691.10	924.601	0.053732	0.090128	0.596174	0.551059	0.710809	ENSG00000059691	GATB															ENSG00000205452.4	1.48156	1.36541	0.295109	4.62682	3.71324e-06	0.000111221	ENSG00000205452	AC133561.2
ENSG00000059728.9	1314.81	-0.0117894	0.0991358	-0.118922	0.905338	0.949456	ENSG00000059728	MXD1															ENSG00000144837.7	137.269	1.3653	0.26957	5.06474	4.08967e-07	1.87754e-05	ENSG00000144837	PLA1A
ENSG00000059758.6	1428.45	-0.115939	0.072118	-1.60762	0.107918	0.251316	ENSG00000059758	CDK17															ENSG00000280887.1	1.14307	1.36487	0.339903	4.01548	5.93239e-05	0.000999552	ENSG00000280887
ENSG00000059769.18	544.074	0.061566	0.074466	0.826766	0.40837	0.591738	ENSG00000059769	DNAJC25															ENSG00000281446.1	0.398635	1.36449	0.48131	2.83495	0.00458327	0.0273127	ENSG00000281446
ENSG00000059804.14	1975.84	0.571427	0.175692	3.25243	0.00114423	0.00968496	ENSG00000059804	SLC2A3															ENSG00000228550.1	0.438001	1.36407	0.413936	3.29536	0.000982958	0.0086692	ENSG00000228550	AC073583.1
ENSG00000059915.15	696.851	-0.0356583	0.153675	-0.232038	0.816509	0.894977	ENSG00000059915	PSD															ENSG00000260057.4	6.40791	1.36365	0.501104	2.7213	0.00650257	0.035455	ENSG00000260057	LINC01571
ENSG00000060069.15	1471.17	0.25521	0.0932402	2.73712	0.00619793	0.0342012	ENSG00000060069	CTDP1															ENSG00000279645.1	4.47234	1.36364	0.264002	5.16526	2.401e-07	1.21215e-05	ENSG00000279645	AC016251.1
ENSG00000060138.11	15969.3	0.204727	0.0965429	2.12058	0.0339573	0.115012	ENSG00000060138	YBX3															ENSG00000223760.4	11.9346	1.36157	0.528118	2.57815	0.00993316	0.0482977	ENSG00000223760	MED15P9
ENSG00000060140.7	177.894	-0.1599	0.173817	-0.919936	0.357606	0.544386	ENSG00000060140	STYK1															ENSG00000221247.1	0.435387	1.36088	0.455206	2.98959	0.00279356	0.0188601	ENSG00000221247
ENSG00000060237.15	15833.4	-0.168583	0.106396	-1.58448	0.113084	0.259436	ENSG00000060237	WNK1															ENSG00000206633.1	6.0397	1.36044	0.272678	4.98919	6.06338e-07	2.56179e-05	ENSG00000206633	SNORA80B
ENSG00000060303.5	9.47946	0.616856	0.200411	3.07796	0.00208421	0.0151757	ENSG00000060303	RPS17P5															ENSG00000279476.1	7.34604	1.36037	0.186243	7.30429	2.78729e-13	9.01186e-11	ENSG00000279476	AC092139.3
ENSG00000060339.12	3227.41	0.19512	0.0659293	2.95954	0.003081	0.0203354	ENSG00000060339	CCAR1															ENSG00000280650.1	4.91169	1.36014	0.413847	3.28657	0.00101416	0.00886209	ENSG00000280650	KCNIP4-IT1
ENSG00000060491.15	3968.7	0.235405	0.0858959	2.74058	0.00613305	0.0339148	ENSG00000060491	OGFR															ENSG00000230453.8	15.3989	1.35948	0.376768	3.60828	0.000308239	0.0035911	ENSG00000230453	ANKRD18B
ENSG00000060558.3	422.767	0.0870589	0.154343	0.564062	0.572712	0.727995	ENSG00000060558	GNA15															ENSG00000276088.1	0.679523	1.35939	0.457359	2.97226	0.00295621	0.0196715	ENSG00000276088	RN7SL620P
ENSG00000060566.12	2.12767	0.23033	0.295916	0.778363	0.436355	0.615942	ENSG00000060566	CREB3L3															ENSG00000253168.1	0.95739	1.35907	0.358569	3.79027	0.000150486	0.00207199	ENSG00000253168	AC124069.1
ENSG00000060642.9	1091.99	-0.545242	0.0838014	-6.50636	7.69949e-11	1.33555e-08	ENSG00000060642	PIGV															ENSG00000199381.1	0.484651	1.35904	0.405582	3.35084	0.000805657	0.00744995	ENSG00000199381	RNU6-79P
ENSG00000060656.18	6723.22	-0.262248	0.147362	-1.77962	0.0751387	0.196818	ENSG00000060656	PTPRU															ENSG00000264720.2	0.345285	1.35883	0.510671	2.66088	0.00779368	0.0404806	ENSG00000264720	MIR3117
ENSG00000060688.11	2683.93	-0.524704	0.0765435	-6.85498	7.13244e-12	1.64219e-09	ENSG00000060688	SNRNP40															ENSG00000232487.1	0.68316	1.35876	0.390695	3.4778	0.000505551	0.0052655	ENSG00000232487	RASA3-IT1
ENSG00000060709.12	351.592	0.773792	0.273509	2.82913	0.00466749	0.0277043	ENSG00000060709	RIMBP2															ENSG00000206595.1	3.41186	1.35858	0.221282	6.13959	8.2734e-10	1.03903e-07	ENSG00000206595	RNU6-877P
ENSG00000060718.17	3699.09	0.530176	0.317811	1.66821	0.0952741	0.231365	ENSG00000060718	COL11A1															ENSG00000279570.1	2.31817	1.35794	0.244498	5.55401	2.79192e-08	2.03971e-06	ENSG00000279570	AC099804.1
ENSG00000060749.13	2786.17	-0.161372	0.0795254	-2.02918	0.0424396	0.133731	ENSG00000060749	QSER1															ENSG00000163885.10	156.724	1.35716	0.290739	4.66796	3.04202e-06	9.51163e-05	ENSG00000163885	CFAP100
ENSG00000060762.17	1728.04	0.256163	0.10856	2.35964	0.0182928	0.0746064	ENSG00000060762	MPC1															ENSG00000241395.3	0.869984	1.35713	0.320978	4.22811	2.35661e-05	0.000486564	ENSG00000241395	RN7SL344P
ENSG00000060971.16	1895.64	0.0222622	0.0798195	0.278907	0.780316	0.87219	ENSG00000060971	ACAA1															ENSG00000254656.1	4.07625	1.35703	0.33295	4.07579	4.5858e-05	0.000822414	ENSG00000254656	RTL1
ENSG00000060982.13	17020.3	-0.738215	0.274174	-2.6925	0.0070918	0.037694	ENSG00000060982	BCAT1															ENSG00000200062.1	1.12492	1.35682	0.466661	2.90751	0.0036432	0.0230483	ENSG00000200062	RNU4-58P
ENSG00000061273.16	12580.8	-0.0246938	0.0852333	-0.28972	0.77203	0.866645	ENSG00000061273	HDAC7															ENSG00000241625.3	0.521063	1.35628	0.396738	3.41859	0.000629476	0.00618413	ENSG00000241625	RN7SL18P
ENSG00000061337.14	454.075	0.129763	0.166268	0.780446	0.435128	0.614727	ENSG00000061337	LZTS1															ENSG00000231148.1	0.525098	1.35601	0.40844	3.31997	0.000900263	0.00811251	ENSG00000231148	HMGB1P7
ENSG00000061455.10	111.468	0.469969	0.195603	2.40267	0.016276	0.0686835	ENSG00000061455	PRDM6															ENSG00000261857.5	23.5308	1.35585	0.273631	4.95502	7.23239e-07	2.97573e-05	ENSG00000261857	MIA
ENSG00000061492.10	1.86567	-0.367211	0.372037	-0.987029	0.323629	0.511797	ENSG00000061492	WNT8A															ENSG00000200575.1	0.663317	1.35536	0.34144	3.96955	7.2009e-05	0.00116616	ENSG00000200575	RNU6-414P
ENSG00000061656.8	1077.07	-0.299668	0.163726	-1.8303	0.0672052	0.182714	ENSG00000061656	SPAG4															ENSG00000270518.1	0.463648	1.35525	0.422971	3.20412	0.00135475	0.0109874	ENSG00000270518	AC008626.1
ENSG00000061676.13	12625.3	-0.0974194	0.0691404	-1.40901	0.158833	0.324659	ENSG00000061676	NCKAP1															ENSG00000264458.1	1.16101	1.35482	0.339284	3.99319	6.51911e-05	0.00107971	ENSG00000264458	AC025211.1
ENSG00000061794.11	5178.89	-0.187428	0.101903	-1.83928	0.0658736	0.180406	ENSG00000061794	MRPS35															ENSG00000199990.1	1.20746	1.35468	0.378005	3.58377	0.000338669	0.0038454	ENSG00000199990	VTRNA1-1
ENSG00000061918.11	2189.41	-0.252331	0.1675	-1.50645	0.131952	0.287434	ENSG00000061918	GUCY1B1															ENSG00000252611.1	0.346527	1.35375	0.501491	2.69944	0.00694564	0.0371597	ENSG00000252611	RNU6-1121P
ENSG00000061936.8	2684.92	0.1349	0.074014	1.82263	0.0683594	0.184818	ENSG00000061936	SFSWAP															ENSG00000248155.1	0.932698	1.35212	0.299198	4.51914	6.20909e-06	0.000166213	ENSG00000248155	CR545473.1
ENSG00000061938.15	3588.94	-0.0240943	0.112843	-0.21352	0.830921	0.9038	ENSG00000061938	TNK2															ENSG00000266901.1	0.344129	1.35204	0.46267	2.92225	0.00347512	0.0222412	ENSG00000266901	AC068473.2
ENSG00000061987.13	1899.94	0.00452412	0.0712614	0.0634862	0.949379	0.973225	ENSG00000061987	MON2															ENSG00000239783.1	3.46361	1.352	0.290733	4.65031	3.31431e-06	0.000101883	ENSG00000239783	AL121776.1
ENSG00000062038.12	5119.25	0.0891446	0.178828	0.498494	0.618136	0.762043	ENSG00000062038	CDH3															ENSG00000279310.1	0.59163	1.35185	0.390715	3.45994	0.000540304	0.00552769	ENSG00000279310	AC073530.2
ENSG00000062096.13	2.3851	0.437704	0.271097	1.61457	0.106404	0.24887	ENSG00000062096	ARSF															ENSG00000221933.2	0.314964	1.35183	0.498812	2.7101	0.0067262	0.0362923	ENSG00000221933	OR2A25
ENSG00000062194.14	4151.33	-0.0890268	0.071652	-1.24249	0.214056	0.39327	ENSG00000062194	GPBP1															ENSG00000207082.1	2.29708	1.35175	0.26489	5.10305	3.34226e-07	1.58716e-05	ENSG00000207082	RNU6-171P
ENSG00000062282.13	732.31	-0.449566	0.146338	-3.07211	0.0021255	0.0154162	ENSG00000062282	DGAT2															ENSG00000274976.1	27.1847	1.35028	0.178087	7.58214	3.39913e-14	1.35929e-11	ENSG00000274976	AC087588.2
ENSG00000062370.15	270.17	-0.198844	0.110913	-1.79279	0.0730059	0.192894	ENSG00000062370	ZNF112															ENSG00000276305.1	1.42634	1.3488	0.252485	5.3421	9.18754e-08	5.46078e-06	ENSG00000276305
ENSG00000062485.17	13083.5	-0.0605928	0.0652694	-0.928349	0.353226	0.540257	ENSG00000062485	CS															ENSG00000276456.1	0.287854	1.34843	0.508462	2.65197	0.00800236	0.0412618	ENSG00000276456
ENSG00000062524.14	98.0878	-0.0881841	0.253903	-0.347314	0.728356	0.83792	ENSG00000062524	LTK															ENSG00000242668.3	0.383481	1.34833	0.412432	3.26923	0.00107841	0.00927595	ENSG00000242668	RN7SL317P
ENSG00000062582.12	1059.94	0.26588	0.106967	2.48561	0.0129329	0.0584499	ENSG00000062582	MRPS24															ENSG00000163060.7	62.3486	1.34832	0.300916	4.48071	7.4395e-06	0.00019358	ENSG00000163060	TEKT4
ENSG00000062598.16	3863.88	-0.159398	0.0707531	-2.25288	0.024267	0.0911721	ENSG00000062598	ELMO2															ENSG00000272312.1	8.98756	1.34726	0.200925	6.70532	2.00971e-11	4.22205e-09	ENSG00000272312	AL133255.1
ENSG00000062650.16	2815.94	-0.101384	0.0733659	-1.3819	0.167003	0.335729	ENSG00000062650	WAPL															ENSG00000264135.1	0.447704	1.34601	0.370704	3.63097	0.000282361	0.00335391	ENSG00000264135
ENSG00000062716.9	10285.6	0.216507	0.111081	1.9491	0.0512841	0.15231	ENSG00000062716	VMP1															ENSG00000268320.3	10.821	1.34564	0.469316	2.86724	0.00414067	0.0253104	ENSG00000268320	SCGB1C2
ENSG00000062725.8	2722.8	-0.0799343	0.0759227	-1.05284	0.292415	0.480072	ENSG00000062725	APPBP2															ENSG00000224471.2	0.334774	1.34525	0.525048	2.56215	0.0104027	0.0499989	ENSG00000224471	MTCO3P19
ENSG00000062822.11	2512.65	-0.253666	0.0949574	-2.67136	0.00755438	0.0395536	ENSG00000062822	POLD1															ENSG00000264911.1	0.354052	1.34511	0.483177	2.78389	0.0053712	0.0307699	ENSG00000264911	AC022069.1
ENSG00000063015.18	83.3997	0.0109711	0.226567	0.0484232	0.961379	0.97949	ENSG00000063015	SEZ6															ENSG00000221542.1	0.682355	1.34466	0.398425	3.37494	0.000738331	0.00699481	ENSG00000221542
ENSG00000063046.16	21888	0.170332	0.0838315	2.03184	0.0421701	0.133051	ENSG00000063046	EIF4B															ENSG00000269621.1	2.2077	1.34373	0.356544	3.76876	0.000164062	0.00221149	ENSG00000269621	AL589765.7
ENSG00000063127.14	123.004	0.160123	0.177257	0.903336	0.366348	0.552733	ENSG00000063127	SLC6A16															ENSG00000276923.1	1.56882	1.34368	0.304951	4.40623	1.05185e-05	0.000256015	ENSG00000276923	AL139351.1
ENSG00000063169.9	2471.11	0.172965	0.0902951	1.91555	0.0554218	0.160742	ENSG00000063169	BICRA															ENSG00000225112.1	0.807035	1.34313	0.364203	3.68786	0.00022615	0.00283561	ENSG00000225112	AL157392.1
ENSG00000063176.14	1545.64	0.029857	0.0983146	0.303688	0.761365	0.859882	ENSG00000063176	SPHK2															ENSG00000279567.1	0.63389	1.34282	0.390284	3.44061	0.000580405	0.00583708	ENSG00000279567	AC005703.5
ENSG00000063177.11	67637.2	0.500397	0.120237	4.16177	3.15792e-05	0.000615114	ENSG00000063177	RPL18															ENSG00000206803.1	0.467846	1.34267	0.488506	2.74853	0.00598623	0.0332846	ENSG00000206803	RNU6-968P
ENSG00000063180.7	1073.04	0.0902245	0.148951	0.605731	0.544693	0.70554	ENSG00000063180	CA11															ENSG00000270575.1	0.843753	1.34211	0.319663	4.19853	2.68657e-05	0.000538792	ENSG00000270575	AL160281.1
ENSG00000063241.6	4121.23	0.0365583	0.109487	0.333905	0.738451	0.844921	ENSG00000063241	ISOC2															ENSG00000279190.1	0.901628	1.34207	0.355776	3.77225	0.000161785	0.00219051	ENSG00000279190	AC007656.2
ENSG00000063244.11	10980.7	-0.0240475	0.0602881	-0.398876	0.689985	0.812145	ENSG00000063244	U2AF2															ENSG00000200070.1	1.80796	1.34176	0.278717	4.81406	1.47893e-06	5.27968e-05	ENSG00000200070	RNU4-80P
ENSG00000063245.13	13210.8	0.0325559	0.0859727	0.378677	0.704927	0.822193	ENSG00000063245	EPN1															ENSG00000275612.1	4.4388	1.34119	0.390885	3.43115	0.000601024	0.0059759	ENSG00000275612	AC104237.2
ENSG00000063322.12	5764.53	-0.468704	0.119777	-3.91314	9.11046e-05	0.00140837	ENSG00000063322	MED29															ENSG00000199480.1	0.38878	1.34068	0.481078	2.78682	0.00532274	0.030557	ENSG00000199480	RNA5SP389
ENSG00000063438.15	166.07	-0.216623	0.163004	-1.32894	0.183867	0.357242	ENSG00000063438	AHRR															ENSG00000224707.1	1.3193	1.34047	0.294438	4.55264	5.29769e-06	0.000147353	ENSG00000224707	E2F3-IT1
ENSG00000063515.2	0.645327	-0.777371	0.396557	-1.9603	0.0499605	0.149655	ENSG00000063515	GSC2															ENSG00000250801.1	14.0612	1.33999	0.428508	3.12711	0.00176536	0.0134082	ENSG00000250801	AC138965.1
ENSG00000063587.13	2973.41	0.107117	0.0984266	1.08829	0.276467	0.463639	ENSG00000063587	ZNF275															ENSG00000227659.1	1.14192	1.33981	0.327591	4.08989	4.3158e-05	0.000786365	ENSG00000227659	CLYBL-AS2
ENSG00000063601.15	2203.32	-0.202876	0.0861973	-2.35362	0.0185914	0.0754381	ENSG00000063601	MTMR1															ENSG00000117501.13	13.2922	1.33962	0.28167	4.756	1.97471e-06	6.73322e-05	ENSG00000117501	MROH9
ENSG00000063660.7	6649.88	0.186792	0.12662	1.47521	0.140155	0.299321	ENSG00000063660	GPC1															ENSG00000207518.1	0.721875	1.33933	0.346733	3.8627	0.000112142	0.0016518	ENSG00000207518	RNU6-59P
ENSG00000063761.14	635.357	0.202403	0.0889342	2.27587	0.0228535	0.0873739	ENSG00000063761	ADCK1															ENSG00000279990.1	0.250702	1.33905	0.478519	2.79831	0.00513705	0.029757	ENSG00000279990	RPSAP68
ENSG00000063854.11	1758.99	0.019851	0.0867433	0.228848	0.818987	0.896594	ENSG00000063854	HAGH															ENSG00000073067.12	142.944	1.3385	0.319629	4.18767	2.81837e-05	0.000560323	ENSG00000073067	CYP2W1
ENSG00000063978.14	5217.07	-0.375592	0.0767211	-4.89555	9.80305e-07	3.7841e-05	ENSG00000063978	RNF4															ENSG00000252544.1	0.356573	1.33848	0.444742	3.00956	0.00261628	0.0179923	ENSG00000252544	RNU6-1282P
ENSG00000064012.20	3087.15	0.0419269	0.0818362	0.512327	0.608422	0.754495	ENSG00000064012	CASP8															ENSG00000280381.1	13.6323	1.33706	0.194572	6.87178	6.3407e-12	1.50552e-09	ENSG00000280381	AC026362.2
ENSG00000064042.16	1587.97	0.197277	0.135252	1.45858	0.14468	0.305837	ENSG00000064042	LIMCH1															ENSG00000201532.1	0.764441	1.33701	0.324969	4.11428	3.88385e-05	0.00072416	ENSG00000201532	RNA5SP194
ENSG00000064102.13	2276.59	-0.1204	0.103761	-1.16036	0.245901	0.429821	ENSG00000064102	INTS13															ENSG00000239511.2	0.772703	1.33695	0.345165	3.87338	0.000107337	0.00159911	ENSG00000239511	POM121L7P
ENSG00000064115.9	5220.75	-0.767542	0.122643	-6.25836	3.89055e-10	5.52531e-08	ENSG00000064115	TM7SF3															ENSG00000242559.3	1.19536	1.33631	0.289746	4.612	3.98822e-06	0.000117073	ENSG00000242559	RN7SL144P
ENSG00000064195.7	384.115	-0.178052	0.222041	-0.801888	0.422618	0.604547	ENSG00000064195	DLX3															ENSG00000267563.1	0.487111	1.33557	0.405175	3.29629	0.000979714	0.0086448	ENSG00000267563	AC011471.2
ENSG00000064199.5	984.814	0.13575	0.133887	1.01391	0.310626	0.498725	ENSG00000064199	SPA17															ENSG00000254177.1	0.410842	1.33513	0.452635	2.94969	0.00318089	0.0208258	ENSG00000254177	AC079209.2
ENSG00000064201.14	153.466	-0.00559226	0.197273	-0.0283478	0.977385	0.987779	ENSG00000064201	TSPAN32															ENSG00000229857.1	18.0088	1.33502	0.329366	4.05329	5.05024e-05	0.000886182	ENSG00000229857	AL353637.1
ENSG00000064205.9	180.198	0.706129	0.2238	3.15519	0.00160396	0.0124589	ENSG00000064205	WISP2															ENSG00000208035.1	1.58961	1.33439	0.358781	3.71923	0.000199831	0.00258437	ENSG00000208035
ENSG00000064218.4	60.6669	-0.696221	0.34775	-2.00207	0.0452769	0.139805	ENSG00000064218	DMRT3															ENSG00000252101.2	1.50605	1.33412	0.293709	4.54233	5.5636e-06	0.000152792	ENSG00000252101	RNU6-758P
ENSG00000064225.11	1040.19	0.1956	0.156468	1.2501	0.211265	0.389858	ENSG00000064225	ST3GAL6															ENSG00000156920.9	0.923652	1.33101	0.460014	2.89341	0.00381088	0.0238281	ENSG00000156920	ADGRG4
ENSG00000064270.11	249.965	0.44668	0.194533	2.29617	0.0216662	0.0841542	ENSG00000064270	ATP2C2															ENSG00000273368.1	4.23988	1.33086	0.23418	5.68309	1.32283e-08	1.07114e-06	ENSG00000273368	AC006566.1
ENSG00000064300.7	381.348	0.285608	0.272302	1.04886	0.29424	0.482061	ENSG00000064300	NGFR															ENSG00000258490.1	3.95726	1.32942	0.224813	5.91344	3.35044e-09	3.40937e-07	ENSG00000258490	AL049835.1
ENSG00000064309.13	1310.43	-0.24912	0.139751	-1.78259	0.0746526	0.195928	ENSG00000064309	CDON															ENSG00000259125.1	2.08081	1.32927	0.257622	5.15979	2.47229e-07	1.2399e-05	ENSG00000259125	LRP1-AS
ENSG00000064313.10	3053.95	-0.089632	0.0783536	-1.14394	0.252648	0.43732	ENSG00000064313	TAF2															ENSG00000274426.1	10.9762	1.32842	0.218482	6.08025	1.19998e-09	1.43457e-07	ENSG00000274426
ENSG00000064393.14	6012.64	0.183539	0.117654	1.55999	0.118763	0.268174	ENSG00000064393	HIPK2															ENSG00000280065.1	3.54923	1.32691	0.342556	3.87357	0.000107255	0.00159841	ENSG00000280065
ENSG00000064419.12	3813.3	-0.141301	0.071837	-1.96696	0.0491874	0.148027	ENSG00000064419	TNPO3															ENSG00000200922.1	0.357983	1.32681	0.449472	2.95192	0.00315802	0.0207477	ENSG00000200922	RF00019
ENSG00000064489.20	36.23	0.288618	0.143902	2.00566	0.0448924	0.139047	ENSG00000064489	BORCS8-MEF2B															ENSG00000281383.1	1044.94	1.32673	0.219362	6.04815	1.46519e-09	1.70395e-07	ENSG00000281383	FP671120.4
ENSG00000064490.12	6115.83	0.372214	0.111618	3.33472	0.000853857	0.00780699	ENSG00000064490	RFXANK															ENSG00000130176.6	827.84	1.32492	0.216494	6.11992	9.36235e-10	1.16615e-07	ENSG00000130176	CNN1
ENSG00000064545.13	2945.38	0.241044	0.0989804	2.43527	0.0148806	0.0643562	ENSG00000064545	TMEM161A															ENSG00000244044.3	0.375997	1.32469	0.473685	2.79656	0.00516504	0.0298772	ENSG00000244044	RN7SL735P
ENSG00000064547.12	2045.51	-0.0301808	0.099822	-0.302346	0.762388	0.860588	ENSG00000064547	LPAR2															ENSG00000223274.4	12.6216	1.32439	0.249033	5.31813	1.04842e-07	6.0654e-06	ENSG00000223274	RNA5SP498
ENSG00000064601.15	12345.6	-0.138777	0.0890212	-1.55892	0.119016	0.268479	ENSG00000064601	CTSA															ENSG00000267361.1	0.671248	1.32403	0.424615	3.11819	0.00181967	0.0137343	ENSG00000267361	SEC24AP1
ENSG00000064607.15	3376.11	-0.113731	0.097049	-1.17189	0.24124	0.424867	ENSG00000064607	SUGP2															ENSG00000279810.1	1.09749	1.32355	0.40937	3.23313	0.00122442	0.0101865	ENSG00000279810	AL109924.4
ENSG00000064651.12	1566.02	0.0573941	0.110858	0.517724	0.604651	0.751992	ENSG00000064651	SLC12A2															ENSG00000236709.1	1.51271	1.32323	0.287286	4.60597	4.1054e-06	0.000119665	ENSG00000236709	DAPK1-IT1
ENSG00000064652.9	902.184	0.105526	0.0886364	1.19055	0.233832	0.416144	ENSG00000064652	SNX24															ENSG00000202351.1	0.338783	1.32322	0.486718	2.71866	0.0065546	0.0356406	ENSG00000202351	RN7SKP204
ENSG00000064655.17	8571.76	0.511311	0.205766	2.48492	0.0129581	0.058529	ENSG00000064655	EYA2															ENSG00000183535.8	18.3993	1.32247	0.246662	5.36147	8.25453e-08	4.99082e-06	ENSG00000183535	COL18A1-AS1
ENSG00000064666.13	7706.7	0.243569	0.145021	1.67954	0.0930466	0.228214	ENSG00000064666	CNN2															ENSG00000167281.17	32.2098	1.32233	0.286409	4.61691	3.89501e-06	0.000114855	ENSG00000167281	RBFOX3
ENSG00000064687.11	752.809	0.0452759	0.152323	0.297235	0.766287	0.862836	ENSG00000064687	ABCA7															ENSG00000231231.4	0.789664	1.32201	0.41559	3.18104	0.00146749	0.0116449	ENSG00000231231	LINC01423
ENSG00000064692.17	271.71	0.065054	0.202862	0.320681	0.748452	0.851266	ENSG00000064692	SNCAIP															ENSG00000279887.1	2.82391	1.32198	0.221862	5.95858	2.54439e-09	2.72286e-07	ENSG00000279887	AC046158.4
ENSG00000064703.10	1373.5	-0.0127029	0.0663438	-0.19147	0.848157	0.914407	ENSG00000064703	DDX20															ENSG00000164007.9	172.159	1.32156	0.413373	3.19703	0.00138853	0.0111857	ENSG00000164007	CLDN19
ENSG00000064726.8	3864.81	-0.126632	0.0696103	-1.81915	0.068888	0.185772	ENSG00000064726	BTBD1															ENSG00000215498.7	0.687367	1.32146	0.451001	2.93006	0.00338898	0.0218052	ENSG00000215498	FAM230B
ENSG00000064763.9	444.926	-0.111035	0.174877	-0.634929	0.525475	0.690933	ENSG00000064763	FAR2															ENSG00000279110.1	61.7184	1.32141	0.146394	9.0264	1.77417e-19	2.69603e-16	ENSG00000279110	AL022323.4
ENSG00000064787.11	64.7104	0.96885	0.247636	3.91239	9.13863e-05	0.00141224	ENSG00000064787	BCAS1															ENSG00000226647.2	6.28682	1.31988	0.187467	7.04058	1.91439e-12	5.25743e-10	ENSG00000226647	AL365356.1
ENSG00000064835.9	2.1441	0.219933	0.304385	0.722549	0.469957	0.645032	ENSG00000064835	POU1F1															ENSG00000248870.1	3.56663	1.31968	0.327569	4.02872	5.60821e-05	0.000960028	ENSG00000248870	AC026782.2
ENSG00000064886.12	187.288	0.719506	0.274294	2.62312	0.00871285	0.0438606	ENSG00000064886	CHI3L2															ENSG00000222339.1	5.14936	1.31894	0.207302	6.36243	1.98581e-10	3.12169e-08	ENSG00000222339
ENSG00000064932.14	6090.08	0.0875866	0.107646	0.813657	0.415842	0.598251	ENSG00000064932	SBNO2															ENSG00000278462.1	1.77998	1.31839	0.301347	4.375	1.21434e-05	0.000286837	ENSG00000278462	AL359880.1
ENSG00000064933.15	1225.54	-0.104597	0.0782729	-1.33632	0.181446	0.354205	ENSG00000064933	PMS1															ENSG00000236747.1	0.50563	1.31822	0.416655	3.16381	0.00155718	0.0121848	ENSG00000236747	LINC01282
ENSG00000064961.17	5655.05	0.125305	0.0758405	1.65222	0.0984906	0.236465	ENSG00000064961	HMG20B															ENSG00000248388.4	1.70096	1.31797	0.403387	3.26725	0.00108599	0.00931483	ENSG00000248388	AC093801.1
ENSG00000064989.11	609.293	0.238111	0.135139	1.76198	0.0780725	0.202387	ENSG00000064989	CALCRL															ENSG00000164287.11	549.326	1.31775	0.407533	3.23348	0.00122292	0.0101864	ENSG00000164287	CDC20B
ENSG00000064995.15	2040.15	-0.107138	0.0832607	-1.28678	0.19817	0.374236	ENSG00000064995	TAF11															ENSG00000266720.2	1.39407	1.31766	0.418104	3.15152	0.00162424	0.01259	ENSG00000266720	RN7SL14P
ENSG00000064999.13	3761.33	0.0508782	0.104632	0.486259	0.626784	0.7683	ENSG00000064999	ANKS1A															ENSG00000248935.1	0.930273	1.31712	0.401307	3.28208	0.00103043	0.0089579	ENSG00000248935	AC034234.1
ENSG00000065000.14	8639.6	0.0215793	0.0779454	0.276851	0.781895	0.87301	ENSG00000065000	AP3D1															ENSG00000254048.1	0.618924	1.31712	0.487786	2.7002	0.00692987	0.0370877	ENSG00000254048	AC105150.1
ENSG00000065029.13	2290.24	0.056414	0.079499	0.70962	0.47794	0.652013	ENSG00000065029	ZNF76															ENSG00000240873.1	0.394992	1.31689	0.472968	2.7843	0.00536429	0.0307452	ENSG00000240873	RPS29P22
ENSG00000065054.12	8638.93	0.445085	0.121495	3.66339	0.000248897	0.00304855	ENSG00000065054	SLC9A3R2															ENSG00000163071.9	474.257	1.31658	0.247686	5.31553	1.06347e-07	6.13689e-06	ENSG00000163071	SPATA18
ENSG00000065057.6	1662.15	0.199092	0.117534	1.6939	0.0902838	0.223599	ENSG00000065057	NTHL1															ENSG00000233877.2	0.991892	1.31517	0.309888	4.244	2.19569e-05	0.000460641	ENSG00000233877	AL606517.1
ENSG00000065060.15	1840.51	-0.290046	0.0964442	-3.0074	0.0026349	0.0180822	ENSG00000065060	UHRF1BP1															ENSG00000167656.4	53.1573	1.31478	0.402885	3.26341	0.00110081	0.00941003	ENSG00000167656	LY6D
ENSG00000065135.8	6205.19	-0.141189	0.0641493	-2.20095	0.0277397	0.100031	ENSG00000065135	GNAI3															ENSG00000262020.1	5.18912	1.31446	0.290468	4.5253	6.03097e-06	0.000162879	ENSG00000262020	AC007014.1
ENSG00000065150.17	9423.04	-0.0613927	0.0895251	-0.685759	0.492865	0.664107	ENSG00000065150	IPO5															ENSG00000266467.2	4.81905	1.31253	0.193514	6.78261	1.18027e-11	2.57447e-09	ENSG00000266467	RN7SL220P
ENSG00000065154.10	4272.04	-0.131511	0.109067	-1.20578	0.227904	0.409477	ENSG00000065154	OAT															ENSG00000199523.1	1.4091	1.31216	0.381911	3.43578	0.000590844	0.00590948	ENSG00000199523	RNA5SP226
ENSG00000065183.14	2653.48	-0.155508	0.0800238	-1.94328	0.0519827	0.153742	ENSG00000065183	WDR3															ENSG00000271461.1	0.467419	1.31074	0.457305	2.86622	0.004154	0.0253624	ENSG00000271461	AL109809.4
ENSG00000065243.17	2731.74	-0.158548	0.0678307	-2.33741	0.0194177	0.0778529	ENSG00000065243	PKN2															ENSG00000236467.6	16.5852	1.31012	0.210207	6.23252	4.58991e-10	6.37942e-08	ENSG00000236467	KCNMA1-AS1
ENSG00000065268.9	2483.2	0.170143	0.0926663	1.83609	0.0663449	0.181273	ENSG00000065268	WDR18															ENSG00000226016.1	0.357254	1.30934	0.38004	3.44526	0.000570508	0.00575984	ENSG00000226016	RPL36AP55
ENSG00000065308.4	2765.69	-0.088828	0.095848	-0.926759	0.354052	0.54101	ENSG00000065308	TRAM2															ENSG00000259398.1	6.6567	1.30905	0.197486	6.62859	3.38912e-11	6.5746e-09	ENSG00000259398	AC090970.1
ENSG00000065320.7	2477.16	0.129388	0.181527	0.712777	0.475984	0.650338	ENSG00000065320	NTN1															ENSG00000267734.1	5.86901	1.3083	0.200563	6.52311	6.88631e-11	1.2168e-08	ENSG00000267734	AL121989.1
ENSG00000065325.11	6.93511	0.74259	0.258348	2.87438	0.00404822	0.0248787	ENSG00000065325	GLP2R															ENSG00000196553.12	1.35641	1.30775	0.356899	3.66418	0.000248128	0.00304158	ENSG00000196553	CCDC196
ENSG00000065328.15	750.623	-0.781663	0.132447	-5.9017	3.59777e-09	3.61267e-07	ENSG00000065328	MCM10															ENSG00000253105.4	1.26442	1.30729	0.354617	3.68648	0.000227377	0.00284735	ENSG00000253105	AP003548.1
ENSG00000065357.18	1183.76	0.435035	0.115463	3.76775	0.000164725	0.00221753	ENSG00000065357	DGKA															ENSG00000260411.4	0.844907	1.30726	0.442558	2.95388	0.00313811	0.0206466	ENSG00000260411
ENSG00000065361.13	9369.17	0.061733	0.142763	0.432415	0.66544	0.795367	ENSG00000065361	ERBB3															ENSG00000235470.4	2.01482	1.30708	0.442969	2.95072	0.0031703	0.0207864	ENSG00000235470	NEURL1-AS1
ENSG00000065371.16	3.76267	0.423555	0.317973	1.33205	0.182844	0.35605	ENSG00000065371	ROPN1															ENSG00000271159.1	0.484419	1.30693	0.401474	3.25533	0.0011326	0.0096061	ENSG00000271159	HINT1P2
ENSG00000065413.15	448.647	-0.0451476	0.116886	-0.386252	0.69931	0.818342	ENSG00000065413	ANKRD44															ENSG00000212093.1	7.19255	1.30691	0.213303	6.12703	8.95346e-10	1.12135e-07	ENSG00000212093
ENSG00000065427.13	7097.15	0.0437466	0.0741966	0.589603	0.555457	0.714307	ENSG00000065427	KARS															ENSG00000207137.1	1.06395	1.30628	0.332001	3.93456	8.33488e-05	0.0013166	ENSG00000207137	SNORD116-13
ENSG00000065457.9	910.916	-0.00463949	0.0844775	-0.0549198	0.956202	0.976965	ENSG00000065457	ADAT1															ENSG00000166959.6	116.591	1.30614	0.382049	3.41878	0.000629034	0.00618293	ENSG00000166959	MS4A8
ENSG00000065485.16	3045.83	-0.128244	0.117921	-1.08754	0.276799	0.463991	ENSG00000065485	PDIA5															ENSG00000253057.1	0.487542	1.30606	0.41057	3.18109	0.00146724	0.0116449	ENSG00000253057	RN7SKP57
ENSG00000065491.8	1515.69	-0.0735432	0.0711985	-1.03293	0.301636	0.489969	ENSG00000065491	TBC1D22B															ENSG00000110375.2	210.895	1.30573	0.274593	4.75513	1.98321e-06	6.7521e-05	ENSG00000110375	UPK2
ENSG00000065518.7	10495.4	0.254371	0.108143	2.35217	0.0186645	0.0756872	ENSG00000065518	NDUFB4															ENSG00000269446.2	2.21177	1.30553	0.415701	3.14056	0.00168625	0.0129438	ENSG00000269446	AC006967.3
ENSG00000065526.9	7862.26	-0.236557	0.0901768	-2.62325	0.00870945	0.0438531	ENSG00000065526	SPEN															ENSG00000199730.1	0.464481	1.30441	0.446136	2.9238	0.00345791	0.0221621	ENSG00000199730	RN7SKP95
ENSG00000065534.17	5582.74	0.230007	0.141943	1.62041	0.105144	0.246773	ENSG00000065534	MYLK															ENSG00000201176.1	2.05271	1.30428	0.256815	5.07869	3.80053e-07	1.75541e-05	ENSG00000201176	RNU6-853P
ENSG00000065548.16	4384.95	-0.0688924	0.0675151	-1.0204	0.307538	0.495706	ENSG00000065548	ZC3H15															ENSG00000235018.1	2.71477	1.30374	0.237867	5.48096	4.23034e-08	2.90662e-06	ENSG00000235018	AL137077.1
ENSG00000065559.13	1474.7	-0.119391	0.0785532	-1.51987	0.128544	0.282413	ENSG00000065559	MAP2K4															ENSG00000265550.1	0.869638	1.30355	0.346198	3.76534	0.00016632	0.00223137	ENSG00000265550
ENSG00000065600.11	647.727	-0.224587	0.104938	-2.14018	0.0323405	0.111321	ENSG00000065600	TMEM206															ENSG00000279637.1	3.02008	1.30315	0.307734	4.23466	2.28895e-05	0.000475608	ENSG00000279637	AC018445.3
ENSG00000065609.13	43.3008	-0.48321	0.274511	-1.76026	0.0783645	0.202924	ENSG00000065609	SNAP91															ENSG00000280140.1	1.03185	1.30296	0.335329	3.88562	0.000102069	0.00154078	ENSG00000280140	AC098679.4
ENSG00000065613.12	2333.98	-0.0205278	0.0830907	-0.247054	0.804867	0.887917	ENSG00000065613	SLK															ENSG00000267209.4	1.01924	1.30277	0.486363	2.6786	0.00739297	0.0389449	ENSG00000267209	LINC01897
ENSG00000065615.12	641.264	-0.140826	0.0998472	-1.41041	0.158417	0.324086	ENSG00000065615	CYB5R4															ENSG00000242341.3	1.0005	1.3027	0.394228	3.30445	0.000951639	0.00846504	ENSG00000242341	RN7SL646P
ENSG00000065618.15	51.0137	0.843326	0.271652	3.10443	0.00190644	0.0142144	ENSG00000065618	COL17A1															ENSG00000232771.2	0.998627	1.30208	0.328836	3.95967	7.50548e-05	0.00120557	ENSG00000232771	PPP1R26P5
ENSG00000065621.13	2029.09	0.313361	0.123552	2.53627	0.0112041	0.0525647	ENSG00000065621	GSTO2															ENSG00000279143.1	1.07496	1.30091	0.41783	3.11348	0.00184897	0.0139006	ENSG00000279143	AC139099.4
ENSG00000065665.19	789.206	-0.292557	0.106031	-2.75918	0.00579468	0.032477	ENSG00000065665	SEC61A2															ENSG00000272249.1	0.473418	1.30047	0.41623	3.12439	0.00178174	0.0135016	ENSG00000272249	AP003117.2
ENSG00000065675.13	823.496	-0.222285	0.145309	-1.52974	0.126081	0.278854	ENSG00000065675	PRKCQ															ENSG00000249020.1	2.90958	1.30011	0.224878	5.78139	7.4087e-09	6.58378e-07	ENSG00000249020	SNORA58
ENSG00000065717.13	1970.68	0.0102419	0.192312	0.0532569	0.957527	0.977536	ENSG00000065717	TLE2															ENSG00000259978.1	1.30088	1.29948	0.400422	3.24527	0.00117339	0.00986949	ENSG00000259978	MRPS21P8
ENSG00000065802.10	1244.55	0.0286524	0.0800386	0.357983	0.720356	0.832858	ENSG00000065802	ASB1															ENSG00000224667.1	3.6544	1.29891	0.276202	4.70275	2.56684e-06	8.31757e-05	ENSG00000224667	AC013470.1
ENSG00000065809.12	2365.12	0.142759	0.107738	1.32506	0.185152	0.358711	ENSG00000065809	FAM107B															ENSG00000250267.2	3.25805	1.2988	0.24864	5.22361	1.75467e-07	9.41081e-06	ENSG00000250267	AC021237.1
ENSG00000065833.8	465.942	-0.261236	0.147529	-1.77074	0.0766036	0.199593	ENSG00000065833	ME1															ENSG00000204683.9	0.515177	1.29819	0.471096	2.75569	0.00585681	0.0327206	ENSG00000204683	C10orf113
ENSG00000065882.14	3615.05	-0.242089	0.092278	-2.62348	0.00870378	0.0438391	ENSG00000065882	TBC1D1															ENSG00000270255.1	0.35531	1.29794	0.449123	2.88995	0.00385306	0.0240259	ENSG00000270255	AC009884.2
ENSG00000065883.13	3545.76	-0.049266	0.0622455	-0.791479	0.428665	0.609381	ENSG00000065883	CDK13															ENSG00000250064.1	0.637403	1.29686	0.44581	2.909	0.00362586	0.0229617	ENSG00000250064	AC097480.1
ENSG00000065911.10	7083.72	-0.138608	0.113233	-1.22409	0.220919	0.40131	ENSG00000065911	MTHFD2															ENSG00000241120.1	2.81394	1.29555	0.247533	5.23384	1.66027e-07	9.00859e-06	ENSG00000241120	HMGN1P8
ENSG00000065923.8	1406.73	-0.149783	0.105176	-1.42411	0.154414	0.318626	ENSG00000065923	SLC9A7															ENSG00000279940.1	0.776177	1.29524	0.484228	2.67486	0.00747595	0.0392642	ENSG00000279940	AC073862.3
ENSG00000065970.7	2516.65	-0.0439977	0.0938841	-0.468638	0.639328	0.777229	ENSG00000065970	FOXJ2															ENSG00000271952.1	2.68193	1.29475	0.35777	3.61895	0.000295804	0.00348182	ENSG00000271952	LINC01954
ENSG00000065978.16	54873.5	-0.0264759	0.103072	-0.256869	0.79728	0.883244	ENSG00000065978	YBX1															ENSG00000239466.3	0.424252	1.29335	0.458688	2.81968	0.00480716	0.0283394	ENSG00000239466	RN7SL552P
ENSG00000065989.14	1484.25	0.183932	0.143783	1.27923	0.200814	0.377446	ENSG00000065989	PDE4A															ENSG00000183273.5	57.5702	1.29218	0.377456	3.42339	0.000618451	0.0060973	ENSG00000183273	CCDC60
ENSG00000066027.10	4058.05	-0.0846698	0.0886562	-0.955035	0.33956	0.527172	ENSG00000066027	PPP2R5A															ENSG00000275443.1	0.9479	1.29183	0.392795	3.28881	0.0010061	0.00880689	ENSG00000275443	AC012409.2
ENSG00000066032.17	481.948	-0.360831	0.248979	-1.44924	0.147271	0.309433	ENSG00000066032	CTNNA2															ENSG00000266541.1	12.6264	1.29176	0.177885	7.26179	3.8201e-13	1.20104e-10	ENSG00000266541	AP001381.1
ENSG00000066044.12	6350.61	0.108832	0.0588136	1.85046	0.0642477	0.17742	ENSG00000066044	ELAVL1															ENSG00000188257.9	316.899	1.29167	0.338938	3.81093	0.000138445	0.00193853	ENSG00000188257	PLA2G2A
ENSG00000066056.12	788.867	0.422409	0.118686	3.55905	0.000372199	0.00415166	ENSG00000066056	TIE1															ENSG00000201607.1	0.886434	1.29048	0.358899	3.59566	0.000323571	0.00371748	ENSG00000201607	RNU4-16P
ENSG00000066084.11	2781.3	-0.169977	0.094656	-1.79574	0.0725365	0.192122	ENSG00000066084	DIP2B															ENSG00000248810.1	93.7702	1.29015	0.33415	3.86099	0.000112928	0.00166017	ENSG00000248810	LINC02432
ENSG00000066117.13	5847.53	-0.0162333	0.0799929	-0.202935	0.839186	0.909042	ENSG00000066117	SMARCD1															ENSG00000263680.2	9.68923	1.2899	0.223971	5.75921	8.45066e-09	7.33807e-07	ENSG00000263680	AC007639.1
ENSG00000066135.11	4376.87	-0.185575	0.0891165	-2.08239	0.037307	0.122488	ENSG00000066135	KDM4A															ENSG00000202515.1	8.38507	1.28944	0.288824	4.46444	8.02773e-06	0.000205139	ENSG00000202515	VTRNA1-3
ENSG00000066136.18	5302.14	-0.00145166	0.0819558	-0.0177127	0.985868	0.992246	ENSG00000066136	NFYC															ENSG00000226010.1	0.634555	1.28935	0.381871	3.37639	0.000734432	0.00696511	ENSG00000226010	AL355852.1
ENSG00000066185.11	510.022	-0.132534	0.147602	-0.897915	0.369231	0.555418	ENSG00000066185	ZMYND12															ENSG00000250799.8	1.29797	1.28929	0.377138	3.41861	0.000629428	0.00618413	ENSG00000250799	PRODH2
ENSG00000066230.9	85.3144	-0.010718	0.239545	-0.0447432	0.964312	0.981098	ENSG00000066230	SLC9A3															ENSG00000274303.1	0.661477	1.28775	0.417159	3.08695	0.00202222	0.0148524	ENSG00000274303	RF00100
ENSG00000066248.13	1206.42	-0.0242058	0.198866	-0.121719	0.903121	0.947953	ENSG00000066248	NGEF															ENSG00000202514.1	0.890402	1.28743	0.339889	3.78781	0.000151981	0.00208628	ENSG00000202514	RF00019
ENSG00000066279.15	1447.82	-0.308744	0.121241	-2.54653	0.01088	0.0515056	ENSG00000066279	ASPM															ENSG00000244757.1	0.764274	1.28682	0.414693	3.10307	0.00191527	0.0142669	ENSG00000244757	AL137024.1
ENSG00000066294.13	770.146	-0.179658	0.175755	-1.02221	0.306683	0.494817	ENSG00000066294	CD84															ENSG00000259163.1	3.50031	1.28673	0.217354	5.91996	3.22025e-09	3.30641e-07	ENSG00000259163	AL096869.2
ENSG00000066322.11	6632.52	0.0240984	0.0955528	0.252199	0.800887	0.885455	ENSG00000066322	ELOVL1															ENSG00000200361.1	1.71818	1.28652	0.356234	3.61144	0.000304498	0.00355844	ENSG00000200361	RF00019
ENSG00000066336.10	2250.93	0.172209	0.155519	1.10732	0.268155	0.454548	ENSG00000066336	SPI1															ENSG00000280180.1	2.52559	1.28534	0.296614	4.33339	1.46828e-05	0.00033468	ENSG00000280180	AC023824.6
ENSG00000066379.13	1113.3	0.374522	0.11479	3.26266	0.00110371	0.00942597	ENSG00000066379	ZNRD1															ENSG00000237628.2	0.779734	1.28512	0.344254	3.73307	0.000189158	0.0024727	ENSG00000237628	MTCO2P19
ENSG00000066382.15	1472.29	0.0210332	0.203716	0.103248	0.917766	0.956135	ENSG00000066382	MPPED2															ENSG00000278626.1	3.2805	1.28506	0.393702	3.26404	0.00109837	0.00940331	ENSG00000278626	AC023310.4
ENSG00000066405.11	7.99622	0.193211	0.219455	0.880417	0.378634	0.564438	ENSG00000066405	CLDN18															ENSG00000197273.3	1.06924	1.28393	0.428986	2.99295	0.00276299	0.0187077	ENSG00000197273	GUCA2A
ENSG00000066422.4	1594.07	-0.146515	0.0547383	-2.67665	0.00743621	0.0391231	ENSG00000066422	ZBTB11															ENSG00000229668.1	1.01957	1.2839	0.337553	3.80355	0.000142636	0.00198307	ENSG00000229668	AL133384.1
ENSG00000066427.20	1770.97	0.109303	0.0675857	1.61724	0.105825	0.247887	ENSG00000066427	ATXN3															ENSG00000259036.1	1.11251	1.28369	0.356352	3.60231	0.0003154	0.00364843	ENSG00000259036	AL355102.5
ENSG00000066455.11	3103.54	-0.0276026	0.0733838	-0.376141	0.706812	0.823534	ENSG00000066455	GOLGA5															ENSG00000241211.1	1.63461	1.28363	0.299966	4.27925	1.87528e-05	0.000404975	ENSG00000241211	IQCJ-SCHIP1-AS1
ENSG00000066468.19	4839.31	0.179334	0.121453	1.47657	0.13979	0.298896	ENSG00000066468	FGFR2															ENSG00000254450.1	0.986482	1.28305	0.305998	4.19299	2.75305e-05	0.000549741	ENSG00000254450	ALG9-IT1
ENSG00000066557.5	1040.48	-0.261591	0.073953	-3.53725	0.00040431	0.00443069	ENSG00000066557	LRRC40															ENSG00000258500.2	2.02051	1.28297	0.231175	5.54979	2.86021e-08	2.08293e-06	ENSG00000258500	AL845552.1
ENSG00000066583.10	2077.22	0.00756113	0.0859186	0.0880035	0.929874	0.962187	ENSG00000066583	ISOC1															ENSG00000206778.1	0.301661	1.28182	0.497591	2.57606	0.00999343	0.0485383	ENSG00000206778	RNU6-213P
ENSG00000066629.15	998.491	-0.0066922	0.129151	-0.051817	0.958675	0.977982	ENSG00000066629	EML1															ENSG00000234099.1	2.78644	1.28168	0.28254	4.53628	5.72544e-06	0.000155954	ENSG00000234099	MTND4P11
ENSG00000066651.16	745.61	-0.250028	0.0974442	-2.56586	0.0102921	0.0496163	ENSG00000066651	TRMT11															ENSG00000199065.2	0.400713	1.28148	0.443741	2.88789	0.00387831	0.024124	ENSG00000199065	MIR101-2
ENSG00000066654.11	2662.13	0.151408	0.0797277	1.89907	0.0575555	0.164711	ENSG00000066654	THUMPD1															ENSG00000243402.1	1.2619	1.28084	0.307529	4.16493	3.1145e-05	0.000608329	ENSG00000243402	AC022973.1
ENSG00000066697.13	971.674	-0.106445	0.0834778	-1.27513	0.202264	0.379225	ENSG00000066697	MSANTD3															ENSG00000264067.1	4.7131	1.28064	0.363583	3.52229	0.000427843	0.004634	ENSG00000264067	AC005291.1
ENSG00000066735.13	235.036	-0.0245576	0.236698	-0.103751	0.917367	0.956044	ENSG00000066735	KIF26A															ENSG00000135100.16	7.80069	1.28035	0.311552	4.10957	3.96396e-05	0.000735177	ENSG00000135100	HNF1A
ENSG00000066739.10	1634.58	0.0324173	0.0835813	0.387854	0.698124	0.817605	ENSG00000066739	ATG2B															ENSG00000172236.15	186.974	1.27974	0.313683	4.07973	4.50882e-05	0.000811481	ENSG00000172236	TPSAB1
ENSG00000066777.7	3820.23	-0.0307078	0.0837129	-0.366822	0.713752	0.828289	ENSG00000066777	ARFGEF1															ENSG00000264144.1	4.46599	1.27967	0.27728	4.61509	3.92927e-06	0.000115566	ENSG00000264144
ENSG00000066813.13	0.859501	0.955344	0.338872	2.81919	0.00481455	0.028361	ENSG00000066813	ACSM2B															ENSG00000279951.1	5.91839	1.27958	0.201629	6.34618	2.20732e-10	3.37675e-08	ENSG00000279951	AL138688.2
ENSG00000066827.14	1329.95	0.0668981	0.0913875	0.732027	0.464152	0.640022	ENSG00000066827	ZFAT															ENSG00000279304.1	0.748745	1.27954	0.421687	3.03434	0.00241061	0.0169251	ENSG00000279304	AP003072.4
ENSG00000066855.14	1291.27	-0.0736473	0.0956836	-0.769696	0.44148	0.620413	ENSG00000066855	MTFR1															ENSG00000274995.1	2.34212	1.27949	0.276797	4.6225	3.79145e-06	0.000112529	ENSG00000274995	AC013564.1
ENSG00000066923.16	461.513	-0.423764	0.164788	-2.57157	0.010124	0.0490417	ENSG00000066923	STAG3															ENSG00000274297.1	7.13967	1.27925	0.225235	5.67963	1.34989e-08	1.08918e-06	ENSG00000274297	AC009269.5
ENSG00000066926.9	1327.86	-0.307194	0.0910344	-3.37448	0.000739552	0.00700492	ENSG00000066926	FECH															ENSG00000260253.1	1.96049	1.2792	0.418106	3.05952	0.00221694	0.0159059	ENSG00000260253	AC084262.1
ENSG00000066933.14	1786.35	0.216273	0.0888875	2.43311	0.0149698	0.0646533	ENSG00000066933	MYO9A															ENSG00000260386.4	1.83787	1.27888	0.392667	3.25691	0.00112633	0.00957076	ENSG00000260386	LINC01225
ENSG00000067048.15	0.72504	0.299409	0.326955	0.915748	0.359799	0.546449	ENSG00000067048	DDX3Y															ENSG00000277843.1	0.459228	1.27871	0.368569	3.4694	0.000521622	0.00539222	ENSG00000277843
ENSG00000067057.15	9747.4	-0.244071	0.124374	-1.9624	0.0497156	0.149139	ENSG00000067057	PFKP															ENSG00000218809.1	0.463642	1.27838	0.476353	2.68369	0.00728143	0.0385015	ENSG00000218809	AL391903.1
ENSG00000067064.9	2561.33	-0.319859	0.113264	-2.82401	0.00474263	0.0280242	ENSG00000067064	IDI1															ENSG00000278941.1	0.518987	1.27789	0.394678	3.23781	0.00120451	0.0100588	ENSG00000278941	SMG6-IT1
ENSG00000067066.15	4212.66	-0.038121	0.0943183	-0.404174	0.686085	0.809515	ENSG00000067066	SP100															ENSG00000225934.2	0.569405	1.2774	0.3465	3.68658	0.000227292	0.00284735	ENSG00000225934	AL592310.1
ENSG00000067082.13	9315.66	0.112107	0.129843	0.863408	0.387913	0.572952	ENSG00000067082	KLF6															ENSG00000266420.2	3.07923	1.27705	0.203201	6.28467	3.28549e-10	4.81605e-08	ENSG00000266420	RN7SL118P
ENSG00000067113.15	910.039	0.103806	0.0992639	1.04576	0.295672	0.483748	ENSG00000067113	PLPP1															ENSG00000148677.6	53.165	1.277	0.278506	4.58517	4.5362e-06	0.000129979	ENSG00000148677	ANKRD1
ENSG00000067141.15	8936.93	-0.0143011	0.106216	-0.134641	0.892896	0.941792	ENSG00000067141	NEO1															ENSG00000255556.2	5.1729	1.27694	0.291789	4.37625	1.20741e-05	0.000285346	ENSG00000255556	AC087203.2
ENSG00000067167.6	18695.8	-0.0087303	0.0996651	-0.0875964	0.930197	0.962366	ENSG00000067167	TRAM1															ENSG00000230575.1	0.498291	1.27684	0.467735	2.72984	0.00633651	0.0348077	ENSG00000230575	AC013286.1
ENSG00000067177.13	754.741	-0.0267284	0.110653	-0.241551	0.809128	0.890549	ENSG00000067177	PHKA1															ENSG00000259688.1	0.331794	1.27643	0.48505	2.63155	0.00849971	0.0430406	ENSG00000259688	AC019288.1
ENSG00000067182.6	11307.2	-0.0515508	0.0798862	-0.645303	0.518731	0.685466	ENSG00000067182	TNFRSF1A															ENSG00000207116.1	0.607942	1.27612	0.338073	3.7747	0.000160201	0.00217378	ENSG00000207116	RNU6-31P
ENSG00000067191.14	733.445	0.2919	0.125836	2.31968	0.0203582	0.0806027	ENSG00000067191	CACNB1															ENSG00000224649.1	0.505622	1.27493	0.39106	3.2602	0.00111335	0.00947107	ENSG00000224649	AF124730.1
ENSG00000067208.13	890.585	0.0561298	0.0834659	0.672488	0.501273	0.671242	ENSG00000067208	EVI5															ENSG00000281304.1	0.510291	1.27491	0.441236	2.88941	0.00385966	0.0240408	ENSG00000281304
ENSG00000067221.12	611.076	0.113503	0.0952915	1.19112	0.233607	0.415939	ENSG00000067221	STOML1															ENSG00000167653.4	318.062	1.27425	0.310337	4.106	4.02565e-05	0.000743302	ENSG00000167653	PSCA
ENSG00000067225.16	114528	0.133509	0.0960246	1.39037	0.164417	0.332448	ENSG00000067225	PKM															ENSG00000206069.5	25.0329	1.27352	0.252676	5.04012	4.65242e-07	2.09787e-05	ENSG00000206069	TMEM211
ENSG00000067248.8	1433.74	0.0597012	0.0775748	0.769596	0.44154	0.62042	ENSG00000067248	DHX29															ENSG00000258732.1	23.6883	1.27349	0.365229	3.48683	0.00048879	0.00512959	ENSG00000258732	AC025884.1
ENSG00000067334.12	2921.71	-0.0836473	0.0601417	-1.39084	0.164275	0.332311	ENSG00000067334	DNTTIP2															ENSG00000279502.1	12.366	1.27343	0.184846	6.88916	5.61247e-12	1.36096e-09	ENSG00000279502	AC016542.2
ENSG00000067365.13	860.013	0.183721	0.0829042	2.21606	0.0266872	0.0973315	ENSG00000067365	METTL22															ENSG00000259196.1	2.30319	1.273	0.244674	5.20283	1.9628e-07	1.03088e-05	ENSG00000259196	HMBOX1-IT1
ENSG00000067369.12	2483.79	-0.210257	0.0969864	-2.1679	0.0301664	0.106064	ENSG00000067369	TP53BP1															ENSG00000225873.1	2.91068	1.27291	0.248434	5.12371	2.99576e-07	1.45194e-05	ENSG00000225873	LINC00694
ENSG00000067445.19	1460.18	-0.0339454	0.168642	-0.201287	0.840474	0.909676	ENSG00000067445	TRO															ENSG00000281772.1	5.62079	1.27249	0.20007	6.36021	2.01478e-10	3.15635e-08	ENSG00000281772	AC019226.2
ENSG00000067533.5	1448.79	0.189847	0.0797312	2.38109	0.0172613	0.0715501	ENSG00000067533	RRP15															ENSG00000260029.2	2.29371	1.27238	0.315776	4.02937	5.59265e-05	0.00095864	ENSG00000260029	AC007608.2
ENSG00000067560.9	33068.9	-0.159958	0.0614882	-2.60145	0.00928316	0.0459168	ENSG00000067560	RHOA															ENSG00000250066.1	0.453279	1.27197	0.479844	2.65079	0.00803027	0.04136	ENSG00000250066	AC093248.1
ENSG00000067596.9	2792.2	-0.358674	0.0739038	-4.85326	1.21447e-06	4.5233e-05	ENSG00000067596	DHX8															ENSG00000227248.1	0.948909	1.27136	0.406206	3.12985	0.00174898	0.0133113	ENSG00000227248	FAM155A-IT1
ENSG00000067601.7	154.038	-0.165438	0.0820983	-2.01513	0.0438914	0.136956	ENSG00000067601	PMS2P4															ENSG00000112077.14	1.15831	1.27092	0.452778	2.80695	0.00500136	0.0291488	ENSG00000112077	RHAG
ENSG00000067606.14	1668.23	-0.350673	0.0972858	-3.60457	0.00031267	0.0036279	ENSG00000067606	PRKCZ															ENSG00000265486.2	0.380044	1.2707	0.476788	2.66512	0.00769604	0.0400968	ENSG00000265486	RN7SL518P
ENSG00000067646.10	0.348443	0.0368748	0.3348	0.11014	0.912298	0.95336	ENSG00000067646	ZFY															ENSG00000271661.1	0.626456	1.27007	0.480238	2.64467	0.00817703	0.0418663	ENSG00000271661	BNIP3P36
ENSG00000067704.9	5624.61	-0.173925	0.0702978	-2.47412	0.0133566	0.0597312	ENSG00000067704	IARS2															ENSG00000241781.2	615.481	1.27001	0.218927	5.80106	6.58955e-09	5.94861e-07	ENSG00000241781
ENSG00000067715.12	206.926	-0.544947	0.212829	-2.56049	0.0104525	0.0501402	ENSG00000067715	SYT1															ENSG00000223642.6	2.81061	1.26969	0.247559	5.12884	2.91531e-07	1.41839e-05	ENSG00000223642	AC008277.1
ENSG00000067798.12	185.256	0.277144	0.177562	1.56083	0.118564	0.267832	ENSG00000067798	NAV3															ENSG00000236069.1	5.39756	1.26957	0.384148	3.3049	0.000950091	0.00845784	ENSG00000236069	AL136987.1
ENSG00000067829.17	4795.25	0.18783	0.0950656	1.9758	0.0481779	0.145868	ENSG00000067829	IDH3G															ENSG00000251733.1	4.06333	1.26934	0.229076	5.54112	3.00545e-08	2.17135e-06	ENSG00000251733	SCARNA8
ENSG00000067836.11	1914.26	0.159074	0.0982278	1.61944	0.105353	0.247102	ENSG00000067836	ROGDI															ENSG00000183206.15	53.5648	1.26921	0.438693	2.89316	0.00381393	0.0238406	ENSG00000183206	POTEC
ENSG00000067840.11	259.639	-0.853883	0.253307	-3.37094	0.000749124	0.00705892	ENSG00000067840	PDZD4															ENSG00000221272.2	0.457723	1.26878	0.454537	2.79136	0.00524868	0.0302346	ENSG00000221272
ENSG00000067842.16	68.9826	-0.776996	0.252225	-3.08057	0.00206603	0.0150832	ENSG00000067842	ATP2B3															ENSG00000270900.1	0.381417	1.26845	0.480355	2.64065	0.00827481	0.042211	ENSG00000270900	NUDT19P4
ENSG00000067900.6	2750.44	0.0752406	0.0759606	0.990521	0.32192	0.51005	ENSG00000067900	ROCK1															ENSG00000272541.1	3.90814	1.26773	0.312728	4.05379	5.03952e-05	0.000885331	ENSG00000272541	AL021368.3
ENSG00000067955.12	2787.87	0.0407158	0.0772824	0.526844	0.598302	0.747291	ENSG00000067955	CBFB															ENSG00000259591.1	3.25914	1.26731	0.237804	5.32922	9.86354e-08	5.77226e-06	ENSG00000259591	AC022898.1
ENSG00000067992.11	382.116	-0.318481	0.137911	-2.30933	0.0209255	0.0822727	ENSG00000067992	PDK3															ENSG00000244433.2	1.13928	1.26729	0.310967	4.07533	4.59489e-05	0.00082372	ENSG00000244433
ENSG00000068001.12	4127.22	-0.0101709	0.0818682	-0.124234	0.90113	0.946772	ENSG00000068001	HYAL2															ENSG00000249912.1	0.804171	1.26708	0.471241	2.68881	0.00717062	0.0380375	ENSG00000249912	TRBV26
ENSG00000068024.15	1586.18	-0.0856852	0.106212	-0.806737	0.419818	0.601788	ENSG00000068024	HDAC4															ENSG00000279328.1	29.1236	1.26655	0.228257	5.54878	2.87677e-08	2.09165e-06	ENSG00000279328	AC073439.1
ENSG00000068028.16	1190.78	-0.229524	0.0803572	-2.8563	0.00428611	0.0259834	ENSG00000068028	RASSF1															ENSG00000271204.1	15.9422	1.26628	0.183989	6.88234	5.88769e-12	1.42015e-09	ENSG00000271204	AC016831.5
ENSG00000068078.16	1274.45	0.188935	0.260314	0.725797	0.467963	0.643525	ENSG00000068078	FGFR3															ENSG00000260479.1	0.717711	1.26534	0.363583	3.48019	0.000501059	0.00523065	ENSG00000260479	AC009145.1
ENSG00000068079.6	2187.35	-0.0572332	0.142899	-0.400515	0.688778	0.811369	ENSG00000068079	IFI35															ENSG00000184258.6	10.9057	1.26415	0.273543	4.62138	3.81192e-06	0.000112972	ENSG00000184258	CDR1
ENSG00000068097.13	1196.95	-0.283949	0.0890787	-3.18762	0.00143449	0.0114408	ENSG00000068097	HEATR6															ENSG00000265477.1	0.610295	1.26411	0.412002	3.06822	0.0021534	0.0155528	ENSG00000265477	AP000915.2
ENSG00000068120.13	3258.69	-0.198589	0.0766442	-2.59105	0.00956839	0.0469087	ENSG00000068120	COASY															ENSG00000240404.1	0.740212	1.2633	0.354635	3.56225	0.000367688	0.00410938	ENSG00000240404	AC017015.1
ENSG00000068137.13	1920.31	0.0429535	0.0820085	0.523768	0.60044	0.748895	ENSG00000068137	PLEKHH3															ENSG00000236295.1	1.67242	1.26278	0.309256	4.0833	4.43998e-05	0.000803852	ENSG00000236295	AC007557.3
ENSG00000068305.16	2803.91	-0.0727873	0.0776429	-0.937462	0.348521	0.535449	ENSG00000068305	MEF2A															ENSG00000223890.1	3.03318	1.26257	0.226954	5.56313	2.64982e-08	1.95786e-06	ENSG00000223890	AC008171.1
ENSG00000068308.12	5477.71	0.0367328	0.0928843	0.395469	0.692497	0.813942	ENSG00000068308	OTUD5															ENSG00000221132.1	0.601737	1.26239	0.383092	3.29528	0.000983245	0.00867005	ENSG00000221132
ENSG00000068323.15	4515.42	0.0105711	0.096639	0.109388	0.912895	0.953689	ENSG00000068323	TFE3															ENSG00000180287.15	5.26212	1.26212	0.321689	3.92342	8.73007e-05	0.00136577	ENSG00000180287	PLD5
ENSG00000068354.14	1759.89	-0.18807	0.0919753	-2.04479	0.0408756	0.130298	ENSG00000068354	TBC1D25															ENSG00000250280.2	8.14576	1.26122	0.232494	5.42476	5.80335e-08	3.74205e-06	ENSG00000250280	AC026124.1
ENSG00000068366.18	4123.11	0.20144	0.108258	1.86074	0.0627804	0.174806	ENSG00000068366	ACSL4															ENSG00000200873.1	1.70558	1.26115	0.442963	2.84708	0.00441218	0.0265378	ENSG00000200873	RNA5SP399
ENSG00000068383.17	1345.41	-0.112787	0.0959971	-1.1749	0.240035	0.42343	ENSG00000068383	INPP5A															ENSG00000276735.1	0.814427	1.25884	0.349327	3.6036	0.000313844	0.00363596	ENSG00000276735	RF00017
ENSG00000068394.10	1512.04	-0.0304499	0.119694	-0.254398	0.799188	0.884306	ENSG00000068394	GPKOW															ENSG00000095110.6	1.3061	1.25856	0.316691	3.97409	7.06498e-05	0.00114902	ENSG00000095110	NXPE1
ENSG00000068400.12	2605.59	0.0508967	0.110424	0.460921	0.644855	0.781063	ENSG00000068400	GRIPAP1															ENSG00000227817.4	0.696029	1.25787	0.347296	3.62189	0.000292459	0.00344779	ENSG00000227817	ARHGAP42P1
ENSG00000068438.13	3219.24	-0.099006	0.106609	-0.928685	0.353053	0.54017	ENSG00000068438	FTSJ1															ENSG00000248152.1	0.808795	1.25767	0.444135	2.83173	0.00462965	0.0275172	ENSG00000248152	AC093879.1
ENSG00000068489.11	1358.78	-0.346646	0.112835	-3.07213	0.00212534	0.0154162	ENSG00000068489	PRR11															ENSG00000251610.1	9.13541	1.25749	0.367107	3.4254	0.000613892	0.00606942	ENSG00000251610	AC083906.4
ENSG00000068615.15	236.049	-0.525223	0.201572	-2.60564	0.00917041	0.0455255	ENSG00000068615	REEP1															ENSG00000253811.1	3.90109	1.25748	0.288916	4.3524	1.34656e-05	0.000311768	ENSG00000253811	AC136424.2
ENSG00000068650.17	3133.33	0.0336824	0.153666	0.219193	0.8265	0.901407	ENSG00000068650	ATP11A															ENSG00000279598.1	5.16086	1.25686	0.221019	5.68667	1.29539e-08	1.05454e-06	ENSG00000279598	AC009948.5
ENSG00000068654.14	4363.62	-0.103344	0.0770531	-1.34121	0.179852	0.352205	ENSG00000068654	POLR1A															ENSG00000199940.1	0.899912	1.25677	0.403093	3.11783	0.0018219	0.0137429	ENSG00000199940	RN7SKP75
ENSG00000068697.6	22863.6	-0.0462175	0.0773431	-0.597564	0.550131	0.710001	ENSG00000068697	LAPTM4A															ENSG00000200164.1	8.58547	1.25674	0.193545	6.49328	8.39859e-11	1.43399e-08	ENSG00000200164	RF00019
ENSG00000068724.14	2515.69	-0.168182	0.0901542	-1.86549	0.0621122	0.173556	ENSG00000068724	TTC7A															ENSG00000279706.1	3.50068	1.25601	0.249512	5.03387	4.80666e-07	2.1504e-05	ENSG00000279706	AL353608.4
ENSG00000068745.13	5913.97	0.159708	0.0785873	2.03223	0.0421302	0.132953	ENSG00000068745	IP6K2															ENSG00000275155.1	27.5118	1.25597	0.232396	5.40442	6.50176e-08	4.09395e-06	ENSG00000275155	AC027348.1
ENSG00000068781.19	7.24718	0.241847	0.239511	1.00975	0.312614	0.500753	ENSG00000068781	STON1-GTF2A1L															ENSG00000279886.1	1.23668	1.25572	0.302229	4.15485	3.25494e-05	0.000629022	ENSG00000279886	AC087645.3
ENSG00000068784.11	801.934	-0.178067	0.0872382	-2.04116	0.041235	0.13108	ENSG00000068784	SRBD1															ENSG00000184385.2	29.4911	1.2556	0.380267	3.30189	0.000960356	0.00852555	ENSG00000184385	UMODL1-AS1
ENSG00000068796.15	1562.31	-0.306081	0.0929234	-3.2939	0.000988063	0.00869733	ENSG00000068796	KIF2A															ENSG00000251095.5	2.40509	1.25503	0.367878	3.41152	0.000646009	0.00630897	ENSG00000251095	AC097478.1
ENSG00000068831.17	156.556	0.360487	0.169472	2.12713	0.0334097	0.113816	ENSG00000068831	RASGRP2															ENSG00000218757.1	0.647355	1.25501	0.404089	3.10577	0.00189786	0.0141673	ENSG00000218757	AL121952.1
ENSG00000068878.13	3993.52	-0.257942	0.0748512	-3.44606	0.000568832	0.0057486	ENSG00000068878	PSME4															ENSG00000139055.5	3002.94	1.25499	0.257894	4.86632	1.13696e-06	4.28128e-05	ENSG00000139055	ERP27
ENSG00000068885.13	1140.58	-0.158	0.0825435	-1.91414	0.0556022	0.161119	ENSG00000068885	IFT80															ENSG00000173389.14	1.31325	1.25457	0.352984	3.55418	0.000379153	0.00421375	ENSG00000173389	IQCF1
ENSG00000068903.18	3979.79	-0.296155	0.106684	-2.77602	0.00550295	0.0313083	ENSG00000068903	SIRT2															ENSG00000277810.1	0.661096	1.25448	0.401391	3.12534	0.00177601	0.0134717	ENSG00000277810
ENSG00000068912.12	3739.11	-0.0168684	0.0658306	-0.256239	0.797766	0.883484	ENSG00000068912	ERLEC1															ENSG00000162896.5	1552.65	1.25405	0.387623	3.23523	0.00121545	0.0101317	ENSG00000162896	PIGR
ENSG00000068971.12	1058.41	-0.137602	0.0984046	-1.39833	0.162015	0.329214	ENSG00000068971	PPP2R5B															ENSG00000224574.1	5.87676	1.25402	0.222694	5.63112	1.79045e-08	1.3811e-06	ENSG00000224574	COL18A1-AS2
ENSG00000068976.12	160.642	0.233115	0.208808	1.11641	0.264247	0.450302	ENSG00000068976	PYGM															ENSG00000244131.2	8.01375	1.25387	0.167841	7.47059	7.98339e-14	3.03289e-11	ENSG00000244131	RPSAP51
ENSG00000068985.4	10.8866	-3.28458	0.61165	-5.37003	7.87236e-08	4.79152e-06	ENSG00000068985	PAGE1															ENSG00000278138.1	0.332224	1.25221	0.488305	2.56441	0.0103352	0.0497636	ENSG00000278138	CLUHP11
ENSG00000069011.14	1734.42	0.274137	0.283602	0.966626	0.333731	0.521442	ENSG00000069011	PITX1															ENSG00000259905.4	7.22185	1.25192	0.442917	2.82653	0.00470548	0.0278735	ENSG00000259905	PWRN1
ENSG00000069018.16	5.86439	-0.288701	0.398462	-0.724539	0.468735	0.644081	ENSG00000069018	TRPC7															ENSG00000240058.3	3.41005	1.2515	0.399557	3.13222	0.00173487	0.0132279	ENSG00000240058	ARGFXP1
ENSG00000069020.17	2045.34	0.320328	0.134776	2.37675	0.017466	0.0721868	ENSG00000069020	MAST4															ENSG00000261544.1	0.739993	1.24986	0.394829	3.16557	0.00154779	0.012128	ENSG00000261544	AC011939.2
ENSG00000069122.17	731.033	0.185937	0.110882	1.67688	0.0935653	0.228856	ENSG00000069122	ADGRF5															ENSG00000238713.1	0.721723	1.24982	0.341619	3.65854	0.00025366	0.00309442	ENSG00000238713	RF00019
ENSG00000069188.15	1058.2	-0.514448	0.251655	-2.04426	0.040928	0.130432	ENSG00000069188	SDK2															ENSG00000229401.1	2.64194	1.2493	0.299165	4.17597	2.96719e-05	0.000584059	ENSG00000229401	MIR5689HG
ENSG00000069206.14	0.191874	0.722291	0.715615	1.00933	0.312817	NA	ENSG00000069206	ADAM7															ENSG00000237982.1	0.859487	1.24902	0.320779	3.89371	9.87209e-05	0.00149781	ENSG00000237982	AP006193.1
ENSG00000069248.11	3200.67	-0.237862	0.0690425	-3.44516	0.000570725	0.00575984	ENSG00000069248	NUP133															ENSG00000240265.1	0.373885	1.24899	0.460336	2.71321	0.0066635	0.0360436	ENSG00000240265	AC099328.1
ENSG00000069275.12	22935.2	-0.00436246	0.0788864	-0.0553006	0.955899	0.97679	ENSG00000069275	NUCKS1															ENSG00000277255.1	0.460162	1.2485	0.364891	3.42158	0.000622579	0.00612741	ENSG00000277255	MIR7854
ENSG00000069329.14	8381.41	-0.00343792	0.0703834	-0.0488456	0.961042	0.979345	ENSG00000069329	VPS35															ENSG00000279440.1	0.611798	1.24824	0.430608	2.89879	0.00374609	0.0235229	ENSG00000279440	AL008638.3
ENSG00000069345.10	3677.4	0.0453066	0.0747274	0.606291	0.544321	0.705319	ENSG00000069345	DNAJA2															ENSG00000238311.1	2.58184	1.24822	0.260645	4.78895	1.67658e-06	5.85686e-05	ENSG00000238311	SNORD13E
ENSG00000069399.11	7450.55	0.144381	0.139109	1.0379	0.299318	0.487472	ENSG00000069399	BCL3															ENSG00000213431.4	0.347231	1.24819	0.444011	2.81117	0.00493616	0.028877	ENSG00000213431	AC080014.1
ENSG00000069424.13	1580.33	-0.237799	0.111648	-2.1299	0.0331798	0.113202	ENSG00000069424	KCNAB2															ENSG00000275215.1	3.61281	1.24774	0.306835	4.0665	4.7725e-05	0.000848883	ENSG00000275215	RNA5-8SN4
ENSG00000069431.9	479.236	0.165545	0.225624	0.73372	0.46312	0.639221	ENSG00000069431	ABCC9															ENSG00000228368.1	1.76939	1.24755	0.247387	5.04292	4.58479e-07	2.07147e-05	ENSG00000228368	AC106873.1
ENSG00000069482.6	186.764	0.443619	0.267143	1.66061	0.0967927	0.233755	ENSG00000069482	GAL															ENSG00000203814.6	215.37	1.24723	0.159921	7.79906	6.23676e-15	2.99286e-12	ENSG00000203814	HIST2H2BF
ENSG00000069493.13	529.015	0.29929	0.109937	2.72238	0.0064814	0.0353819	ENSG00000069493	CLEC2D															ENSG00000269506.2	1.02832	1.24723	0.334112	3.73296	0.000189244	0.0024727	ENSG00000269506	AC110792.2
ENSG00000069509.5	928.415	0.0342699	0.0916541	0.373904	0.708475	0.824602	ENSG00000069509	FUNDC1															ENSG00000207497.1	1.34477	1.24656	0.329885	3.77878	0.000157595	0.00214654	ENSG00000207497	RF00019
ENSG00000069535.13	1212.43	-0.133053	0.207006	-0.642751	0.520385	0.68693	ENSG00000069535	MAOB															ENSG00000236641.1	9.67638	1.24553	0.216461	5.75406	8.71235e-09	7.47982e-07	ENSG00000236641	Z99916.1
ENSG00000069667.14	564.561	0.211194	0.117405	1.79885	0.0720427	0.191314	ENSG00000069667	RORA															ENSG00000232867.1	0.367736	1.24438	0.429993	2.89395	0.00380427	0.0237998	ENSG00000232867	AL355433.1
ENSG00000069696.6	352.296	-0.271152	0.20293	-1.33618	0.181489	0.354217	ENSG00000069696	DRD4															ENSG00000221771.1	1.33119	1.24418	0.314585	3.955	7.65348e-05	0.00122509	ENSG00000221771	MIR1205
ENSG00000069702.9	1873.16	-0.145538	0.13302	-1.0941	0.273909	0.460755	ENSG00000069702	TGFBR3															ENSG00000135447.15	375.157	1.24409	0.265745	4.68153	2.84741e-06	9.03324e-05	ENSG00000135447	PPP1R1A
ENSG00000069712.10	294.691	-0.241214	0.0957727	-2.51861	0.011782	0.054574	ENSG00000069712																ENSG00000275727.1	1.7271	1.24407	0.275615	4.51381	6.36738e-06	0.000169653	ENSG00000275727
ENSG00000069764.8	25.2022	0.437386	0.210137	2.08143	0.0373944	0.122669	ENSG00000069764	PLA2G10															ENSG00000145384.3	3.30482	1.24294	0.322598	3.85291	0.000116722	0.00170112	ENSG00000145384	FABP2
ENSG00000069812.10	375.05	0.0268157	0.214269	0.12515	0.900405	0.946439	ENSG00000069812	HES2															ENSG00000253991.1	4.42545	1.24285	0.199981	6.21481	5.13855e-10	6.97192e-08	ENSG00000253991	AP001207.2
ENSG00000069849.9	5550.08	-0.0998401	0.0997266	-1.00114	0.31676	0.505265	ENSG00000069849	ATP1B3															ENSG00000201179.1	0.85618	1.24275	0.358333	3.46815	0.000524053	0.00540987	ENSG00000201179	RNU6-1322P
ENSG00000069869.14	346.379	-0.0620148	0.141958	-0.436854	0.662217	0.79311	ENSG00000069869	NEDD4															ENSG00000201592.1	4.25289	1.24273	0.241953	5.13625	2.80275e-07	1.37685e-05	ENSG00000201592	RF00494
ENSG00000069943.8	566.053	0.0417269	0.0834384	0.500093	0.61701	0.76119	ENSG00000069943	PIGB															ENSG00000265565.1	0.38095	1.2426	0.463349	2.68178	0.00732322	0.0386581	ENSG00000265565	MIR3143
ENSG00000069956.10	2271.77	-0.184653	0.0855208	-2.15916	0.0308375	0.107767	ENSG00000069956	MAPK6															ENSG00000232162.1	0.840415	1.24224	0.337524	3.68046	0.000232817	0.0028986	ENSG00000232162	USP12-AS1
ENSG00000069966.17	1041.86	-0.276506	0.0964274	-2.86751	0.00413716	0.0252923	ENSG00000069966	GNB5															ENSG00000223189.1	0.335933	1.24179	0.466669	2.66098	0.00779142	0.0404735	ENSG00000223189	RNU6-177P
ENSG00000069974.14	1124.71	0.241659	0.112624	2.14572	0.0318954	0.110289	ENSG00000069974	RAB27A															ENSG00000264513.1	5.66638	1.24107	0.213569	5.81108	6.207e-09	5.6593e-07	ENSG00000264513	AC006270.1
ENSG00000069998.11	1632.98	-0.148461	0.0920298	-1.61318	0.106705	0.249319	ENSG00000069998	HDHD5															ENSG00000251891.1	0.386962	1.24053	0.44896	2.76312	0.00572518	0.0322022	ENSG00000251891	RNU7-79P
ENSG00000070010.17	2920.17	0.0230009	0.0897272	0.256342	0.797687	0.883484	ENSG00000070010	UFD1															ENSG00000237224.4	3.22153	1.24029	0.253482	4.89299	9.93154e-07	3.82721e-05	ENSG00000237224	AL157832.2
ENSG00000070018.7	3163.87	0.106385	0.114525	0.928923	0.352929	0.540033	ENSG00000070018	LRP6															ENSG00000252594.1	0.298544	1.2396	0.426822	2.90426	0.00368119	0.0232216	ENSG00000252594	RNU6-656P
ENSG00000070019.4	40.6487	0.00827445	0.151692	0.0545479	0.956499	0.97703	ENSG00000070019	GUCY2C															ENSG00000248221.1	1.55577	1.23866	0.325013	3.81112	0.000138339	0.00193811	ENSG00000248221	STX18-IT1
ENSG00000070031.3	38.9836	0.800202	0.206184	3.88101	0.000104024	0.00156407	ENSG00000070031	SCT															ENSG00000281653.1	0.668404	1.23842	0.356089	3.47785	0.000505452	0.0052655	ENSG00000281653
ENSG00000070047.10	3516.67	-0.111462	0.0940823	-1.18473	0.236124	0.41906	ENSG00000070047	PHRF1															ENSG00000259098.1	14.3105	1.2384	0.449797	2.75323	0.00590102	0.0328923	ENSG00000259098	AC025884.2
ENSG00000070061.13	2097.35	-0.303437	0.0717871	-4.22689	2.3694e-05	0.000487658	ENSG00000070061	ELP1															ENSG00000264572.1	0.852937	1.23758	0.298975	4.13942	3.48183e-05	0.000663031	ENSG00000264572	MIR4296
ENSG00000070081.14	3089.97	0.168431	0.111989	1.504	0.13258	0.288457	ENSG00000070081	NUCB2															ENSG00000252452.1	0.537333	1.23642	0.420729	2.93875	0.00329535	0.0213666	ENSG00000252452	RNU6-107P
ENSG00000070087.12	11018.3	-0.222163	0.122266	-1.81704	0.0692109	0.186334	ENSG00000070087	PFN2															ENSG00000272412.2	0.411215	1.23616	0.425484	2.90532	0.00366882	0.023175	ENSG00000272412	RN7SL778P
ENSG00000070159.12	1663.78	-0.259141	0.107343	-2.41415	0.0157718	0.0670715	ENSG00000070159	PTPN3															ENSG00000131095.10	178.731	1.23599	0.322664	3.83058	0.000127841	0.00182754	ENSG00000131095	GFAP
ENSG00000070182.16	226.176	0.0868939	0.199004	0.436645	0.662369	0.79311	ENSG00000070182	SPTB															ENSG00000275542.1	2.92891	1.23589	0.372158	3.32087	0.000897386	0.00809138	ENSG00000275542	AC027601.3
ENSG00000070190.11	509.804	0.0170492	0.174377	0.0977725	0.922113	0.958442	ENSG00000070190	DAPP1															ENSG00000230542.4	1.95263	1.23565	0.273931	4.51079	6.45857e-06	0.000171381	ENSG00000230542	LINC00102
ENSG00000070193.4	9.69119	1.4616	0.374047	3.90752	9.32492e-05	0.00143329	ENSG00000070193	FGF10															ENSG00000272006.1	10.6572	1.2353	0.230293	5.36402	8.13877e-08	4.92736e-06	ENSG00000272006	AC037487.3
ENSG00000070214.14	6137.38	-0.0929506	0.0784865	-1.18429	0.236299	0.419202	ENSG00000070214	SLC44A1															ENSG00000276883.1	1.43853	1.23497	0.297271	4.15434	3.26227e-05	0.00063017	ENSG00000276883
ENSG00000070269.12	1280.55	0.0674016	0.0817432	0.824554	0.409625	0.592848	ENSG00000070269	TMEM260															ENSG00000006016.9	271.637	1.23461	0.235593	5.24044	1.60191e-07	8.73541e-06	ENSG00000006016	CRLF1
ENSG00000070366.12	1129.46	-0.21855	0.119519	-1.82859	0.0674611	0.183137	ENSG00000070366	SMG6															ENSG00000248629.1	3.50933	1.23444	0.247503	4.98757	6.11435e-07	2.57855e-05	ENSG00000248629	AC092608.1
ENSG00000070367.14	2477.75	-0.166848	0.067802	-2.46082	0.0138621	0.0612528	ENSG00000070367	EXOC5															ENSG00000267174.4	41.1317	1.23424	0.180913	6.82232	8.95837e-12	2.02175e-09	ENSG00000267174	AC011472.2
ENSG00000070371.14	226.58	-0.0318814	0.149967	-0.21259	0.831647	0.9043	ENSG00000070371	CLTCL1															ENSG00000244752.2	19.7651	1.23404	0.211301	5.84017	5.21466e-09	4.90156e-07	ENSG00000244752	CRYBB2
ENSG00000070388.10	6.01161	-0.124028	0.184064	-0.673831	0.500419	0.670303	ENSG00000070388	FGF22															ENSG00000280227.1	0.619431	1.23358	0.401713	3.07081	0.0021348	0.0154699	ENSG00000280227	AC079416.3
ENSG00000070404.8	1050.01	0.324456	0.149201	2.17463	0.029658	0.104794	ENSG00000070404	FSTL3															ENSG00000252644.1	0.418481	1.23324	0.407779	3.02428	0.00249226	0.017336	ENSG00000252644	RNU7-30P
ENSG00000070413.17	7032.85	-0.107134	0.0898699	-1.1921	0.233221	0.415591	ENSG00000070413	DGCR2															ENSG00000253754.1	8.47943	1.23311	0.198214	6.22112	4.93625e-10	6.75777e-08	ENSG00000253754	AC087620.1
ENSG00000070423.16	2700.85	0.172026	0.077868	2.20921	0.0271602	0.0985034	ENSG00000070423	RNF126															ENSG00000263989.2	0.40189	1.233	0.45883	2.68726	0.00720403	0.0382059	ENSG00000263989	RN7SL615P
ENSG00000070444.13	2717	-0.0214421	0.0704823	-0.30422	0.76096	0.859634	ENSG00000070444	MNT															ENSG00000239280.1	5.2802	1.23259	0.198407	6.21243	5.21721e-10	7.05762e-08	ENSG00000239280	AC108693.1
ENSG00000070476.13	2327.53	-0.170162	0.0700093	-2.43056	0.0150756	0.0650267	ENSG00000070476	ZXDC															ENSG00000203811.1	12.5989	1.23212	0.21855	5.63771	1.72327e-08	1.33606e-06	ENSG00000203811	HIST2H3C
ENSG00000070495.13	1104.15	0.069461	0.0752145	0.923506	0.355744	0.542632	ENSG00000070495	JMJD6															ENSG00000255067.1	1.41421	1.23117	0.284768	4.32342	1.53631e-05	0.000347407	ENSG00000255067	AC013549.3
ENSG00000070501.10	1379.35	-0.203582	0.0990142	-2.05609	0.0397736	0.127973	ENSG00000070501	POLB															ENSG00000236911.5	0.392333	1.23109	0.451727	2.72529	0.0064245	0.035147	ENSG00000236911	AL137789.1
ENSG00000070526.13	1953.61	0.539084	0.222851	2.41904	0.0155617	0.0664756	ENSG00000070526	ST6GALNAC1															ENSG00000279354.1	0.401732	1.23093	0.47241	2.60564	0.00917027	0.0455255	ENSG00000279354	AC090373.1
ENSG00000070540.11	874.053	-0.0198495	0.100154	-0.198191	0.842896	0.911301	ENSG00000070540	WIPI1															ENSG00000223262.1	0.346015	1.23083	0.480071	2.56386	0.0103516	0.0498267	ENSG00000223262	RNA5SP492
ENSG00000070601.8	304.558	-0.328896	0.193121	-1.70306	0.0885577	0.220707	ENSG00000070601	FRMPD1															ENSG00000186847.5	1032.26	1.23083	0.319124	3.8569	0.000114836	0.00168191	ENSG00000186847	KRT14
ENSG00000070610.13	3777.01	-0.0700742	0.0879394	-0.796847	0.42554	0.60675	ENSG00000070610	GBA2															ENSG00000264306.1	0.33582	1.2302	0.397462	3.09513	0.00196726	0.0145661	ENSG00000264306
ENSG00000070614.13	6443.6	-0.016445	0.113157	-0.145328	0.884452	0.936507	ENSG00000070614	NDST1															ENSG00000279166.1	2.18872	1.23004	0.319469	3.85025	0.000117997	0.00171606	ENSG00000279166	AC009951.1
ENSG00000070669.15	2574.65	-0.195608	0.110393	-1.77192	0.0764073	0.199214	ENSG00000070669	ASNS															ENSG00000137077.6	427.43	1.22992	0.369236	3.33099	0.000865371	0.00788382	ENSG00000137077	CCL21
ENSG00000070718.10	1588.16	-0.383486	0.0848218	-4.52108	6.15255e-06	0.000164893	ENSG00000070718	AP3M2															ENSG00000180155.17	2669.5	1.22914	0.282027	4.35823	1.3112e-05	0.000305285	ENSG00000180155	LYNX1
ENSG00000070729.12	167.909	0.342975	0.207756	1.65086	0.0987681	0.237006	ENSG00000070729	CNGB1															ENSG00000258752.1	66.2445	1.22908	0.370075	3.32116	0.000896452	0.00808776	ENSG00000258752	AL357093.2
ENSG00000070731.8	3623.65	0.192183	0.177456	1.08299	0.278814	0.465759	ENSG00000070731	ST6GALNAC2															ENSG00000256195.2	2.23448	1.22874	0.304691	4.03273	5.51326e-05	0.000948447	ENSG00000256195	AP002518.1
ENSG00000070748.16	8.96661	-0.21482	0.35399	-0.606852	0.543949	0.705	ENSG00000070748	CHAT															ENSG00000183674.10	2.52656	1.22854	0.347814	3.53217	0.000412163	0.00450232	ENSG00000183674	LINC00518
ENSG00000070756.12	133749	0.213377	0.107363	1.98744	0.046874	0.143156	ENSG00000070756	PABPC1															ENSG00000264273.1	3.71063	1.22848	0.193229	6.35766	2.04846e-10	3.19812e-08	ENSG00000264273	AC107982.2
ENSG00000070759.15	513.209	-0.476961	0.102157	-4.66892	3.02785e-06	9.48673e-05	ENSG00000070759	TESK2															ENSG00000259541.4	0.595484	1.2271	0.420798	2.91612	0.00354409	0.0225748	ENSG00000259541	AP001150.1
ENSG00000070761.6	2316.07	0.0732626	0.0738823	0.991611	0.321387	0.509614	ENSG00000070761	CFAP20															ENSG00000141052.16	83.4347	1.22589	0.310431	3.94898	7.84841e-05	0.00125103	ENSG00000141052	MYOCD
ENSG00000070770.7	3423.33	0.126556	0.0693056	1.82606	0.0678407	0.18388	ENSG00000070770	CSNK2A2															ENSG00000272239.1	2.14507	1.22558	0.276054	4.43963	9.01123e-06	0.000226501	ENSG00000272239	AC011373.1
ENSG00000070778.11	1099.27	0.019244	0.0918301	0.20956	0.834011	0.905993	ENSG00000070778	PTPN21															ENSG00000136696.9	1.17471	1.22548	0.468063	2.61819	0.00883982	0.0443041	ENSG00000136696	IL36B
ENSG00000070785.15	1189.21	-0.220983	0.0744368	-2.96873	0.00299035	0.0198434	ENSG00000070785	EIF2B3															ENSG00000243704.3	1.31717	1.22542	0.286614	4.2755	1.90712e-05	0.000411072	ENSG00000243704	RN7SL105P
ENSG00000070808.14	13.7036	-0.00190371	0.244333	-0.00779144	0.993783	0.997042	ENSG00000070808	CAMK2A															ENSG00000278701.1	0.717754	1.22541	0.356588	3.43648	0.000589324	0.00589815	ENSG00000278701	RF00017
ENSG00000070814.16	4677.26	0.147392	0.0788093	1.87024	0.0614507	0.17231	ENSG00000070814	TCOF1															ENSG00000204362.5	2.06646	1.22517	0.345955	3.54141	0.000397988	0.00437508	ENSG00000204362	AL590644.1
ENSG00000070831.14	16745.4	-0.371457	0.073984	-5.02077	5.1465e-07	2.25378e-05	ENSG00000070831	CDC42															ENSG00000124818.13	1.17013	1.22509	0.353573	3.46489	0.000530454	0.00545875	ENSG00000124818	OPN5
ENSG00000070882.11	2738.25	-0.271354	0.129832	-2.09004	0.0366146	0.120949	ENSG00000070882	OSBPL3															ENSG00000250292.1	8.74119	1.22487	0.367344	3.3344	0.000854834	0.00781206	ENSG00000250292	AC093844.1
ENSG00000070886.9	23.4029	-0.639785	0.26013	-2.45948	0.0139139	0.0614222	ENSG00000070886	EPHA8															ENSG00000211459.2	177545	1.22481	0.132498	9.24397	2.37516e-20	4.01032e-17	ENSG00000211459	MT-RNR1
ENSG00000070915.8	22.9704	0.569752	0.257017	2.21678	0.0266379	0.0972021	ENSG00000070915	SLC12A3															ENSG00000231431.6	40.5668	1.22467	0.329662	3.71494	0.000203253	0.00261454	ENSG00000231431	FAR2P4
ENSG00000070950.8	1186.63	-0.359489	0.0827926	-4.34204	1.41169e-05	0.000324702	ENSG00000070950	RAD18															ENSG00000176840.10	1.94383	1.22248	0.365831	3.34165	0.000832832	0.00765312	ENSG00000176840	MIR7-3HG
ENSG00000070961.13	4319.48	0.205628	0.0933276	2.20329	0.0275743	0.0995688	ENSG00000070961	ATP2B1															ENSG00000230815.1	0.653694	1.22142	0.364593	3.35008	0.000807873	0.00746742	ENSG00000230815	AL807757.1
ENSG00000070985.12	144.518	-0.155447	0.254279	-0.611327	0.540983	0.703002	ENSG00000070985	TRPM5															ENSG00000251726.1	4.05963	1.22092	0.287624	4.24485	2.18739e-05	0.000459533	ENSG00000251726	RNU7-41P
ENSG00000071051.12	4560.87	0.0871892	0.0753851	1.15658	0.247443	0.431468	ENSG00000071051	NCK2															ENSG00000238825.1	6.2348	1.2205	0.221429	5.51195	3.54875e-08	2.48511e-06	ENSG00000238825	RNU1-13P
ENSG00000071054.14	5263.14	0.207258	0.101316	2.04566	0.04079	0.130128	ENSG00000071054	MAP4K4															ENSG00000244080.3	1.49088	1.22004	0.290636	4.19784	2.69472e-05	0.000539749	ENSG00000244080	RN7SL833P
ENSG00000071073.11	1875.88	0.0225322	0.111599	0.201904	0.839992	0.909413	ENSG00000071073	MGAT4A															ENSG00000276668.1	3.77031	1.22002	0.363127	3.35978	0.000780057	0.0072767	ENSG00000276668	AC104237.3
ENSG00000071082.9	51482.5	0.581083	0.134915	4.30702	1.65466e-05	0.000367426	ENSG00000071082	RPL31															ENSG00000197153.4	26.5581	1.21995	0.192421	6.34	2.29768e-10	3.49156e-08	ENSG00000197153	HIST1H3J
ENSG00000071127.15	16391.8	-0.187914	0.0789066	-2.38147	0.0172435	0.071496	ENSG00000071127	WDR1															ENSG00000251171.1	1.36888	1.21982	0.320325	3.80808	0.000140053	0.00195431	ENSG00000251171	AC096741.1
ENSG00000071189.20	1849.21	-0.281374	0.077754	-3.61877	0.000296002	0.00348256	ENSG00000071189	SNX13															ENSG00000169314.13	43.0839	1.21966	0.218972	5.56995	2.54809e-08	1.89807e-06	ENSG00000169314	C22orf15
ENSG00000071203.8	0.432039	0.385335	0.723601	0.532525	0.594363	0.744405	ENSG00000071203	MS4A12															ENSG00000264671.1	0.269689	1.21957	0.462495	2.63693	0.00836611	0.0425616	ENSG00000264671
ENSG00000071205.10	436.069	0.161392	0.125069	1.29043	0.196901	0.372586	ENSG00000071205	ARHGAP10															ENSG00000256969.1	16.4139	1.21889	0.42634	2.85896	0.00425035	0.0258215	ENSG00000256969	AC007207.2
ENSG00000071242.10	2390.72	0.123532	0.119895	1.03033	0.302853	0.491211	ENSG00000071242	RPS6KA2															ENSG00000278873.1	1.86823	1.21826	0.309182	3.94026	8.13928e-05	0.00129017	ENSG00000278873	AC005495.1
ENSG00000071243.14	789.094	-0.115662	0.0713673	-1.62066	0.105091	0.246682	ENSG00000071243	ING3															ENSG00000206187.3	8.86572	1.21791	0.363758	3.34814	0.00081355	0.00751228	ENSG00000206187	LINC02346
ENSG00000071246.9	1234.83	0.0420691	0.117976	0.35659	0.721399	0.833575	ENSG00000071246	VASH1															ENSG00000223373.1	0.39166	1.21679	0.474241	2.56577	0.0102948	0.0496163	ENSG00000223373	AC108066.1
ENSG00000071282.10	2354.93	0.297789	0.123643	2.40846	0.0160198	0.0679221	ENSG00000071282	LMCD1															ENSG00000206659.1	1.20479	1.21645	0.267006	4.5559	5.21622e-06	0.00014562	ENSG00000206659	RF00019
ENSG00000071462.10	5677.54	0.0834733	0.0776516	1.07497	0.282387	0.469528	ENSG00000071462	BUD23															ENSG00000271304.1	1.07668	1.21637	0.342621	3.55018	0.000384968	0.00426798	ENSG00000271304	DPRXP2
ENSG00000071537.12	4257.31	0.0168683	0.0843065	0.200083	0.841415	0.910327	ENSG00000071537	SEL1L															ENSG00000252707.1	0.454239	1.2163	0.417535	2.91304	0.00357928	0.0227418	ENSG00000252707	RNU11-2P
ENSG00000071539.12	2203.07	-0.527533	0.118301	-4.45924	8.22498e-06	0.000209709	ENSG00000071539	TRIP13															ENSG00000233730.1	23.1407	1.21591	0.395137	3.07718	0.00208972	0.0152085	ENSG00000233730	LINC01765
ENSG00000071553.15	12989.5	-0.108253	0.0918878	-1.1781	0.238758	0.422092	ENSG00000071553	ATP6AP1															ENSG00000206172.7	136.18	1.2159	0.251344	4.83758	1.31429e-06	4.81354e-05	ENSG00000206172	HBA1
ENSG00000071564.13	6044.46	0.0323561	0.089471	0.361638	0.717623	0.830927	ENSG00000071564	TCF3															ENSG00000267612.1	12.5754	1.21534	0.235459	5.16157	2.44885e-07	1.22949e-05	ENSG00000267612	AC008759.2
ENSG00000071575.10	3434.62	0.0576843	0.14053	0.410477	0.681456	0.806203	ENSG00000071575	TRIB2															ENSG00000265344.1	0.812074	1.21387	0.338932	3.58146	0.00034168	0.00387186	ENSG00000265344
ENSG00000071626.15	5849.79	0.0217937	0.0541654	0.402354	0.687424	0.810403	ENSG00000071626	DAZAP1															ENSG00000207326.1	0.570792	1.21312	0.398676	3.04288	0.00234327	0.01658	ENSG00000207326	RF00019
ENSG00000071655.16	3092.71	0.0349716	0.0771072	0.453546	0.650156	0.784835	ENSG00000071655	MBD3															ENSG00000280954.1	0.690568	1.21294	0.330944	3.66511	0.000247233	0.00303224	ENSG00000280954
ENSG00000071677.1	4.72844	0.979424	0.408702	2.39643	0.0165558	0.069562	ENSG00000071677	PRLH															ENSG00000239722.1	0.798007	1.21281	0.385902	3.14279	0.00167345	0.0128693	ENSG00000239722	IMP3P2
ENSG00000071794.14	3340.66	-0.532849	0.0918369	-5.80212	6.54816e-09	5.92297e-07	ENSG00000071794	HLTF															ENSG00000235689.1	9.19387	1.21253	0.436445	2.7782	0.00546602	0.0311637	ENSG00000235689	AC253536.4
ENSG00000071859.13	3111.04	-0.206613	0.103998	-1.9867	0.0469555	0.143299	ENSG00000071859	FAM50A															ENSG00000264963.2	0.292154	1.21238	0.456111	2.65809	0.00785844	0.0407254	ENSG00000264963	RN7SL440P
ENSG00000071889.15	3782.77	0.0278308	0.0975813	0.285207	0.775486	0.869112	ENSG00000071889	FAM3A															ENSG00000281485.1	0.391381	1.21183	0.433919	2.79275	0.00522623	0.030132	ENSG00000281485
ENSG00000071894.13	11901.3	0.0629127	0.0926786	0.678827	0.497247	0.667821	ENSG00000071894	CPSF1															ENSG00000253460.2	1.79136	1.21156	0.435784	2.78018	0.00543281	0.0310403	ENSG00000253460	IGKV2OR22-3
ENSG00000071909.17	484.722	0.0802449	0.227506	0.352716	0.724302	0.835365	ENSG00000071909	MYO3B															ENSG00000200086.1	0.399004	1.21075	0.447688	2.70445	0.00684175	0.0367679	ENSG00000200086	RNU6-433P
ENSG00000071967.10	8008.57	0.0157945	0.146164	0.10806	0.913948	0.954192	ENSG00000071967	CYBRD1															ENSG00000276213.1	0.748899	1.21064	0.43042	2.8127	0.00491281	0.0287836	ENSG00000276213	RF00017
ENSG00000071991.7	11.2971	-0.369657	0.534457	-0.69165	0.489157	0.661143	ENSG00000071991	CDH19															ENSG00000109061.9	2.60933	1.21054	0.369261	3.27827	0.00104446	0.00905742	ENSG00000109061	MYH1
ENSG00000071994.9	3140.04	0.130426	0.0898834	1.45106	0.146764	0.308662	ENSG00000071994	PDCD2															ENSG00000201758.1	0.941526	1.21048	0.382309	3.16623	0.00154429	0.0121068	ENSG00000201758	RN7SKP55
ENSG00000072041.15	248.952	-1.06267	0.372086	-2.85597	0.00429053	0.0259998	ENSG00000072041	SLC6A15															ENSG00000229111.1	22.2345	1.21004	0.22294	5.42764	5.71043e-08	3.69259e-06	ENSG00000229111	MED4-AS1
ENSG00000072042.11	3236.42	0.0631096	0.0867829	0.727213	0.467095	0.642681	ENSG00000072042	RDH11															ENSG00000255206.1	0.434401	1.20922	0.451016	2.68111	0.00733791	0.0387087	ENSG00000255206	AC011853.2
ENSG00000072062.12	8457.6	0.0488836	0.0909961	0.537205	0.591126	0.742171	ENSG00000072062	PRKACA															ENSG00000251584.1	3.59024	1.20901	0.46546	2.59744	0.00939202	0.046313	ENSG00000251584	AC096751.2
ENSG00000072071.15	7489.67	-0.0414439	0.150018	-0.276259	0.782349	0.873432	ENSG00000072071	ADGRL1															ENSG00000235822.1	0.757417	1.2084	0.376837	3.2067	0.00134268	0.0109148	ENSG00000235822
ENSG00000072080.9	3.84235	-0.266634	0.312871	-0.852219	0.394092	0.578803	ENSG00000072080	SPP2															ENSG00000275803.1	1.39907	1.20795	0.294532	4.10126	4.10907e-05	0.000756559	ENSG00000275803	RN7SL736P
ENSG00000072110.12	17524.4	0.145373	0.0925078	1.57147	0.116074	0.264063	ENSG00000072110	ACTN1															ENSG00000268496.1	22.2989	1.2075	0.311103	3.88136	0.000103875	0.00156234	ENSG00000268496	AC245884.9
ENSG00000072121.14	2014.34	-0.180283	0.0927183	-1.94442	0.0518453	0.153438	ENSG00000072121	ZFYVE26															ENSG00000250624.1	0.621448	1.20721	0.432627	2.79042	0.00526391	0.0302956	ENSG00000250624	MTCYBP43
ENSG00000072133.9	278.319	0.0404966	0.200026	0.202457	0.83956	0.909211	ENSG00000072133	RPS6KA6															ENSG00000224101.1	0.644021	1.20711	0.411517	2.93332	0.00335357	0.0216302	ENSG00000224101	ELMO1-AS1
ENSG00000072134.14	2094.89	-0.166143	0.0795551	-2.0884	0.0367617	0.121239	ENSG00000072134	EPN2															ENSG00000079102.15	307.489	1.20706	0.243154	4.96417	6.89969e-07	2.85171e-05	ENSG00000079102	RUNX1T1
ENSG00000072135.11	5741.57	-0.132114	0.0856014	-1.54336	0.122743	0.273919	ENSG00000072135	PTPN18															ENSG00000143595.11	2.77017	1.20672	0.354975	3.39945	0.000675205	0.00652533	ENSG00000143595	AQP10
ENSG00000072163.17	1851.62	0.438795	0.141982	3.09049	0.00199824	0.0147309	ENSG00000072163	LIMS2															ENSG00000237845.1	0.66422	1.20625	0.442527	2.72582	0.00641416	0.0351073	ENSG00000237845	AL139161.2
ENSG00000072182.11	9.70951	0.152629	0.225241	0.677626	0.498009	0.668378	ENSG00000072182	ASIC4															ENSG00000233821.1	3.3752	1.20616	0.263428	4.5787	4.67877e-06	0.00013313	ENSG00000233821	ENOX1-AS1
ENSG00000072195.13	1902.45	0.419252	0.178064	2.3545	0.0185478	0.0753416	ENSG00000072195	SPEG															ENSG00000226533.1	11.1305	1.20516	0.190217	6.33572	2.36237e-10	3.57793e-08	ENSG00000226533	BTBD9-AS1
ENSG00000072201.12	531.427	-0.0336899	0.128774	-0.26162	0.793615	0.880682	ENSG00000072201	LNX1															ENSG00000231729.1	0.452998	1.20435	0.455709	2.6428	0.0082223	0.0420222	ENSG00000231729	ARHGEF9-IT1
ENSG00000072210.17	3790.19	-0.240145	0.0900604	-2.66649	0.00766479	0.0399888	ENSG00000072210	ALDH3A2															ENSG00000258274.1	3.15956	1.20382	0.235101	5.12045	3.04802e-07	1.4704e-05	ENSG00000258274	AC012085.2
ENSG00000072274.11	10731.6	-0.583753	0.141891	-4.11411	3.88681e-05	0.000724414	ENSG00000072274	TFRC															ENSG00000206944.1	0.71429	1.2038	0.388823	3.09602	0.00196138	0.0145367	ENSG00000206944	RNU6-708P
ENSG00000072310.15	5254.47	0.139226	0.122028	1.14093	0.253898	0.438874	ENSG00000072310	SREBF1															ENSG00000200394.1	3.02346	1.20369	0.230497	5.22217	1.76839e-07	9.47325e-06	ENSG00000200394	SNORA38B
ENSG00000072315.3	1.29851	0.161401	0.378946	0.42592	0.670166	0.798586	ENSG00000072315	TRPC5															ENSG00000249409.1	0.921421	1.20351	0.368182	3.26878	0.00108012	0.00928287	ENSG00000249409	AC025741.1
ENSG00000072364.11	4997.89	0.0160357	0.0787261	0.20369	0.838596	0.908635	ENSG00000072364	AFF4															ENSG00000223843.4	3.70464	1.20326	0.248483	4.84241	1.28272e-06	4.71587e-05	ENSG00000223843	EFCAB6-AS1
ENSG00000072401.13	1729.43	0.207686	0.0720934	2.88078	0.00396687	0.0245509	ENSG00000072401	UBE2D1															ENSG00000262833.1	6.94696	1.20281	0.187565	6.41278	1.4289e-10	2.30995e-08	ENSG00000262833	AC016245.1
ENSG00000072415.7	1805.32	-0.0289895	0.071127	-0.407574	0.683586	0.807765	ENSG00000072415	MPP5															ENSG00000231437.3	27.392	1.20215	0.274825	4.37425	1.21852e-05	0.000287525	ENSG00000231437	LINC01750
ENSG00000072422.15	833.962	-0.0497425	0.131312	-0.378811	0.704828	0.822162	ENSG00000072422	RHOBTB1															ENSG00000244391.3	0.338075	1.20187	0.452985	2.65322	0.00797268	0.0411472	ENSG00000244391	RN7SL330P
ENSG00000072501.16	5981.44	-0.317091	0.0920288	-3.44556	0.000569875	0.00575531	ENSG00000072501	SMC1A															ENSG00000225442.2	5.82658	1.20144	0.203088	5.91583	3.30197e-09	3.37512e-07	ENSG00000225442	MPRIP-AS1
ENSG00000072506.11	4664.37	0.100173	0.103223	0.970455	0.33182	0.519507	ENSG00000072506	HSD17B10															ENSG00000269091.4	6.90821	1.20133	0.256984	4.67471	2.9437e-06	9.26778e-05	ENSG00000269091	AC010624.3
ENSG00000072518.19	6536.41	0.0406635	0.0695944	0.584293	0.559023	0.717153	ENSG00000072518	MARK2															ENSG00000280397.1	0.739529	1.20077	0.374723	3.20441	0.00135338	0.0109802	ENSG00000280397	AC011592.1
ENSG00000072571.18	1340.93	-0.613539	0.132534	-4.62928	3.66931e-06	0.000110268	ENSG00000072571	HMMR															ENSG00000256164.1	23.6622	1.20052	0.328623	3.65319	0.000259	0.00313357	ENSG00000256164
ENSG00000072609.16	1463	-0.204972	0.0825748	-2.48226	0.0130553	0.05884	ENSG00000072609	CHFR															ENSG00000264901.1	6.18286	1.20013	0.24922	4.81555	1.46795e-06	5.24869e-05	ENSG00000264901	MIR3616
ENSG00000072657.7	156.361	-0.00882818	0.381912	-0.0231157	0.981558	0.989899	ENSG00000072657	TRHDE															ENSG00000244476.2	4.70557	1.19961	0.226608	5.29376	1.1983e-07	6.78608e-06	ENSG00000244476	ERVFRD-1
ENSG00000072682.17	2288.31	-0.0538089	0.101642	-0.529397	0.59653	0.745883	ENSG00000072682	P4HA2															ENSG00000271691.1	2.41868	1.19914	0.281092	4.266	1.99012e-05	0.000425543	ENSG00000271691	AC140658.6
ENSG00000072694.17	675.302	0.00665675	0.18903	0.0352154	0.971908	0.985155	ENSG00000072694	FCGR2B															ENSG00000231765.1	0.445754	1.19887	0.443484	2.7033	0.00686556	0.0368654	ENSG00000231765	PPP1R11P2
ENSG00000072736.17	1343.49	-0.279448	0.0954182	-2.92867	0.00340415	0.0218767	ENSG00000072736	NFATC3															ENSG00000197253.12	127.823	1.19848	0.306261	3.91328	9.10498e-05	0.001408	ENSG00000197253	TPSB2
ENSG00000072756.15	1091.11	0.0064286	0.0704422	0.0912606	0.927285	0.960949	ENSG00000072756	TRNT1															ENSG00000238259.1	0.389	1.19811	0.452327	2.64877	0.00807853	0.0415202	ENSG00000238259	AC067940.1
ENSG00000072778.18	9423.07	-0.10562	0.092701	-1.13936	0.254554	0.439519	ENSG00000072778	ACADVL															ENSG00000233526.1	3.63968	1.19776	0.407537	2.93903	0.00329244	0.0213508	ENSG00000233526	RFC5P1
ENSG00000072786.11	1457.81	-0.0679726	0.101063	-0.672578	0.501216	0.671219	ENSG00000072786	STK10															ENSG00000255186.1	1.37003	1.19706	0.311048	3.84847	0.00011886	0.00172457	ENSG00000255186	AC087277.2
ENSG00000072803.16	3009.55	-0.276562	0.0760086	-3.63856	0.000274163	0.00327766	ENSG00000072803	FBXW11															ENSG00000106366.8	4461.98	1.19699	0.245976	4.86629	1.1371e-06	4.28128e-05	ENSG00000106366	SERPINE1
ENSG00000072818.10	519.295	0.254734	0.109775	2.32051	0.0203132	0.0804832	ENSG00000072818	ACAP1															ENSG00000149452.14	1.44281	1.19694	0.373252	3.20677	0.00134234	0.010914	ENSG00000149452	SLC22A8
ENSG00000072832.13	1229.78	-0.14669	0.165594	-0.885841	0.375703	0.561481	ENSG00000072832	CRMP1															ENSG00000242707.3	0.326376	1.19671	0.42509	2.8152	0.00487472	0.0286599	ENSG00000242707	RN7SL362P
ENSG00000072840.11	1596.63	-0.116455	0.124092	-0.938452	0.348012	0.534938	ENSG00000072840	EVC															ENSG00000281732.1	1.09607	1.19619	0.391545	3.05506	0.00225018	0.0160887	ENSG00000281732	Z84468.1
ENSG00000072849.9	2270.65	-0.0204611	0.0772758	-0.26478	0.791179	0.879114	ENSG00000072849	DERL2															ENSG00000241128.1	0.460823	1.19565	0.436347	2.74013	0.00614141	0.0339456	ENSG00000241128	OR14A2
ENSG00000072858.9	167.709	0.267889	0.189027	1.4172	0.156424	0.321552	ENSG00000072858	SIDT1															ENSG00000231322.4	1.91505	1.19486	0.28715	4.1611	3.16712e-05	0.000616493	ENSG00000231322	RPL13AP17
ENSG00000072864.11	1568.63	-0.314938	0.0974582	-3.23152	0.00123134	0.0102286	ENSG00000072864	NDE1															ENSG00000246820.2	15.8011	1.19425	0.423702	2.81862	0.00482311	0.0283931	ENSG00000246820	AC091013.1
ENSG00000072952.17	802.81	0.612844	0.174305	3.51593	0.000438211	0.00472162	ENSG00000072952	MRVI1															ENSG00000276393.1	0.574548	1.19388	0.392194	3.0441	0.0023338	0.0165336	ENSG00000276393	AC105429.2
ENSG00000072954.5	981.276	-0.49446	0.146262	-3.38065	0.000723143	0.00687809	ENSG00000072954	TMEM38A															ENSG00000270174.1	9.19372	1.19231	0.191432	6.22836	4.71354e-10	6.51155e-08	ENSG00000270174	AL022097.1
ENSG00000072958.7	3832.5	-0.273651	0.0888092	-3.08133	0.00206077	0.0150604	ENSG00000072958	AP1M1															ENSG00000187229.3	1.32841	1.1922	0.328475	3.62948	0.00028399	0.00336639	ENSG00000187229	AC100800.1
ENSG00000073008.13	1904.83	-0.193731	0.113075	-1.71329	0.0866583	0.217423	ENSG00000073008	PVR															ENSG00000279471.1	1.47553	1.1914	0.283387	4.20416	2.62057e-05	0.000527679	ENSG00000279471
ENSG00000073050.10	3048.02	-0.0393248	0.0926479	-0.424455	0.671234	0.799402	ENSG00000073050	XRCC1															ENSG00000279091.1	6.7137	1.19135	0.346112	3.4421	0.000577212	0.00581139	ENSG00000279091	AC026523.2
ENSG00000073060.14	3012.42	-0.153034	0.108105	-1.4156	0.156893	0.322135	ENSG00000073060	SCARB1															ENSG00000280291.1	0.547205	1.1912	0.418298	2.84773	0.00440316	0.0265097	ENSG00000280291	AC016251.2
ENSG00000073067.12	142.944	1.3385	0.319629	4.18767	2.81837e-05	0.000560323	ENSG00000073067	CYP2W1															ENSG00000200558.1	3.69824	1.19045	0.306434	3.88487	0.000102386	0.00154453	ENSG00000200558	RNA5SP429
ENSG00000073111.12	7183.49	-0.406196	0.0972178	-4.1782	2.93821e-05	0.000579858	ENSG00000073111	MCM2															ENSG00000202058.1	36.1695	1.19038	0.144519	8.23686	1.76796e-16	1.1514e-13	ENSG00000202058	RN7SKP80
ENSG00000073146.14	42.6553	0.258376	0.209712	1.23205	0.21793	0.397893	ENSG00000073146	MOV10L1															ENSG00000227330.1	12.6306	1.18966	0.251283	4.73433	2.19775e-06	7.32558e-05	ENSG00000227330	AF130417.1
ENSG00000073150.12	497.728	-0.637987	0.18724	-3.40733	0.000656024	0.00638375	ENSG00000073150	PANX2															ENSG00000256481.1	2.3421	1.18961	0.317957	3.74143	0.000182978	0.00241048	ENSG00000256481	AP006333.2
ENSG00000073169.12	1180.26	0.198263	0.0870971	2.27635	0.0228251	0.0873018	ENSG00000073169	SELENOO															ENSG00000281061.1	0.373009	1.18936	0.417943	2.84576	0.00443062	0.0266187	ENSG00000281061
ENSG00000073282.11	97.027	-0.539955	0.219012	-2.46541	0.0136856	0.0607261	ENSG00000073282	TP63															ENSG00000279620.1	2.01074	1.18868	0.294896	4.03085	5.55745e-05	0.00095389	ENSG00000279620	AC099494.3
ENSG00000073331.16	1083.26	-0.0415281	0.10041	-0.413587	0.679177	0.80455	ENSG00000073331	ALPK1															ENSG00000265128.1	0.757332	1.18865	0.356392	3.33524	0.000852255	0.0077986	ENSG00000265128	AC016866.2
ENSG00000073350.12	6145.65	0.196462	0.103036	1.90673	0.0565557	0.162851	ENSG00000073350	LLGL2															ENSG00000273606.1	0.602783	1.18839	0.406324	2.92474	0.00344739	0.0221102	ENSG00000273606	MIR6776
ENSG00000073417.13	1122.17	0.0363314	0.0882268	0.411795	0.680489	0.805456	ENSG00000073417	PDE8A															ENSG00000257438.1	6.43226	1.18832	0.249083	4.77077	1.83521e-06	6.33815e-05	ENSG00000257438	AC011595.1
ENSG00000073464.10	570.902	-0.392877	0.153266	-2.56337	0.010366	0.0498802	ENSG00000073464	CLCN4															ENSG00000280396.1	0.599083	1.1881	0.406165	2.92518	0.00344261	0.0220858	ENSG00000280396	AC114546.4
ENSG00000073536.16	1083.39	-0.189998	0.0941138	-2.01881	0.0435071	0.13604	ENSG00000073536	NLE1															ENSG00000200120.1	0.367994	1.18804	0.407813	2.9132	0.00357746	0.0227397	ENSG00000200120	RF00019
ENSG00000073578.15	7607.24	-0.124533	0.093873	-1.32661	0.184638	0.358104	ENSG00000073578	SDHA															ENSG00000183122.4	0.428525	1.18524	0.455146	2.60408	0.00921219	0.0456583	ENSG00000183122	OR2A3P
ENSG00000073584.17	3432.33	0.10048	0.0774926	1.29664	0.194755	0.36999	ENSG00000073584	SMARCE1															ENSG00000183055.5	5.4531	1.18485	0.206104	5.74881	8.98744e-09	7.68705e-07	ENSG00000183055	FAM133CP
ENSG00000073598.5	5.39229	-0.289602	0.167329	-1.73074	0.0834989	0.212147	ENSG00000073598	FNDC8															ENSG00000216077.2	0.528921	1.18444	0.452943	2.61499	0.00892301	0.0445821	ENSG00000216077	MIR887
ENSG00000073605.17	692.614	0.509406	0.155075	3.2849	0.00102019	0.00889772	ENSG00000073605	GSDMB															ENSG00000229456.1	15.0936	1.184	0.214476	5.52045	3.38124e-08	2.38613e-06	ENSG00000229456	RLIMP1
ENSG00000073614.10	3961.18	0.0104267	0.085593	0.121817	0.903044	0.947896	ENSG00000073614	KDM5A															ENSG00000279977.1	5.65796	1.18394	0.205753	5.75416	8.70725e-09	7.47982e-07	ENSG00000279977	AC008764.10
ENSG00000073670.12	138.579	-0.149866	0.17425	-0.860065	0.389753	0.574599	ENSG00000073670	ADAM11															ENSG00000250461.1	22.2753	1.18354	0.158295	7.47681	7.61469e-14	2.91713e-11	ENSG00000250461	AC122718.1
ENSG00000073711.9	1803.14	-0.0809072	0.0870299	-0.929647	0.352554	0.539735	ENSG00000073711	PPP2R3A															ENSG00000224375.1	0.493782	1.18326	0.420825	2.81176	0.00492719	0.0288419	ENSG00000224375	AC009276.1
ENSG00000073712.12	2964.37	0.107371	0.0958361	1.12036	0.262559	0.448532	ENSG00000073712	FERMT2															ENSG00000244292.1	1.52966	1.18317	0.404423	2.92556	0.00343832	0.0220645	ENSG00000244292	OR9N1P
ENSG00000073734.8	5.63249	-0.0691911	0.319154	-0.216795	0.828368	0.902407	ENSG00000073734	ABCB11															ENSG00000251779.1	1.0046	1.18297	0.315917	3.74456	0.000180713	0.00238861	ENSG00000251779	RF00019
ENSG00000073737.15	94.5447	0.802901	0.26069	3.07991	0.00207065	0.0151084	ENSG00000073737	DHRS9															ENSG00000223665.1	0.344415	1.18251	0.444059	2.66296	0.00774558	0.0403042	ENSG00000223665	AC000058.1
ENSG00000073754.5	2.70395	0.930888	0.417076	2.23194	0.025619	0.0945492	ENSG00000073754	CD5L															ENSG00000280096.1	0.803699	1.18238	0.351113	3.36753	0.000758448	0.00712763	ENSG00000280096	AC015967.2
ENSG00000073756.10	245.154	-0.336358	0.199839	-1.68314	0.0923477	0.227049	ENSG00000073756	PTGS2															ENSG00000226056.1	0.923196	1.18236	0.357014	3.31179	0.000927003	0.00830755	ENSG00000226056	MTND4P32
ENSG00000073792.14	6266.32	-0.2286	0.173362	-1.31863	0.187293	0.361165	ENSG00000073792	IGF2BP2															ENSG00000198643.5	64.0566	1.18217	0.308612	3.83061	0.000127827	0.00182754	ENSG00000198643	FAM3D
ENSG00000073803.12	5467.16	-0.182511	0.0959137	-1.90287	0.0570572	0.163943	ENSG00000073803	MAP3K13															ENSG00000251191.6	1.56497	1.18199	0.417356	2.83209	0.00462455	0.0274904	ENSG00000251191	LINC00589
ENSG00000073849.13	14007	-0.33891	0.138181	-2.45265	0.014181	0.0622275	ENSG00000073849	ST6GAL1															ENSG00000100448.3	8.43831	1.1816	0.333939	3.53836	0.000402625	0.00441541	ENSG00000100448	CTSG
ENSG00000073861.2	35.8166	0.0220711	0.214669	0.102815	0.91811	0.956244	ENSG00000073861	TBX21															ENSG00000178602.6	6.80277	1.18145	0.379712	3.11144	0.00186176	0.0139779	ENSG00000178602	OTOS
ENSG00000073905.8	22.3432	-0.251821	0.109288	-2.30419	0.0212118	0.0829834	ENSG00000073905	VDAC1P1															ENSG00000223724.1	2.25073	1.18122	0.24544	4.81268	1.48917e-06	5.3079e-05	ENSG00000223724	RAD17P2
ENSG00000073910.18	800.576	0.060824	0.138237	0.439998	0.659938	0.791524	ENSG00000073910	FRY															ENSG00000232153.2	4.34082	1.18103	0.386866	3.05281	0.00226712	0.0161818	ENSG00000232153	AC073218.1
ENSG00000073921.16	7977.56	-0.0556556	0.0722391	-0.770436	0.441041	0.620026	ENSG00000073921	PICALM															ENSG00000262296.1	2.82146	1.18087	0.221595	5.32898	9.87685e-08	5.77264e-06	ENSG00000262296	AC118755.1
ENSG00000073969.17	2017.51	-0.223877	0.0790404	-2.83244	0.00461938	0.02747	ENSG00000073969	NSF															ENSG00000254707.1	0.481854	1.18079	0.434999	2.71447	0.00663826	0.0359583	ENSG00000254707	AC104237.1
ENSG00000074047.19	836.229	0.342087	0.191125	1.78986	0.0734759	0.193712	ENSG00000074047	GLI2															ENSG00000258980.1	0.628961	1.1799	0.404265	2.91863	0.00351573	0.0224412	ENSG00000258980	EIF1AXP2
ENSG00000074054.16	3626.18	-0.214004	0.0787079	-2.71897	0.00654852	0.0356275	ENSG00000074054	CLASP1															ENSG00000267136.1	6.51561	1.17978	0.246954	4.77733	1.77634e-06	6.15816e-05	ENSG00000267136	AP005131.1
ENSG00000074071.12	4921.37	0.136405	0.094474	1.44384	0.148784	0.311351	ENSG00000074071	MRPS34															ENSG00000235271.4	2.00564	1.17972	0.276118	4.27251	1.93284e-05	0.000414968	ENSG00000235271	LINC01422
ENSG00000074181.7	20069.3	0.0382607	0.145891	0.262256	0.793124	0.880352	ENSG00000074181	NOTCH3															ENSG00000258485.2	2.25909	1.17967	0.251267	4.69487	2.66777e-06	8.5707e-05	ENSG00000258485	SRMP2
ENSG00000074201.7	7834.32	-0.248033	0.111435	-2.22581	0.0260266	0.0956634	ENSG00000074201	CLNS1A															ENSG00000200885.1	0.536227	1.17954	0.41928	2.81324	0.00490448	0.0287651	ENSG00000200885	RNU1-146P
ENSG00000074211.12	352.289	-0.850934	0.315086	-2.70064	0.00692059	0.0370718	ENSG00000074211	PPP2R2C															ENSG00000055957.9	3.94528	1.17931	0.252862	4.66385	3.10344e-06	9.67714e-05	ENSG00000055957	ITIH1
ENSG00000074219.12	5342.61	-0.0467016	0.107125	-0.435953	0.66287	0.793481	ENSG00000074219	TEAD2															ENSG00000181123.7	9.17146	1.17896	0.335542	3.51361	0.000442063	0.00475637	ENSG00000181123	AC004832.1
ENSG00000074266.16	1405.9	-0.071457	0.0841535	-0.849126	0.395811	0.580387	ENSG00000074266	EED															ENSG00000250072.4	1.28394	1.1769	0.359776	3.2712	0.00107093	0.00923405	ENSG00000250072	SH3TC2-DT
ENSG00000074276.9	45.5027	-0.00585236	0.178874	-0.0327178	0.9739	0.9863	ENSG00000074276	CDHR2															ENSG00000280276.1	4.52269	1.17607	0.289434	4.06333	4.8377e-05	0.000857136	ENSG00000280276	AC009229.4
ENSG00000074317.9	63.4022	-0.100775	0.319678	-0.315238	0.752581	0.853789	ENSG00000074317	SNCB															ENSG00000206935.1	0.42703	1.17588	0.394247	2.98259	0.00285824	0.0191789	ENSG00000206935	RNU6-514P
ENSG00000074319.11	4077.17	-0.196407	0.0841988	-2.33265	0.0196663	0.0785206	ENSG00000074319	TSG101															ENSG00000241884.2	1.9961	1.17531	0.250288	4.69584	2.65516e-06	8.53621e-05	ENSG00000241884	AC114401.1
ENSG00000074356.15	2347.36	-0.0412109	0.0840154	-0.490516	0.623769	0.766123	ENSG00000074356	NCBP3															ENSG00000170498.8	32.3275	1.17517	0.25117	4.6788	2.88558e-06	9.13527e-05	ENSG00000170498	KISS1
ENSG00000074370.16	824.96	0.0568912	0.167433	0.339784	0.734019	0.841844	ENSG00000074370	ATP2A3															ENSG00000275580.1	24.6405	1.17511	0.149181	7.87709	3.35105e-15	1.66775e-12	ENSG00000275580	AC022306.2
ENSG00000074410.12	2227.72	0.286587	0.231426	1.23835	0.215585	0.395184	ENSG00000074410	CA12															ENSG00000235833.1	1.24073	1.17479	0.452191	2.59799	0.00937719	0.0462549	ENSG00000235833	AC017099.1
ENSG00000074416.12	2983.06	0.756424	0.156344	4.83822	1.31009e-06	4.80871e-05	ENSG00000074416	MGLL															ENSG00000239224.3	1.67915	1.17462	0.291516	4.02933	5.59354e-05	0.00095864	ENSG00000239224	RN7SL546P
ENSG00000074527.10	2529.53	0.156435	0.184848	0.846288	0.397392	0.581919	ENSG00000074527	NTN4															ENSG00000186471.11	49.0738	1.17424	0.305096	3.84876	0.000118717	0.0017236	ENSG00000186471	AKAP14
ENSG00000074582.11	1758.32	0.149643	0.0714719	2.09374	0.0362832	0.120192	ENSG00000074582	BCS1L															ENSG00000274621.1	0.630966	1.17341	0.413214	2.83972	0.00451528	0.0270099	ENSG00000274621	MIR6867
ENSG00000074590.12	1172.02	0.0521943	0.171433	0.304459	0.760778	0.859538	ENSG00000074590	NUAK1															ENSG00000265052.2	1.77701	1.1733	0.243434	4.81977	1.43723e-06	5.17948e-05	ENSG00000265052	RN7SL622P
ENSG00000074603.17	2076.71	0.196273	0.0711185	2.7598	0.00578372	0.0324395	ENSG00000074603	DPP8															ENSG00000279397.1	1.14356	1.17314	0.33093	3.54496	0.000392669	0.0043281	ENSG00000279397	AC018445.2
ENSG00000074621.12	728.975	0.0353642	0.104791	0.337474	0.735759	0.843013	ENSG00000074621	SLC24A1															ENSG00000188624.2	3.53405	1.17299	0.31602	3.71178	0.00020581	0.00264071	ENSG00000188624	IGFL3
ENSG00000074657.12	3777.01	0.0894323	0.0960779	0.930831	0.351941	0.539159	ENSG00000074657	ZNF532															ENSG00000280074.1	2.20677	1.17226	0.29123	4.02519	5.69302e-05	0.00096877	ENSG00000280074
ENSG00000074660.14	382.177	0.119838	0.106828	1.12179	0.261953	0.447901	ENSG00000074660	SCARF1															ENSG00000251248.1	0.948334	1.17201	0.419098	2.7965	0.00516601	0.0298772	ENSG00000251248	AC139720.2
ENSG00000074695.5	8235.46	0.0163352	0.0858856	0.190198	0.849154	0.914965	ENSG00000074695	LMAN1															ENSG00000267206.4	6.88998	1.17159	0.29674	3.94819	7.8745e-05	0.00125431	ENSG00000267206	LCN6
ENSG00000074696.11	6868.81	-0.198359	0.0909393	-2.18122	0.029167	0.103556	ENSG00000074696	HACD3															ENSG00000225857.4	17.4218	1.17087	0.259707	4.5084	6.53181e-06	0.000173023	ENSG00000225857	AL162431.1
ENSG00000074706.12	158.436	0.247769	0.168426	1.47109	0.141268	0.300912	ENSG00000074706	IPCEF1															ENSG00000277663.1	1.7516	1.17053	0.337188	3.47145	0.000517657	0.00536218	ENSG00000277663
ENSG00000074755.13	2263.64	-0.183012	0.0916954	-1.99587	0.0459485	0.141195	ENSG00000074755	ZZEF1															ENSG00000265113.1	3.70146	1.17052	0.203379	5.75539	8.64421e-09	7.46349e-07	ENSG00000265113	AC026474.1
ENSG00000074771.3	0.180885	0.536213	0.702089	0.763738	0.445023	NA	ENSG00000074771	NOX3															ENSG00000232458.1	0.75626	1.17037	0.378632	3.09105	0.00199448	0.0147079	ENSG00000232458	LINC01450
ENSG00000074800.12	82947.9	-0.311442	0.0990178	-3.14531	0.00165911	0.0127943	ENSG00000074800	ENO1															ENSG00000136546.12	81.9641	1.16993	0.264275	4.42696	9.55695e-06	0.00023717	ENSG00000136546	SCN7A
ENSG00000074803.16	168.85	-0.668605	0.310749	-2.15159	0.0314296	0.109158	ENSG00000074803	SLC12A1															ENSG00000200421.1	0.540635	1.16992	0.450133	2.59906	0.00934802	0.0461459	ENSG00000200421	RF00019
ENSG00000074842.6	4929.9	0.0834854	0.100939	0.827086	0.408189	0.591644	ENSG00000074842	MYDGF															ENSG00000237851.1	4.89243	1.16971	0.221542	5.27985	1.29291e-07	7.26774e-06	ENSG00000237851	AL023584.2
ENSG00000074855.9	1787.5	0.0476432	0.13169	0.361783	0.717514	0.8309	ENSG00000074855	ANO8															ENSG00000271771.1	15.8855	1.16914	0.170225	6.86822	6.50097e-12	1.53506e-09	ENSG00000271771	AC139792.1
ENSG00000074935.12	653.465	0.0748365	0.0936974	0.798704	0.424462	0.605928	ENSG00000074935	TUBE1															ENSG00000239395.1	0.48457	1.1686	0.424047	2.75582	0.00585455	0.0327206	ENSG00000239395	AC118470.1
ENSG00000074964.15	1588.12	-0.152603	0.112835	-1.35244	0.176234	0.347328	ENSG00000074964	ARHGEF10L															ENSG00000230326.1	0.45547	1.16841	0.436705	2.67551	0.00746146	0.0392153	ENSG00000230326	HMGN1P33
ENSG00000074966.9	179.521	0.0714745	0.179338	0.398545	0.690228	0.812313	ENSG00000074966	TXK															ENSG00000264357.1	0.55444	1.16829	0.42275	2.76355	0.00571764	0.0321678	ENSG00000264357	MIR4648
ENSG00000075035.8	142.184	-0.973674	0.335177	-2.90496	0.00367306	0.023189	ENSG00000075035	WSCD2															ENSG00000227541.1	0.715505	1.16789	0.318825	3.66311	0.000249175	0.00305114	ENSG00000227541	SFR1P1
ENSG00000075043.16	9.79905	0.905261	0.273174	3.31386	0.000920165	0.00826245	ENSG00000075043	KCNQ2															ENSG00000202248.1	0.418295	1.16784	0.440822	2.64924	0.00806726	0.0414763	ENSG00000202248	RNA5SP85
ENSG00000075073.13	176.716	-0.342905	0.176484	-1.94298	0.0520189	0.15382	ENSG00000075073	TACR2															ENSG00000225479.1	0.580589	1.16734	0.418482	2.78945	0.00527969	0.0303634	ENSG00000225479	PLCB1-IT1
ENSG00000075089.8	990.593	-0.235341	0.0756971	-3.10898	0.00187733	0.0140624	ENSG00000075089	ACTR6															ENSG00000236564.1	5.29114	1.1669	0.199395	5.8522	4.85122e-09	4.62673e-07	ENSG00000236564	YWHAQP5
ENSG00000075131.8	438.135	-0.127877	0.082518	-1.54969	0.121216	0.271641	ENSG00000075131	TIPIN															ENSG00000280785.1	0.928513	1.16681	0.328236	3.5548	0.000378267	0.00420493	ENSG00000280785
ENSG00000075142.12	5887.21	0.0651803	0.091235	0.714422	0.474966	0.649395	ENSG00000075142	SRI															ENSG00000221962.4	1.69516	1.16671	0.280595	4.15799	3.21067e-05	0.000622048	ENSG00000221962	TMEM14EP
ENSG00000075151.18	4105.43	-0.499617	0.0933802	-5.35035	8.77841e-08	5.25184e-06	ENSG00000075151	EIF4G3															ENSG00000243951.1	1.20657	1.16564	0.322757	3.61149	0.000304443	0.00355844	ENSG00000243951	RN7SL308P
ENSG00000075188.7	1292.1	-0.302928	0.0852596	-3.553	0.000380857	0.00423063	ENSG00000075188	NUP37															ENSG00000225703.1	2.75674	1.16517	0.24022	4.85045	1.23181e-06	4.57296e-05	ENSG00000225703	AC114737.1
ENSG00000075213.9	1127.35	-0.133464	0.225631	-0.591515	0.554176	0.713303	ENSG00000075213	SEMA3A															ENSG00000222862.2	1.89089	1.16514	0.327552	3.5571	0.000374971	0.00417542	ENSG00000222862	RNU6-1086P
ENSG00000075218.17	974.897	-0.638529	0.124648	-5.12265	3.01268e-07	1.45798e-05	ENSG00000075218	GTSE1															ENSG00000243398.3	0.954892	1.16484	0.338027	3.44599	0.000568964	0.00574865	ENSG00000243398	RN7SL141P
ENSG00000075223.12	2866.86	0.458232	0.142961	3.20529	0.00134926	0.0109527	ENSG00000075223	SEMA3C															ENSG00000243193.3	3.95446	1.16421	0.231826	5.02193	5.11558e-07	2.24888e-05	ENSG00000243193	AC006387.1
ENSG00000075234.15	1195.93	-0.13905	0.0878291	-1.58318	0.11338	0.25992	ENSG00000075234	TTC38															ENSG00000207029.1	0.602766	1.16421	0.423874	2.74659	0.00602193	0.0334341	ENSG00000207029	RNU6-43P
ENSG00000075239.12	2069.87	-0.127175	0.0992704	-1.2811	0.200158	0.376732	ENSG00000075239	ACAT1															ENSG00000277634.1	5.50997	1.16404	0.20353	5.71925	1.06996e-08	8.93356e-07	ENSG00000277634	RF00019
ENSG00000075240.15	1602.93	-0.132521	0.0968858	-1.36781	0.171373	0.341219	ENSG00000075240	GRAMD4															ENSG00000257065.1	0.420255	1.16394	0.404991	2.874	0.00405312	0.0248987	ENSG00000257065	AL049844.1
ENSG00000075275.15	8626.13	0.0871595	0.133016	0.655257	0.512303	0.680185	ENSG00000075275	CELSR1															ENSG00000277075.1	476.098	1.16347	0.208361	5.58394	2.35132e-08	1.76884e-06	ENSG00000277075	HIST1H2AE
ENSG00000075290.7	24.2909	-0.173687	0.22742	-0.763727	0.44503	0.623086	ENSG00000075290	WNT8B															ENSG00000198523.5	95.4233	1.16245	0.263938	4.40427	1.06143e-05	0.000257934	ENSG00000198523	PLN
ENSG00000075292.17	3498.49	-0.0253721	0.0716479	-0.354122	0.723247	0.834677	ENSG00000075292	ZNF638															ENSG00000228695.8	4.30189	1.16241	0.403671	2.8796	0.00398182	0.0246167	ENSG00000228695	CES1P1
ENSG00000075303.11	1557.29	-0.28348	0.0744305	-3.80865	0.000139728	0.00195037	ENSG00000075303	SLC25A40															ENSG00000243370.3	1.30245	1.16235	0.276636	4.20173	2.64887e-05	0.000532203	ENSG00000243370	RN7SL775P
ENSG00000075336.10	1161.66	0.00242762	0.0815469	0.0297696	0.976251	0.98723	ENSG00000075336	TIMM21															ENSG00000280336.1	1.81855	1.16199	0.353067	3.29112	0.000997899	0.00875861	ENSG00000280336	AC244517.12
ENSG00000075340.21	1351.22	-0.0835944	0.201366	-0.415136	0.678042	0.803854	ENSG00000075340	ADD2															ENSG00000199366.1	0.614084	1.16183	0.396176	2.93261	0.00336121	0.0216673	ENSG00000199366	RF00019
ENSG00000075388.3	3.82032	-0.79493	0.499741	-1.59069	0.11168	0.257214	ENSG00000075388	FGF4															ENSG00000241640.2	0.510995	1.16164	0.335489	3.46253	0.000535123	0.00549565	ENSG00000241640	AC092757.1
ENSG00000075391.15	1619.93	0.141915	0.0870201	1.63083	0.102927	0.243259	ENSG00000075391	RASAL2															ENSG00000266308.2	0.644946	1.16127	0.336757	3.44838	0.000563957	0.00570692	ENSG00000266308	RN7SL510P
ENSG00000075399.11	987.087	0.16847	0.0882439	1.90914	0.0562439	0.162333	ENSG00000075399	VPS9D1															ENSG00000134201.9	108.906	1.16119	0.205074	5.66227	1.49381e-08	1.18641e-06	ENSG00000134201	GSTM5
ENSG00000075407.16	1615.8	0.187855	0.0943055	1.99198	0.0463727	0.142146	ENSG00000075407	ZNF37A															ENSG00000279131.1	0.922594	1.16095	0.338151	3.43324	0.00059642	0.00594568	ENSG00000279131
ENSG00000075413.16	3767.44	-0.0506894	0.0701334	-0.722758	0.469829	0.644962	ENSG00000075413	MARK3															ENSG00000243518.1	1.38007	1.16047	0.398101	2.91501	0.00355678	0.0226398	ENSG00000243518	AC108729.2
ENSG00000075415.11	24740.2	-0.0126314	0.0818662	-0.154294	0.877378	0.932379	ENSG00000075415	SLC25A3															ENSG00000233844.1	2.88569	1.15997	0.393174	2.95028	0.00317489	0.0207999	ENSG00000233844	KCNQ5-IT1
ENSG00000075420.11	6166.92	-0.0565483	0.0815259	-0.693624	0.487918	0.660159	ENSG00000075420	FNDC3B															ENSG00000244630.2	0.619812	1.1599	0.359406	3.22728	0.00124974	0.01034	ENSG00000244630	AC022493.1
ENSG00000075426.10	15830.8	0.161784	0.104616	1.54646	0.121993	0.272792	ENSG00000075426	FOSL2															ENSG00000229723.1	0.640964	1.15967	0.378176	3.06647	0.00216604	0.0156144	ENSG00000229723	LINC01054
ENSG00000075429.7	3.50303	-1.18317	0.398528	-2.96885	0.00298913	0.0198382	ENSG00000075429	CACNG5															ENSG00000228625.1	1.644	1.1591	0.289967	3.99736	6.40531e-05	0.00106642	ENSG00000228625	AL451047.1
ENSG00000075461.5	2976.04	-0.17605	0.218739	-0.80484	0.420912	0.602864	ENSG00000075461	CACNG4															ENSG00000241745.3	0.661947	1.15868	0.363965	3.1835	0.00145508	0.0115706	ENSG00000241745	RN7SL788P
ENSG00000075539.12	1900.11	0.00769972	0.0822479	0.093616	0.925414	0.960269	ENSG00000075539	FRYL															ENSG00000240499.6	7.05671	1.15862	0.233698	4.95779	7.12999e-07	2.9389e-05	ENSG00000240499	AC004594.1
ENSG00000075568.15	4063.98	-0.0725699	0.0684461	-1.06025	0.289031	0.476577	ENSG00000075568	TMEM131															ENSG00000274443.3	7.35602	1.15797	0.253085	4.57542	4.75259e-06	0.00013474	ENSG00000274443	C8orf89
ENSG00000075618.16	10378.2	-0.16013	0.148853	-1.07576	0.282036	0.469199	ENSG00000075618	FSCN1															ENSG00000229695.1	0.929698	1.15658	0.393027	2.94276	0.00325303	0.0211886	ENSG00000229695	AC011242.1
ENSG00000075624.12	329311	0.133796	0.0726005	1.8429	0.0653436	0.179397	ENSG00000075624	ACTB															ENSG00000207208.1	2.90408	1.15616	0.224993	5.13866	2.76708e-07	1.36227e-05	ENSG00000207208	RNU6-790P
ENSG00000075643.5	507.788	-0.223782	0.157447	-1.42132	0.155225	0.31988	ENSG00000075643	MOCOS															ENSG00000267084.1	4.54642	1.15602	0.298311	3.87522	0.000106527	0.00158942	ENSG00000267084	AC015802.2
ENSG00000075651.14	648.814	-0.376557	0.149962	-2.51101	0.0120386	0.0553519	ENSG00000075651	PLD1															ENSG00000124935.3	1941.14	1.15601	0.257206	4.49449	6.97366e-06	0.000183131	ENSG00000124935	SCGB1D2
ENSG00000075673.10	87.8854	0.803708	0.326166	2.46411	0.0137355	0.0608908	ENSG00000075673	ATP12A															ENSG00000266100.1	0.91132	1.15599	0.343399	3.36632	0.000761774	0.0071471	ENSG00000266100	AC007431.2
ENSG00000075702.15	1193.69	-0.85259	0.139873	-6.09545	1.0913e-09	1.33022e-07	ENSG00000075702	WDR62															ENSG00000270986.1	0.821744	1.15588	0.34902	3.31179	0.000927009	0.00830755	ENSG00000270986	HMGB1P51
ENSG00000075711.19	4264.36	-0.261002	0.0808044	-3.23005	0.00123768	0.0102644	ENSG00000075711	DLG1															ENSG00000281918.1	4.17233	1.1556	0.198389	5.8249	5.71483e-09	5.32955e-07	ENSG00000281918
ENSG00000075785.11	21962.6	-0.00192009	0.0629775	-0.0304884	0.975678	0.987071	ENSG00000075785	RAB7A															ENSG00000241230.3	0.575887	1.15526	0.411473	2.80763	0.00499072	0.0291091	ENSG00000241230	RN7SL801P
ENSG00000075790.9	2132.51	-0.12152	0.0796021	-1.52659	0.126863	0.280032	ENSG00000075790	BCAP29															ENSG00000207568.1	0.547258	1.15518	0.406668	2.84058	0.00450311	0.0269583	ENSG00000207568	MIR203A
ENSG00000075826.15	294.459	0.423103	0.161349	2.62228	0.00873428	0.0439151	ENSG00000075826	SEC31B															ENSG00000266483.1	0.684058	1.15481	0.371482	3.10866	0.00187938	0.0140732	ENSG00000266483
ENSG00000075856.10	3390.71	-0.0773755	0.0698533	-1.10769	0.267998	0.454367	ENSG00000075856	SART3															ENSG00000139445.16	167.146	1.15449	0.319489	3.61354	0.000302045	0.00353793	ENSG00000139445	FOXN4
ENSG00000075884.11	187.71	0.121895	0.160008	0.761803	0.446178	0.623937	ENSG00000075884	ARHGAP15															ENSG00000267308.1	7.24948	1.15423	0.274625	4.20295	2.63459e-05	0.000529799	ENSG00000267308	LINC01764
ENSG00000075886.10	79.831	-0.0177868	0.197254	-0.0901721	0.92815	0.961386	ENSG00000075886	TUBA3D															ENSG00000256188.2	2.49741	1.15325	0.242196	4.76166	1.92005e-06	6.5912e-05	ENSG00000256188	TAS2R30
ENSG00000075891.20	2594.78	0.827041	0.467246	1.77003	0.0767217	0.19976	ENSG00000075891	PAX2															ENSG00000251209.6	21.4876	1.15299	0.440643	2.61661	0.00888084	0.0444315	ENSG00000251209	LINC00923
ENSG00000075914.11	1378.49	0.0867023	0.0736507	1.17721	0.239112	0.422494	ENSG00000075914	EXOSC7															ENSG00000243236.5	131.353	1.15189	0.380502	3.02729	0.00246755	0.0172321	ENSG00000243236	GSTA9P
ENSG00000075945.11	2025.9	-0.13452	0.0687907	-1.9555	0.0505242	0.150769	ENSG00000075945	KIFAP3															ENSG00000277741.3	1.4301	1.15145	0.355523	3.23874	0.00120059	0.010039	ENSG00000277741	GOLGA6L17P
ENSG00000075975.14	2165.8	-0.227699	0.0716915	-3.17609	0.00149272	0.0117999	ENSG00000075975	MKRN2															ENSG00000270772.1	1.47076	1.15121	0.290644	3.9609	7.46688e-05	0.00120071	ENSG00000270772	PDHA1P1
ENSG00000076003.4	3589.81	-0.653065	0.0969051	-6.73922	1.5924e-11	3.41694e-09	ENSG00000076003	MCM6															ENSG00000276740.1	1.13503	1.15076	0.351513	3.27372	0.00106141	0.00916955	ENSG00000276740	AL445649.1
ENSG00000076043.8	2974.3	-0.0182594	0.0903105	-0.202184	0.839773	0.909305	ENSG00000076043	REXO2															ENSG00000224057.1	3.0849	1.15023	0.28049	4.1008	4.1173e-05	0.000757753	ENSG00000224057	EGFR-AS1
ENSG00000076053.9	2309.46	0.0714746	0.0817612	0.874187	0.382016	0.567645	ENSG00000076053	RBM7															ENSG00000200732.1	2.15479	1.14997	0.301892	3.80922	0.000139407	0.00194863	ENSG00000200732	RNU6-194P
ENSG00000076067.10	4072.6	0.14321	0.0873759	1.63901	0.101211	0.240765	ENSG00000076067	RBMS2															ENSG00000131721.4	1.05192	1.14973	0.397195	2.89461	0.00379625	0.0237628	ENSG00000131721	RHOXF2
ENSG00000076108.10	8398.8	-0.160774	0.0842471	-1.90836	0.0563441	0.162494	ENSG00000076108	BAZ2A															ENSG00000279202.1	0.674754	1.14959	0.326444	3.52154	0.000429044	0.0046415	ENSG00000279202	AC130448.1
ENSG00000076201.13	8478.97	-0.110752	0.079779	-1.38824	0.165065	0.333302	ENSG00000076201	PTPN23															ENSG00000273388.1	6.84238	1.14949	0.35623	3.22681	0.00125177	0.0103511	ENSG00000273388	AC005291.2
ENSG00000076242.13	1522.39	-0.351546	0.065487	-5.36817	7.95374e-08	4.82816e-06	ENSG00000076242	MLH1															ENSG00000201298.1	0.493964	1.1491	0.409032	2.80932	0.00496463	0.0290052	ENSG00000201298	RNU6-1164P
ENSG00000076248.9	4538.82	-0.341597	0.0870586	-3.92376	8.71793e-05	0.00136481	ENSG00000076248	UNG															ENSG00000272542.1	1.40831	1.14865	0.334689	3.43199	0.000599171	0.00596268	ENSG00000272542	AL137246.1
ENSG00000076258.8	314.333	-0.0284323	0.0997244	-0.285109	0.775561	0.869174	ENSG00000076258	FMO4															ENSG00000204612.1	4.46247	1.14852	0.292498	3.92659	8.61569e-05	0.00135159	ENSG00000204612	FOXB2
ENSG00000076321.9	1046.61	-0.00208922	0.0651249	-0.0320802	0.974408	0.986527	ENSG00000076321	KLHL20															ENSG00000266987.1	1.73678	1.14851	0.269662	4.25907	2.0528e-05	0.000436445	ENSG00000266987	AC104984.6
ENSG00000076344.14	260.345	0.164905	0.215951	0.763624	0.445092	0.623145	ENSG00000076344	RGS11															ENSG00000006788.11	7.03874	1.14774	0.325118	3.53023	0.000415196	0.00452498	ENSG00000006788	MYH13
ENSG00000076351.11	513.861	-0.0535773	0.105984	-0.505523	0.613191	0.758285	ENSG00000076351	SLC46A1															ENSG00000272966.1	2.85348	1.14739	0.228187	5.02827	4.94917e-07	2.2012e-05	ENSG00000272966	AC064836.2
ENSG00000076356.6	2660.38	0.314954	0.140549	2.24088	0.025034	0.0931404	ENSG00000076356	PLXNA2															ENSG00000154263.16	50.6572	1.14706	0.199763	5.74207	9.35244e-09	7.95446e-07	ENSG00000154263	ABCA10
ENSG00000076382.15	1510.6	-0.460677	0.126728	-3.63516	0.000277806	0.00331015	ENSG00000076382	SPAG5															ENSG00000207627.1	1.30596	1.14639	0.311819	3.67647	0.000236486	0.00293198	ENSG00000207627	MIR581
ENSG00000076513.15	2981.29	-0.184273	0.106918	-1.72351	0.0847968	0.214315	ENSG00000076513	ANKRD13A															ENSG00000200170.1	57.6167	1.14601	0.14141	8.10416	5.31116e-16	2.9892e-13	ENSG00000200170	RF00019
ENSG00000076554.14	5687.52	0.0786245	0.0942307	0.834383	0.404065	0.587926	ENSG00000076554	TPD52															ENSG00000274422.1	263.461	1.14592	0.162548	7.0497	1.793e-12	5.01468e-10	ENSG00000274422	AC245060.5
ENSG00000076555.14	1033.9	-0.0436518	0.125022	-0.349152	0.726975	0.836903	ENSG00000076555	ACACB															ENSG00000261248.1	0.880868	1.14493	0.327023	3.50105	0.000463424	0.00492346	ENSG00000261248	AC009120.4
ENSG00000076604.13	4799.11	-0.0967718	0.1197	-0.808453	0.41883	0.600938	ENSG00000076604	TRAF4															ENSG00000238420.1	3.76747	1.14487	0.248637	4.60459	4.13289e-06	0.000120313	ENSG00000238420	RNU6-437P
ENSG00000076641.4	614.852	0.275842	0.122831	2.2457	0.0247235	0.0923594	ENSG00000076641	PAG1															ENSG00000206833.1	0.519071	1.14451	0.405065	2.8255	0.00472075	0.0279239	ENSG00000206833	RNU6-20P
ENSG00000076650.5	900.352	-0.371118	0.0913625	-4.06204	4.86464e-05	0.000860905	ENSG00000076650	GPATCH1															ENSG00000228153.1	6.67619	1.14439	0.247566	4.62256	3.79042e-06	0.000112529	ENSG00000228153	AL161793.1
ENSG00000076662.8	50.8596	-0.166615	0.204493	-0.814773	0.415202	0.597671	ENSG00000076662	ICAM3															ENSG00000165794.8	30.159	1.14406	0.337228	3.39255	0.000692461	0.00665008	ENSG00000165794	SLC39A2
ENSG00000076685.17	1644.6	-0.236668	0.099376	-2.38154	0.0172403	0.071489	ENSG00000076685	NT5C2															ENSG00000243385.2	0.886543	1.14349	0.377249	3.03113	0.00243643	0.0170644	ENSG00000243385	AC094085.1
ENSG00000076706.13	4059.84	-0.144572	0.110219	-1.31168	0.189627	0.364095	ENSG00000076706	MCAM															ENSG00000248118.1	2.53415	1.14336	0.402147	2.84315	0.00446697	0.0267948	ENSG00000248118	LINC01019
ENSG00000076716.8	2883.69	-0.576968	0.178392	-3.23426	0.00121956	0.0101622	ENSG00000076716	GPC4															ENSG00000277385.1	1.38481	1.14329	0.258736	4.41875	9.92713e-06	0.000244098	ENSG00000277385	RF00017
ENSG00000076770.13	2257.86	-0.172845	0.142125	-1.21615	0.223929	0.405003	ENSG00000076770	MBNL3															ENSG00000251986.1	0.728658	1.14318	0.359344	3.1813	0.00146614	0.0116403	ENSG00000251986	RF00019
ENSG00000076826.8	4033.09	0.153913	0.123772	1.24352	0.213675	0.392847	ENSG00000076826	CAMSAP3															ENSG00000231052.1	0.713483	1.14262	0.386898	2.95329	0.0031441	0.0206711	ENSG00000231052	AL353614.1
ENSG00000076864.18	3691.9	-0.451069	0.162464	-2.77642	0.00549617	0.0312886	ENSG00000076864	RAP1GAP															ENSG00000206751.1	1.80563	1.14253	0.345036	3.31135	0.000928477	0.0083158	ENSG00000206751	RF00019
ENSG00000076924.10	4877.26	0.180316	0.0901318	2.00058	0.0454382	0.140151	ENSG00000076924	XAB2															ENSG00000235258.1	0.958562	1.14222	0.292288	3.90787	9.31132e-05	0.00143262	ENSG00000235258	NDUFB4P6
ENSG00000076928.16	4458.68	-0.0548043	0.0927389	-0.590953	0.554552	0.713667	ENSG00000076928	ARHGEF1															ENSG00000201098.1	9.10068	1.14219	0.272594	4.19009	2.78839e-05	0.000555339	ENSG00000201098	RNY1
ENSG00000076944.13	4215.42	0.305751	0.107059	2.8559	0.00429148	0.0260021	ENSG00000076944	STXBP2															ENSG00000158815.9	185.802	1.14204	0.361173	3.16202	0.00156679	0.0122348	ENSG00000158815	FGF17
ENSG00000076984.16	3383.41	0.211758	0.0901151	2.34986	0.0187806	0.076018	ENSG00000076984	MAP2K7															ENSG00000199415.1	2.00761	1.14187	0.29447	3.87773	0.000105437	0.00157705	ENSG00000199415	RNA5SP370
ENSG00000077009.12	4.78996	0.488964	0.295638	1.65393	0.0981424	0.235916	ENSG00000077009	NMRK2															ENSG00000261265.1	0.677113	1.14128	0.368799	3.09458	0.00197092	0.0145884	ENSG00000261265	AC025271.2
ENSG00000077044.8	1158.19	-0.0271146	0.0979015	-0.276958	0.781812	0.872987	ENSG00000077044	DGKD															ENSG00000226899.1	6.2753	1.14081	0.183444	6.21887	5.00751e-10	6.8348e-08	ENSG00000226899	AL731577.1
ENSG00000077063.9	1241.56	-0.352001	0.196592	-1.79052	0.0733706	0.193534	ENSG00000077063	CTTNBP2															ENSG00000228355.1	2.57134	1.14069	0.428517	2.66196	0.00776879	0.0403881	ENSG00000228355	BX322559.1
ENSG00000077080.8	4.15506	-0.26731	0.343353	-0.77853	0.436257	0.615863	ENSG00000077080	ACTL6B															ENSG00000185823.3	6.91905	1.14061	0.382091	2.98518	0.00283407	0.0190532	ENSG00000185823	NPAP1
ENSG00000077092.17	449.396	-0.210203	0.154794	-1.35795	0.174481	0.345161	ENSG00000077092	RARB															ENSG00000280981.1	6.65398	1.14025	0.183281	6.22132	4.92975e-10	6.75777e-08	ENSG00000280981
ENSG00000077097.12	7284.92	-0.225532	0.077457	-2.91171	0.0035946	0.022801	ENSG00000077097	TOP2B															ENSG00000259532.1	2.50787	1.14016	0.241251	4.72602	2.28958e-06	7.57454e-05	ENSG00000259532	AC009269.2
ENSG00000077147.13	9221.19	0.136317	0.0635552	2.14486	0.0319641	0.110459	ENSG00000077147	TM9SF3															ENSG00000225652.1	3.61962	1.14	0.244403	4.66443	3.09467e-06	9.663e-05	ENSG00000225652	KCNMA1-AS3
ENSG00000077150.16	4729.41	0.0932391	0.0960991	0.970239	0.331927	0.519586	ENSG00000077150	NFKB2															ENSG00000206654.1	0.762121	1.13985	0.382461	2.98032	0.0028795	0.0192895	ENSG00000206654	RNU6-608P
ENSG00000077152.8	1863.8	-0.37993	0.11891	-3.1951	0.00139781	0.0112407	ENSG00000077152	UBE2T															ENSG00000279853.1	4.11306	1.13976	0.244899	4.65398	3.25584e-06	0.000100765	ENSG00000279853	AC004453.2
ENSG00000077157.19	1465.35	0.575286	0.124424	4.6236	3.77129e-06	0.000112223	ENSG00000077157	PPP1R12B															ENSG00000249678.1	2.20846	1.1391	0.290454	3.92181	8.78873e-05	0.00137307	ENSG00000249678	AC097716.1
ENSG00000077232.15	8667.23	-0.0134233	0.0813933	-0.164919	0.869007	0.927092	ENSG00000077232	DNAJC10															ENSG00000166220.11	4.48034	1.13901	0.329325	3.45861	0.000542977	0.00554228	ENSG00000166220	TBATA
ENSG00000077235.16	4915.83	0.00342217	0.0796599	0.0429598	0.965734	0.981909	ENSG00000077235	GTF3C1															ENSG00000270555.1	0.43864	1.1387	0.401622	2.83524	0.00457909	0.0272985	ENSG00000270555	AC211469.1
ENSG00000077238.12	1704.03	0.180706	0.151845	1.19007	0.234019	0.416411	ENSG00000077238	IL4R															ENSG00000251869.1	0.583567	1.13868	0.387561	2.93808	0.00330256	0.0213951	ENSG00000251869	SCARNA23
ENSG00000077254.13	3237.66	-0.377036	0.0683299	-5.51787	3.43132e-08	2.41773e-06	ENSG00000077254	USP33															ENSG00000242330.3	1.63175	1.1386	0.258859	4.39853	1.08985e-05	0.00026341	ENSG00000242330	RN7SL683P
ENSG00000077264.13	104.322	0.321236	0.258962	1.24047	0.2148	0.394195	ENSG00000077264	PAK3															ENSG00000268458.1	2.95373	1.13825	0.208141	5.46864	4.53492e-08	3.08104e-06	ENSG00000268458	AC011468.3
ENSG00000077274.8	757.193	1.0594	0.324678	3.26292	0.00110272	0.00942104	ENSG00000077274	CAPN6															ENSG00000279905.1	13.6939	1.13802	0.298151	3.81693	0.000135122	0.00190239	ENSG00000279905	AC063926.3
ENSG00000077279.15	2.75809	1.07523	0.455013	2.36308	0.0181238	0.0740664	ENSG00000077279	DCX															ENSG00000227663.1	6.04906	1.13786	0.205703	5.53159	3.1735e-08	2.26406e-06	ENSG00000227663	RPL7P2
ENSG00000077312.7	5888.27	0.169147	0.0652174	2.59359	0.00949787	0.0466834	ENSG00000077312	SNRPA															ENSG00000279462.1	0.791051	1.13782	0.416583	2.73131	0.00630828	0.0346975	ENSG00000279462	AC093028.1
ENSG00000077327.14	125.248	-0.314079	0.437362	-0.718121	0.472683	0.647438	ENSG00000077327	SPAG6															ENSG00000277233.1	0.720867	1.13776	0.364186	3.1241	0.00178347	0.0135103	ENSG00000277233	RF00017
ENSG00000077348.7	2667.87	0.0187808	0.112646	0.166724	0.867587	0.926414	ENSG00000077348	EXOSC5															ENSG00000262890.1	14.8769	1.13724	0.32699	3.4779	0.000505367	0.0052655	ENSG00000262890	AC027281.1
ENSG00000077380.14	4651.67	-0.0358095	0.0671291	-0.533443	0.593727	0.744131	ENSG00000077380	DYNC1I2															ENSG00000248757.1	0.726545	1.1363	0.383121	2.96589	0.00301804	0.0199835	ENSG00000248757	LINC02115
ENSG00000077420.14	752.726	-0.0340298	0.170807	-0.19923	0.842083	0.910739	ENSG00000077420	APBB1IP															ENSG00000279339.1	25.359	1.13601	0.158008	7.1896	6.49806e-13	1.96181e-10	ENSG00000279339	AC100788.2
ENSG00000077454.14	1651.32	0.0300906	0.0964526	0.311972	0.755062	0.855411	ENSG00000077454	LRCH4															ENSG00000250472.1	0.850782	1.13508	0.336523	3.37297	0.000743612	0.00702441	ENSG00000250472	TRIM36-IT1
ENSG00000077458.11	962.918	-0.0466334	0.0755394	-0.617339	0.537011	0.699745	ENSG00000077458	FAM76B															ENSG00000253166.2	1.08996	1.13451	0.312255	3.63329	0.000279835	0.0033291	ENSG00000253166	AC131281.1
ENSG00000077463.13	1105.31	0.231803	0.0806613	2.87379	0.0040558	0.0249085	ENSG00000077463	SIRT6															ENSG00000267393.1	1.67886	1.13445	0.330023	3.43749	0.000587137	0.00588143	ENSG00000267393	AP002439.1
ENSG00000077498.8	2.11418	0.905806	0.423034	2.14121	0.032257	0.111109	ENSG00000077498	TYR															ENSG00000255321.1	4.59347	1.13435	0.193159	5.87263	4.28937e-09	4.1605e-07	ENSG00000255321	AC068389.4
ENSG00000077514.7	1508.75	-0.435364	0.0797832	-5.45684	4.8468e-08	3.25413e-06	ENSG00000077514	POLD3															ENSG00000259342.1	51.5139	1.13398	0.310303	3.65444	0.000257739	0.00312745	ENSG00000259342	AC025580.1
ENSG00000077522.11	38.0239	-1.17331	0.239491	-4.89919	9.62309e-07	3.72998e-05	ENSG00000077522	ACTN2															ENSG00000273319.1	69.9427	1.13387	0.170781	6.63931	3.15155e-11	6.14297e-09	ENSG00000273319	AC058791.1
ENSG00000077549.16	16718.6	-0.124819	0.0698912	-1.7859	0.074115	0.194932	ENSG00000077549	CAPZB															ENSG00000201239.1	0.415967	1.13381	0.398216	2.84722	0.0044103	0.0265355	ENSG00000201239	RF00019
ENSG00000077585.12	1328.47	-0.412377	0.117572	-3.50743	0.000452453	0.00483395	ENSG00000077585	GPR137B															ENSG00000260840.1	0.431977	1.13305	0.434844	2.60564	0.00917032	0.0455255	ENSG00000260840	LINC01964
ENSG00000077616.9	115.403	0.459409	0.193667	2.37216	0.0176843	0.0728992	ENSG00000077616	NAALAD2															ENSG00000274441.1	9.03587	1.13302	0.229214	4.94308	7.68998e-07	3.11342e-05	ENSG00000274441	AC008957.2
ENSG00000077684.14	1970.71	0.155616	0.0803703	1.93624	0.0528385	0.155447	ENSG00000077684	JADE1															ENSG00000260802.1	3.33983	1.13245	0.304255	3.72204	0.000197617	0.0025601	ENSG00000260802	SERTM2
ENSG00000077713.17	1131.5	0.107822	0.11158	0.966324	0.333882	0.521625	ENSG00000077713	SLC25A43															ENSG00000278509.1	3.79916	1.13193	0.205228	5.51549	3.47819e-08	2.43944e-06	ENSG00000278509
ENSG00000077721.14	3628.44	-0.171165	0.0824767	-2.07531	0.0379577	0.123936	ENSG00000077721	UBE2A															ENSG00000277011.1	4.26422	1.13153	0.408295	2.77136	0.00558225	0.0316052	ENSG00000277011	AC148477.4
ENSG00000077782.18	11411.2	-0.232255	0.156596	-1.48315	0.138034	0.29642	ENSG00000077782	FGFR1															ENSG00000252894.2	0.354779	1.13125	0.434856	2.60143	0.00928348	0.0459168	ENSG00000252894	RF00019
ENSG00000077800.10	4.4358	0.0502871	0.244959	0.205288	0.837347	0.907835	ENSG00000077800	FKBP6															ENSG00000276694.1	0.847916	1.13101	0.323342	3.49786	0.000469	0.00496535	ENSG00000276694
ENSG00000077935.15	201.222	-0.845931	0.215856	-3.91896	8.89312e-05	0.00138321	ENSG00000077935	SMC1B															ENSG00000224459.1	3.01626	1.13027	0.260896	4.33226	1.47589e-05	0.000336078	ENSG00000224459	SLC25A34-AS1
ENSG00000077942.16	10872.7	-0.0855383	0.175667	-0.486934	0.626305	0.768022	ENSG00000077942	FBLN1															ENSG00000276934.1	8.41636	1.13002	0.17384	6.50032	8.01476e-11	1.37878e-08	ENSG00000276934	AC009704.2
ENSG00000077943.7	144.915	0.743461	0.170154	4.36933	1.24628e-05	0.000292587	ENSG00000077943	ITGA8															ENSG00000211637.2	415.417	1.1298	0.406949	2.77628	0.00549851	0.0312902	ENSG00000211637	IGLV4-69
ENSG00000077984.5	402.71	0.419466	0.200122	2.09605	0.0360779	0.11979	ENSG00000077984	CST7															ENSG00000242889.3	1.36016	1.12935	0.27479	4.10987	3.9588e-05	0.00073453	ENSG00000242889	RN7SL449P
ENSG00000078018.18	981.546	-0.158773	0.200381	-0.792354	0.428154	0.608951	ENSG00000078018	MAP2															ENSG00000258024.1	1.46715	1.12878	0.315985	3.57227	0.000353898	0.00398752	ENSG00000258024	OR5BT1P
ENSG00000078043.14	2264.91	-0.0447035	0.0902603	-0.495273	0.620408	0.763664	ENSG00000078043	PIAS2															ENSG00000279752.1	2.03575	1.12871	0.30985	3.64276	0.000269731	0.00323933	ENSG00000279752	AC011389.3
ENSG00000078053.15	193.698	0.106797	0.233961	0.456475	0.648048	0.783245	ENSG00000078053	AMPH															ENSG00000275919.1	0.530648	1.1283	0.389464	2.89705	0.00376692	0.0236212	ENSG00000275919	AL161420.1
ENSG00000078061.11	6143.25	-0.107022	0.0927475	-1.15391	0.248539	0.43264	ENSG00000078061	ARAF															ENSG00000206142.8	0.503639	1.12731	0.36102	3.12256	0.00179283	0.0135592	ENSG00000206142	AP000552.1
ENSG00000078070.10	2572.96	-0.404336	0.0799907	-5.05479	4.30868e-07	1.95837e-05	ENSG00000078070	MCCC1															ENSG00000207997.1	1.29087	1.12705	0.297444	3.78912	0.00015118	0.00207904	ENSG00000207997	MIR644A
ENSG00000078081.6	1663.97	-0.402474	0.197057	-2.04242	0.0411098	0.130819	ENSG00000078081	LAMP3															ENSG00000279020.1	2.9136	1.12681	0.254284	4.43131	9.36633e-06	0.000233519	ENSG00000279020	C18orf15
ENSG00000078098.12	725.729	0.205667	0.274009	0.750584	0.452903	0.630345	ENSG00000078098	FAP															ENSG00000092009.9	4.11795	1.12579	0.320275	3.51507	0.000439631	0.00473467	ENSG00000092009	CMA1
ENSG00000078114.17	754.145	-0.32268	0.200243	-1.61144	0.107083	0.24992	ENSG00000078114	NEBL															ENSG00000278952.1	17.5826	1.12567	0.247026	4.55689	5.19173e-06	0.000145025	ENSG00000278952	AP003068.4
ENSG00000078124.10	1766.57	-0.0837915	0.110327	-0.759484	0.447563	0.625214	ENSG00000078124	ACER3															ENSG00000259481.1	1.01678	1.12497	0.316525	3.55411	0.000379258	0.0042139	ENSG00000259481	AC012404.1
ENSG00000078140.12	5373.97	-0.14896	0.0678417	-2.1957	0.0281137	0.100938	ENSG00000078140	UBE2K															ENSG00000108342.11	11.7784	1.12475	0.371181	3.03019	0.002444	0.0171045	ENSG00000108342	CSF3
ENSG00000078142.10	1560.24	-0.0935579	0.0847777	-1.10357	0.269781	0.456145	ENSG00000078142	PIK3C3															ENSG00000260558.1	5.37989	1.12475	0.202388	5.55738	2.73861e-08	2.0072e-06	ENSG00000260558	AC018557.2
ENSG00000078177.12	788.494	0.126012	0.0984308	1.2802	0.200473	0.377137	ENSG00000078177	N4BP2															ENSG00000249609.1	3.23465	1.12473	0.230782	4.87357	1.09599e-06	4.16366e-05	ENSG00000249609	AC080188.1
ENSG00000078237.5	702.209	-0.0244574	0.112751	-0.216915	0.828274	0.902407	ENSG00000078237	TIGAR															ENSG00000223429.1	1.86783	1.12424	0.253906	4.42779	9.52055e-06	0.000236396	ENSG00000223429	AL139156.1
ENSG00000078246.14	3180.06	0.0654754	0.0902766	0.725275	0.468283	0.643732	ENSG00000078246	TULP3															ENSG00000254622.1	1.15207	1.12376	0.427652	2.62775	0.00859529	0.0434126	ENSG00000254622	NAV2-AS4
ENSG00000078269.12	1318.9	-0.00704945	0.101049	-0.0697626	0.944383	0.97053	ENSG00000078269	SYNJ2															ENSG00000279589.1	3.5648	1.12354	0.193848	5.79599	6.792e-09	6.08317e-07	ENSG00000279589	AC079416.2
ENSG00000078295.14	91.9056	-0.101806	0.333703	-0.305079	0.760306	0.859153	ENSG00000078295	ADCY2															ENSG00000206732.1	0.533773	1.12352	0.419379	2.67902	0.00738389	0.0389062	ENSG00000206732	RNU6-936P
ENSG00000078304.18	6500.89	-0.0300249	0.0672706	-0.44633	0.655359	0.788515	ENSG00000078304	PPP2R5C															ENSG00000280829.1	0.899742	1.12286	0.307673	3.64953	0.000262723	0.0031702	ENSG00000280829
ENSG00000078319.8	869.04	-0.0984879	0.0854362	-1.15277	0.249007	0.43314	ENSG00000078319	PMS2P1															ENSG00000211625.2	148.148	1.12265	0.412011	2.72481	0.00643376	0.0351723	ENSG00000211625	IGKV3D-20
ENSG00000078328.18	164.402	0.0919104	0.366391	0.250853	0.801927	0.886175	ENSG00000078328	RBFOX1															ENSG00000280143.1	206.05	1.12256	0.186323	6.02479	1.69327e-09	1.93465e-07	ENSG00000280143	AP000892.3
ENSG00000078369.16	24253.2	-0.322843	0.0699502	-4.61532	3.92488e-06	0.000115512	ENSG00000078369	GNB1															ENSG00000279670.1	33.1544	1.1223	0.171231	6.55429	5.59055e-11	1.01136e-08	ENSG00000279670	AL359922.3
ENSG00000078399.14	102.859	0.817592	0.344285	2.37475	0.0175608	0.072495	ENSG00000078399	HOXA9															ENSG00000226842.1	1.23564	1.12193	0.28042	4.00088	6.31075e-05	0.00105423	ENSG00000226842	AL158834.1
ENSG00000078401.6	764.349	1.01338	0.1949	5.1995	1.99828e-07	1.04281e-05	ENSG00000078401	EDN1															ENSG00000278883.1	3.34606	1.12181	0.247927	4.52475	6.04675e-06	0.000162919	ENSG00000278883
ENSG00000078403.15	2334.9	-0.232411	0.083135	-2.79559	0.00518059	0.0299407	ENSG00000078403	MLLT10															ENSG00000259478.2	0.575695	1.1217	0.420928	2.66482	0.00770296	0.0401237	ENSG00000259478	AC024651.1
ENSG00000078487.16	282.047	-0.210784	0.117221	-1.79818	0.0721486	0.191418	ENSG00000078487	ZCWPW1															ENSG00000213896.4	14.8919	1.12163	0.308631	3.63422	0.000278823	0.00331879	ENSG00000213896	AC109486.1
ENSG00000078549.13	884.661	0.372136	0.292281	1.27322	0.202942	0.380064	ENSG00000078549	ADCYAP1R1															ENSG00000197635.8	542.647	1.12084	0.246812	4.5413	5.59096e-06	0.000153336	ENSG00000197635	DPP4
ENSG00000078579.8	7.4011	-0.781973	0.323317	-2.4186	0.0155806	0.0665032	ENSG00000078579	FGF20															ENSG00000275014.1	0.645771	1.12067	0.408121	2.74593	0.00603394	0.0334927	ENSG00000275014	RN7SL166P
ENSG00000078589.11	48.5942	-0.131172	0.245192	-0.534978	0.592665	0.743387	ENSG00000078589	P2RY10															ENSG00000119440.8	7.59216	1.12065	0.305317	3.67046	0.000242118	0.00298639	ENSG00000119440	LCN1P1
ENSG00000078596.9	477.879	0.318124	0.164175	1.93772	0.0526578	0.155105	ENSG00000078596	ITM2A															ENSG00000237734.1	1.62024	1.12045	0.301922	3.71108	0.00020638	0.00264729	ENSG00000237734	AL163192.1
ENSG00000078618.18	6447.02	-0.110338	0.0650478	-1.69627	0.0898351	0.22294	ENSG00000078618	NRDC															ENSG00000238152.2	2.8732	1.11949	0.347389	3.22258	0.00127043	0.0104599	ENSG00000238152	OR7E140P
ENSG00000078668.12	6447.86	-0.192393	0.0929722	-2.06936	0.0385124	0.125119	ENSG00000078668	VDAC3															ENSG00000248538.5	162.991	1.11887	0.275315	4.06398	4.82432e-05	0.000856764	ENSG00000248538	AC022784.1
ENSG00000078674.16	3912.41	-0.0940258	0.0921586	-1.02026	0.307605	0.495767	ENSG00000078674	PCM1															ENSG00000265625.1	3.85517	1.11854	0.209775	5.33207	9.71003e-08	5.70439e-06	ENSG00000265625	AC104564.5
ENSG00000078687.15	1700.21	0.287307	0.132475	2.16877	0.0301001	0.105912	ENSG00000078687	TNRC6C															ENSG00000240163.1	4.29315	1.11818	0.208878	5.35327	8.63805e-08	5.17466e-06	ENSG00000240163	AC087385.1
ENSG00000078699.20	3283.84	-0.161238	0.084151	-1.91605	0.0553584	0.160611	ENSG00000078699	CBFA2T2															ENSG00000226216.1	0.939203	1.11792	0.277396	4.03004	5.57663e-05	0.000956461	ENSG00000226216	RPS12P5
ENSG00000078725.11	80.6233	-0.0770348	0.320064	-0.240685	0.809799	0.890922	ENSG00000078725	BRINP1															ENSG00000223525.1	8.9501	1.11744	0.191932	5.82204	5.81333e-09	5.38655e-07	ENSG00000223525	RABGAP1L-IT1
ENSG00000078747.11	3323.14	-0.199092	0.0577211	-3.44921	0.000562221	0.00569694	ENSG00000078747	ITCH															ENSG00000221102.1	0.870515	1.11737	0.353472	3.16114	0.00157155	0.0122615	ENSG00000221102	SNORA11B
ENSG00000078795.15	22.606	0.367117	0.145529	2.52264	0.0116476	0.0541294	ENSG00000078795	PKD2L2															ENSG00000256712.1	2.27054	1.11723	0.260103	4.29534	1.74423e-05	0.00038321	ENSG00000256712	AC134349.1
ENSG00000078804.11	2221.18	-0.0510618	0.117045	-0.436258	0.66265	0.793256	ENSG00000078804	TP53INP2															ENSG00000248903.1	0.87354	1.11718	0.394237	2.83377	0.00460021	0.0273921	ENSG00000248903	AP000867.1
ENSG00000078808.15	9689.48	-0.267629	0.0774142	-3.45711	0.000546006	0.00556604	ENSG00000078808	SDF4															ENSG00000236866.4	0.921474	1.1169	0.346864	3.22	0.00128192	0.0105203	ENSG00000236866	AL157902.1
ENSG00000078814.14	278.475	0.0888778	0.16008	0.555209	0.578752	0.732564	ENSG00000078814	MYH7B															ENSG00000252643.1	2.54809	1.11677	0.218323	5.1152	3.13402e-07	1.50552e-05	ENSG00000252643	RNU6-1136P
ENSG00000078898.6	15.0104	0.657377	0.356368	1.84466	0.0650876	0.178963	ENSG00000078898	BPIFB2															ENSG00000237389.1	1.25869	1.1166	0.326098	3.42413	0.000616771	0.00608601	ENSG00000237389	AL645634.2
ENSG00000078900.13	349.481	-0.0647716	0.201632	-0.321237	0.748031	0.851017	ENSG00000078900	TP73															ENSG00000260586.1	2.44603	1.11638	0.296422	3.76617	0.000165771	0.0022263	ENSG00000260586	AC064799.2
ENSG00000078902.14	3077.19	-0.126752	0.0716703	-1.76854	0.0769707	0.200211	ENSG00000078902	TOLLIP															ENSG00000232490.5	5.91844	1.11592	0.208271	5.35801	8.41425e-08	5.06722e-06	ENSG00000232490	OSBPL10-AS1
ENSG00000078967.11	1798.26	0.036548	0.0805426	0.453772	0.649993	0.784704	ENSG00000078967	UBE2D4															ENSG00000264796.1	0.732149	1.11568	0.341284	3.26906	0.00107904	0.00927614	ENSG00000264796	MIR5009
ENSG00000079101.15	391.522	0.027586	0.180706	0.152657	0.878669	0.933186	ENSG00000079101	CLUL1															ENSG00000111245.13	2.92499	1.11529	0.385279	2.89475	0.00379458	0.0237587	ENSG00000111245	MYL2
ENSG00000079102.15	307.489	1.20706	0.243154	4.96417	6.89969e-07	2.85171e-05	ENSG00000079102	RUNX1T1															ENSG00000114204.13	166.073	1.11507	0.342382	3.2568	0.00112676	0.00957265	ENSG00000114204	SERPINI2
ENSG00000079112.8	7.32383	0.983871	0.232756	4.22705	2.36779e-05	0.000487658	ENSG00000079112	CDH17															ENSG00000236324.1	1.29591	1.11501	0.306089	3.64276	0.000269728	0.00323933	ENSG00000236324	AL035634.1
ENSG00000079134.10	1178.67	-0.0183109	0.0847671	-0.216015	0.828976	0.902685	ENSG00000079134	THOC1															ENSG00000221502.1	2.17527	1.11476	0.34937	3.19078	0.0014189	0.0113702	ENSG00000221502	MIR1245A
ENSG00000079150.16	846.313	0.281858	0.124703	2.26024	0.0238063	0.0899156	ENSG00000079150	FKBP7															ENSG00000259587.2	2.1797	1.11457	0.278483	4.00228	6.2734e-05	0.00104913	ENSG00000259587	AC114546.2
ENSG00000079156.15	138.345	-0.265422	0.215889	-1.22944	0.218907	0.398894	ENSG00000079156	OSBPL6															ENSG00000225898.1	0.560343	1.1144	0.429601	2.59404	0.00948567	0.0466436	ENSG00000225898	AC002075.1
ENSG00000079215.12	3031.85	0.0138529	0.137334	0.10087	0.919654	0.957207	ENSG00000079215	SLC1A3															ENSG00000263669.2	0.471098	1.11342	0.353697	3.14795	0.00164421	0.0127027	ENSG00000263669	RN7SL470P
ENSG00000079246.14	21343.1	-0.203497	0.064939	-3.13366	0.00172643	0.0131811	ENSG00000079246	XRCC5															ENSG00000225900.1	3.34165	1.11333	0.214823	5.18256	2.18859e-07	1.12668e-05	ENSG00000225900	HSPE1P13
ENSG00000079257.6	1333.37	0.212932	0.125745	1.69337	0.0903855	0.22377	ENSG00000079257	LXN															ENSG00000217261.4	0.749205	1.11289	0.377116	2.95105	0.00316697	0.0207825	ENSG00000217261	POM121L4P
ENSG00000079263.17	149.412	-0.00872209	0.176938	-0.0492947	0.960684	0.9792	ENSG00000079263	SP140															ENSG00000267690.1	7.34132	1.11235	0.236728	4.69884	2.61639e-06	8.44133e-05	ENSG00000267690	LDLRAD4-AS1
ENSG00000079277.18	2106.63	-0.15539	0.0764027	-2.03383	0.0419686	0.132602	ENSG00000079277	MKNK1															ENSG00000254934.4	1.62461	1.11204	0.27688	4.01632	5.91129e-05	0.000997674	ENSG00000254934	LINC00678
ENSG00000079308.15	12872.7	0.0988194	0.127918	0.772524	0.439804	0.618973	ENSG00000079308	TNS1															ENSG00000232752.1	0.812116	1.11153	0.380115	2.92419	0.00345357	0.0221437	ENSG00000232752	MTCO3P21
ENSG00000079313.10	2416.59	0.0546929	0.0754531	0.724859	0.468539	0.643967	ENSG00000079313	REXO1															ENSG00000277010.1	1.14567	1.111	0.402405	2.76089	0.00576441	0.0323551	ENSG00000277010	AC120498.10
ENSG00000079332.13	5186.13	0.122567	0.0617578	1.98465	0.0471836	0.143842	ENSG00000079332	SAR1A															ENSG00000224618.1	1.28574	1.11093	0.315391	3.5224	0.000427658	0.00463309	ENSG00000224618	AC096921.1
ENSG00000079335.16	630.854	-0.281897	0.0993418	-2.83765	0.00454471	0.0271503	ENSG00000079335	CDC14A															ENSG00000280285.1	4.45253	1.1109	0.212543	5.2267	1.72564e-07	9.28791e-06	ENSG00000280285	AC108215.1
ENSG00000079337.14	3911.18	-0.0644426	0.163209	-0.394846	0.692956	0.81423	ENSG00000079337	RAPGEF3															ENSG00000270061.1	12.807	1.11015	0.157846	7.03309	2.02011e-12	5.51453e-10	ENSG00000270061	AC068790.5
ENSG00000079385.20	873.837	0.566598	0.210143	2.69625	0.00701256	0.0373934	ENSG00000079385	CEACAM1															ENSG00000243314.1	1.21043	1.10989	0.294489	3.76888	0.000163982	0.00221149	ENSG00000243314	AC106707.2
ENSG00000079387.12	1693.5	-0.344372	0.0751767	-4.58083	4.63139e-06	0.000132125	ENSG00000079387	SENP1															ENSG00000225572.1	3.63283	1.10972	0.234321	4.73589	2.18098e-06	7.2993e-05	ENSG00000225572	DOCK4-AS1
ENSG00000079393.19	9.85329	-0.36054	0.278059	-1.29663	0.194758	0.36999	ENSG00000079393	DUSP13															ENSG00000237853.5	3.84483	1.1097	0.228437	4.85782	1.18684e-06	4.44583e-05	ENSG00000237853	NFIA-AS1
ENSG00000079432.6	12919.1	-0.217309	0.113453	-1.91541	0.05544	0.160757	ENSG00000079432	CIC															ENSG00000269936.3	236.726	1.10928	0.178464	6.2157	5.10957e-10	6.95328e-08	ENSG00000269936
ENSG00000079435.8	522.614	0.188292	0.145701	1.29231	0.196249	0.371768	ENSG00000079435	LIPE															ENSG00000270077.1	2.09867	1.10921	0.253144	4.38173	1.17743e-05	0.0002798	ENSG00000270077	AP003117.1
ENSG00000079459.11	7928.74	0.118717	0.118205	1.00433	0.31522	0.503531	ENSG00000079459	FDFT1															ENSG00000231898.7	7.4521	1.10897	0.2515	4.40944	1.03639e-05	0.000252928	ENSG00000231898	AC012594.1
ENSG00000079462.6	3448.87	0.0781987	0.12576	0.621811	0.534066	0.697682	ENSG00000079462	PAFAH1B3															ENSG00000260454.1	2.21589	1.10861	0.332874	3.33042	0.000867157	0.00789061	ENSG00000260454	AL355607.2
ENSG00000079482.12	461.487	-0.352416	0.110726	-3.18279	0.00145862	0.0115967	ENSG00000079482	OPHN1															ENSG00000106819.10	442.117	1.10854	0.282092	3.92972	8.50432e-05	0.00133826	ENSG00000106819	ASPN
ENSG00000079557.4	1.05211	2.18895	0.64745	3.38088	0.000722533	0.00687372	ENSG00000079557	AFM															ENSG00000226958.1	2676.63	1.10814	0.189606	5.84442	5.08335e-09	4.81787e-07	ENSG00000226958
ENSG00000079616.11	3879.37	-0.0492462	0.0785435	-0.626992	0.530664	0.69497	ENSG00000079616	KIF22															ENSG00000166840.12	25.6599	1.10807	0.345132	3.21058	0.00132468	0.0108051	ENSG00000166840	GLYATL1
ENSG00000079689.12	0.645122	1.8541	0.491861	3.76957	0.000163532	0.00220827	ENSG00000079689	SCGN															ENSG00000266143.1	0.906614	1.10784	0.349295	3.17164	0.00151582	0.0119423	ENSG00000266143
ENSG00000079691.16	1550.46	0.143876	0.0934061	1.54033	0.12348	0.274975	ENSG00000079691	CARMIL1															ENSG00000271717.1	17.1638	1.10777	0.204263	5.42328	5.85138e-08	3.75936e-06	ENSG00000271717	AC022146.2
ENSG00000079739.14	4635.41	-0.342489	0.104756	-3.26941	0.00107773	0.00927595	ENSG00000079739	PGM1															ENSG00000258531.2	8.7006	1.10768	0.179467	6.17206	6.74039e-10	8.72957e-08	ENSG00000258531	BANF1P1
ENSG00000079785.13	4682.19	-0.0804708	0.0732479	-1.09861	0.271939	0.458475	ENSG00000079785	DDX1															ENSG00000254057.1	5.80933	1.10755	0.245914	4.50383	6.67406e-06	0.000176177	ENSG00000254057	AC084346.1
ENSG00000079805.15	12084.1	-0.0838513	0.0890885	-0.941214	0.346595	0.533604	ENSG00000079805	DNM2															ENSG00000230098.1	1.20893	1.10713	0.419781	2.63739	0.00835457	0.0425314	ENSG00000230098	TCERG1L-AS1
ENSG00000079819.15	4245.57	-0.181977	0.143619	-1.26708	0.205127	0.382593	ENSG00000079819	EPB41L2															ENSG00000242318.1	0.862897	1.10635	0.332317	3.3292	0.000870955	0.00791569	ENSG00000242318	AC058823.1
ENSG00000079841.17	16.4887	0.143654	0.276823	0.518936	0.603805	0.751345	ENSG00000079841	RIMS1															ENSG00000277893.1	59.4564	1.10453	0.339679	3.2517	0.00114717	0.00970553	ENSG00000277893	SRD5A2
ENSG00000079931.13	517.651	-0.352881	0.234357	-1.50574	0.132134	0.287762	ENSG00000079931	MOXD1															ENSG00000227471.7	61.8281	1.10372	0.303153	3.64081	0.00027178	0.00325871	ENSG00000227471	AKR1B15
ENSG00000079950.12	2679.53	-0.0614036	0.0752351	-0.816156	0.414411	0.597192	ENSG00000079950	STX7															ENSG00000188674.9	2.7615	1.10366	0.335337	3.2912	0.000997601	0.00875768	ENSG00000188674	C2orf80
ENSG00000079974.16	1152.69	0.0067069	0.092541	0.0724749	0.942224	0.969156	ENSG00000079974	RABL2B															ENSG00000205221.11	38.3915	1.10362	0.333566	3.30856	0.000937774	0.00836947	ENSG00000205221	VIT
ENSG00000079999.12	5844.07	-0.124602	0.0915897	-1.36044	0.173692	0.344141	ENSG00000079999	KEAP1															ENSG00000259276.1	0.815994	1.10307	0.358058	3.0807	0.00206517	0.0150828	ENSG00000259276	AC087286.1
ENSG00000080007.7	55.0871	0.347827	0.323075	1.07662	0.281652	0.468748	ENSG00000080007	DDX43															ENSG00000179219.5	4.54097	1.10265	0.272639	4.04437	5.2464e-05	0.000914269	ENSG00000179219	LINC00311
ENSG00000080031.8	129.412	-0.263582	0.247159	-1.06645	0.286222	0.473469	ENSG00000080031	PTPRH															ENSG00000036828.12	48.0702	1.10199	0.380026	2.89977	0.00373432	0.0234717	ENSG00000036828	CASR
ENSG00000080166.14	20.1446	0.416772	0.262849	1.58559	0.112831	0.259079	ENSG00000080166	DCT															ENSG00000174156.12	8.69064	1.10138	0.411285	2.67791	0.00740833	0.0389944	ENSG00000174156	GSTA3
ENSG00000080189.13	5203.26	-0.0405715	0.0733383	-0.55321	0.580119	0.733545	ENSG00000080189	SLC35C2															ENSG00000276778.1	0.744195	1.10099	0.342715	3.21257	0.00131555	0.0107421	ENSG00000276778	LINC02227
ENSG00000080200.8	415.689	-0.462203	0.140134	-3.2983	0.000972726	0.00860022	ENSG00000080200	CRYBG3															ENSG00000166405.13	603.304	1.10085	0.237915	4.62708	3.70861e-06	0.000111221	ENSG00000166405	RIC3
ENSG00000080224.16	139.539	-0.339586	0.236729	-1.4345	0.151431	0.31465	ENSG00000080224	EPHA6															ENSG00000243797.5	3.14173	1.10074	0.286077	3.84769	0.000119235	0.00172891	ENSG00000243797	AC004917.1
ENSG00000080293.8	19.1449	-0.86821	0.294157	-2.95152	0.00316218	0.02076	ENSG00000080293	SCTR															ENSG00000237903.1	16.3995	1.10059	0.15731	6.99629	2.62833e-12	7.04824e-10	ENSG00000237903	AC004000.1
ENSG00000080298.14	1084.91	-0.0472841	0.113864	-0.415269	0.677945	0.803759	ENSG00000080298	RFX3															ENSG00000264585.1	4.28382	1.10056	0.234126	4.70071	2.59265e-06	8.38848e-05	ENSG00000264585	MIR4449
ENSG00000080345.16	3070.77	0.0148632	0.0676362	0.219753	0.826064	0.901078	ENSG00000080345	RIF1															ENSG00000250371.1	3.41654	1.10023	0.235545	4.671	2.99735e-06	9.41718e-05	ENSG00000250371	AC007370.2
ENSG00000080371.5	3885.11	-0.0272829	0.0716584	-0.380736	0.703399	0.821209	ENSG00000080371	RAB21															ENSG00000272243.4	34.504	1.10016	0.369171	2.98008	0.00288176	0.0192998	ENSG00000272243	AL356277.3
ENSG00000080493.12	184	0.33437	0.198925	1.68088	0.0927856	0.227755	ENSG00000080493	SLC4A4															ENSG00000277593.1	0.556634	1.09929	0.362913	3.02909	0.00245295	0.0171564	ENSG00000277593
ENSG00000080503.18	3362.18	-0.0131309	0.136303	-0.0963356	0.923254	0.95906	ENSG00000080503	SMARCA2															ENSG00000261529.1	1.893	1.09902	0.291167	3.77454	0.000160302	0.00217378	ENSG00000261529	AC100774.1
ENSG00000080511.3	3.1781	0.0583859	0.4017	0.145347	0.884437	0.936507	ENSG00000080511	RDH8															ENSG00000233472.1	0.618304	1.09878	0.339778	3.23382	0.00122146	0.0101761	ENSG00000233472	AL390866.1
ENSG00000080546.12	914.632	0.0525015	0.0976017	0.537916	0.590635	0.741821	ENSG00000080546	SESN1															ENSG00000259225.5	27.6726	1.09827	0.238998	4.59534	4.32049e-06	0.000124739	ENSG00000259225	LINC02345
ENSG00000080561.12	304.624	-0.156164	0.162977	-0.958199	0.337962	0.525586	ENSG00000080561	MID2															ENSG00000255358.1	14.3049	1.09797	0.164171	6.68793	2.26348e-11	4.62725e-09	ENSG00000255358	AC019227.1
ENSG00000080572.11	18.8204	0.758874	0.392545	1.93322	0.0532095	0.156246	ENSG00000080572	PIH1D3															ENSG00000231422.2	8.19436	1.09755	0.366622	2.99368	0.00275638	0.018676	ENSG00000231422	LINC01516
ENSG00000080573.6	1212.18	0.0727549	0.224125	0.324617	0.745471	0.849443	ENSG00000080573	COL5A3															ENSG00000235872.2	12.1057	1.09743	0.182505	6.01313	1.81981e-09	2.06886e-07	ENSG00000235872	AC078777.1
ENSG00000080603.15	12650	-0.0281254	0.0675285	-0.416497	0.677046	0.803133	ENSG00000080603	SRCAP															ENSG00000270640.1	14.3061	1.0974	0.202325	5.42393	5.83015e-08	3.75403e-06	ENSG00000270640	AC104695.4
ENSG00000080608.9	1718.2	-0.0604825	0.0912479	-0.662837	0.507435	0.676541	ENSG00000080608	PUM3															ENSG00000221118.1	2.36574	1.09701	0.322707	3.39941	0.000675321	0.00652533	ENSG00000221118
ENSG00000080618.12	13.9153	-0.121436	0.235389	-0.515893	0.605929	0.752734	ENSG00000080618	CPB2															ENSG00000232192.1	11.4258	1.09661	0.261025	4.20118	2.65525e-05	0.000533248	ENSG00000232192	KIF26B-AS1
ENSG00000080644.14	40.8487	-0.283359	0.242639	-1.16782	0.24288	0.426703	ENSG00000080644	CHRNA3															ENSG00000260487.1	4.24982	1.09654	0.297485	3.68604	0.000227767	0.0028479	ENSG00000260487	AC116348.1
ENSG00000080709.13	39.594	0.385782	0.180644	2.13559	0.0327128	0.112054	ENSG00000080709	KCNN2															ENSG00000236253.6	689.264	1.09644	0.305103	3.59366	0.000326059	0.00373947	ENSG00000236253	SLC25A3P1
ENSG00000080802.17	2125.14	0.0234696	0.0635424	0.369353	0.711865	0.826963	ENSG00000080802	CNOT4															ENSG00000241772.2	10.9725	1.09626	0.180841	6.06198	1.34455e-09	1.57571e-07	ENSG00000241772	AC092620.2
ENSG00000080815.17	4156.68	-0.144778	0.0628102	-2.30502	0.0211657	0.0828598	ENSG00000080815	PSEN1															ENSG00000203411.3	0.8023	1.09617	0.40981	2.67482	0.00747683	0.0392643	ENSG00000203411	RF00017
ENSG00000080819.5	1257.12	-0.11918	0.0794439	-1.50018	0.133568	0.289819	ENSG00000080819	CPOX															ENSG00000278677.1	64.7938	1.0958	0.183853	5.96021	2.51919e-09	2.70223e-07	ENSG00000278677	HIST1H2AM
ENSG00000080822.15	3796.28	-0.116759	0.0748739	-1.55941	0.1189	0.268339	ENSG00000080822	CLDND1															ENSG00000160838.12	72.3412	1.09562	0.287217	3.81462	0.00013639	0.00191471	ENSG00000160838	LRRC71
ENSG00000080823.20	1014.86	0.218534	0.113422	1.92674	0.0540122	0.157891	ENSG00000080823	MOK															ENSG00000230118.1	8.66078	1.09561	0.263953	4.15076	3.31379e-05	0.000637961	ENSG00000230118	AC092569.1
ENSG00000080824.17	58650.7	0.028786	0.0864148	0.333114	0.739048	0.845125	ENSG00000080824	HSP90AA1															ENSG00000197614.9	2718.85	1.09549	0.262669	4.1706	3.03796e-05	0.000595163	ENSG00000197614	MFAP5
ENSG00000080839.10	701.203	-0.426232	0.0916087	-4.65274	3.27548e-06	0.000101099	ENSG00000080839	RBL1															ENSG00000149591.15	10554.9	1.09545	0.190037	5.76442	8.19397e-09	7.14239e-07	ENSG00000149591	TAGLN
ENSG00000080845.16	9265.88	0.0260354	0.0732521	0.355422	0.722274	0.834165	ENSG00000080845	DLGAP4															ENSG00000218274.2	8.76211	1.09516	0.384161	2.85078	0.00436116	0.0263473	ENSG00000218274	AL121949.2
ENSG00000080854.13	207.171	-0.0210261	0.231375	-0.0908742	0.927593	0.961179	ENSG00000080854	IGSF9B															ENSG00000262662.1	0.916212	1.09504	0.349197	3.13586	0.00171349	0.0131087	ENSG00000262662	AC127496.4
ENSG00000080910.10	0.0278293	0.661512	3.21982	0.20545	0.83722	NA	ENSG00000080910	CFHR2															ENSG00000232097.1	3.56029	1.0945	0.309163	3.54021	0.00039981	0.00439087	ENSG00000232097	AC079781.3
ENSG00000080947.13	212.155	-0.0324733	0.13919	-0.233303	0.815526	0.894288	ENSG00000080947	CROCCP3															ENSG00000229330.2	0.760547	1.09415	0.351004	3.1172	0.00182575	0.0137642	ENSG00000229330	AC006947.1
ENSG00000080986.11	992.475	-0.648555	0.123282	-5.26074	1.43474e-07	7.96676e-06	ENSG00000080986	NDC80															ENSG00000262381.1	0.444171	1.09405	0.413762	2.64416	0.00818945	0.0418919	ENSG00000262381	MTATP6P24
ENSG00000081014.9	500.152	-0.186126	0.0879329	-2.11669	0.0342864	0.115807	ENSG00000081014	AP4E1															ENSG00000278275.1	1.23854	1.09384	0.344334	3.1767	0.00148961	0.0117876	ENSG00000278275	AC103705.1
ENSG00000081019.12	1677.22	-0.0671487	0.0681376	-0.985487	0.324385	0.512442	ENSG00000081019	RSBN1															ENSG00000275417.1	2.52538	1.09325	0.235312	4.64597	3.38479e-06	0.000103492	ENSG00000275417	AC068726.1
ENSG00000081026.17	1236.43	0.0850819	0.104331	0.815496	0.414788	0.597364	ENSG00000081026	MAGI3															ENSG00000237768.2	2.97356	1.09269	0.238664	4.57836	4.68637e-06	0.00013313	ENSG00000237768	AL731563.2
ENSG00000081041.8	491.557	-0.131315	0.253915	-0.517161	0.605043	0.752227	ENSG00000081041	CXCL2															ENSG00000263882.2	0.726449	1.09185	0.315368	3.46215	0.000535874	0.00550066	ENSG00000263882	RN7SL774P
ENSG00000081051.6	4.25309	0.38309	0.319569	1.19877	0.230617	0.412515	ENSG00000081051	AFP															ENSG00000226928.1	9.81184	1.09163	0.204591	5.33568	9.51867e-08	5.62095e-06	ENSG00000226928	RPS14P4
ENSG00000081052.11	148.913	-0.303067	0.206569	-1.46715	0.142336	0.302346	ENSG00000081052	COL4A4															ENSG00000131126.17	53.825	1.08999	0.216863	5.02617	5.00365e-07	2.21894e-05	ENSG00000131126	TEX101
ENSG00000081059.18	1612.24	-0.0853585	0.144906	-0.589062	0.555819	0.714511	ENSG00000081059	TCF7															ENSG00000279352.1	29.9625	1.08978	0.293862	3.70849	0.000208495	0.00266637	ENSG00000279352	AC006557.6
ENSG00000081087.13	1079.55	0.00548755	0.0935804	0.0586399	0.953239	0.9756	ENSG00000081087	OSTM1															ENSG00000135248.14	8.71444	1.0893	0.257378	4.23231	2.31308e-05	0.000479094	ENSG00000135248	FAM71F1
ENSG00000081138.12	6.32184	-1.11499	0.431507	-2.58394	0.00976782	0.0476507	ENSG00000081138	CDH7															ENSG00000221506.1	0.49389	1.08912	0.421419	2.58441	0.00975472	0.0476224	ENSG00000221506
ENSG00000081148.11	1304.25	-1.13056	0.333595	-3.38902	0.00070142	0.00671772	ENSG00000081148	IMPG2															ENSG00000199562.1	17.1648	1.08911	0.181828	5.98978	2.10129e-09	2.32509e-07	ENSG00000199562	RNU6-37P
ENSG00000081154.10	8973.07	-0.120984	0.0651033	-1.85834	0.0631207	0.175332	ENSG00000081154	PCNP															ENSG00000211640.3	650.955	1.08871	0.371103	2.9337	0.00334947	0.021616	ENSG00000211640	IGLV6-57
ENSG00000081177.17	1881.82	-0.0927505	0.0714521	-1.29808	0.19426	0.369474	ENSG00000081177	EXD2															ENSG00000270523.1	1.84023	1.08864	0.305058	3.56862	0.000358871	0.00403293	ENSG00000270523	AC124303.1
ENSG00000081181.6	220.503	-0.431615	0.147035	-2.93546	0.00333055	0.0215244	ENSG00000081181	ARG2															ENSG00000153266.11	18.9871	1.08832	0.322255	3.37721	0.000732249	0.00694874	ENSG00000153266	FEZF2
ENSG00000081189.12	887.471	0.19629	0.123264	1.59244	0.111285	0.256511	ENSG00000081189	MEF2C															ENSG00000263065.1	3.05269	1.08784	0.261003	4.16793	3.07378e-05	0.000601147	ENSG00000263065	AF001548.1
ENSG00000081237.17	1249.8	-0.0478792	0.178745	-0.267864	0.788804	0.87763	ENSG00000081237	PTPRC															ENSG00000205420.9	1694.51	1.08761	0.301306	3.60966	0.000306593	0.00357467	ENSG00000205420	KRT6A
ENSG00000081248.9	2.9489	-0.511518	0.305335	-1.67527	0.0938811	0.229335	ENSG00000081248	CACNA1S															ENSG00000240175.1	4.38223	1.08733	0.219968	4.94314	7.68761e-07	3.11342e-05	ENSG00000240175	MAGI1-AS1
ENSG00000081277.10	174.477	0.275072	0.28084	0.979461	0.327352	0.515095	ENSG00000081277	PKP1															ENSG00000259043.1	0.594144	1.08716	0.42124	2.58086	0.00985539	0.0480111	ENSG00000259043	BRD7P1
ENSG00000081307.11	1414.92	0.0404422	0.0628664	0.643303	0.520028	0.686603	ENSG00000081307	UBA5															ENSG00000251409.1	0.396868	1.0871	0.422651	2.5721	0.0101085	0.048998	ENSG00000251409	AC008592.4
ENSG00000081320.9	2747.1	-0.0857196	0.123521	-0.693969	0.487702	0.659998	ENSG00000081320	STK17B															ENSG00000224530.1	2.73771	1.08637	0.313045	3.47035	0.000519786	0.0053769	ENSG00000224530	PPIAP10
ENSG00000081377.15	1116.55	-0.125496	0.0915337	-1.37104	0.170364	0.339966	ENSG00000081377	CDC14B															ENSG00000248843.1	0.456996	1.08621	0.409999	2.64931	0.00806565	0.0414763	ENSG00000248843	AL645949.2
ENSG00000081386.11	640.741	-0.185341	0.0742223	-2.49711	0.0125211	0.0570013	ENSG00000081386	ZNF510															ENSG00000223044.1	1.57778	1.08617	0.282785	3.84099	0.000122539	0.00176725	ENSG00000223044	RNU6-130P
ENSG00000081479.11	929.362	-0.661376	0.327437	-2.01986	0.0433978	0.135834	ENSG00000081479	LRP2															ENSG00000270538.1	0.654317	1.08616	0.38618	2.81256	0.00491482	0.0287917	ENSG00000270538	AC121247.2
ENSG00000081665.12	1739.72	0.0862901	0.0901075	0.957634	0.338247	0.52585	ENSG00000081665	ZNF506															ENSG00000276704.1	2.16984	1.08578	0.232219	4.67568	2.92984e-06	9.2305e-05	ENSG00000276704	AL442067.2
ENSG00000081692.11	1070.17	0.0945875	0.0779611	1.21327	0.225028	0.406055	ENSG00000081692	JMJD4															ENSG00000153789.11	74.267	1.08557	0.339593	3.19667	0.00139022	0.0111971	ENSG00000153789	FAM92B
ENSG00000081721.10	999.126	0.0509541	0.0686825	0.741879	0.458161	0.634871	ENSG00000081721	DUSP12															ENSG00000260865.1	1.1875	1.0855	0.294163	3.69015	0.00022412	0.00281388	ENSG00000260865	AC010287.1
ENSG00000081760.15	2053.65	-0.174057	0.0915093	-1.90206	0.0571627	0.164147	ENSG00000081760	AACS															ENSG00000169876.12	0.661678	1.08543	0.415777	2.6106	0.00903838	0.0450064	ENSG00000169876	MUC17
ENSG00000081791.7	3119.65	0.050899	0.0804645	0.632564	0.527018	0.692444	ENSG00000081791	KIAA0141															ENSG00000224691.1	1.56156	1.08541	0.30671	3.53888	0.000401828	0.00440879	ENSG00000224691	AL133553.1
ENSG00000081800.7	0.264221	-0.146111	0.704035	-0.207534	0.835593	0.906771	ENSG00000081800	SLC13A1															ENSG00000200508.1	0.859527	1.0844	0.380418	2.85054	0.0043645	0.0263542	ENSG00000200508	RF00019
ENSG00000081803.14	736.663	-0.0748623	0.171605	-0.436247	0.662657	0.793256	ENSG00000081803	CADPS2															ENSG00000200506.1	1.15059	1.08423	0.32571	3.32883	0.000872124	0.00792474	ENSG00000200506	RF00019
ENSG00000081818.3	111.426	0.766203	0.166697	4.59638	4.29895e-06	0.000124195	ENSG00000081818	PCDHB4															ENSG00000257542.4	79.1566	1.08411	0.240738	4.50329	6.69108e-06	0.000176524	ENSG00000257542	OR7E47P
ENSG00000081842.16	101.425	0.625087	0.306954	2.03642	0.0417082	0.132056	ENSG00000081842	PCDHA6															ENSG00000253755.1	280.934	1.08406	0.374823	2.89221	0.00382546	0.0238916	ENSG00000253755	IGHGP
ENSG00000081853.14	207.307	0.18619	0.244185	0.762494	0.445765	0.623705	ENSG00000081853	PCDHGA2															ENSG00000262877.4	23.3722	1.08295	0.292588	3.70128	0.000214518	0.00273134	ENSG00000262877	AC110285.2
ENSG00000081870.10	1803.74	-0.0936243	0.110911	-0.844142	0.39859	0.583056	ENSG00000081870	HSPB11															ENSG00000255428.1	0.557225	1.0828	0.381028	2.84179	0.00448617	0.0268817	ENSG00000255428	AP002008.3
ENSG00000081913.12	752.007	-0.18155	0.116813	-1.55419	0.120139	0.270118	ENSG00000081913	PHLPP1															ENSG00000233993.1	1.50749	1.08268	0.26367	4.10619	4.02239e-05	0.000743302	ENSG00000233993	AL121900.1
ENSG00000081923.9	2556.56	-0.0474376	0.136677	-0.347077	0.728533	0.838062	ENSG00000081923	ATP8B1															ENSG00000135625.7	19.4181	1.08247	0.25755	4.20296	2.63447e-05	0.000529799	ENSG00000135625	EGR4
ENSG00000081985.9	48.9401	-0.285597	0.194907	-1.4653	0.14284	0.303071	ENSG00000081985	IL12RB2															ENSG00000251370.1	0.751902	1.08241	0.397066	2.72603	0.00641017	0.0350939	ENSG00000251370	SEMA5A-AS1
ENSG00000082014.15	5792.82	0.409039	0.155356	2.63292	0.00846543	0.0429136	ENSG00000082014	SMARCD3															ENSG00000235548.1	1.11143	1.08223	0.40836	2.65019	0.00804463	0.0414067	ENSG00000235548	AC073551.1
ENSG00000082068.7	1914.51	-0.111989	0.0694235	-1.61313	0.106715	0.249321	ENSG00000082068	WDR70															ENSG00000236481.1	3.58065	1.08156	0.328548	3.29195	0.000994959	0.00873938	ENSG00000236481	LINC02195
ENSG00000082074.14	984.808	0.217308	0.174456	1.24563	0.2129	0.391927	ENSG00000082074	FYB1															ENSG00000234683.1	20.3128	1.08038	0.216484	4.99057	6.02017e-07	2.553e-05	ENSG00000234683	AL138799.3
ENSG00000082126.16	9.25039	0.559439	0.158932	3.51999	0.00043156	0.00466149	ENSG00000082126	MPP4															ENSG00000127129.8	540.128	1.07946	0.232615	4.64055	3.47485e-06	0.000105961	ENSG00000127129	EDN2
ENSG00000082146.11	935.348	0.0408767	0.0957615	0.426859	0.669482	0.798272	ENSG00000082146	STRADB															ENSG00000276968.1	6.57043	1.07929	0.19522	5.52857	3.22853e-08	2.289e-06	ENSG00000276968	AL158196.1
ENSG00000082153.16	5552.9	-0.218827	0.0695879	-3.14461	0.00166311	0.0128179	ENSG00000082153	BZW1															ENSG00000251299.1	0.579703	1.07915	0.360563	2.99297	0.00276278	0.0187077	ENSG00000251299	SLC25A15P3
ENSG00000082175.13	728.907	-0.0120276	0.300412	-0.040037	0.968064	0.983072	ENSG00000082175	PGR															ENSG00000247699.2	4.27426	1.07884	0.353084	3.05549	0.00224696	0.0160707	ENSG00000247699	AC008609.1
ENSG00000082196.19	753.184	0.744086	0.21193	3.511	0.000446425	0.00478411	ENSG00000082196	C1QTNF3															ENSG00000272406.1	3.24454	1.07874	0.217207	4.9664	6.82062e-07	2.82671e-05	ENSG00000272406	AC108102.1
ENSG00000082212.10	2639.24	-0.214668	0.0846529	-2.53587	0.011217	0.0526122	ENSG00000082212	ME2															ENSG00000238829.1	5.06872	1.07847	0.218119	4.9444	7.63792e-07	3.1006e-05	ENSG00000238829	RNU7-45P
ENSG00000082213.16	2449.81	-0.286248	0.077353	-3.70054	0.000215139	0.00273425	ENSG00000082213	C5orf22															ENSG00000266493.1	1.10924	1.07828	0.287671	3.74833	0.000178016	0.00236085	ENSG00000266493
ENSG00000082258.11	1864.68	-0.11097	0.0739254	-1.50111	0.133327	0.289435	ENSG00000082258	CCNT2															ENSG00000262870.1	0.915709	1.07809	0.341637	3.15566	0.00160135	0.012445	ENSG00000262870	CYCSP40
ENSG00000082269.15	757.252	-0.0232395	0.0891496	-0.26068	0.794339	0.881229	ENSG00000082269	FAM135A															ENSG00000279029.1	45.77	1.07788	0.155597	6.92736	4.28778e-12	1.07995e-09	ENSG00000279029	AL353583.1
ENSG00000082293.11	5.06301	-0.659932	0.321127	-2.05505	0.0398745	0.128176	ENSG00000082293	COL19A1															ENSG00000259575.1	8.27329	1.07632	0.219476	4.90406	9.3874e-07	3.65772e-05	ENSG00000259575	AC012404.2
ENSG00000082397.14	676.848	-0.104806	0.158965	-0.659306	0.509699	0.678125	ENSG00000082397	EPB41L3															ENSG00000184113.9	445.996	1.07527	0.153298	7.01426	2.31162e-12	6.23562e-10	ENSG00000184113	CLDN5
ENSG00000082438.14	962.285	0.195214	0.142729	1.36773	0.171398	0.341234	ENSG00000082438	COBLL1															ENSG00000274956.2	7.6036	1.07527	0.415102	2.59037	0.0095874	0.0469776	ENSG00000274956	AC120042.3
ENSG00000082458.10	2578.27	-0.0694473	0.0771739	-0.89988	0.368184	0.554355	ENSG00000082458	DLG3															ENSG00000273367.1	19.7205	1.07516	0.288516	3.72653	0.000194135	0.00252575	ENSG00000273367	AL355472.4
ENSG00000082482.12	218.549	-0.00153522	0.229219	-0.00669763	0.994656	0.997453	ENSG00000082482	KCNK2															ENSG00000279712.1	10.818	1.07509	0.416436	2.58166	0.00983267	0.047926	ENSG00000279712	FP325330.3
ENSG00000082497.10	817.164	0.374899	0.191839	1.95423	0.0506737	0.151067	ENSG00000082497	SERTAD4															ENSG00000271370.1	4.80305	1.07474	0.194288	5.53169	3.17152e-08	2.26406e-06	ENSG00000271370	AC007619.2
ENSG00000082512.13	1221.75	0.141369	0.116409	1.21442	0.224586	0.40571	ENSG00000082512	TRAF5															ENSG00000258962.2	2.17381	1.07472	0.319308	3.36578	0.000763278	0.00715727	ENSG00000258962	AL121839.1
ENSG00000082515.15	2103.8	0.197467	0.101262	1.95006	0.051169	0.152125	ENSG00000082515	MRPL22															ENSG00000270240.2	5.9598	1.07432	0.238138	4.51134	6.44196e-06	0.00017104	ENSG00000270240	AC015849.1
ENSG00000082516.8	1760.68	-0.0980273	0.0742175	-1.32081	0.186564	0.360309	ENSG00000082516	GEMIN5															ENSG00000280780.1	12.1766	1.07406	0.303705	3.53651	0.000405444	0.00443992	ENSG00000280780	JAKMIP2-AS1
ENSG00000082556.9	69.1163	-0.839467	0.317795	-2.64154	0.00825311	0.0421466	ENSG00000082556	OPRK1															ENSG00000253911.1	2.2237	1.07362	0.222638	4.82225	1.41949e-06	5.12771e-05	ENSG00000253911	AP003467.1
ENSG00000082641.14	10736.2	-0.293424	0.0925534	-3.17032	0.00152271	0.0119776	ENSG00000082641	NFE2L1															ENSG00000226145.6	49.2733	1.07326	0.35114	3.0565	0.00223938	0.0160315	ENSG00000226145	KRT16P6
ENSG00000082684.13	1676.73	-0.64709	0.255565	-2.532	0.0113414	0.0530343	ENSG00000082684	SEMA5B															ENSG00000280413.1	3.25614	1.07286	0.229732	4.67004	3.0114e-06	9.44181e-05	ENSG00000280413
ENSG00000082701.13	4294.14	-0.132657	0.0659501	-2.01148	0.0442752	0.137748	ENSG00000082701	GSK3B															ENSG00000222969.1	1.12285	1.07281	0.29762	3.60463	0.000312593	0.0036279	ENSG00000222969	RN7SKP8
ENSG00000082781.10	11351.9	-0.247611	0.112707	-2.19694	0.0280244	0.100708	ENSG00000082781	ITGB5															ENSG00000163431.12	636.042	1.07281	0.18298	5.863	4.54578e-09	4.3628e-07	ENSG00000163431	LMOD1
ENSG00000082805.18	4359.92	-0.154909	0.105289	-1.47127	0.141217	0.300874	ENSG00000082805	ERC1															ENSG00000266371.1	21.8836	1.07243	0.171279	6.26133	3.81701e-10	5.45485e-08	ENSG00000266371	AC079915.1
ENSG00000082898.15	13473.3	-0.223001	0.0630509	-3.53684	0.000404946	0.00443557	ENSG00000082898	XPO1															ENSG00000200597.1	0.762602	1.07234	0.356947	3.0042	0.00266278	0.0182023	ENSG00000200597	RNU1-87P
ENSG00000082929.7	25.1086	0.676592	0.291932	2.31764	0.0204691	0.080918	ENSG00000082929	LINC01587															ENSG00000202412.1	1.00655	1.07127	0.322074	3.32616	0.000880528	0.0079725	ENSG00000202412	RNY3P13
ENSG00000082996.18	2622.19	0.0595644	0.0753578	0.790421	0.429282	0.609813	ENSG00000082996	RNF13															ENSG00000278891.1	44.2193	1.071	0.199149	5.37787	7.53708e-08	4.61828e-06	ENSG00000278891	AC105101.1
ENSG00000083067.21	27.7742	-0.48349	0.200091	-2.41635	0.0156771	0.0667746	ENSG00000083067	TRPM3															ENSG00000259202.1	1.13848	1.07036	0.334244	3.20233	0.0013632	0.0110363	ENSG00000259202	AC012568.1
ENSG00000083093.8	867.591	-0.196335	0.0658408	-2.98196	0.00286409	0.0192075	ENSG00000083093	PALB2															ENSG00000278463.1	17.1397	1.07012	0.238598	4.48504	7.29016e-06	0.000190237	ENSG00000278463	HIST1H2AB
ENSG00000083097.13	668.407	-0.0110143	0.100944	-0.109113	0.913113	0.953741	ENSG00000083097	DOPEY1															ENSG00000276097.1	1.28752	1.0697	0.312856	3.41916	0.000628143	0.0061755	ENSG00000276097	AC006538.3
ENSG00000083099.9	1929.09	-0.20311	0.0927361	-2.19019	0.0285104	0.101948	ENSG00000083099	LYRM2															ENSG00000196616.11	473.077	1.06958	0.392972	2.72177	0.00649331	0.0354172	ENSG00000196616	ADH1B
ENSG00000083123.13	1474.79	-0.22016	0.0890253	-2.47301	0.0133981	0.0598465	ENSG00000083123	BCKDHB															ENSG00000275708.1	27.7684	1.06859	0.257512	4.14966	3.32972e-05	0.000640486	ENSG00000275708	MIR3648-1
ENSG00000083168.8	5441.76	-0.177906	0.0924332	-1.9247	0.054267	0.158422	ENSG00000083168	KAT6A															ENSG00000267526.1	1.39916	1.06852	0.28398	3.76264	0.000168129	0.00224902	ENSG00000267526	AC005702.2
ENSG00000083223.16	1033.74	-0.0249826	0.0865987	-0.288487	0.772974	0.867277	ENSG00000083223	ZCCHC6															ENSG00000274656.1	0.344215	1.06818	0.403315	2.6485	0.00808487	0.0415434	ENSG00000274656	RN7SL625P
ENSG00000083290.18	1066.01	-0.250888	0.106479	-2.35623	0.0184616	0.075105	ENSG00000083290	ULK2															ENSG00000170482.15	155.57	1.06744	0.235279	4.53692	5.70815e-06	0.000155636	ENSG00000170482	SLC23A1
ENSG00000083307.9	2591.45	0.0556806	0.107217	0.519326	0.603534	0.751186	ENSG00000083307	GRHL2															ENSG00000228316.1	1.25462	1.06739	0.310568	3.4369	0.000588408	0.00589028	ENSG00000228316	MTATP6P19
ENSG00000083312.16	4555.02	-0.172016	0.0592932	-2.9011	0.0037185	0.0233922	ENSG00000083312	TNPO1															ENSG00000242236.2	0.564402	1.06735	0.416551	2.56235	0.0103968	0.0499913	ENSG00000242236	RN7SL594P
ENSG00000083444.15	9636.58	-0.144238	0.100298	-1.4381	0.150407	0.313409	ENSG00000083444	PLOD1															ENSG00000112818.8	3.00946	1.06694	0.317701	3.35832	0.000784183	0.00730323	ENSG00000112818	MEP1A
ENSG00000083454.20	46.9064	-0.431744	0.231403	-1.86576	0.0620745	0.173504	ENSG00000083454	P2RX5															ENSG00000279724.1	5.92366	1.06668	0.182596	5.84176	5.1652e-09	4.86511e-07	ENSG00000279724	AC005086.2
ENSG00000083457.10	715.973	0.0985561	0.105653	0.932831	0.350907	0.538208	ENSG00000083457	ITGAE															ENSG00000279390.1	5.96018	1.06656	0.223553	4.77093	1.83381e-06	6.33811e-05	ENSG00000279390	AF127577.6
ENSG00000083520.13	1989.66	0.0391318	0.075474	0.518481	0.604122	0.751637	ENSG00000083520	DIS3															ENSG00000259175.1	3.64663	1.06639	0.211787	5.03522	4.77304e-07	2.13841e-05	ENSG00000259175	AC108451.1
ENSG00000083535.14	828.025	0.0336366	0.0899345	0.374012	0.708396	0.824602	ENSG00000083535	PIBF1															ENSG00000168447.9	77.7276	1.06626	0.305773	3.48708	0.000488324	0.00512706	ENSG00000168447	SCNN1B
ENSG00000083544.12	752.649	0.183938	0.0833627	2.20647	0.0273508	0.0990049	ENSG00000083544	TDRD3															ENSG00000146469.11	3.80037	1.06605	0.23289	4.57746	4.70647e-06	0.000133572	ENSG00000146469	VIP
ENSG00000083622.8	5.25859	-1.1695	0.455941	-2.56503	0.0103165	0.0496947	ENSG00000083622	AC000061.1															ENSG00000259130.1	2.01775	1.06603	0.331652	3.2143	0.00130764	0.0106928	ENSG00000259130	AL133371.3
ENSG00000083635.7	688.569	-0.00278326	0.0822261	-0.0338489	0.972998	0.985843	ENSG00000083635	NUFIP1															ENSG00000271765.1	3.81062	1.06559	0.213602	4.98869	6.0791e-07	2.56606e-05	ENSG00000271765	RN7SKP299
ENSG00000083642.17	1777.74	-0.095832	0.0768664	-1.24674	0.212495	0.391386	ENSG00000083642	PDS5B															ENSG00000279032.1	4.86595	1.06555	0.350585	3.03935	0.0023709	0.0167287	ENSG00000279032	AL079305.1
ENSG00000083720.11	1529.51	-0.503202	0.144708	-3.47737	0.000506364	0.00527135	ENSG00000083720	OXCT1															ENSG00000231201.1	3.68849	1.06531	0.234675	4.53952	5.63827e-06	0.000154284	ENSG00000231201	AF127577.2
ENSG00000083750.11	854.708	-0.0578856	0.0848659	-0.682083	0.495186	0.666034	ENSG00000083750	RRAGB															ENSG00000274397.1	1.15978	1.06501	0.305336	3.48799	0.000486664	0.00511623	ENSG00000274397	AL357153.4
ENSG00000083782.6	853.165	0.498232	0.388356	1.28293	0.199518	0.375961	ENSG00000083782	EPYC															ENSG00000201861.1	1.27591	1.06473	0.310275	3.43157	0.0006001	0.00597062	ENSG00000201861	RNA5SP298
ENSG00000083799.16	1391.56	0.0728704	0.0891016	0.817835	0.413451	0.596463	ENSG00000083799	CYLD															ENSG00000270154.1	7.86793	1.06433	0.201317	5.28682	1.24462e-07	7.02226e-06	ENSG00000270154	AC130352.1
ENSG00000083807.8	483.794	0.142214	0.13141	1.08221	0.279158	0.466146	ENSG00000083807	SLC27A5															ENSG00000274742.1	1.56296	1.06375	0.248158	4.28658	1.81445e-05	0.000394266	ENSG00000274742	RF00017
ENSG00000083812.10	658.38	-0.226555	0.0939781	-2.41073	0.0159208	0.0675725	ENSG00000083812	ZNF324															ENSG00000275348.1	0.573342	1.06337	0.376652	2.82321	0.00475454	0.0280873	ENSG00000275348	AC096861.1
ENSG00000083814.11	316.6	0.449317	0.11603	3.87242	0.00010776	0.00160332	ENSG00000083814	ZNF671															ENSG00000226746.2	7.29453	1.06321	0.212743	4.99761	5.80465e-07	2.48239e-05	ENSG00000226746	SMCR5
ENSG00000083817.8	417.016	-0.00728271	0.0888703	-0.0819476	0.934688	0.964956	ENSG00000083817	ZNF416															ENSG00000235347.1	0.965705	1.06313	0.317834	3.34493	0.000823044	0.00757692	ENSG00000235347	Z84478.1
ENSG00000083828.14	584.029	0.116188	0.115513	1.00584	0.314491	0.502745	ENSG00000083828	ZNF586															ENSG00000258978.1	0.624142	1.06313	0.383003	2.77577	0.00550706	0.0313233	ENSG00000258978	HIF1AP1
ENSG00000083838.14	632.191	-0.145213	0.0932888	-1.55659	0.119567	0.269191	ENSG00000083838	ZNF446															ENSG00000168314.16	18.2309	1.0631	0.213294	4.98422	6.22136e-07	2.61641e-05	ENSG00000168314	MOBP
ENSG00000083844.9	2055.72	0.113989	0.0913704	1.24755	0.212197	0.390949	ENSG00000083844	ZNF264															ENSG00000263995.1	1.95925	1.06299	0.309508	3.43445	0.000593752	0.00593336	ENSG00000263995
ENSG00000083845.7	79155.6	0.145528	0.139047	1.04661	0.295281	0.483279	ENSG00000083845	RPS5															ENSG00000202017.1	2.93828	1.06283	0.331193	3.2091	0.00133152	0.0108512	ENSG00000202017	RNU6-806P
ENSG00000083857.12	4512.61	0.194741	0.152415	1.2777	0.201354	0.378031	ENSG00000083857	FAT1															ENSG00000280232.1	0.827679	1.06278	0.320024	3.32094	0.000897135	0.00809072	ENSG00000280232	AL589666.2
ENSG00000083896.11	4031.44	0.057953	0.0469467	1.23444	0.217038	0.396948	ENSG00000083896	YTHDC1															ENSG00000228770.1	0.638723	1.06178	0.36622	2.89929	0.00374006	0.0234948	ENSG00000228770	AC007327.1
ENSG00000083937.7	2727.54	-0.11417	0.0771193	-1.48044	0.138756	0.297424	ENSG00000083937	CHMP2B															ENSG00000267322.2	76.0431	1.06114	0.146889	7.22413	5.0431e-13	1.56398e-10	ENSG00000267322	SNHG22
ENSG00000084070.10	2441.67	-0.00487881	0.0975325	-0.0500224	0.960105	0.978847	ENSG00000084070	SMAP2															ENSG00000167800.9	21.6252	1.06095	0.326948	3.24501	0.00117448	0.0098695	ENSG00000167800	TBX10
ENSG00000084072.15	2853.06	0.0332635	0.096607	0.344318	0.730607	0.839544	ENSG00000084072	PPIE															ENSG00000173714.7	53.3187	1.06083	0.314776	3.37011	0.000751392	0.00707006	ENSG00000173714	WFIKKN2
ENSG00000084073.7	4725.21	-0.0495581	0.103112	-0.480624	0.630784	0.771294	ENSG00000084073	ZMPSTE24															ENSG00000240533.3	0.627537	1.06065	0.347902	3.04871	0.00229826	0.0163478	ENSG00000240533	RN7SL69P
ENSG00000084090.12	10382.7	-0.145404	0.0570279	-2.5497	0.0107816	0.0511886	ENSG00000084090	STARD7															ENSG00000260657.2	7.01971	1.06037	0.275164	3.8536	0.000116393	0.00169741	ENSG00000260657	AC107871.2
ENSG00000084092.6	3573.1	0.0146037	0.0843242	0.173185	0.862506	0.923202	ENSG00000084092	NOA1															ENSG00000278557.1	2.4358	1.06033	0.25954	4.08541	4.39999e-05	0.000798197	ENSG00000278557
ENSG00000084093.14	5394.41	-0.118052	0.0829809	-1.42264	0.154842	0.319279	ENSG00000084093	REST															ENSG00000259710.1	6.5025	1.06024	0.194838	5.44167	5.27845e-08	3.49251e-06	ENSG00000259710	NUTF2P6
ENSG00000084110.9	123.756	-1.11634	0.2673	-4.17635	2.96223e-05	0.000583334	ENSG00000084110	HAL															ENSG00000185615.14	231.532	1.06023	0.284873	3.72175	0.000197847	0.00256234	ENSG00000185615	PDIA2
ENSG00000084112.13	3083.99	-0.140537	0.0861137	-1.63199	0.102682	0.242843	ENSG00000084112	SSH1															ENSG00000221852.4	2.02652	1.05993	0.360498	2.94017	0.00328035	0.0212867	ENSG00000221852	KRTAP1-5
ENSG00000084207.14	44055.8	0.369327	0.102191	3.61407	0.00030143	0.00353388	ENSG00000084207	GSTP1															ENSG00000187905.9	31.5306	1.05986	0.330819	3.20374	0.00135653	0.0109941	ENSG00000187905	LRRC74B
ENSG00000084234.15	33749.9	0.0451631	0.0970131	0.465536	0.641548	0.778602	ENSG00000084234	APLP2															ENSG00000183598.3	18.6808	1.05976	0.191076	5.5463	2.91786e-08	2.11814e-06	ENSG00000183598	HIST2H3D
ENSG00000084444.12	426.598	0.0540797	0.117676	0.459566	0.645828	0.781784	ENSG00000084444	FAM234B															ENSG00000201896.1	0.402371	1.05942	0.369711	2.86554	0.00416293	0.0253988	ENSG00000201896	RN7SKP153
ENSG00000084453.15	193.263	-0.570202	0.297448	-1.91698	0.0552405	0.160361	ENSG00000084453	SLCO1A2															ENSG00000077274.8	757.193	1.0594	0.324678	3.26292	0.00110272	0.00942104	ENSG00000077274	CAPN6
ENSG00000084463.6	8517.04	-0.114413	0.0822734	-1.39065	0.164333	0.332368	ENSG00000084463	WBP11															ENSG00000206926.1	4.04127	1.05931	0.210958	5.02143	5.12869e-07	2.25031e-05	ENSG00000206926	RNU6-1024P
ENSG00000084623.10	11730.4	-0.246521	0.0845129	-2.91696	0.00353457	0.0225333	ENSG00000084623	EIF3I															ENSG00000260015.1	32.9225	1.05929	0.260766	4.06224	4.86037e-05	0.000860484	ENSG00000260015	AC010547.2
ENSG00000084628.8	106.219	-0.358399	0.248432	-1.44265	0.14912	0.311639	ENSG00000084628	NKAIN1															ENSG00000226960.1	0.897524	1.05896	0.396626	2.66993	0.00758672	0.0396814	ENSG00000226960	MTCO1P21
ENSG00000084636.16	2283.53	0.41669	0.17476	2.38435	0.0171094	0.0710951	ENSG00000084636	COL16A1															ENSG00000208772.1	18.7162	1.05896	0.14955	7.081	1.43123e-12	4.07792e-10	ENSG00000208772	SNORD94
ENSG00000084652.14	5319.84	-0.415403	0.0735435	-5.6484	1.61947e-08	1.27291e-06	ENSG00000084652	TXLNA															ENSG00000254565.1	0.599648	1.05893	0.373125	2.83801	0.00453956	0.0271303	ENSG00000254565	MTND2P26
ENSG00000084674.12	13.4246	0.8753	0.311113	2.81345	0.0049013	0.0287605	ENSG00000084674	APOB															ENSG00000258698.1	1.85702	1.05892	0.258004	4.10429	4.05556e-05	0.000747916	ENSG00000258698	AL139317.1
ENSG00000084676.14	4022.5	-0.0859009	0.0766132	-1.12123	0.262191	0.448155	ENSG00000084676	NCOA1															ENSG00000264727.1	1.85413	1.05832	0.338829	3.12346	0.0017874	0.0135288	ENSG00000264727	AC005725.1
ENSG00000084693.14	4669.24	-0.32759	0.0919473	-3.5628	0.000366916	0.00410176	ENSG00000084693	AGBL5															ENSG00000236426.4	0.810538	1.05805	0.310401	3.40864	0.000652879	0.00635835	ENSG00000236426	AL583824.1
ENSG00000084710.12	279.956	-0.234394	0.189883	-1.23441	0.21705	0.396954	ENSG00000084710	EFR3B															ENSG00000108381.9	22.1575	1.05803	0.236821	4.46763	7.90916e-06	0.000202563	ENSG00000108381	ASPA
ENSG00000084731.12	1624.62	-0.17446	0.12486	-1.39724	0.162342	0.329704	ENSG00000084731	KIF3C															ENSG00000260395.1	1.05462	1.05754	0.327831	3.22588	0.00125584	0.0103679	ENSG00000260395	AC092119.1
ENSG00000084733.9	10266.2	-0.197216	0.0562794	-3.50422	0.000457943	0.00487756	ENSG00000084733	RAB10															ENSG00000231426.4	1.63101	1.05743	0.322783	3.27597	0.00105298	0.00910536	ENSG00000231426	FILNC1
ENSG00000084734.7	15.9522	0.370456	0.18404	2.01291	0.0441241	0.137409	ENSG00000084734	GCKR															ENSG00000277991.3	2.42561	1.05722	0.189862	5.56835	2.57166e-08	1.91251e-06	ENSG00000277991	FP236241.1
ENSG00000084754.9	10876	-0.104402	0.0668919	-1.56075	0.118582	0.267858	ENSG00000084754	HADHA															ENSG00000259735.1	4.26288	1.05647	0.198924	5.31089	1.09089e-07	6.25551e-06	ENSG00000259735	AC092868.2
ENSG00000084764.9	1007.33	0.172661	0.125436	1.37649	0.168671	0.337815	ENSG00000084764	MAPRE3															ENSG00000137392.8	16.0455	1.05631	0.324815	3.25203	0.00114582	0.00969661	ENSG00000137392	CLPS
ENSG00000084774.12	7218.18	-0.347996	0.0960253	-3.624	0.00029008	0.0034295	ENSG00000084774	CAD															ENSG00000231883.1	0.704419	1.0563	0.364968	2.89423	0.00380088	0.0237851	ENSG00000231883	AL138733.2
ENSG00000085063.13	15670.7	0.0155553	0.120512	0.129077	0.897297	0.944492	ENSG00000085063	CD59															ENSG00000212370.1	0.577899	1.05595	0.405311	2.60528	0.00917995	0.045548	ENSG00000212370	RNU6-482P
ENSG00000085117.10	5438.08	0.434015	0.136876	3.17087	0.00151985	0.0119626	ENSG00000085117	CD82															ENSG00000263938.1	0.827952	1.05577	0.346758	3.04469	0.00232924	0.0165115	ENSG00000263938	AC100832.2
ENSG00000085185.14	1996.23	-0.271637	0.10628	-2.55587	0.0105922	0.0506374	ENSG00000085185	BCORL1															ENSG00000211644.2	1023.86	1.05546	0.334462	3.1557	0.00160115	0.012445	ENSG00000211644	IGLV1-51
ENSG00000085224.19	4130.75	0.246864	0.0746901	3.30517	0.000949172	0.00845299	ENSG00000085224	ATRX															ENSG00000239856.3	1.70733	1.05537	0.240012	4.39715	1.09684e-05	0.00026469	ENSG00000239856	RN7SL225P
ENSG00000085231.12	784.42	0.124084	0.0816014	1.52062	0.128356	0.282082	ENSG00000085231	AK6															ENSG00000278239.1	0.443378	1.05521	0.392359	2.68939	0.00715819	0.037988	ENSG00000278239	AC243967.3
ENSG00000085265.9	295.25	0.166254	0.220192	0.755043	0.450223	0.627838	ENSG00000085265	FCN1															ENSG00000219445.2	0.983169	1.05456	0.403748	2.61193	0.00900334	0.0448769	ENSG00000219445	AC019155.2
ENSG00000085274.14	1789.67	-0.240668	0.0857065	-2.80805	0.00498429	0.0290791	ENSG00000085274	MYNN															ENSG00000272164.1	2.07515	1.05427	0.262393	4.01789	5.87204e-05	0.000993301	ENSG00000272164	AC005972.3
ENSG00000085276.16	7674.15	-0.0531093	0.119159	-0.445703	0.655812	0.788805	ENSG00000085276	MECOM															ENSG00000172724.10	67.9505	1.05293	0.297619	3.53784	0.000403414	0.00442194	ENSG00000172724	CCL19
ENSG00000085365.16	2900.65	-0.266877	0.0778421	-3.42844	0.000607065	0.00601758	ENSG00000085365	SCAMP1															ENSG00000259505.1	0.804665	1.0529	0.340124	3.09565	0.00196385	0.0145479	ENSG00000259505	AC009268.1
ENSG00000085377.12	2202.32	-0.00568838	0.0991751	-0.0573569	0.954261	0.976053	ENSG00000085377	PREP															ENSG00000221510.1	1.16878	1.0526	0.28593	3.68131	0.000232039	0.002891	ENSG00000221510	MIR548O
ENSG00000085382.10	651.064	-0.241064	0.107073	-2.25139	0.024361	0.0914201	ENSG00000085382	HACE1															ENSG00000249173.4	2.74851	1.05247	0.348356	3.02124	0.00251744	0.0174477	ENSG00000249173	LINC01093
ENSG00000085415.14	2781.33	-0.155626	0.0774382	-2.00968	0.0444651	0.13815	ENSG00000085415	SEH1L															ENSG00000259336.1	1.50191	1.05238	0.29455	3.57285	0.000353123	0.00398174	ENSG00000259336	AC021231.1
ENSG00000085433.14	794.129	-0.135717	0.0696998	-1.94716	0.0515158	0.152818	ENSG00000085433	WDR47															ENSG00000254315.1	9.87958	1.05232	0.153854	6.83971	7.93551e-12	1.79982e-09	ENSG00000254315	AC023632.5
ENSG00000085449.13	3934.66	-0.207882	0.0778176	-2.6714	0.00755345	0.0395536	ENSG00000085449	WDFY1															ENSG00000226604.2	1.03436	1.05185	0.389454	2.70084	0.00691637	0.037064	ENSG00000226604	PAPPA-AS2
ENSG00000085465.12	1826.5	0.0159083	0.349983	0.0454545	0.963745	0.980746	ENSG00000085465	OVGP1															ENSG00000241959.3	2.06824	1.0517	0.244988	4.29288	1.76372e-05	0.000386002	ENSG00000241959	RN7SL76P
ENSG00000085491.14	3903.67	-0.21115	0.0802946	-2.62969	0.00854625	0.0432224	ENSG00000085491	SLC25A24															ENSG00000253976.1	1.70516	1.05106	0.343961	3.05576	0.00224489	0.0160617	ENSG00000253976	AC022679.2
ENSG00000085511.18	1149.55	-0.0775091	0.0816765	-0.948976	0.342633	0.530137	ENSG00000085511	MAP3K4															ENSG00000264582.2	1.09315	1.05055	0.339213	3.09702	0.00195475	0.0144944	ENSG00000264582	RN7SL326P
ENSG00000085514.14	720.366	0.071552	0.125902	0.568316	0.56982	0.725553	ENSG00000085514	PILRA															ENSG00000236274.1	3.44354	1.05044	0.202445	5.18875	2.11713e-07	1.09681e-05	ENSG00000236274	AC004865.1
ENSG00000085552.15	5811.53	-0.225275	0.124862	-1.80418	0.0712024	0.18979	ENSG00000085552	IGSF9															ENSG00000260685.1	10.8173	1.05043	0.231914	4.52938	5.91568e-06	0.000160431	ENSG00000260685	AC027104.1
ENSG00000085563.13	91.866	0.440404	0.163422	2.69488	0.00704143	0.0375006	ENSG00000085563	ABCB1															ENSG00000256120.1	0.955211	1.05035	0.395881	2.65319	0.00797346	0.0411472	ENSG00000256120	SOX5-AS1
ENSG00000085644.12	2220.6	0.135674	0.0794117	1.70849	0.0875447	0.218924	ENSG00000085644	ZNF213															ENSG00000207442.1	3.67849	1.05027	0.286382	3.66737	0.000245054	0.00301281	ENSG00000207442	SNORD116-6
ENSG00000085662.12	4974.57	0.138916	0.137938	1.00709	0.31389	0.50211	ENSG00000085662	AKR1B1															ENSG00000270017.1	0.516822	1.05018	0.381395	2.75352	0.00589585	0.032875	ENSG00000270017	AC107976.1
ENSG00000085719.10	7147.5	-0.243992	0.0918243	-2.65716	0.00788032	0.0407958	ENSG00000085719	CPNE3															ENSG00000237039.1	1861.53	1.05006	0.16679	6.29568	3.06053e-10	4.50075e-08	ENSG00000237039	AC018738.1
ENSG00000085721.11	2161.23	-0.102637	0.0804221	-1.27623	0.201873	0.378754	ENSG00000085721	RRN3															ENSG00000234478.1	31.2036	1.04996	0.229673	4.57156	4.84107e-06	0.000136653	ENSG00000234478	ACBD3-AS1
ENSG00000085733.14	10523.7	0.0699276	0.082926	0.843253	0.399087	0.58339	ENSG00000085733	CTTN															ENSG00000215533.7	6.50217	1.04982	0.300079	3.49848	0.000467913	0.00495614	ENSG00000215533	LINC00189
ENSG00000085741.11	1886.61	0.49771	0.273145	1.82215	0.0684327	0.184916	ENSG00000085741	WNT11															ENSG00000250387.2	4.11628	1.04978	0.359266	2.92203	0.0034776	0.0222488	ENSG00000250387	LINC02197
ENSG00000085760.13	2221.22	-0.109136	0.0742406	-1.47003	0.141554	0.301281	ENSG00000085760	MTIF2															ENSG00000254185.1	4.55483	1.04975	0.326992	3.21031	0.00132592	0.0108113	ENSG00000254185	AC021001.1
ENSG00000085788.12	1989.49	-0.10826	0.0973861	-1.11166	0.266284	0.452231	ENSG00000085788	DDHD2															ENSG00000265912.1	16.5458	1.04966	0.179267	5.85532	4.76087e-09	4.55007e-07	ENSG00000265912	AC037487.1
ENSG00000085831.14	1238.63	-0.663877	0.18692	-3.55166	0.000382808	0.00424712	ENSG00000085831	TTC39A															ENSG00000252779.1	0.824923	1.04955	0.347629	3.01917	0.00253472	0.0175425	ENSG00000252779	RNU6-182P
ENSG00000085832.15	3565.58	-0.177463	0.0667642	-2.65806	0.00785927	0.0407254	ENSG00000085832	EPS15															ENSG00000173702.6	28.6191	1.04939	0.272005	3.85799	0.000114324	0.00167689	ENSG00000173702	MUC13
ENSG00000085840.11	537.274	-0.623557	0.120614	-5.16986	2.34276e-07	1.188e-05	ENSG00000085840	ORC1															ENSG00000201959.1	0.445275	1.04902	0.394706	2.65773	0.00786685	0.0407524	ENSG00000201959	RF00019
ENSG00000085871.7	3393.36	0.31972	0.113396	2.81951	0.00480971	0.0283481	ENSG00000085871	MGST2															ENSG00000264647.1	1.23359	1.04897	0.362359	2.89484	0.00379355	0.0237556	ENSG00000264647	AC104564.4
ENSG00000085872.13	7040.15	-0.294432	0.100577	-2.92744	0.00341766	0.0219412	ENSG00000085872	CHERP															ENSG00000271761.1	6.38669	1.04896	0.214229	4.89646	9.75796e-07	3.76988e-05	ENSG00000271761	AL021368.1
ENSG00000085978.20	1694.01	-0.176977	0.066225	-2.67236	0.00753203	0.0394588	ENSG00000085978	ATG16L1															ENSG00000202411.1	0.704142	1.04887	0.37847	2.77134	0.00558258	0.0316052	ENSG00000202411	RNA5SP259
ENSG00000085982.12	2205.23	-0.0635243	0.0783546	-0.810728	0.417522	0.599557	ENSG00000085982	USP40															ENSG00000171243.7	770.284	1.04877	0.31884	3.28933	0.00100425	0.00879571	ENSG00000171243	SOSTDC1
ENSG00000085998.12	5488.03	-0.225611	0.0700655	-3.22	0.00128192	0.0105203	ENSG00000085998	POMGNT1															ENSG00000250698.1	2.75741	1.0481	0.249646	4.19836	2.6885e-05	0.000538792	ENSG00000250698	AC131182.1
ENSG00000085999.10	803.075	-0.593168	0.115358	-5.14196	2.71887e-07	1.34143e-05	ENSG00000085999	RAD54L															ENSG00000225407.3	1.26174	1.04808	0.300784	3.48449	0.000493082	0.00516988	ENSG00000225407	AC025188.1
ENSG00000086015.19	4117.78	-0.112466	0.0822676	-1.36707	0.171602	0.34151	ENSG00000086015	MAST2															ENSG00000261200.1	0.65381	1.0478	0.328236	3.19223	0.00141181	0.0113293	ENSG00000261200	AC136944.2
ENSG00000086061.14	13180.2	-0.212177	0.0782623	-2.7111	0.00670607	0.0362052	ENSG00000086061	DNAJA1															ENSG00000226091.6	76.3618	1.04753	0.183023	5.72349	1.04357e-08	8.74523e-07	ENSG00000226091	LINC00937
ENSG00000086062.11	13981.3	-0.0796944	0.119843	-0.664989	0.506057	0.675435	ENSG00000086062	B4GALT1															ENSG00000186115.11	8.11115	1.04718	0.34192	3.06265	0.00219386	0.0157825	ENSG00000186115	CYP4F2
ENSG00000086065.12	4404.6	-0.190354	0.0964943	-1.9727	0.0485301	0.146671	ENSG00000086065	CHMP5															ENSG00000120068.6	1382.53	1.04716	0.332531	3.14906	0.00163794	0.0126689	ENSG00000120068	HOXB8
ENSG00000086102.17	2977.97	-0.0848151	0.0703576	-1.20549	0.228016	0.409614	ENSG00000086102	NFX1															ENSG00000270076.1	24.6056	1.04685	0.243799	4.2939	1.75562e-05	0.000385154	ENSG00000270076	AF131215.7
ENSG00000086159.11	201.151	-0.492729	0.266829	-1.84661	0.064804	0.178469	ENSG00000086159	AQP6															ENSG00000207109.1	0.877253	1.04683	0.315529	3.31771	0.000907596	0.00817051	ENSG00000207109	SNORD38C
ENSG00000086189.8	2376.45	0.1577	0.0832098	1.89521	0.0580645	0.165772	ENSG00000086189	DIMT1															ENSG00000273972.1	3.05407	1.04675	0.252968	4.13786	3.50566e-05	0.000666179	ENSG00000273972	AC068722.2
ENSG00000086200.15	1147.93	-0.270081	0.0716361	-3.77017	0.000163134	0.00220485	ENSG00000086200	IPO11															ENSG00000235669.1	2.1932	1.04651	0.306565	3.41365	0.00064098	0.00626925	ENSG00000235669	AC004593.1
ENSG00000086205.15	318.385	0.227082	0.188025	1.20772	0.227154	0.40871	ENSG00000086205	FOLH1															ENSG00000266696.1	4.79074	1.04633	0.228441	4.58033	4.64247e-06	0.000132358	ENSG00000266696	AC044840.1
ENSG00000086232.11	12649.7	-0.160491	0.0718244	-2.23449	0.0254509	0.0941766	ENSG00000086232	EIF2AK1															ENSG00000251870.1	0.520532	1.04633	0.370784	2.82194	0.00477339	0.0281695	ENSG00000251870	RNU2-69P
ENSG00000086288.10	42.6255	0.270582	0.260297	1.03951	0.298567	0.486718	ENSG00000086288	NME8															ENSG00000275209.1	179.441	1.04613	0.230015	4.54812	5.41274e-06	0.000150004	ENSG00000275209
ENSG00000086289.10	1009.83	-0.104866	0.158923	-0.659852	0.509349	0.677962	ENSG00000086289	EPDR1															ENSG00000280660.1	0.831493	1.04589	0.338159	3.0929	0.0019821	0.0146427	ENSG00000280660	AL157396.1
ENSG00000086300.14	1147.81	-0.415739	0.134484	-3.09136	0.00199241	0.0146974	ENSG00000086300	SNX10															ENSG00000256714.1	0.559789	1.04515	0.392143	2.66523	0.00769366	0.0400936	ENSG00000256714	AC087318.1
ENSG00000086475.13	4972.95	-0.197913	0.0936076	-2.11429	0.0344906	0.116221	ENSG00000086475	SEPHS1															ENSG00000256588.1	4.11244	1.04509	0.211318	4.94561	7.59059e-07	3.08563e-05	ENSG00000256588	AC027544.2
ENSG00000086504.14	3340.31	0.189214	0.09653	1.96016	0.049977	0.149685	ENSG00000086504	MRPL28															ENSG00000225761.1	10.7078	1.04491	0.193587	5.39761	6.75344e-08	4.22326e-06	ENSG00000225761	AL596247.1
ENSG00000086506.2	26.3176	0.453165	0.31805	1.42482	0.154208	0.318318	ENSG00000086506	HBQ1															ENSG00000228655.5	1.58879	1.04484	0.314953	3.31746	0.000908414	0.00817626	ENSG00000228655	AC096558.1
ENSG00000086544.2	2143.17	0.118592	0.115319	1.02838	0.303772	0.492106	ENSG00000086544	ITPKC															ENSG00000261276.1	3.83389	1.04475	0.217469	4.80414	1.55417e-06	5.48811e-05	ENSG00000261276	AP003071.3
ENSG00000086548.8	333.927	0.587355	0.295373	1.98852	0.0467545	0.142944	ENSG00000086548	CEACAM6															ENSG00000231562.1	0.451571	1.04474	0.375164	2.78475	0.00535697	0.0307148	ENSG00000231562	AL512593.1
ENSG00000086570.11	1589.13	0.310085	0.220766	1.40459	0.160144	0.326373	ENSG00000086570	FAT2															ENSG00000170948.3	8.49028	1.04415	0.276546	3.77567	0.000159579	0.00216902	ENSG00000170948	MBD3L1
ENSG00000086589.10	4338.8	-0.0404612	0.0621936	-0.650569	0.515325	0.68241	ENSG00000086589	RBM22															ENSG00000266533.1	0.94711	1.04395	0.39554	2.6393	0.00830776	0.0423269	ENSG00000266533	MIR3619
ENSG00000086598.9	19388.5	-0.0818774	0.0780243	-1.04938	0.294002	0.481759	ENSG00000086598	TMED2															ENSG00000264230.6	86.5883	1.04378	0.252153	4.13946	3.48127e-05	0.000663031	ENSG00000264230	ANXA8L1
ENSG00000086619.12	433.959	0.127357	0.140139	0.908791	0.363461	0.550023	ENSG00000086619	ERO1B															ENSG00000272574.1	12.12	1.04375	0.168078	6.20991	5.30149e-10	7.15042e-08	ENSG00000272574	AL596325.2
ENSG00000086666.17	3643.43	-0.112088	0.0790102	-1.41866	0.155999	0.320909	ENSG00000086666	ZFAND6															ENSG00000275966.1	7.17966	1.0437	0.298495	3.49653	0.000471359	0.00498568	ENSG00000275966	AC110285.6
ENSG00000086696.9	13.932	0.500162	0.251892	1.98562	0.0470753	0.143569	ENSG00000086696	HSD17B2															ENSG00000175311.6	1.09339	1.04359	0.308031	3.38794	0.000704194	0.00673862	ENSG00000175311	ANKS4B
ENSG00000086712.11	1536.38	-0.0543264	0.0833128	-0.652077	0.514351	0.681709	ENSG00000086712	TXLNG															ENSG00000280615.1	3.19149	1.04329	0.210695	4.95166	7.3582e-07	3.01389e-05	ENSG00000280615
ENSG00000086717.17	40.6499	0.563897	0.257421	2.19056	0.0284835	0.101916	ENSG00000086717	PPEF1															ENSG00000261121.1	60.145	1.04243	0.272865	3.82029	0.000133293	0.00188303	ENSG00000261121	LINC02473
ENSG00000086730.15	611.634	-0.100281	0.144665	-0.69319	0.48819	0.660384	ENSG00000086730	LAT2															ENSG00000252311.1	7.84127	1.04228	0.150164	6.94095	3.89473e-12	9.91917e-10	ENSG00000252311	RNU1-103P
ENSG00000086758.14	19533.5	-0.129213	0.0808937	-1.59732	0.110194	0.254808	ENSG00000086758	HUWE1															ENSG00000253838.1	7.53845	1.04158	0.320974	3.24505	0.00117431	0.0098695	ENSG00000253838	AC007991.2
ENSG00000086827.7	1219.08	-0.272797	0.0752789	-3.62381	0.00029029	0.0034311	ENSG00000086827	ZW10															ENSG00000231134.1	1.25816	1.04145	0.382979	2.71933	0.00654146	0.0356032	ENSG00000231134	TCF7L1-IT1
ENSG00000086848.13	504.937	-0.220584	0.0936107	-2.35639	0.0184533	0.0750853	ENSG00000086848	ALG9															ENSG00000248885.1	0.909932	1.04104	0.317629	3.27753	0.0010472	0.00907184	ENSG00000248885	AC118465.1
ENSG00000086967.9	98.3204	0.1958	0.282556	0.692958	0.488336	0.660491	ENSG00000086967	MYBPC2															ENSG00000186191.7	32.5976	1.041	0.345717	3.01112	0.00260286	0.0179189	ENSG00000186191	BPIFB4
ENSG00000086991.11	625.325	-0.207204	0.255599	-0.810658	0.417562	0.599591	ENSG00000086991	NOX4															ENSG00000260582.1	0.456582	1.04055	0.386112	2.69493	0.00704026	0.0375006	ENSG00000260582	TPST2P1
ENSG00000087008.14	662.566	-0.0778238	0.0996139	-0.781255	0.434652	0.614245	ENSG00000087008	ACOX3															ENSG00000269365.2	12.4231	1.04049	0.17247	6.03288	1.61061e-09	1.84948e-07	ENSG00000269365	AC120349.1
ENSG00000087053.17	2565.07	-0.0350049	0.0763619	-0.458407	0.64666	0.782397	ENSG00000087053	MTMR2															ENSG00000224198.1	3.62326	1.03999	0.227777	4.56583	4.97515e-06	0.000139746	ENSG00000224198
ENSG00000087074.7	3005.53	0.484849	0.114503	4.23437	2.29191e-05	0.000475791	ENSG00000087074	PPP1R15A															ENSG00000229235.1	1.76012	1.0393	0.266122	3.90534	9.40918e-05	0.00144475	ENSG00000229235	RPL37P18
ENSG00000087076.7	1464.39	0.0159002	0.161105	0.0986946	0.921381	0.958127	ENSG00000087076	HSD17B14															ENSG00000280365.1	2.35165	1.03914	0.247393	4.20034	2.66512e-05	0.000534996	ENSG00000280365	AC021766.1
ENSG00000087077.10	6596.85	0.321668	0.0986504	3.26068	0.00111144	0.0094621	ENSG00000087077	TRIP6															ENSG00000256739.1	0.924759	1.03897	0.33197	3.12971	0.00174976	0.013314	ENSG00000256739	AP002892.2
ENSG00000087085.12	127.874	-0.0373512	0.206414	-0.180953	0.856405	0.919799	ENSG00000087085	ACHE															ENSG00000224821.5	2.69341	1.0389	0.24767	4.1947	2.73231e-05	0.000546319	ENSG00000224821	COL4A2-AS2
ENSG00000087086.12	156210	0.189155	0.102511	1.84522	0.065006	0.178811	ENSG00000087086	FTL															ENSG00000223542.1	6.81529	1.03876	0.280496	3.7033	0.000212816	0.00271229	ENSG00000223542	AL024497.1
ENSG00000087087.17	6967.15	-0.0296434	0.0482471	-0.614407	0.538946	0.701507	ENSG00000087087	SRRT															ENSG00000251073.1	1.78565	1.03843	0.264849	3.92084	8.82406e-05	0.00137623	ENSG00000251073	NUDT19P5
ENSG00000087088.18	2189.63	0.0674784	0.0777462	0.867932	0.385432	0.570796	ENSG00000087088	BAX															ENSG00000226410.1	0.548042	1.03842	0.382907	2.71195	0.00668894	0.0361469	ENSG00000226410	AC104058.1
ENSG00000087095.11	1218.23	-0.269215	0.0876562	-3.07126	0.00213154	0.0154512	ENSG00000087095	NLK															ENSG00000255256.1	1.08147	1.03774	0.314445	3.30023	0.000966046	0.00856255	ENSG00000255256	AL136146.2
ENSG00000087111.19	2608.1	-0.499153	0.11462	-4.35485	1.33156e-05	0.000308922	ENSG00000087111	PIGS															ENSG00000242094.1	10.2074	1.03706	0.16734	6.19733	5.74306e-10	7.67785e-08	ENSG00000242094	FOXP1-IT1
ENSG00000087116.12	1715.97	0.176223	0.217666	0.809604	0.418168	0.600272	ENSG00000087116	ADAMTS2															ENSG00000233448.2	0.503946	1.03673	0.386805	2.68024	0.00735698	0.0387824	ENSG00000233448	PMS2P9
ENSG00000087128.8	3.47413	0.517088	0.457303	1.13073	0.258168	0.443741	ENSG00000087128	TMPRSS11E															ENSG00000237125.7	42.7121	1.03659	0.237788	4.35931	1.30472e-05	0.000304242	ENSG00000237125	HAND2-AS1
ENSG00000087152.14	4368.56	-0.0821825	0.0758794	-1.08307	0.278779	0.465752	ENSG00000087152	ATXN7L3															ENSG00000260260.1	1517.18	1.03648	0.167291	6.19568	5.80347e-10	7.73593e-08	ENSG00000260260	SNHG19
ENSG00000087157.17	2138.3	0.0812246	0.072934	1.11367	0.26542	0.451575	ENSG00000087157	PGS1															ENSG00000227097.5	7158.75	1.03635	0.21102	4.91115	9.05457e-07	3.56152e-05	ENSG00000227097	RPS28P7
ENSG00000087191.11	5462.25	0.0709534	0.0789558	0.898648	0.36884	0.55505	ENSG00000087191	PSMC5															ENSG00000156564.8	4.75089	1.03617	0.339032	3.05625	0.00224124	0.0160422	ENSG00000156564	LRFN2
ENSG00000087206.15	1072.37	-0.12119	0.0689975	-1.75644	0.079014	0.204085	ENSG00000087206	UIMC1															ENSG00000278740.1	11.2433	1.03556	0.215143	4.81335	1.48418e-06	5.29428e-05	ENSG00000278740	AC005332.8
ENSG00000087237.9	47.1737	0.466702	0.146442	3.18694	0.00143787	0.0114597	ENSG00000087237	CETP															ENSG00000280608.1	2.50077	1.03538	0.230832	4.48545	7.27608e-06	0.000189978	ENSG00000280608
ENSG00000087245.11	16314.2	0.342859	0.20056	1.70951	0.0873562	0.218633	ENSG00000087245	MMP2															ENSG00000281855.1	4.00693	1.03492	0.231525	4.47001	7.82148e-06	0.000200882	ENSG00000281855
ENSG00000087250.7	110.565	-0.541644	0.264997	-2.04397	0.0409569	0.13047	ENSG00000087250	MT3															ENSG00000251815.1	0.631687	1.03465	0.38319	2.70009	0.00693204	0.0370913	ENSG00000251815	SNORD116-26
ENSG00000087253.10	1505.17	0.101355	0.109399	0.926466	0.354204	0.541152	ENSG00000087253	LPCAT2															ENSG00000177398.17	79.1409	1.03416	0.294083	3.51656	0.000437181	0.00471163	ENSG00000177398	UMODL1
ENSG00000087258.12	742.259	0.326107	0.26205	1.24445	0.213335	0.392382	ENSG00000087258	GNAO1															ENSG00000243674.1	1.95307	1.03412	0.313516	3.29846	0.000972152	0.00859885	ENSG00000243674	OR7E66P
ENSG00000087263.15	2296.78	0.0890596	0.0662258	1.34479	0.178694	0.350695	ENSG00000087263	OGFOD1															ENSG00000210112.1	5.60633	1.03391	0.2675	3.86509	0.00011105	0.00163999	ENSG00000210112	MT-TM
ENSG00000087266.14	5597.05	-0.0713752	0.110177	-0.647824	0.517099	0.684083	ENSG00000087266	SH3BP2															ENSG00000237065.2	1.43537	1.0336	0.34377	3.00666	0.00264135	0.0181048	ENSG00000237065	NANOGP4
ENSG00000087269.14	2775.54	-0.166075	0.0773005	-2.14843	0.0316799	0.109735	ENSG00000087269	NOP14															ENSG00000228886.1	12.615	1.03353	0.156952	6.58502	4.54836e-11	8.56821e-09	ENSG00000228886	AL138963.1
ENSG00000087274.15	11076.3	-0.221216	0.0726494	-3.04498	0.00232697	0.0165006	ENSG00000087274	ADD1															ENSG00000197632.7	338.711	1.03352	0.318623	3.24372	0.00117978	0.00990126	ENSG00000197632	SERPINB2
ENSG00000087299.10	932.173	-0.24643	0.08703	-2.83156	0.00463221	0.0275252	ENSG00000087299	L2HGDH															ENSG00000255081.1	1.07277	1.03319	0.315788	3.27178	0.00106871	0.00922035	ENSG00000255081	AP003168.2
ENSG00000087301.7	1053.63	-0.148276	0.103261	-1.43594	0.151021	0.314112	ENSG00000087301	TXNDC16															ENSG00000118526.6	263.655	1.03303	0.258045	4.00329	6.24664e-05	0.00104503	ENSG00000118526	TCF21
ENSG00000087302.7	6552.37	0.179703	0.0786637	2.28444	0.0223454	0.0860593	ENSG00000087302	RTRAF															ENSG00000277795.1	3.44323	1.03298	0.241599	4.27561	1.90616e-05	0.000411061	ENSG00000277795	AC244517.3
ENSG00000087303.15	1092.59	-0.0504993	0.193957	-0.260363	0.794584	0.881436	ENSG00000087303	NID2															ENSG00000278818.1	3.64805	1.03194	0.198291	5.20417	1.94868e-07	1.03059e-05	ENSG00000278818	RF00017
ENSG00000087338.4	2088.07	-0.11743	0.0671562	-1.7486	0.0803598	0.206542	ENSG00000087338	GMCL1															ENSG00000231944.1	0.720248	1.03192	0.352027	2.93136	0.00337477	0.0217422	ENSG00000231944	PHKA1-AS1
ENSG00000087365.13	13035	-0.0493841	0.0531934	-0.928389	0.353206	0.540257	ENSG00000087365	SF3B2															ENSG00000160472.4	75.7733	1.03163	0.273838	3.76731	0.000165018	0.00221978	ENSG00000160472	TMEM190
ENSG00000087448.8	2053.97	-0.0746848	0.0953458	-0.783305	0.433448	0.61315	ENSG00000087448	KLHL42															ENSG00000172460.13	101.727	1.03154	0.272266	3.78874	0.000151415	0.00208163	ENSG00000172460	PRSS30P
ENSG00000087460.22	108361	0.112735	0.086376	1.30516	0.191837	0.366595	ENSG00000087460	GNAS															ENSG00000276359.1	1.84415	1.03138	0.271916	3.79302	0.000148825	0.00205222	ENSG00000276359	RF00017
ENSG00000087470.16	5137.32	-0.140904	0.0807921	-1.74403	0.0811534	0.208007	ENSG00000087470	DNM1L															ENSG00000147465.10	298.14	1.03092	0.340558	3.02715	0.00246872	0.0172327	ENSG00000147465	STAR
ENSG00000087494.14	95.6629	0.256272	0.182805	1.40189	0.160949	0.327561	ENSG00000087494	PTHLH															ENSG00000207797.1	0.797546	1.03042	0.396673	2.59766	0.00938611	0.0462938	ENSG00000207797	MIR187
ENSG00000087495.15	68.0351	0.469245	0.236579	1.98346	0.0473163	0.144121	ENSG00000087495	PHACTR3															ENSG00000234913.1	25.591	1.0304	0.190239	5.41636	6.08244e-08	3.88901e-06	ENSG00000234913	AC016027.2
ENSG00000087502.16	3347.48	-0.0749383	0.0940179	-0.797065	0.425414	0.606686	ENSG00000087502	ERGIC2															ENSG00000242493.3	3.83534	1.02988	0.218532	4.71273	2.44422e-06	7.99854e-05	ENSG00000242493	RN7SL37P
ENSG00000087510.6	2441.46	0.144272	0.176924	0.815442	0.41482	0.597364	ENSG00000087510	TFAP2C															ENSG00000226367.4	5.79396	1.02982	0.198066	5.19941	1.99925e-07	1.04281e-05	ENSG00000226367	ST7-AS2
ENSG00000087586.16	2058.43	-0.464795	0.113013	-4.11275	3.90975e-05	0.000727495	ENSG00000087586	AURKA															ENSG00000224652.1	62.4198	1.02973	0.282602	3.64375	0.000268695	0.00323199	ENSG00000224652	LINC00885
ENSG00000087589.15	167.195	-0.198403	0.14104	-1.40671	0.159512	0.325604	ENSG00000087589	CASS4															ENSG00000251249.1	0.809628	1.0297	0.366321	2.81093	0.00493984	0.0288937	ENSG00000251249	AC097375.3
ENSG00000087842.9	638.602	-0.368559	0.149139	-2.47124	0.0134645	0.0600494	ENSG00000087842	PIR															ENSG00000241159.3	4.51084	1.02952	0.243641	4.22554	2.38364e-05	0.000489926	ENSG00000241159	RN7SL160P
ENSG00000087884.13	1014.48	0.0962046	0.129132	0.745007	0.456267	0.633049	ENSG00000087884	AAMDC															ENSG00000150201.13	112.255	1.02943	0.340071	3.0271	0.00246911	0.0172327	ENSG00000150201	FXYD4
ENSG00000087903.11	822.284	0.161374	0.135158	1.19397	0.23249	0.414662	ENSG00000087903	RFX2															ENSG00000235128.1	2.46452	1.02938	0.253915	4.05405	5.03384e-05	0.000885009	ENSG00000235128	AC013474.1
ENSG00000087995.14	1169.9	-0.134679	0.078589	-1.71371	0.0865813	0.217337	ENSG00000087995	METTL2A															ENSG00000227032.1	0.8702	1.02923	0.335026	3.0721	0.00212558	0.0154162	ENSG00000227032	RPS2P36
ENSG00000088002.10	322.479	0.45744	0.223739	2.04452	0.0409019	0.130358	ENSG00000088002	SULT2B1															ENSG00000111404.5	12.3537	1.02922	0.326902	3.1484	0.00164167	0.0126882	ENSG00000111404	RERGL
[truncated: 58,724 more rows]
