# Supplementary material for: Clinicopathological and functional evaluation of replication protein A in epithelial ovarian cancers: A target validation study
Source: Transl Oncol. 2026 Feb 17;66:102709. doi: 10.1016/j.tranon.2026.102709 (PMC12925576; doi:10.1016/j.tranon.2026.102709)
Supplement: Supplementary file 7 [file mmc7.xlsx]

## Sheet: Q1_v_Q4_OVR3results
RPA3 Q1 v Q4 differential analysis
	baseMean	log2FoldChange	lfcSE	stat	pvalue	padj	Ensembl ID	Gene		High levels in Q4		baseMean	log2FoldChange	lfcSE	stat	pvalue	padj	Ensembl ID	Gene		Higher levels in Q1		baseMean	log2FoldChange	lfcSE	stat	pvalue	padj	Ensembl ID	Gene
ENSG00000000003.13	4868.47	-0.424474	0.0907745	-4.67614	2.92325e-06	4.90892e-05	ENSG00000000003	TSPAN6			ENSG00000156269.4	24.6748	-6.0516	0.70497	-8.58419	9.14782e-18	1.84898e-14	ENSG00000156269	NAA11			ENSG00000163254.4	61.8901	3.26773	0.456516	7.15796	8.18848e-13	2.82551e-10	ENSG00000163254	CRYGC
ENSG00000000005.5	13.2718	0.0401336	0.30061	0.133507	0.893792	0.936327	ENSG00000000005	TNMD			ENSG00000170516.15	27.404	-5.4218	0.85998	-6.30456	2.89019e-10	3.32088e-08	ENSG00000170516	COX7B2			ENSG00000224529.1	44.2368	2.92865	0.42524	6.88704	5.69637e-12	1.46416e-09	ENSG00000224529	AC093698.2
ENSG00000000419.11	3274.22	-0.422059	0.0780871	-5.40498	6.4814e-08	2.31055e-06	ENSG00000000419	DPM1			ENSG00000136352.16	6.76437	-4.59946	0.768759	-5.98296	2.19116e-09	1.61048e-07	ENSG00000136352	NKX2-1			ENSG00000268879.1	12.9806	2.8107	0.382032	7.35725	1.87741e-13	8.44547e-11	ENSG00000268879	IGFL1P1
ENSG00000000457.12	864.584	0.0115667	0.0648693	0.178308	0.858481	0.913015	ENSG00000000457	SCYL3			ENSG00000198681.6	50.2396	-4.27836	0.59425	-7.19959	6.03917e-13	2.20118e-10	ENSG00000198681	MAGEA1			ENSG00000182187.3	30.8121	2.63766	0.442084	5.96642	2.4251e-09	1.75345e-07	ENSG00000182187	CRYGB
ENSG00000000460.15	607.441	-0.326722	0.091208	-3.58216	0.000340759	0.00228648	ENSG00000000460	C1orf112			ENSG00000197172.9	9.99899	-4.18729	0.692704	-6.04484	1.49554e-09	1.20913e-07	ENSG00000197172	MAGEA6			ENSG00000196767.6	2.68062	2.58303	0.732239	3.52757	0.000419389	0.00269144	ENSG00000196767	POU3F4
ENSG00000000938.11	404.003	0.358617	0.160642	2.23241	0.0255881	0.0713325	ENSG00000000938	FGR			ENSG00000213401.7	10.2457	-4.04475	0.631472	-6.40527	1.50107e-10	1.95128e-08	ENSG00000213401	MAGEA12			ENSG00000225451.1	0.766098	2.5693	0.781699	3.28681	0.00101329	0.00545827	ENSG00000225451	AC092634.2
ENSG00000000971.14	2818.66	0.174533	0.185344	0.941669	0.346362	0.49863	ENSG00000000971	CFH			ENSG00000126890.13	27.5879	-4.04241	0.805305	-5.01972	5.17458e-07	1.21424e-05	ENSG00000126890	CTAG2			ENSG00000227892.1	1.11473	2.53822	0.490756	5.17207	2.31519e-07	6.30433e-06	ENSG00000227892	OR5P4P
ENSG00000001036.12	3280.26	-0.251876	0.0854459	-2.94778	0.00320062	0.0138478	ENSG00000001036	FUCA2			ENSG00000184735.6	3.50899	-3.85572	0.613799	-6.28172	3.34846e-10	3.7224e-08	ENSG00000184735	DDX53			ENSG00000106410.13	1.83035	2.48533	0.522544	4.75621	1.97266e-06	3.59401e-05	ENSG00000106410	NOBOX
ENSG00000001084.9	1703.29	0.201137	0.0932041	2.15803	0.0309256	0.0824936	ENSG00000001084	GCLC			ENSG00000068985.4	10.7256	-3.85468	0.589474	-6.53919	6.18532e-11	9.85816e-09	ENSG00000068985	PAGE1			ENSG00000278775.1	65.4457	2.42687	0.486755	4.9858	6.17051e-07	1.39636e-05	ENSG00000278775	RF01518
ENSG00000001167.13	2044.94	0.162695	0.0938336	1.73387	0.0829416	0.176476	ENSG00000001167	NFYA			ENSG00000171405.11	2.07687	-3.77359	0.811695	-4.64903	3.33498e-06	5.46816e-05	ENSG00000171405	XAGE5			ENSG00000236543.1	1.24447	2.39124	0.541241	4.41806	9.95888e-06	0.000132587	ENSG00000236543	AL354761.1
ENSG00000001460.16	757.503	-0.0674894	0.0865155	-0.780084	0.435341	0.583691	ENSG00000001460	STPG1			ENSG00000263711.4	37.9688	-3.75377	0.5399	-6.95271	3.58342e-12	1.00333e-09	ENSG00000263711	AC079062.1			ENSG00000248152.1	0.808795	2.30092	0.426258	5.39797	6.7401e-08	2.37302e-06	ENSG00000248152	AC093879.1
ENSG00000001461.15	2474.51	0.26787	0.0934717	2.86579	0.00415976	0.0170042	ENSG00000001461	NIPAL3			ENSG00000056291.16	47.966	-3.75212	0.436458	-8.59675	8.20085e-18	1.73651e-14	ENSG00000056291	NPFFR2			ENSG00000116690.10	176.611	2.24151	0.292753	7.65668	1.90807e-14	1.32572e-11	ENSG00000116690	PRG4
ENSG00000001497.15	2451.68	0.0236106	0.0621377	0.379973	0.703966	0.806182	ENSG00000001497	LAS1L			ENSG00000189064.8	22.1319	-3.72078	0.8706	-4.27382	1.92156e-05	0.000223856	ENSG00000189064	GAGE2A			ENSG00000070193.4	10.8434	2.23502	0.374702	5.96479	2.44943e-09	1.7653e-07	ENSG00000070193	FGF10
ENSG00000001561.6	1477.72	-0.443284	0.0987943	-4.48693	7.22555e-06	0.000102174	ENSG00000001561	ENPP4			ENSG00000221867.7	7.57508	-3.67281	0.688841	-5.33187	9.72041e-08	3.15963e-06	ENSG00000221867	MAGEA3			ENSG00000211968.3	104.783	2.19266	0.50498	4.34208	1.41141e-05	0.00017492	ENSG00000211968	IGHV1-58
ENSG00000001617.10	7176.81	0.0104551	0.129755	0.0805754	0.93578	0.961623	ENSG00000001617	SEMA3F			ENSG00000228714.2	9.39264	-3.65822	0.808548	-4.52443	6.05593e-06	8.83784e-05	ENSG00000228714	AL691420.1			ENSG00000248955.1	0.873498	2.18154	0.816487	2.67185	0.00754332	0.0272043	ENSG00000248955	AC113367.2
ENSG00000001626.13	986.876	-0.660952	0.340637	-1.94034	0.0523379	0.124282	ENSG00000001626	CFTR			ENSG00000229637.3	9.30169	-3.44426	0.591686	-5.8211	5.84631e-09	3.43419e-07	ENSG00000229637	PRAC2			ENSG00000250957.1	3.88838	2.15087	0.566847	3.79445	0.000147973	0.00116851	ENSG00000250957	AC012055.1
ENSG00000001629.8	3139.18	0.0371393	0.0662037	0.560984	0.574808	0.705629	ENSG00000001629	ANKIB1			ENSG00000233515.1	10.5974	-3.3579	0.624313	-5.37855	7.50876e-08	2.57832e-06	ENSG00000233515	LINC01518			ENSG00000163286.6	834.703	2.13077	0.372616	5.7184	1.07535e-08	5.59268e-07	ENSG00000163286	ALPPL2
ENSG00000001630.14	204.644	0.159852	0.111614	1.43219	0.15209	0.276978	ENSG00000001630	CYP51A1			ENSG00000171505.5	16.884	-3.25173	0.520376	-6.24882	4.13559e-10	4.29667e-08	ENSG00000171505	OR1N1			ENSG00000248597.1	0.864391	2.11939	0.503636	4.20818	2.57437e-05	0.000284843	ENSG00000248597	AC126768.1
ENSG00000001631.13	1771.58	0.086823	0.0659971	1.31556	0.188322	0.323082	ENSG00000001631	KRIT1			ENSG00000198930.11	76.8708	-3.24867	0.390174	-8.32623	8.34578e-17	1.23704e-13	ENSG00000198930	CSAG1			ENSG00000168582.4	0.506429	2.11625	0.760347	2.78327	0.00538145	0.0208302	ENSG00000168582	CRYGA
ENSG00000002016.15	797.929	0.153491	0.102537	1.49694	0.134409	0.252954	ENSG00000002016	RAD52			ENSG00000250038.4	3.78103	-3.24007	0.870173	-3.72348	0.000196495	0.00146948	ENSG00000250038	AC109588.1			ENSG00000133392.15	1237.71	2.08399	0.237278	8.78291	1.59293e-18	3.72805e-15	ENSG00000133392	MYH11
ENSG00000002079.11	35.0023	0.312123	0.15685	1.98994	0.0465971	0.11343	ENSG00000002079	MYH16			ENSG00000224141.4	27.3145	-3.20605	0.722028	-4.44033	8.98195e-06	0.000122003	ENSG00000224141	MIR548XHG			ENSG00000215853.3	0.779513	2.0824	0.635501	3.27678	0.00104998	0.00561444	ENSG00000215853	RPTN
ENSG00000002330.12	3074.91	-0.412699	0.0919466	-4.48846	7.17388e-06	0.000101593	ENSG00000002330	BAD			ENSG00000250060.1	1.88398	-3.1613	1.01893	-3.10257	0.00191849	0.00914524	ENSG00000250060	AC122710.1			ENSG00000253209.1	1.28789	2.0818	0.617343	3.3722	0.000745712	0.00429306	ENSG00000253209	IGHV3-65
ENSG00000002549.11	6946.04	-0.151118	0.110734	-1.3647	0.172347	0.302951	ENSG00000002549	LAP3			ENSG00000242599.6	2.31951	-3.10768	0.607787	-5.11311	3.16903e-07	8.18334e-06	ENSG00000242599	CSAG4			ENSG00000280429.1	2.83731	2.07822	0.326747	6.36034	2.01307e-10	2.49346e-08	ENSG00000280429	AF001548.3
ENSG00000002586.16	8545.41	-0.0493064	0.116262	-0.424099	0.671493	0.781276	ENSG00000002586	CD99			ENSG00000158639.10	6.43631	-3.10096	0.617162	-5.02455	5.04626e-07	1.19294e-05	ENSG00000158639	PAGE5			ENSG00000212550.1	1.08039	2.07265	0.765702	2.70686	0.00679234	0.0250029	ENSG00000212550	RNU1-78P
ENSG00000002587.8	542.285	-0.0315598	0.138262	-0.22826	0.819444	0.887071	ENSG00000002587	HS3ST1			ENSG00000187172.14	17.5647	-3.04894	0.601921	-5.06535	4.07659e-07	1.00429e-05	ENSG00000187172	BAGE2			ENSG00000206654.1	0.762121	2.07038	0.373966	5.53628	3.08967e-08	1.29612e-06	ENSG00000206654	RNU6-608P
ENSG00000002726.18	2184.52	0.149732	0.335806	0.445887	0.655679	0.769251	ENSG00000002726	AOC1			ENSG00000260951.1	5.65129	-2.8869	0.442003	-6.53141	6.5155e-11	1.01302e-08	ENSG00000260951	AC003985.2			ENSG00000230122.1	2.51386	2.05668	0.373344	5.50882	3.61252e-08	1.463e-06	ENSG00000230122	ECEL1P3
ENSG00000002745.11	12.5075	-0.414793	0.264924	-1.5657	0.117418	0.228739	ENSG00000002745	WNT16			ENSG00000225546.4	5.88005	-2.86954	0.635574	-4.51487	6.33553e-06	9.17363e-05	ENSG00000225546	LINC02476			ENSG00000184022.3	0.981125	2.03472	0.728213	2.79413	0.00520388	0.0202823	ENSG00000184022	OR2T10
ENSG00000002746.13	106.41	-0.0926491	0.20159	-0.459593	0.645809	0.762183	ENSG00000002746	HECW1			ENSG00000204648.10	0.533911	-2.84949	1.00227	-2.84303	0.00446867	0.0179729	ENSG00000204648	SSX9			ENSG00000275216.1	788.263	1.99889	0.379672	5.26479	1.40347e-07	4.23393e-06	ENSG00000275216	AL161431.1
ENSG00000002822.14	1752.18	-0.359216	0.085406	-4.20598	2.59954e-05	0.000287047	ENSG00000002822	MAD1L1			ENSG00000232765.5	1.71529	-2.82468	0.793302	-3.56066	0.000369928	0.00243806	ENSG00000232765	AL158819.1			ENSG00000221542.1	0.682355	1.99457	0.396537	5.02996	4.90571e-07	1.16716e-05	ENSG00000221542
ENSG00000002834.16	13321.9	-0.066429	0.0933304	-0.711762	0.476612	0.62131	ENSG00000002834	LASP1			ENSG00000238269.7	11.0132	-2.79431	0.44396	-6.29406	3.09277e-10	3.50833e-08	ENSG00000238269	PAGE2B			ENSG00000227363.1	0.807142	1.987	0.610369	3.2554	0.00113231	0.00596498	ENSG00000227363
ENSG00000002919.13	1167	-0.229145	0.0842914	-2.71848	0.00655826	0.0243087	ENSG00000002919	SNX11			ENSG00000258038.4	2.71085	-2.76165	0.69142	-3.99417	6.49211e-05	0.00060055	ENSG00000258038	LINC02327			ENSG00000085465.12	2500.37	1.96724	0.372025	5.28792	1.23713e-07	3.80966e-06	ENSG00000085465	OVGP1
ENSG00000002933.6	3351.61	-0.442347	0.202773	-2.18149	0.0291469	0.0788846	ENSG00000002933	TMEM176A			ENSG00000234710.1	1.02322	-2.7521	0.836264	-3.29094	0.000998533	0.00539577	ENSG00000234710	AC060834.2			ENSG00000274115.1	0.786048	1.96362	0.361614	5.43015	5.63079e-08	2.06247e-06	ENSG00000274115	MIR6081
ENSG00000003056.6	4312.95	-0.216821	0.0991373	-2.18708	0.0287367	0.0780358	ENSG00000003056	M6PR			ENSG00000180424.6	5.25268	-2.74284	0.468676	-5.85231	4.84789e-09	2.98575e-07	ENSG00000180424	DEFB123			ENSG00000252846.1	0.490712	1.9533	0.522345	3.73949	0.000184394	0.00139745	ENSG00000252846
ENSG00000003096.12	217.122	-0.432116	0.237854	-1.81673	0.0692591	0.153833	ENSG00000003096	KLHL13			ENSG00000125285.5	38.6632	-2.70716	0.419073	-6.45989	1.04782e-10	1.44494e-08	ENSG00000125285	SOX21			ENSG00000203989.3	0.524779	1.95225	0.600024	3.25362	0.00113946	0.00599555	ENSG00000203989	RHOXF2B
ENSG00000003137.7	235.057	0.0223284	0.23813	0.0937656	0.925295	0.95553	ENSG00000003137	CYP26B1			ENSG00000228636.1	1.94005	-2.6927	0.823721	-3.26894	0.0010795	0.00573777	ENSG00000228636	AL157401.1			ENSG00000254622.1	1.15207	1.94924	0.435749	4.47331	7.70167e-06	0.000107459	ENSG00000254622	NAV2-AS4
ENSG00000003147.16	1376.16	-0.680557	0.115317	-5.90164	3.59915e-09	2.37228e-07	ENSG00000003147	ICA1			ENSG00000091664.7	1.23477	-2.68457	0.918788	-2.92187	0.00347942	0.0147986	ENSG00000091664	SLC17A6			ENSG00000264063.1	8.48791	1.94734	0.314034	6.20105	5.60872e-10	5.5863e-08	ENSG00000264063	MIR3687-2
ENSG00000003249.12	2685.36	-0.023662	0.136501	-0.173348	0.862378	0.915671	ENSG00000003249	DBNDD1			ENSG00000250590.4	8.58403	-2.68007	0.711925	-3.76454	0.000166858	0.0012874	ENSG00000250590	LINC02492			ENSG00000234671.1	0.397093	1.94191	0.758248	2.56105	0.0104355	0.035165	ENSG00000234671	MTCYBP5
ENSG00000003393.13	1367.05	0.135184	0.073068	1.85011	0.0642975	0.145443	ENSG00000003393	ALS2			ENSG00000185177.11	1.16572	-2.64188	0.576876	-4.57962	4.65818e-06	7.18721e-05	ENSG00000185177	ZNF479			ENSG00000197376.2	2.09939	1.9391	0.316883	6.1193	9.39891e-10	8.25971e-08	ENSG00000197376	AC089987.1
ENSG00000003400.13	1343.87	-0.1465	0.140354	-1.04378	0.296585	0.447514	ENSG00000003400	CASP10			ENSG00000123407.3	2.3133	-2.63974	0.581465	-4.53981	5.63055e-06	8.35135e-05	ENSG00000123407	HOXC12			ENSG00000226199.1	0.544474	1.93122	0.763868	2.52822	0.0114644	0.037863	ENSG00000226199	AC112492.2
ENSG00000003402.18	5339.26	0.230525	0.0821318	2.80677	0.00500412	0.0196596	ENSG00000003402	CFLAR			ENSG00000250538.4	7.63466	-2.61775	0.491992	-5.32072	1.0336e-07	3.31099e-06	ENSG00000250538	AC104407.1			ENSG00000244953.1	8.9703	1.92138	0.267689	7.17765	7.09192e-13	2.54291e-10	ENSG00000244953	AC087521.1
ENSG00000003436.13	365.581	0.260951	0.16358	1.59525	0.110657	0.21878	ENSG00000003436	TFPI			ENSG00000177511.5	14.1043	-2.60093	0.528797	-4.91857	8.7178e-07	1.85747e-05	ENSG00000177511	ST8SIA3			ENSG00000267304.1	9.53317	1.91659	0.356955	5.36926	7.90585e-08	2.67949e-06	ENSG00000267304	AC004637.1
ENSG00000003509.14	855.591	-0.150127	0.0636489	-2.35868	0.0183402	0.0550293	ENSG00000003509	NDUFAF7			ENSG00000169347.15	1.02546	-2.58287	0.585697	-4.40992	1.03411e-05	0.000136734	ENSG00000169347	GP2			ENSG00000227170.1	1.39016	1.90919	0.356443	5.35622	8.49802e-08	2.84121e-06	ENSG00000227170	AF178030.1
ENSG00000003756.15	3884.31	0.379356	0.0823728	4.60535	4.11771e-06	6.49299e-05	ENSG00000003756	RBM5			ENSG00000156925.10	16.0465	-2.53511	0.50578	-5.01227	5.37903e-07	1.25165e-05	ENSG00000156925	ZIC3			ENSG00000207460.1	1.6183	1.90918	0.35249	5.41626	6.08569e-08	2.19653e-06	ENSG00000207460	SNORD116-19
ENSG00000003987.12	146.628	-0.427937	0.153131	-2.79457	0.00519681	0.0202565	ENSG00000003987	MTMR7			ENSG00000274391.3	4.23985	-2.51163	0.692932	-3.62464	0.000289364	0.00199832	ENSG00000274391	TPTE			ENSG00000265249.1	0.33497	1.89633	0.586342	3.23416	0.00121999	0.00633089	ENSG00000265249
ENSG00000003989.15	2398.16	0.148186	0.259097	0.571933	0.567367	0.699526	ENSG00000003989	SLC7A2			ENSG00000120210.6	5.65568	-2.49432	0.38614	-6.45963	1.04957e-10	1.44494e-08	ENSG00000120210	INSL6			ENSG00000241111.1	2.43507	1.89323	0.307737	6.1521	7.64627e-10	7.15967e-08	ENSG00000241111	PRICKLE2-AS1
ENSG00000004059.9	9593.23	-0.464402	0.093041	-4.99137	5.99521e-07	1.36642e-05	ENSG00000004059	ARF5			ENSG00000215869.3	3.18942	-2.48942	0.46223	-5.38568	7.21724e-08	2.50922e-06	ENSG00000215869	AC092506.1			ENSG00000185823.3	6.91905	1.8861	0.36896	5.11195	3.18852e-07	8.21937e-06	ENSG00000185823	NPAP1
ENSG00000004139.12	623.001	0.377226	0.128369	2.93861	0.00329684	0.014185	ENSG00000004139	SARM1			ENSG00000264734.1	1.3989	-2.48622	0.685306	-3.62789	0.000285742	0.00197914	ENSG00000264734	AC069061.2			ENSG00000279530.1	4.82235	1.87967	0.276301	6.80295	1.02495e-11	2.25626e-09	ENSG00000279530	AC092881.1
ENSG00000004142.10	5922.04	-0.223781	0.0928343	-2.41054	0.0159288	0.0492427	ENSG00000004142	POLDIP2			ENSG00000224893.4	0.943011	-2.44346	0.674967	-3.62011	0.000294473	0.00202824	ENSG00000224893	AL160162.1			ENSG00000255745.1	0.685765	1.87755	0.535928	3.50335	0.000459444	0.00289501	ENSG00000255745	AC023796.1
ENSG00000004399.11	6619.2	0.605819	0.124907	4.85017	1.23355e-06	2.45643e-05	ENSG00000004399	PLXND1			ENSG00000249053.1	1.2623	-2.4184	0.864466	-2.79757	0.00514886	0.0201119	ENSG00000249053	AC106794.1			ENSG00000251389.1	3.74466	1.86151	0.328785	5.66179	1.49806e-08	7.18602e-07	ENSG00000251389	YTHDF1P1
ENSG00000004455.15	9814.78	-0.259186	0.090895	-2.85148	0.00435156	0.017615	ENSG00000004455	AK2			ENSG00000280683.1	1.06213	-2.40838	0.938893	-2.56513	0.0103138	0.0348393	ENSG00000280683	LINC01242			ENSG00000242699.3	0.80874	1.85551	0.4795	3.86968	0.000108979	0.000913471	ENSG00000242699	RN7SL516P
ENSG00000004468.11	415.287	-0.319218	0.213606	-1.49442	0.135065	0.253972	ENSG00000004468	CD38			ENSG00000218819.4	1.5036	-2.39726	0.733878	-3.26656	0.00108862	0.00577587	ENSG00000218819	TDRD15			ENSG00000252010.1	63.1626	1.83465	0.3127	5.86712	4.43417e-09	2.78495e-07	ENSG00000252010	SCARNA5
ENSG00000004478.7	15232.1	-0.217165	0.10031	-2.16493	0.030393	0.0814782	ENSG00000004478	FKBP4			ENSG00000132446.6	1.24869	-2.38524	0.857543	-2.78149	0.00541106	0.0209106	ENSG00000132446	FTHL17			ENSG00000253784.1	1.57026	1.83283	0.673019	2.72329	0.00646348	0.0240492	ENSG00000253784	AC090735.1
ENSG00000004487.14	7075.74	0.00368346	0.0860293	0.0428164	0.965848	0.979483	ENSG00000004487	KDM1A			ENSG00000214039.7	5.68061	-2.37522	0.395975	-5.99841	1.99257e-09	1.50686e-07	ENSG00000214039	LINC02418			ENSG00000279637.1	3.02008	1.83108	0.300184	6.09987	1.06157e-09	9.14819e-08	ENSG00000279637	AC018445.3
ENSG00000004534.13	3027.15	0.308931	0.0839633	3.67936	0.000233818	0.00168785	ENSG00000004534	RBM6			ENSG00000176746.6	4.41802	-2.36418	0.589717	-4.00901	6.09728e-05	0.000570195	ENSG00000176746	MAGEB6			ENSG00000271437.1	1.64959	1.82871	0.289886	6.30836	2.82013e-10	3.25721e-08	ENSG00000271437	AL356423.1
ENSG00000004660.13	409.447	0.0652841	0.135882	0.480445	0.630911	0.750054	ENSG00000004660	CAMKK1			ENSG00000233215.4	2.80525	-2.36287	0.704349	-3.35469	0.00079453	0.00451103	ENSG00000233215	LINC01687			ENSG00000279338.1	143.424	1.82521	0.237275	7.69236	1.44442e-14	1.05293e-11	ENSG00000279338
ENSG00000004700.14	877.059	-0.168776	0.123389	-1.36783	0.171365	0.301782	ENSG00000004700	RECQL			ENSG00000248869.4	0.767864	-2.35854	0.737241	-3.19914	0.00137836	0.00699038	ENSG00000248869	LINC02511			ENSG00000251791.1	41.5277	1.82425	0.294766	6.18879	6.06288e-10	5.92523e-08	ENSG00000251791	SCARNA6
ENSG00000004766.14	1053.42	-0.117725	0.0685246	-1.71799	0.0857975	0.180942	ENSG00000004766	VPS50			ENSG00000204347.3	22.1995	-2.35731	0.47351	-4.97838	6.41177e-07	1.43706e-05	ENSG00000204347	BTBD17			ENSG00000211934.3	379.644	1.81634	0.417339	4.3522	1.3478e-05	0.000168587	ENSG00000211934	IGHV1-2
ENSG00000004776.10	2114.46	0.487789	0.216824	2.2497	0.0244681	0.0687535	ENSG00000004776	HSPB6			ENSG00000226956.1	382.114	-2.34402	0.402532	-5.82319	5.77344e-09	3.40939e-07	ENSG00000226956	AP000432.1			ENSG00000280055.1	8.20677	1.81299	0.217362	8.3409	7.37242e-17	1.13045e-13	ENSG00000280055	TMEM75
ENSG00000004777.17	1814.25	0.0226354	0.153109	0.147838	0.88247	0.928754	ENSG00000004777	ARHGAP33			ENSG00000103460.15	149.01	-2.32897	0.391499	-5.94886	2.7002e-09	1.89684e-07	ENSG00000103460	TOX3			ENSG00000269745.1	1.58439	1.80972	0.625049	2.89533	0.00378758	0.0158084	ENSG00000269745	AC006262.3
ENSG00000004779.8	4200.83	-0.694489	0.0994559	-6.98289	2.89177e-12	8.40447e-10	ENSG00000004779	NDUFAB1			ENSG00000125816.4	0.973007	-2.31953	0.466158	-4.97585	6.4963e-07	1.4538e-05	ENSG00000125816	NKX2-4			ENSG00000232374.5	0.882964	1.80033	0.381488	4.71923	2.36737e-06	4.14611e-05	ENSG00000232374	GPR79
ENSG00000004799.7	1245.18	0.309957	0.158323	1.95775	0.0502595	0.120382	ENSG00000004799	PDK4			ENSG00000126752.7	16.9464	-2.29997	0.464787	-4.94845	7.48075e-07	1.63142e-05	ENSG00000126752	SSX1			ENSG00000101204.14	46.2384	1.79974	0.390567	4.60801	4.06538e-06	6.41958e-05	ENSG00000101204	CHRNA4
ENSG00000004809.12	26.5587	0.0563352	0.27221	0.206955	0.836045	0.897678	ENSG00000004809	SLC22A16			ENSG00000153779.9	2.23257	-2.29441	0.77	-2.97975	0.00288482	0.0127362	ENSG00000153779	TGIF2LX			ENSG00000224618.1	1.28574	1.79735	0.318242	5.64774	1.62572e-08	7.68237e-07	ENSG00000224618	AC096921.1
ENSG00000004838.12	813.145	-0.459428	0.23914	-1.92117	0.0547106	0.128679	ENSG00000004838	ZMYND10			ENSG00000248837.4	1.63724	-2.29392	0.731053	-3.13783	0.00170203	0.00830779	ENSG00000248837	AC097512.1			ENSG00000250189.2	0.681928	1.79437	0.493644	3.63495	0.000278035	0.00193692	ENSG00000250189	AC097504.1
ENSG00000004846.15	23.4735	-0.405164	0.309959	-1.30715	0.191161	0.32661	ENSG00000004846	ABCB5			ENSG00000120054.10	2.12637	-2.2816	0.638459	-3.5736	0.000352111	0.00234602	ENSG00000120054	CPN1			ENSG00000261544.1	0.739993	1.79335	0.387783	4.62463	3.75266e-06	6.0074e-05	ENSG00000261544	AC011939.2
ENSG00000004848.6	181.103	1.35301	0.434344	3.11507	0.00183904	0.00883592	ENSG00000004848	ARX			ENSG00000173253.13	27.6092	-2.27632	0.400754	-5.68008	1.3463e-08	6.61347e-07	ENSG00000173253	DMRT2			ENSG00000266553.2	1.29681	1.79234	0.402958	4.44795	8.66942e-06	0.000118471	ENSG00000266553	RN7SL356P
ENSG00000004864.12	2344.77	-0.116116	0.0820804	-1.41467	0.157167	0.283771	ENSG00000004864	SLC25A13			ENSG00000249345.5	2.01112	-2.25859	0.510015	-4.42849	9.48968e-06	0.000127447	ENSG00000249345	LINC02405			ENSG00000222431.1	0.428367	1.78574	0.473512	3.77127	0.000162418	0.00126109	ENSG00000222431	RNU6-141P
ENSG00000004866.17	2323.83	-0.133438	0.0771009	-1.73069	0.0835074	0.177416	ENSG00000004866	ST7			ENSG00000247134.5	41.7891	-2.25127	0.253199	-8.8913	6.0399e-19	1.79051e-15	ENSG00000247134	AC090204.1			ENSG00000281264.1	0.560346	1.78222	0.409699	4.35006	1.36098e-05	0.000169806	ENSG00000281264	SALRNA3
ENSG00000004897.10	2479.94	-0.0257164	0.0749504	-0.343112	0.731514	0.825926	ENSG00000004897	CDC27			ENSG00000178473.6	8.76155	-2.23144	0.40048	-5.57192	2.51948e-08	1.09515e-06	ENSG00000178473	UCN3			ENSG00000173714.7	62.5953	1.77948	0.324682	5.48067	4.2372e-08	1.64987e-06	ENSG00000173714	WFIKKN2
ENSG00000004939.12	7.81685	0.399523	0.213067	1.8751	0.0607784	0.139397	ENSG00000004939	SLC4A1			ENSG00000277247.1	6.33508	-2.2185	0.354278	-6.26204	3.79968e-10	4.07297e-08	ENSG00000277247	AC083809.1			ENSG00000184258.6	10.9057	1.7757	0.269243	6.59518	4.24744e-11	7.4067e-09	ENSG00000184258	CDR1
ENSG00000004948.12	8.50666	0.262958	0.206513	1.27333	0.202902	0.340831	ENSG00000004948	CALCR			ENSG00000250447.4	1.32075	-2.20751	0.538822	-4.09692	4.18685e-05	0.000419884	ENSG00000250447	LINC02105			ENSG00000254865.1	0.628258	1.76536	0.405656	4.35186	1.34985e-05	0.000168701	ENSG00000254865	AC100763.1
ENSG00000004961.13	1469.2	-0.267925	0.0910456	-2.94276	0.00325305	0.014029	ENSG00000004961	HCCS			ENSG00000243981.4	0.602113	-2.19084	0.855533	-2.56079	0.0104435	0.0351864	ENSG00000243981	AC064862.6			ENSG00000259889.1	1.73749	1.76129	0.575936	3.05813	0.00222723	0.010337	ENSG00000259889	AC093802.2
ENSG00000004975.10	2675.89	0.0358734	0.0828916	0.432775	0.665178	0.77637	ENSG00000004975	DVL2			ENSG00000183117.16	51.1367	-2.18105	0.395631	-5.51284	3.53089e-08	1.43517e-06	ENSG00000183117	CSMD1			ENSG00000197210.7	0.739449	1.75913	0.43512	4.04287	5.28007e-05	0.000505683	ENSG00000197210	AP000550.1
ENSG00000005001.8	1016.22	-0.312729	0.183383	-1.70534	0.0881314	0.184681	ENSG00000005001	PRSS22			ENSG00000153446.14	193.761	-2.17726	0.290405	-7.49734	6.51235e-14	3.66563e-11	ENSG00000153446	C16orf89			ENSG00000112232.8	11.5442	1.758	0.351546	5.00076	5.71048e-07	1.30958e-05	ENSG00000112232	KHDRBS2
ENSG00000005007.11	8637.72	0.344706	0.0873488	3.94631	7.93642e-05	0.000707232	ENSG00000005007	UPF1			ENSG00000242440.1	0.963076	-2.17286	0.892773	-2.43384	0.0149398	0.0468793	ENSG00000242440	LINC02046			ENSG00000260834.1	1.43522	1.75502	0.495296	3.54337	0.000395052	0.00256636	ENSG00000260834	AC009055.2
ENSG00000005020.11	1364.11	-0.164676	0.150028	-1.09763	0.272364	0.421905	ENSG00000005020	SKAP2			ENSG00000185149.5	30.6161	-2.17165	0.38939	-5.57706	2.44616e-08	1.0685e-06	ENSG00000185149	NPY2R			ENSG00000181778.4	21.3125	1.75358	0.352869	4.96949	6.71293e-07	1.49103e-05	ENSG00000181778	TMEM252
ENSG00000005022.5	18626	-0.582259	0.1016	-5.73089	9.99069e-09	5.25747e-07	ENSG00000005022	SLC25A5			ENSG00000132204.12	33.5949	-2.1399	0.366901	-5.83237	5.46449e-09	3.2616e-07	ENSG00000132204	LINC00470			ENSG00000211599.2	43.027	1.75186	0.478987	3.65744	0.000254751	0.00180526	ENSG00000211599	IGKV5-2
ENSG00000005059.14	1521.56	-0.278688	0.147955	-1.8836	0.0596194	0.137334	ENSG00000005059	MCUB			ENSG00000249463.1	10.6419	-2.13808	0.563286	-3.79572	0.000147215	0.00116419	ENSG00000249463	AC096711.1			ENSG00000202125.1	2.14952	1.75003	0.488832	3.58002	0.000343566	0.00230185	ENSG00000202125	RNU1-100P
ENSG00000005073.5	16.1943	0.794418	0.33171	2.39492	0.0166241	0.0509571	ENSG00000005073	HOXA11			ENSG00000268651.2	2.65231	-2.13284	0.790227	-2.69902	0.00695433	0.0254835	ENSG00000268651	CTAG1A			ENSG00000258980.1	0.628961	1.74687	0.393662	4.4375	9.10112e-06	0.000123271	ENSG00000258980	EIF1AXP2
ENSG00000005075.14	4794.42	-0.578642	0.104698	-5.52679	3.2614e-08	1.35032e-06	ENSG00000005075	POLR2J			ENSG00000221882.2	8.2503	-2.11957	0.574144	-3.6917	0.00022276	0.00162544	ENSG00000221882	OR3A2			ENSG00000229224.1	1.17788	1.74628	0.479761	3.6399	0.000272742	0.00190616	ENSG00000229224	AC105398.1
ENSG00000005100.11	1353.92	0.133742	0.0846264	1.58038	0.11402	0.223718	ENSG00000005100	DHX33			ENSG00000243944.4	31.6145	-2.11518	0.372545	-5.67765	1.36562e-08	6.68041e-07	ENSG00000243944	AC117386.2			ENSG00000239992.1	1.04074	1.74312	0.446341	3.90534	9.40917e-05	0.000810054	ENSG00000239992	TRBVA
ENSG00000005102.11	1091.46	0.226994	0.274811	0.826001	0.408804	0.559179	ENSG00000005102	MEOX1			ENSG00000158164.6	194.119	-2.11127	0.292803	-7.21055	5.57255e-13	2.08231e-10	ENSG00000158164	TMSB15A			ENSG00000267636.1	0.640893	1.73872	0.450464	3.85985	0.000113457	0.00094421	ENSG00000267636	AC008992.1
ENSG00000005108.14	322.816	0.114812	0.228135	0.503265	0.614778	0.73777	ENSG00000005108	THSD7A			ENSG00000225542.1	0.839518	-2.10653	0.733573	-2.8716	0.00408395	0.0167683	ENSG00000225542	ZNF385D-AS1			ENSG00000251497.2	5.65734	1.73672	0.21429	8.10451	5.2959e-16	6.36466e-13	ENSG00000251497	PITPNM2-AS1
ENSG00000005156.10	1800.17	0.110546	0.0996465	1.10938	0.267267	0.415927	ENSG00000005156	LIG3			ENSG00000227640.2	17.8852	-2.10295	0.419825	-5.00912	5.46808e-07	1.26568e-05	ENSG00000227640	SOX21-AS1			ENSG00000279021.1	1.63649	1.73671	0.313476	5.54015	3.02212e-08	1.27621e-06	ENSG00000279021	AC092139.2
ENSG00000005175.8	1823.14	-0.0640743	0.0681727	-0.939883	0.347278	0.499666	ENSG00000005175	RPAP3			ENSG00000165643.9	5.15506	-2.09724	0.482402	-4.34749	1.37704e-05	0.00017152	ENSG00000165643	SOHLH1			ENSG00000281181.1	241.072	1.72975	0.273017	6.3357	2.3626e-10	2.82413e-08	ENSG00000281181	FP236383.3
ENSG00000005187.10	1411.58	0.0786042	0.167197	0.470128	0.638264	0.756098	ENSG00000005187	ACSM3			ENSG00000234948.1	4.71449	-2.0896	0.433634	-4.8188	1.44422e-06	2.79218e-05	ENSG00000234948	LINC01524			ENSG00000257289.1	0.594708	1.72761	0.450237	3.8371	0.000124494	0.0010165	ENSG00000257289	AC025423.5
ENSG00000005189.18	456.247	-0.640824	0.110073	-5.8218	5.82189e-09	3.42437e-07	ENSG00000005189	REXO5			ENSG00000251598.1	16.4073	-2.08854	0.517247	-4.03779	5.39561e-05	0.000514422	ENSG00000251598	AC096711.3			ENSG00000249467.1	0.385046	1.72695	0.537901	3.21054	0.00132486	0.00676922	ENSG00000249467	AL592156.1
ENSG00000005194.13	2665.65	-0.153615	0.0768825	-1.99805	0.0457113	0.111702	ENSG00000005194	CIAPIN1			ENSG00000226141.1	1.92379	-2.07779	0.497193	-4.17905	2.92725e-05	0.000315096	ENSG00000226141	AC244107.1			ENSG00000277748.1	20.5222	1.72562	0.426587	4.04518	5.22833e-05	0.000502134	ENSG00000277748	AC006262.4
ENSG00000005206.15	2452.33	0.259551	0.0900812	2.8813	0.00396035	0.0163636	ENSG00000005206	SPPL2B			ENSG00000251112.2	0.699527	-2.0681	0.761798	-2.71476	0.00663238	0.024538	ENSG00000251112	AC106794.2			ENSG00000267922.1	12.9538	1.72241	0.287247	5.99626	2.01915e-09	1.51922e-07	ENSG00000267922	AC007785.1
ENSG00000005238.18	941.082	0.11044	0.0864873	1.27695	0.201621	0.339214	ENSG00000005238	FAM214B			ENSG00000198610.9	7.04112	-2.04977	0.397296	-5.1593	2.47869e-07	6.68809e-06	ENSG00000198610	AKR1C4			ENSG00000279847.2	0.552369	1.72043	0.565322	3.04328	0.00234015	0.0107544	ENSG00000279847	C8orf87
ENSG00000005243.8	524.265	0.353675	0.173889	2.03391	0.0419604	0.104594	ENSG00000005243	COPZ2			ENSG00000185037.9	2.77661	-2.04397	0.688282	-2.96967	0.00298124	0.0130672	ENSG00000185037	ZNF733P			ENSG00000211943.2	925.029	1.71883	0.405446	4.23935	2.24169e-05	0.000254484	ENSG00000211943	IGHV3-15
ENSG00000005249.11	1075.11	-0.0774924	0.145523	-0.532508	0.594374	0.721206	ENSG00000005249	PRKAR2B			ENSG00000112246.8	13.3838	-2.04212	0.502564	-4.0634	4.8363e-05	0.00047151	ENSG00000112246	SIM1			ENSG00000204710.2	30.412	1.71675	0.29898	5.74202	9.35554e-09	4.98816e-07	ENSG00000204710	SPDYC
ENSG00000005302.16	2052.1	-0.247026	0.0675861	-3.65497	0.000257208	0.00181919	ENSG00000005302	MSL3			ENSG00000249641.2	2.74135	-2.04187	0.681676	-2.99536	0.00274121	0.0122179	ENSG00000249641	HOXC13-AS			ENSG00000201616.1	2.31156	1.71328	0.27767	6.17019	6.82068e-10	6.56068e-08	ENSG00000201616	RNU1-91P
ENSG00000005339.11	8807.49	0.412214	0.0932794	4.41913	9.91013e-06	0.000132057	ENSG00000005339	CREBBP			ENSG00000159763.3	18.1077	-2.03337	0.430976	-4.71805	2.38114e-06	4.16531e-05	ENSG00000159763	PIP			ENSG00000222208.1	0.415555	1.70674	0.438954	3.8882	0.000100992	0.00085845	ENSG00000222208	RNA5SP129
ENSG00000005379.14	1798.19	0.605234	0.129067	4.68931	2.74127e-06	4.65429e-05	ENSG00000005379	TSPOAP1			ENSG00000231817.6	1.27787	-2.03073	0.494786	-4.10426	4.05608e-05	0.000409505	ENSG00000231817	LINC01198			ENSG00000267361.1	0.671248	1.70669	0.408636	4.17655	2.95963e-05	0.000318098	ENSG00000267361	SEC24AP1
ENSG00000005381.7	25.8885	-0.431829	0.216573	-1.99392	0.0461605	0.112589	ENSG00000005381	MPO			ENSG00000237534.1	2.18922	-2.01924	0.798429	-2.52902	0.0114383	0.037788	ENSG00000237534	LINC00383			ENSG00000279439.1	1.05407	1.70602	0.451267	3.78051	0.000156509	0.00122389	ENSG00000279439	AC105114.1
ENSG00000005421.7	149.017	-0.417915	0.317606	-1.31583	0.188232	0.32297	ENSG00000005421	PON1			ENSG00000248475.4	3.46832	-2.01453	0.649387	-3.10221	0.00192082	0.0091537	ENSG00000248475	AC016642.1			ENSG00000164129.10	2.27504	1.70178	0.506635	3.35898	0.0007823	0.00445924	ENSG00000164129	NPY5R
ENSG00000005436.12	1282.93	-0.0335802	0.07134	-0.470706	0.637851	0.755791	ENSG00000005436	GCFC2			ENSG00000257329.1	3.72797	-2.01144	0.345789	-5.81697	5.99228e-09	3.49683e-07	ENSG00000257329	AC011611.2			ENSG00000224563.1	0.643111	1.698	0.473624	3.58513	0.000336915	0.00226445	ENSG00000224563	LPP-AS1
ENSG00000005448.15	1877.68	-0.460108	0.122143	-3.76695	0.000165251	0.00127843	ENSG00000005448	WDR54			ENSG00000165584.14	0.463245	-2.00468	0.697932	-2.87231	0.00407477	0.016743	ENSG00000165584	SSX3			ENSG00000233268.3	0.386448	1.69734	0.40825	4.1576	3.21609e-05	0.000340013	ENSG00000233268	AL691449.1
ENSG00000005469.10	602.97	-0.00425484	0.0952012	-0.0446931	0.964352	0.978702	ENSG00000005469	CROT			ENSG00000164871.16	18.0755	-1.99977	0.581391	-3.43964	0.000582494	0.00351592	ENSG00000164871	SPAG11B			ENSG00000235982.1	1.14989	1.69499	0.337252	5.02589	5.01107e-07	1.1858e-05	ENSG00000235982
ENSG00000005471.14	40.9681	0.278161	0.159498	1.74398	0.0811634	0.173589	ENSG00000005471	ABCB4			ENSG00000234147.1	18.4244	-1.98429	0.271896	-7.29799	2.92095e-13	1.23701e-10	ENSG00000234147	AL035446.1			ENSG00000208035.1	1.58961	1.69263	0.339227	4.98969	6.04773e-07	1.37487e-05	ENSG00000208035
ENSG00000005483.18	6112.48	0.294421	0.0827257	3.559	0.000372273	0.00244988	ENSG00000005483	KMT2E			ENSG00000165553.4	17.5814	-1.98364	0.36731	-5.40044	6.64793e-08	2.35174e-06	ENSG00000165553	NGB			ENSG00000156076.8	17.8618	1.69031	0.392952	4.30158	1.69587e-05	0.000202771	ENSG00000156076	WIF1
ENSG00000005486.15	11791.7	-0.303202	0.101003	-3.0019	0.00268304	0.0120173	ENSG00000005486	RHBDD2			ENSG00000276422.1	2.40467	-1.97692	0.666887	-2.9644	0.00303271	0.0132536	ENSG00000276422	AL590491.2			ENSG00000201821.1	0.529891	1.68879	0.422988	3.99252	6.53747e-05	0.000603616	ENSG00000201821	RNU4-9P
ENSG00000005513.9	17.9817	0.00717594	0.222736	0.0322172	0.974299	0.984652	ENSG00000005513	SOX8			ENSG00000222030.1	3.59795	-1.96615	0.5311	-3.70204	0.000213872	0.00157374	ENSG00000222030	LINC01793			ENSG00000255043.1	1.83138	1.68758	0.399904	4.21998	2.44326e-05	0.000273114	ENSG00000255043	NAV2-AS5
ENSG00000005700.13	2088.91	0.180066	0.0796393	2.26101	0.0237584	0.0672694	ENSG00000005700	IBTK			ENSG00000233985.1	2.52106	-1.96112	0.442455	-4.43236	9.32074e-06	0.000125672	ENSG00000233985	LINC01681			ENSG00000279250.1	0.668872	1.68727	0.392236	4.30167	1.69512e-05	0.000202735	ENSG00000279250	AC022919.1
ENSG00000005801.15	1614.25	-0.0680684	0.0934668	-0.728263	0.466453	0.611815	ENSG00000005801	ZNF195			ENSG00000280415.1	1.47912	-1.96009	0.719597	-2.72387	0.00645228	0.0240155	ENSG00000280415	AC005252.3			ENSG00000235198.1	5.85494	1.68306	0.295821	5.68945	1.27451e-08	6.36069e-07	ENSG00000235198	AC005871.1
ENSG00000005810.16	2440.48	0.520345	0.0876359	5.93758	2.89255e-09	2.00347e-07	ENSG00000005810	MYCBP2			ENSG00000232109.1	0.829088	-1.94005	0.786488	-2.46673	0.0136353	0.0435545	ENSG00000232109	VN1R54P			ENSG00000205221.11	44.8656	1.68193	0.337933	4.97711	6.45414e-07	1.4451e-05	ENSG00000205221	VIT
ENSG00000005812.9	3574.58	0.120564	0.0809367	1.48961	0.136327	0.25564	ENSG00000005812	FBXL3			ENSG00000251511.1	1.53649	-1.93264	0.480081	-4.02565	5.68189e-05	0.000537409	ENSG00000251511	AC096736.3			ENSG00000221288.1	1.47152	1.68136	0.408708	4.11385	3.89114e-05	0.000396761	ENSG00000221288	MIR663B
ENSG00000005844.16	706.021	0.385324	0.185022	2.08259	0.0372889	0.0954371	ENSG00000005844	ITGAL			ENSG00000248874.4	37.3884	-1.93119	0.556888	-3.46783	0.000524687	0.003223	ENSG00000248874	C5orf17			ENSG00000259276.1	0.815994	1.67799	0.358963	4.67455	2.94605e-06	4.93788e-05	ENSG00000259276	AC087286.1
ENSG00000005882.10	2388.45	0.117222	0.105396	1.11221	0.26605	0.414564	ENSG00000005882	PDK2			ENSG00000250266.1	4.31167	-1.92686	0.552586	-3.48699	0.000488489	0.00303806	ENSG00000250266	LINC01612			ENSG00000213170.3	0.318817	1.67522	0.627426	2.66999	0.00758535	0.0273138	ENSG00000213170	SAR1AP2
ENSG00000005884.16	16114.7	0.19276	0.138871	1.38805	0.165121	0.294015	ENSG00000005884	ITGA3			ENSG00000261761.3	12.6838	-1.92509	0.782555	-2.46	0.0138937	0.0442355	ENSG00000261761	AL136537.2			ENSG00000222123.1	0.29142	1.6735	0.572738	2.92193	0.00347871	0.014797	ENSG00000222123	RNA5SP390
ENSG00000005889.14	2463.41	0.131732	0.0714497	1.84371	0.0652256	0.147088	ENSG00000005889	ZFX			ENSG00000268447.4	0.378253	-1.92178	0.761023	-2.52526	0.0115611	0.0380947	ENSG00000268447	SSX2B			ENSG00000251682.1	2.04085	1.6711	0.286179	5.83936	5.2403e-09	3.14467e-07	ENSG00000251682	AC122718.2
ENSG00000005893.14	10776	-0.0202423	0.0850995	-0.237867	0.811985	0.881802	ENSG00000005893	LAMP2			ENSG00000230805.5	3.42957	-1.92044	0.44924	-4.27487	1.91251e-05	0.000222977	ENSG00000230805	AL132709.1			ENSG00000223177.1	0.487761	1.66941	0.398139	4.19304	2.75241e-05	0.000300495	ENSG00000223177	RNA5SP39
ENSG00000005961.16	213.308	-0.119563	0.151175	-0.790896	0.429005	0.5782	ENSG00000005961	ITGA2B			ENSG00000241476.6	0.702027	-1.9003	0.712189	-2.66826	0.00762451	0.0274237	ENSG00000241476	SSX2			ENSG00000278898.1	0.474324	1.66847	0.599927	2.78112	0.00541717	0.0209193	ENSG00000278898	AC087045.3
ENSG00000005981.11	11.4714	-0.480233	0.331656	-1.44799	0.147621	0.271075	ENSG00000005981	ASB4			ENSG00000168530.14	0.650309	-1.89629	0.697702	-2.71792	0.00656946	0.0243437	ENSG00000168530	MYL1			ENSG00000207930.1	1.78651	1.66433	0.289458	5.74982	8.93366e-09	4.79774e-07	ENSG00000207930	MIR603
ENSG00000006007.10	5197.8	-0.313417	0.0730389	-4.29109	1.77797e-05	0.000210101	ENSG00000006007	GDE1			ENSG00000275173.1	1.67857	-1.895	0.448058	-4.22936	2.34358e-05	0.000264296	ENSG00000275173	AC243571.1			ENSG00000105509.9	56.76	1.66186	0.313768	5.29647	1.1806e-07	3.68922e-06	ENSG00000105509	HAS1
ENSG00000006015.16	2120.42	-0.388451	0.106078	-3.66195	0.000250305	0.00178285	ENSG00000006015	REX1BD			ENSG00000253178.1	0.986012	-1.88914	0.507157	-3.72496	0.000195345	0.00146261	ENSG00000253178	AC022559.1			ENSG00000212529.1	0.430329	1.66064	0.425465	3.90312	9.49586e-05	0.000816578	ENSG00000212529	RF00191
ENSG00000006016.9	248.3	0.0164597	0.232505	0.0707932	0.943562	0.965964	ENSG00000006016	CRLF1			ENSG00000251443.1	1.60435	-1.8829	0.472234	-3.98721	6.68554e-05	0.000614735	ENSG00000251443	LINC02160			ENSG00000257784.1	0.465089	1.65657	0.557201	2.97302	0.00294886	0.0129534	ENSG00000257784	LINC02400
ENSG00000006025.10	947.783	0.195582	0.105931	1.84633	0.0648447	0.146432	ENSG00000006025	OSBPL7			ENSG00000230748.1	0.516349	-1.88247	0.683702	-2.75335	0.00589892	0.0223716	ENSG00000230748	AL157714.1			ENSG00000260859.1	1.89818	1.65536	0.334799	4.94435	7.63974e-07	1.66039e-05	ENSG00000260859	AC025280.1
ENSG00000006042.10	4301.43	0.0480254	0.133465	0.359836	0.71897	0.816634	ENSG00000006042	TMEM98			ENSG00000123388.4	16.7772	-1.87602	0.477095	-3.93217	8.41838e-05	0.00074318	ENSG00000123388	HOXC11			ENSG00000106483.10	3755.48	1.65512	0.256072	6.46351	1.02299e-10	1.41711e-08	ENSG00000106483	SFRP4
ENSG00000006047.11	841.625	-0.478839	0.181927	-2.63204	0.00848735	0.0298573	ENSG00000006047	YBX2			ENSG00000196364.9	2.12061	-1.87405	0.383892	-4.8817	1.05176e-06	2.1632e-05	ENSG00000196364	PRSS29P			ENSG00000256721.1	0.686023	1.65459	0.469139	3.52687	0.000420501	0.00269701	ENSG00000256721	CACNA1C-IT3
ENSG00000006059.3	1.33483	0.268958	0.465323	0.578002	0.563263	0.696068	ENSG00000006059	KRT33A			ENSG00000164651.15	33.2395	-1.87085	0.4469	-4.18629	2.83556e-05	0.000307234	ENSG00000164651	SP8			ENSG00000272027.2	1.7371	1.65421	0.371345	4.45465	8.40316e-06	0.000115542	ENSG00000272027	AC073218.2
ENSG00000006062.12	791.736	0.082607	0.0886278	0.932066	0.351302	0.503687	ENSG00000006062	MAP3K14			ENSG00000261949.4	12.5043	-1.87036	0.35809	-5.22316	1.75896e-07	5.09216e-06	ENSG00000261949	GFY			ENSG00000255400.1	1.08802	1.65349	0.430062	3.84477	0.000120667	0.000992544	ENSG00000255400	AC124276.2
ENSG00000006071.10	7.40053	-0.386506	0.322401	-1.19883	0.230592	0.373995	ENSG00000006071	ABCC8			ENSG00000214107.6	4.42635	-1.86755	0.759171	-2.45998	0.0138943	0.0442355	ENSG00000214107	MAGEB1			ENSG00000172236.15	195.101	1.65173	0.318615	5.18409	2.17068e-07	5.99897e-06	ENSG00000172236	TPSAB1
ENSG00000006116.3	0.50397	0.0264536	0.483909	0.0546664	0.956404	0.973881	ENSG00000006116	CACNG3			ENSG00000115194.9	43.1637	-1.86584	0.297648	-6.26862	3.64266e-10	3.96035e-08	ENSG00000115194	SLC30A3			ENSG00000228598.1	1.01353	1.64987	0.420982	3.9191	8.88817e-05	0.000775722	ENSG00000228598	MACC1-AS1
ENSG00000006118.13	5542.08	-0.0619041	0.136491	-0.453539	0.650161	0.765121	ENSG00000006118	TMEM132A			ENSG00000134365.11	4.60295	-1.85199	0.436899	-4.23893	2.24585e-05	0.000254891	ENSG00000134365	CFHR4			ENSG00000141052.16	83.4347	1.64784	0.304925	5.40408	6.51417e-08	2.31918e-06	ENSG00000141052	MYOCD
ENSG00000006125.15	9298.5	0.0687303	0.073987	0.92895	0.352915	0.505218	ENSG00000006125	AP2B1			ENSG00000198807.11	130.837	-1.84981	0.381262	-4.85181	1.2234e-06	2.44279e-05	ENSG00000198807	PAX9			ENSG00000206688.1	1.75608	1.64598	0.356986	4.61076	4.01202e-06	6.34658e-05	ENSG00000206688	SNORD116-18
ENSG00000006128.10	14.07	-1.71911	0.447161	-3.8445	0.000120799	0.000993449	ENSG00000006128	TAC1			ENSG00000225833.1	4.6054	-1.84504	0.324683	-5.6826	1.32663e-08	6.54003e-07	ENSG00000225833	AC097625.1			ENSG00000234361.1	0.732368	1.6456	0.373805	4.40228	1.07118e-05	0.000140798	ENSG00000234361	AL391863.2
ENSG00000006194.9	1476.74	0.0696488	0.0693409	1.00444	0.315166	0.466865	ENSG00000006194	ZNF263			ENSG00000165970.10	1.27339	-1.83634	0.649481	-2.82739	0.00469285	0.0186748	ENSG00000165970	SLC6A5			ENSG00000207612.1	0.647612	1.64531	0.403224	4.08038	4.49614e-05	0.000444684	ENSG00000207612	MIR604
ENSG00000006210.6	2404.74	0.301011	0.165837	1.81511	0.0695076	0.154277	ENSG00000006210	CX3CL1			ENSG00000258661.1	10.2846	-1.83604	0.448865	-4.0904	4.30637e-05	0.000429642	ENSG00000258661	AL079303.1			ENSG00000279981.1	5.92319	1.64275	0.237796	6.90822	4.90774e-12	1.30678e-09	ENSG00000279981	AC018445.4
ENSG00000006282.18	3492.43	0.0132628	0.0999551	0.132687	0.894441	0.936781	ENSG00000006282	SPATA20			ENSG00000161634.10	0.81273	-1.8324	0.532638	-3.44024	0.000581198	0.00351048	ENSG00000161634	DCD			ENSG00000201179.1	0.85618	1.64098	0.359753	4.56142	5.08092e-06	7.71104e-05	ENSG00000201179	RNU6-1322P
ENSG00000006283.16	182.307	0.54733	0.22721	2.40892	0.016	0.0494145	ENSG00000006283	CACNA1G			ENSG00000226102.3	2.13133	-1.83225	0.348869	-5.25198	1.50472e-07	4.4997e-06	ENSG00000226102	SEPT7P3			ENSG00000252213.1	3.95888	1.63669	0.307014	5.33099	9.76806e-08	3.16817e-06	ENSG00000252213	SNORA74D
ENSG00000006327.12	5152.96	-0.384007	0.124694	-3.0796	0.00207277	0.00975651	ENSG00000006327	TNFRSF12A			ENSG00000106541.10	932.903	-1.82517	0.304899	-5.98615	2.14863e-09	1.58974e-07	ENSG00000106541	AGR2			ENSG00000168477.16	985.183	1.63536	0.219899	7.43687	1.03101e-13	5.31728e-11	ENSG00000168477	TNXB
ENSG00000006377.10	172.811	0.102389	0.375293	0.272824	0.784989	0.863499	ENSG00000006377	DLX6			ENSG00000170627.8	673.667	-1.81859	0.390524	-4.65678	3.21195e-06	5.30557e-05	ENSG00000170627	GTSF1			ENSG00000256473.1	0.5935	1.63506	0.461078	3.54616	0.000390894	0.00254493	ENSG00000256473	AC087260.1
ENSG00000006432.14	923.437	0.263583	0.112997	2.33266	0.0196659	0.0580558	ENSG00000006432	MAP3K9			ENSG00000162456.8	12.0025	-1.80645	0.413645	-4.36716	1.25875e-05	0.000159967	ENSG00000162456	KNCN			ENSG00000259722.2	0.413357	1.63051	0.456593	3.57103	0.000355584	0.00236349	ENSG00000259722	AC087465.1
ENSG00000006451.6	4093.93	-0.263143	0.0697503	-3.77264	0.000161527	0.00125527	ENSG00000006451	RALA			ENSG00000162761.13	11.315	-1.80215	0.400601	-4.49861	6.83991e-06	9.77346e-05	ENSG00000162761	LMX1A			ENSG00000242111.1	0.788159	1.63045	0.424933	3.83695	0.000124572	0.00101696	ENSG00000242111	TOPORSLP
ENSG00000006453.12	4125.36	-0.0562502	0.0859275	-0.654624	0.51271	0.652939	ENSG00000006453	BAIAP2L1			ENSG00000165583.12	4.60633	-1.78971	0.584499	-3.06195	0.002199	0.0102326	ENSG00000165583	SSX5			ENSG00000254324.2	0.458999	1.62906	0.430899	3.78062	0.000156439	0.00122364	ENSG00000254324	MIR151A
ENSG00000006459.9	1199.03	0.487515	0.0923251	5.28042	1.28889e-07	3.9325e-06	ENSG00000006459	KDM7A			ENSG00000100373.8	17.1645	-1.77836	0.24439	-7.27674	3.41971e-13	1.42116e-10	ENSG00000100373	UPK3A			ENSG00000249017.1	0.563446	1.62662	0.4357	3.73336	0.000188944	0.00142629	ENSG00000249017	AC094108.1
ENSG00000006468.12	738.001	0.385363	0.182275	2.11419	0.0344994	0.0898281	ENSG00000006468	ETV1			ENSG00000180116.14	0.819585	-1.77832	0.471877	-3.76862	0.000164155	0.00127191	ENSG00000180116	C12orf40			ENSG00000201435.1	0.504913	1.62603	0.506044	3.21321	0.00131258	0.00672195	ENSG00000201435	RNU4-24P
ENSG00000006530.14	2303.71	0.0144445	0.0653916	0.220893	0.825176	0.890609	ENSG00000006530	AGK			ENSG00000231171.3	4.32402	-1.76252	0.43058	-4.09338	4.25136e-05	0.000425107	ENSG00000231171	LINC01098			ENSG00000197253.12	133.325	1.6237	0.311512	5.21232	1.86494e-07	5.32293e-06	ENSG00000197253	TPSB2
ENSG00000006534.14	3307.04	-0.0158673	0.15237	-0.104137	0.917061	0.950518	ENSG00000006534	ALDH3B1			ENSG00000160180.15	509.141	-1.75999	0.329306	-5.34455	9.06442e-08	2.98348e-06	ENSG00000160180	TFF3			ENSG00000249912.1	0.804171	1.62262	0.488664	3.32053	0.000898482	0.00496987	ENSG00000249912	TRBV26
ENSG00000006555.9	1716.63	-0.0209082	0.125062	-0.167183	0.867226	0.918767	ENSG00000006555	TTC22			ENSG00000230798.4	123.092	-1.75932	0.431199	-4.08007	4.50212e-05	0.000444988	ENSG00000230798	FOXD3-AS1			ENSG00000266517.1	0.75924	1.62223	0.405099	4.00452	6.21424e-05	0.000578516	ENSG00000266517	MIR4715
ENSG00000006576.15	1734.87	-0.186391	0.0828976	-2.24845	0.0245474	0.0689241	ENSG00000006576	PHTF2			ENSG00000249743.4	5.09685	-1.75588	0.469477	-3.74008	0.000183961	0.00139523	ENSG00000249743	AC116345.1			ENSG00000279192.1	28.4194	1.6199	0.236415	6.85191	7.28721e-12	1.75157e-09	ENSG00000279192	PWAR5
ENSG00000006606.7	14.6908	0.858862	0.218137	3.93727	8.24145e-05	0.000730025	ENSG00000006606	CCL26			ENSG00000251493.3	173.626	-1.75551	0.413125	-4.24935	2.14394e-05	0.000244943	ENSG00000251493	FOXD1			ENSG00000258676.4	22.7534	1.61783	0.259526	6.23377	4.55349e-10	4.60856e-08	ENSG00000258676	AC091544.2
ENSG00000006607.12	1961.09	0.364469	0.0824461	4.42069	9.83851e-06	0.000131299	ENSG00000006607	FARP2			ENSG00000164256.8	7.23368	-1.75382	0.424741	-4.12915	3.64112e-05	0.000376184	ENSG00000164256	PRDM9			ENSG00000279063.1	0.632033	1.61666	0.367332	4.4011	1.07703e-05	0.000141401	ENSG00000279063	AC008735.5
ENSG00000006611.14	65.3532	0.0263191	0.29912	0.0879887	0.929886	0.958245	ENSG00000006611	USH1C			ENSG00000133636.9	634.319	-1.75373	0.375698	-4.66792	3.04262e-06	5.06577e-05	ENSG00000133636	NTS			ENSG00000235427.1	0.630338	1.61564	0.422845	3.82088	0.000132979	0.00107112	ENSG00000235427	AC006159.1
ENSG00000006625.16	2113.92	-0.483798	0.0943657	-5.12684	2.94646e-07	7.75268e-06	ENSG00000006625	GGCT			ENSG00000180090.4	2.54307	-1.73715	0.610986	-2.84319	0.00446643	0.0179688	ENSG00000180090	OR3A1			ENSG00000243466.1	5529.56	1.61266	0.404388	3.98791	6.66581e-05	0.000613048	ENSG00000243466	IGKV1-5
ENSG00000006634.6	1135.87	-0.521573	0.0917388	-5.68541	1.30503e-08	6.46221e-07	ENSG00000006634	DBF4			ENSG00000255372.1	5.03367	-1.73205	0.669973	-2.58525	0.00973076	0.0332512	ENSG00000255372	AC107886.1			ENSG00000252578.1	0.373417	1.61002	0.416556	3.86507	0.000111057	0.000928093	ENSG00000252578	RNU6-135P
ENSG00000006638.10	132.144	0.459201	0.127761	3.59421	0.000325373	0.00219817	ENSG00000006638	TBXA2R			ENSG00000169900.6	8.68721	-1.72773	0.398066	-4.3403	1.42288e-05	0.000176047	ENSG00000169900	PYDC1			ENSG00000275927.1	0.912639	1.60952	0.372952	4.31561	1.59162e-05	0.000192531	ENSG00000275927	AC009152.1
ENSG00000006652.12	2217.16	-0.135004	0.0946034	-1.42706	0.153564	0.278874	ENSG00000006652	IFRD1			ENSG00000223646.1	0.939469	-1.72715	0.678278	-2.54638	0.0108847	0.036337	ENSG00000223646	AC002463.1			ENSG00000202445.1	0.47028	1.60649	0.516665	3.10934	0.00187506	0.00897314	ENSG00000202445	RNU6-669P
ENSG00000006659.11	22.0826	-0.0184449	0.369659	-0.049897	0.960204	0.976017	ENSG00000006659	LGALS14			ENSG00000106399.10	1793.67	-1.72489	0.0863953	-19.9651	1.10889e-88	4.93089e-84	ENSG00000106399	RPA3			ENSG00000253998.3	28.0708	1.60529	0.510359	3.14542	0.00165851	0.00813378	ENSG00000253998	IGKV2-29
ENSG00000006695.9	998.98	-0.108798	0.0688212	-1.58088	0.113905	0.223514	ENSG00000006695	COX10			ENSG00000187546.12	38.8156	-1.7217	0.301703	-5.70661	1.15246e-08	5.8904e-07	ENSG00000187546	AGMO			ENSG00000259905.4	7.22185	1.60295	0.438658	3.65422	0.000257966	0.00182331	ENSG00000259905	PWRN1
ENSG00000006704.9	3433.9	0.140778	0.0880537	1.59877	0.109872	0.217517	ENSG00000006704	GTF2IRD1			ENSG00000006128.10	14.07	-1.71911	0.447161	-3.8445	0.000120799	0.000993449	ENSG00000006128	TAC1			ENSG00000252487.1	0.421245	1.60287	0.478992	3.34633	0.000818886	0.00462569	ENSG00000252487	RNY4P20
ENSG00000006712.13	3933.83	-0.0316398	0.116744	-0.271018	0.786377	0.864535	ENSG00000006712	PAF1			ENSG00000272566.1	6.89809	-1.71889	0.443475	-3.87595	0.000106208	0.000895988	ENSG00000272566	AF250324.1			ENSG00000184811.3	29.833	1.59897	0.487335	3.28104	0.00103424	0.00554557	ENSG00000184811	TUSC5
ENSG00000006715.14	2831.74	-0.11024	0.0653101	-1.68795	0.0914212	0.189729	ENSG00000006715	VPS41			ENSG00000260289.1	1.74718	-1.69864	0.665085	-2.55402	0.0106486	0.0356964	ENSG00000260289	AC093515.1			ENSG00000259752.2	0.598835	1.59722	0.443161	3.60415	0.000313174	0.0021313	ENSG00000259752
ENSG00000006740.15	882.043	0.120586	0.152203	0.792272	0.428202	0.577469	ENSG00000006740	ARHGAP44			ENSG00000270123.3	4.64655	-1.6922	0.34181	-4.95071	7.39432e-07	1.61768e-05	ENSG00000270123	VTRNA2-1			ENSG00000225458.1	0.52724	1.59042	0.475028	3.34805	0.000813835	0.00460066	ENSG00000225458	AL049812.2
ENSG00000006744.17	3396.71	-0.0642399	0.0658042	-0.976228	0.328951	0.481199	ENSG00000006744	ELAC2			ENSG00000227947.1	1.94285	-1.68975	0.605357	-2.79132	0.00524934	0.0204148	ENSG00000227947	LINC01738			ENSG00000108823.14	20.0034	1.59034	0.222304	7.15392	8.43314e-13	2.88459e-10	ENSG00000108823	SGCA
ENSG00000006747.13	296.73	-0.155396	0.13577	-1.14455	0.252395	0.399317	ENSG00000006747	SCIN			ENSG00000242292.2	1.63212	-1.68419	0.266665	-6.31576	2.68846e-10	3.12952e-08	ENSG00000242292	AC010631.1			ENSG00000207808.1	6.27488	1.58945	0.282052	5.63531	1.74741e-08	8.09908e-07	ENSG00000207808	MIR27A
ENSG00000006756.14	4162.04	-0.0957128	0.113822	-0.840898	0.400405	0.55084	ENSG00000006756	ARSD			ENSG00000187689.8	1.65737	-1.67918	0.689177	-2.4365	0.0148301	0.0466142	ENSG00000187689	AMTN			ENSG00000248221.1	1.55577	1.58787	0.331606	4.78844	1.68086e-06	3.15055e-05	ENSG00000248221	STX18-IT1
ENSG00000006757.10	1716.26	-0.481804	0.131412	-3.66636	0.00024603	0.00175774	ENSG00000006757	PNPLA4			ENSG00000250753.2	4.48911	-1.67263	0.504009	-3.31865	0.000904543	0.00499656	ENSG00000250753	AC119751.4			ENSG00000188257.9	316.899	1.5877	0.338928	4.68448	2.80673e-06	4.75004e-05	ENSG00000188257	PLA2G2A
ENSG00000006788.11	7.03874	0.313661	0.330323	0.949559	0.342337	0.494644	ENSG00000006788	MYH13			ENSG00000223470.3	8.36352	-1.66319	0.393052	-4.23148	2.32157e-05	0.000262213	ENSG00000223470	AL117338.1			ENSG00000237158.1	4.00146	1.58257	0.341394	4.63561	3.55886e-06	5.74622e-05	ENSG00000237158	AL353718.1
ENSG00000006831.9	3539.36	-0.0553949	0.0775612	-0.714208	0.475098	0.619918	ENSG00000006831	ADIPOR2			ENSG00000215096.3	1.97836	-1.66084	0.262517	-6.32661	2.50599e-10	2.95581e-08	ENSG00000215096	IFITM8P			ENSG00000249278.1	0.421897	1.58205	0.487825	3.24306	0.00118252	0.00618117	ENSG00000249278	AC112249.1
ENSG00000006837.10	70.7029	-0.200152	0.102235	-1.95776	0.0502579	0.120382	ENSG00000006837	CDKL3			ENSG00000148704.11	1.18787	-1.66043	0.46749	-3.55179	0.000382619	0.00250241	ENSG00000148704	VAX1			ENSG00000253247.1	0.68932	1.58161	0.579561	2.72898	0.00635311	0.0237119	ENSG00000253247	IGHV3-76
ENSG00000007001.11	30.341	-0.106142	0.188275	-0.563758	0.572919	0.703988	ENSG00000007001	UPP2			ENSG00000254261.1	19.7047	-1.65861	0.33228	-4.9916	5.98814e-07	1.36551e-05	ENSG00000254261	AL451137.1			ENSG00000251566.1	0.523547	1.57939	0.4456	3.54441	0.000393493	0.00255885	ENSG00000251566	HMGB1P35
ENSG00000007038.9	2907	-0.0881998	0.243031	-0.362916	0.716668	0.815207	ENSG00000007038	PRSS21			ENSG00000234068.5	77.7093	-1.65515	0.629681	-2.62856	0.00857482	0.0300945	ENSG00000234068	PAGE2			ENSG00000253420.1	2.49373	1.57246	0.320547	4.90556	9.31608e-07	1.96145e-05	ENSG00000253420	AC103853.1
ENSG00000007047.13	3111.45	0.314835	0.0887503	3.54742	0.00038902	0.0025357	ENSG00000007047	MARK4			ENSG00000261397.1	0.86827	-1.64382	0.515771	-3.18711	0.001437	0.00722106	ENSG00000261397	LINC01177			ENSG00000252835.1	43.1131	1.57243	0.243812	6.44936	1.12327e-10	1.52747e-08	ENSG00000252835	SCARNA21
ENSG00000007062.10	1315.41	0.458276	0.297269	1.54162	0.123165	0.236923	ENSG00000007062	PROM1			ENSG00000186288.5	1.7198	-1.63935	0.532672	-3.07759	0.00208681	0.00981325	ENSG00000186288	PABPC1L2A			ENSG00000223810.2	1.05791	1.57222	0.441795	3.5587	0.000372692	0.00245191	ENSG00000223810	KRT8P28
ENSG00000007080.9	5564.61	-0.16483	0.0945045	-1.74415	0.0811334	0.173533	ENSG00000007080	CCDC124			ENSG00000276790.1	11.9202	-1.63778	0.252089	-6.49683	8.20306e-11	1.19989e-08	ENSG00000276790	AC068234.3			ENSG00000268621.4	105.286	1.57213	0.353343	4.44931	8.61449e-06	0.000117792	ENSG00000268621	IGFL2-AS1
ENSG00000007129.16	50.6056	0.265001	0.182708	1.45041	0.146945	0.270164	ENSG00000007129	CEACAM21			ENSG00000269791.4	1.02082	-1.63316	0.66792	-2.44515	0.0144793	0.0456957	ENSG00000269791	SSX4B			ENSG00000251126.2	86.0222	1.57182	0.457838	3.43314	0.000596636	0.00358038	ENSG00000251126	AC017007.5
ENSG00000007168.11	5009.99	0.209983	0.0766545	2.73934	0.00615634	0.0231602	ENSG00000007168	PAFAH1B1			ENSG00000010438.15	42.3814	-1.62234	0.243786	-6.65478	2.83729e-11	5.27891e-09	ENSG00000010438	PRSS3			ENSG00000279940.1	0.776177	1.57131	0.486961	3.22677	0.00125196	0.00646961	ENSG00000279940	AC073862.3
ENSG00000007171.15	25.9996	0.217018	0.197408	1.09934	0.271619	0.421016	ENSG00000007171	NOS2			ENSG00000253376.1	1.04591	-1.6221	0.605191	-2.68031	0.0073554	0.0266593	ENSG00000253376	AC012103.1			ENSG00000199150.2	0.556929	1.56926	0.415707	3.77493	0.000160055	0.00124578	ENSG00000199150	MIRLET7G
ENSG00000007174.16	172.007	-0.166594	0.294608	-0.565476	0.57175	0.702864	ENSG00000007174	DNAH9			ENSG00000143171.11	350.107	-1.61464	0.364586	-4.4287	9.48032e-06	0.00012736	ENSG00000143171	RXRG			ENSG00000278486.1	1.18237	1.56764	0.324425	4.83205	1.35135e-06	2.64309e-05	ENSG00000278486	YRDCP1
ENSG00000007202.13	7556.59	0.273415	0.114713	2.38348	0.0171499	0.052201	ENSG00000007202	KIAA0100			ENSG00000251185.1	10.2988	-1.61325	0.353647	-4.56175	5.07279e-06	7.70659e-05	ENSG00000251185	AC025244.1			ENSG00000271130.1	5.94555	1.5662	0.457928	3.4202	0.000625762	0.00372351	ENSG00000271130	IGHV3OR16-8
ENSG00000007216.13	88.154	-1.01003	0.454378	-2.22288	0.0262237	0.0726989	ENSG00000007216	SLC13A2			ENSG00000266602.1	23.9427	-1.61057	0.551784	-2.91884	0.00351335	0.0149044	ENSG00000266602	AC008109.1			ENSG00000264386.1	0.807681	1.56508	0.358603	4.36437	1.27488e-05	0.000161373	ENSG00000264386	MIR4513
ENSG00000007237.17	1697.96	0.548765	0.139106	3.94494	7.98185e-05	0.000710284	ENSG00000007237	GAS7			ENSG00000178084.1	5.0913	-1.60782	0.31563	-5.09399	3.506e-07	8.8982e-06	ENSG00000178084	HTR3C			ENSG00000214866.6	1.72203	1.56413	0.502306	3.1139	0.00184634	0.0088624	ENSG00000214866	DCDC2C
ENSG00000007255.9	1451.24	-0.351905	0.127741	-2.75483	0.0058722	0.0222855	ENSG00000007255	TRAPPC6A			ENSG00000253642.4	46.5842	-1.60586	0.623008	-2.57758	0.00994942	0.033863	ENSG00000253642	AF279873.3			ENSG00000224967.1	0.872961	1.56358	0.311046	5.02683	4.98647e-07	1.18219e-05	ENSG00000224967	AC009303.1
ENSG00000007264.12	202.813	0.293758	0.201087	1.46085	0.144057	0.266364	ENSG00000007264	MATK			ENSG00000168515.3	202.823	-1.60585	0.372104	-4.31561	1.59162e-05	0.000192531	ENSG00000168515	SCGB1D1			ENSG00000212605.1	3.70036	1.5617	0.413947	3.77271	0.000161481	0.00125513	ENSG00000212605	RNU1-56P
ENSG00000007306.13	3.18985	-0.320762	0.499583	-0.642061	0.520834	0.660222	ENSG00000007306	CEACAM7			ENSG00000120669.14	25.8924	-1.60434	0.284226	-5.64459	1.65575e-08	7.79113e-07	ENSG00000120669	SOHLH2			ENSG00000227964.1	8.87246	1.56067	0.329959	4.72988	2.24655e-06	3.97681e-05	ENSG00000227964	LINC01429
ENSG00000007312.11	119.587	0.229894	0.19711	1.16632	0.243484	0.388985	ENSG00000007312	CD79B			ENSG00000215115.6	1.29966	-1.60409	0.512212	-3.1317	0.00173796	0.00845962	ENSG00000215115	CXorf49			ENSG00000228073.1	0.846571	1.56001	0.471521	3.30847	0.000938061	0.00513514	ENSG00000228073	AC133106.1
ENSG00000007314.10	36.3769	0.412412	0.248922	1.65679	0.0975611	0.199176	ENSG00000007314	SCN4A			ENSG00000277597.1	6.63704	-1.60232	0.235197	-6.81267	9.58008e-12	2.16242e-09	ENSG00000277597	AC130343.2			ENSG00000249441.1	2.29017	1.5597	0.287428	5.4264	5.75011e-08	2.09755e-06	ENSG00000249441	AC110767.1
ENSG00000007341.17	834.772	-0.254038	0.0724393	-3.50691	0.00045334	0.00286304	ENSG00000007341	ST7L			ENSG00000269274.1	1.3739	-1.59992	0.4709	-3.39757	0.000679871	0.00398469	ENSG00000269274	AC078899.4			ENSG00000221962.4	1.69516	1.55884	0.287987	5.41289	6.2017e-08	2.23296e-06	ENSG00000221962	TMEM14EP
ENSG00000007350.15	854.202	-0.413898	0.488436	-0.847394	0.396776	0.547728	ENSG00000007350	TKTL1			ENSG00000123364.4	15.2119	-1.59901	0.480915	-3.32492	0.000884433	0.00491294	ENSG00000123364	HOXC13			ENSG00000267136.1	6.51561	1.55851	0.241383	6.45658	1.07097e-10	1.46082e-08	ENSG00000267136	AP005131.1
ENSG00000007372.19	420.909	-0.761575	0.258446	-2.94674	0.0032114	0.0138871	ENSG00000007372	PAX6			ENSG00000166670.8	272.564	-1.59505	0.355717	-4.48406	7.32376e-06	0.000103255	ENSG00000166670	MMP10			ENSG00000221272.2	0.457723	1.5583	0.458409	3.39936	0.000675428	0.00396283	ENSG00000221272
ENSG00000007376.6	3007.7	-0.222584	0.0932162	-2.38783	0.0169484	0.0517114	ENSG00000007376	RPUSD1			ENSG00000119946.10	72.9708	-1.5867	0.280111	-5.66452	1.47436e-08	7.09528e-07	ENSG00000119946	CNNM1			ENSG00000280197.1	0.354419	1.55705	0.576904	2.69898	0.00695531	0.0254846	ENSG00000280197	C18orf12
ENSG00000007384.14	1562.19	0.217156	0.110058	1.9731	0.0484838	0.117087	ENSG00000007384	RHBDF1			ENSG00000154646.7	12.8579	-1.58668	0.273641	-5.79839	6.69544e-09	3.85157e-07	ENSG00000154646	TMPRSS15			ENSG00000274863.1	1.72028	1.55616	0.42764	3.63895	0.00027375	0.00191096	ENSG00000274863	AL135936.1
ENSG00000007392.15	1869.86	0.131386	0.10304	1.2751	0.202274	0.340019	ENSG00000007392	LUC7L			ENSG00000205293.3	3.87986	-1.586	0.460876	-3.44128	0.000578972	0.00349941	ENSG00000205293	LINC01602			ENSG00000207980.1	9.76853	1.55614	0.262523	5.92763	3.07333e-09	2.11551e-07	ENSG00000207980	MIR23A
ENSG00000007402.10	910.895	-0.0535815	0.233322	-0.229647	0.818366	0.886487	ENSG00000007402	CACNA2D2			ENSG00000252660.1	0.57919	-1.5849	0.653748	-2.42433	0.0153365	0.0478227	ENSG00000252660	RF00019			ENSG00000270874.1	1.52335	1.55543	0.264763	5.87479	4.23368e-09	2.68941e-07	ENSG00000270874	RPAP2P1
ENSG00000007516.12	841.8	-0.191897	0.206613	-0.928774	0.353006	0.505316	ENSG00000007516	BAIAP3			ENSG00000213373.6	15.1113	-1.58481	0.277516	-5.71071	1.12509e-08	5.78715e-07	ENSG00000213373	LINC00671			ENSG00000164530.12	22.5405	1.55532	0.271302	5.73278	9.87974e-09	5.21836e-07	ENSG00000164530	PI16
ENSG00000007520.3	2812.57	-0.314548	0.0818836	-3.8414	0.000122334	0.00100236	ENSG00000007520	TSR3			ENSG00000268433.1	1.57628	-1.58225	0.613046	-2.58097	0.00985235	0.0335867	ENSG00000268433	MTDHP3			ENSG00000222378.1	1.80906	1.55374	0.292006	5.32092	1.03243e-07	3.31099e-06	ENSG00000222378	RNA5SP44
ENSG00000007541.13	3876.32	0.0155047	0.0896374	0.172971	0.862674	0.915829	ENSG00000007541	PIGQ			ENSG00000163993.6	79.7725	-1.58197	0.264409	-5.98302	2.19033e-09	1.61048e-07	ENSG00000163993	S100P			ENSG00000274991.1	1.61706	1.55106	0.237246	6.53779	6.24333e-11	9.88583e-09	ENSG00000274991
ENSG00000007545.14	1143.35	0.291067	0.0840565	3.46276	0.000534671	0.00327018	ENSG00000007545	CRAMP1			ENSG00000263450.1	1.56355	-1.57981	0.614603	-2.57045	0.0101565	0.0344126	ENSG00000263450	AC090371.1			ENSG00000211637.2	358.671	1.55068	0.39663	3.90964	9.24343e-05	0.000800131	ENSG00000211637	IGLV4-69
ENSG00000007866.17	4665.55	0.255537	0.0951678	2.68512	0.00725027	0.0263569	ENSG00000007866	TEAD3			ENSG00000157851.15	261.872	-1.5624	0.427659	-3.65337	0.000258823	0.00182829	ENSG00000157851	DPYSL5			ENSG00000281179.1	0.730679	1.54964	0.594803	2.6053	0.00917937	0.0317649	ENSG00000281179	AC135068.8
ENSG00000007908.14	38.7931	0.895069	0.237386	3.77053	0.000162904	0.00126442	ENSG00000007908	SELE			ENSG00000259156.6	1.44128	-1.5619	0.477887	-3.26836	0.00108173	0.00574757	ENSG00000259156	CHEK2P2			ENSG00000280997.1	1.90823	1.54923	0.326095	4.75086	2.02555e-06	3.65545e-05	ENSG00000280997	CCAT2
ENSG00000007923.14	2346.73	0.259055	0.0888105	2.91694	0.00353488	0.01498	ENSG00000007923	DNAJC11			ENSG00000136267.12	27.2491	-1.55943	0.31725	-4.91545	8.85786e-07	1.87831e-05	ENSG00000136267	DGKB			ENSG00000267235.2	1.27972	1.54906	0.398094	3.8912	9.97488e-05	0.000849393	ENSG00000267235	ZNF861P
ENSG00000007933.11	98.8936	-1.41447	0.265659	-5.32438	1.01296e-07	3.27112e-06	ENSG00000007933	FMO3			ENSG00000228181.1	0.987088	-1.55873	0.28211	-5.52528	3.28969e-08	1.35824e-06	ENSG00000228181	AL590365.1			ENSG00000260172.1	0.675044	1.54781	0.537373	2.88033	0.00397264	0.0164022	ENSG00000260172	LINC01413
ENSG00000007944.13	2982.19	0.0611973	0.0970506	0.630572	0.528321	0.666655	ENSG00000007944	MYLIP			ENSG00000159409.13	15.0608	-1.55773	0.323823	-4.81043	1.50606e-06	2.89036e-05	ENSG00000159409	CELF3			ENSG00000211663.2	1667.38	1.54637	0.409279	3.77827	0.000157922	0.00123248	ENSG00000211663	IGLV3-19
ENSG00000007952.16	35.7353	-0.585172	0.132706	-4.40954	1.03589e-05	0.000136888	ENSG00000007952	NOX1			ENSG00000251629.5	33.4056	-1.55684	0.613445	-2.53786	0.0111532	0.0370469	ENSG00000251629	LINC02241			ENSG00000205420.9	1694.51	1.54586	0.29566	5.22852	1.70873e-07	4.98572e-06	ENSG00000205420	KRT6A
ENSG00000007968.6	850.611	-0.212535	0.127102	-1.67216	0.0944918	0.194445	ENSG00000007968	E2F2			ENSG00000229312.2	15.8005	-1.55608	0.372882	-4.17311	3.00476e-05	0.000321881	ENSG00000229312	AL353693.1			ENSG00000278255.1	0.388239	1.54574	0.527257	2.93167	0.00337147	0.0144306	ENSG00000278255	AC005344.1
ENSG00000008018.8	7299.31	-0.506797	0.0982592	-5.15776	2.49924e-07	6.73537e-06	ENSG00000008018	PSMB1			ENSG00000250708.1	2.9408	-1.55547	0.443196	-3.50967	0.000448658	0.00284033	ENSG00000250708	LINC02269			ENSG00000239627.3	0.582877	1.54154	0.432168	3.567	0.000361089	0.00239079	ENSG00000239627	RPL12P20
ENSG00000008056.11	413.113	-0.163836	0.169776	-0.965012	0.334539	0.486698	ENSG00000008056	SYN1			ENSG00000228966.2	24.1881	-1.54768	0.57228	-2.70441	0.00684262	0.0251484	ENSG00000228966	HOMER2P1			ENSG00000229240.6	1.16779	1.54007	0.399727	3.85281	0.00011677	0.000966211	ENSG00000229240	LINC00710
ENSG00000008083.12	1744.26	0.22283	0.116877	1.90654	0.0565803	0.132085	ENSG00000008083	JARID2			ENSG00000143536.7	14.0694	-1.54639	0.470224	-3.28862	0.0010068	0.00543251	ENSG00000143536	CRNN			ENSG00000232944.1	3.18508	1.53948	0.53331	2.88666	0.00389352	0.016161	ENSG00000232944	AC092423.1
ENSG00000008086.9	579.488	0.238186	0.102608	2.32132	0.0202694	0.0594813	ENSG00000008086	CDKL5			ENSG00000267654.1	2.39842	-1.54433	0.418453	-3.69058	0.000223743	0.00163155	ENSG00000267654				ENSG00000276214.1	0.494619	1.5365	0.472194	3.25396	0.00113809	0.00599046	ENSG00000276214	AC008833.1
ENSG00000008118.8	179.032	1.10578	0.22355	4.94643	7.55864e-07	1.64598e-05	ENSG00000008118	CAMK1G			ENSG00000168843.12	32.7382	-1.54317	0.436552	-3.5349	0.00040793	0.00263369	ENSG00000168843	FSTL5			ENSG00000264750.1	0.390321	1.53606	0.524546	2.92835	0.00340762	0.0145555	ENSG00000264750	AC032019.1
ENSG00000008128.21	429.691	0.227072	0.107203	2.11815	0.0341626	0.0891968	ENSG00000008128	CDK11A			ENSG00000275691.1	3.96494	-1.52757	0.335035	-4.55944	5.12906e-06	7.76289e-05	ENSG00000275691	AC026461.4			ENSG00000233576.1	1.32518	1.53588	0.320005	4.79957	1.5901e-06	3.0088e-05	ENSG00000233576	AC131235.2
ENSG00000008130.14	3816.04	0.138313	0.0893089	1.5487	0.121454	0.234617	ENSG00000008130	NADK			ENSG00000179083.6	89.6336	-1.51956	0.351259	-4.32602	1.51827e-05	0.00018531	ENSG00000179083	FAM133A			ENSG00000224999.1	0.593637	1.53181	0.492505	3.11024	0.00186933	0.00894958	ENSG00000224999	VTA1P1
ENSG00000008196.11	2.82222	0.175373	0.534073	0.328368	0.742634	0.833948	ENSG00000008196	TFAP2B			ENSG00000226272.4	35.0865	-1.51857	0.305345	-4.9733	6.58241e-07	1.4679e-05	ENSG00000226272	ARHGAP26-AS1			ENSG00000227163.2	0.627511	1.53166	0.401652	3.8134	0.00013707	0.00109802	ENSG00000227163	AL139220.1
ENSG00000008197.4	0.176305	0.109516	0.991275	0.11048	0.912029	NA	ENSG00000008197	TFAP2D			ENSG00000186075.11	1.60059	-1.51781	0.500719	-3.03125	0.00243542	0.0111118	ENSG00000186075	ZPBP2			ENSG00000265828.1	0.962061	1.53038	0.34526	4.43254	9.31315e-06	0.000125607	ENSG00000265828	MIR3939
ENSG00000008226.18	224.159	0.272189	0.22044	1.23475	0.216923	0.357746	ENSG00000008226	DLEC1			ENSG00000235202.1	3.57029	-1.51248	0.373124	-4.05355	5.04473e-05	0.000487661	ENSG00000235202	LINC01525			ENSG00000229393.1	1.34566	1.52969	0.410492	3.72647	0.000194177	0.00145533	ENSG00000229393	AL139246.4
ENSG00000008256.14	2015.86	0.151791	0.101164	1.50044	0.1335	0.251711	ENSG00000008256	CYTH3			ENSG00000198054.10	141.026	-1.50179	0.622467	-2.41264	0.0158374	0.0490385	ENSG00000198054	DSCR8			ENSG00000278862.1	2.05091	1.52938	0.351217	4.35452	1.33361e-05	0.000167188	ENSG00000278862	AC092724.1
ENSG00000008277.13	216.086	0.251088	0.158514	1.58401	0.113192	0.222482	ENSG00000008277	ADAM22			ENSG00000266575.1	0.691471	-1.49731	0.296507	-5.04984	4.42183e-07	1.06978e-05	ENSG00000266575	BOLA2P1			ENSG00000248464.1	0.436059	1.52878	0.597124	2.56023	0.0104603	0.0352243	ENSG00000248464	FGF10-AS1
ENSG00000008282.6	7970.43	-0.139291	0.0787341	-1.76913	0.0768721	0.166534	ENSG00000008282	SYPL1			ENSG00000231971.4	16.4005	-1.49558	0.33749	-4.43147	9.35934e-06	0.000126039	ENSG00000231971	AL078590.2			ENSG00000224500.1	0.464071	1.52825	0.51573	2.96327	0.00304392	0.0132934	ENSG00000224500	AL731575.1
ENSG00000008283.14	5273.22	0.236927	0.0977742	2.42321	0.015384	0.0479385	ENSG00000008283	CYB561			ENSG00000115138.9	72.8991	-1.49096	0.216029	-6.90169	5.13887e-12	1.35213e-09	ENSG00000115138	POMC			ENSG00000128285.4	31.8109	1.52699	0.250943	6.08501	1.16483e-09	9.90372e-08	ENSG00000128285	MCHR1
ENSG00000008294.19	2257.09	0.267137	0.0804175	3.32188	0.000894127	0.00494948	ENSG00000008294	SPAG9			ENSG00000257729.1	1.22962	-1.48741	0.576026	-2.58219	0.00981751	0.0334962	ENSG00000257729	AC090679.1			ENSG00000257128.1	0.423827	1.52481	0.450421	3.38531	0.000710988	0.00412455	ENSG00000257128	AC006197.1
ENSG00000008300.13	588.537	-0.121359	0.164576	-0.737404	0.460877	0.606775	ENSG00000008300	CELSR3			ENSG00000165370.1	1.39584	-1.48673	0.5942	-2.50207	0.0123469	0.040196	ENSG00000165370	GPR101			ENSG00000249690.1	1.5221	1.52459	0.320892	4.75109	2.02325e-06	3.65458e-05	ENSG00000249690	AC110813.1
ENSG00000008311.13	185.479	0.381657	0.167461	2.27908	0.0226622	0.0647469	ENSG00000008311	AASS			ENSG00000154080.11	344.845	-1.48597	0.344782	-4.30988	1.63344e-05	0.00019684	ENSG00000154080	CHST9			ENSG00000271699.4	1.55068	1.52457	0.286663	5.31833	1.04722e-07	3.34772e-06	ENSG00000271699	SNX29P2
ENSG00000008323.14	894.638	-0.187506	0.159201	-1.1778	0.238878	0.383721	ENSG00000008323	PLEKHG6			ENSG00000229108.1	2.41926	-1.48098	0.53875	-2.74892	0.0059792	0.022624	ENSG00000229108	MEOX2-AS1			ENSG00000274954.1	0.820521	1.5243	0.367066	4.15265	3.28646e-05	0.000345564	ENSG00000274954	AC090971.5
ENSG00000008324.9	1272.01	-0.522621	0.0916328	-5.70343	1.17423e-08	5.98106e-07	ENSG00000008324	SS18L2			ENSG00000272121.1	1.41795	-1.4809	0.469679	-3.15301	0.00161597	0.00796291	ENSG00000272121	AC006058.3			ENSG00000276696.1	0.56425	1.5238	0.371344	4.10347	4.07005e-05	0.000410485	ENSG00000276696	RF00019
ENSG00000008382.14	831.949	-0.0834568	0.0957055	-0.872016	0.3832	0.534546	ENSG00000008382	MPND			ENSG00000255087.2	0.882698	-1.47849	0.468796	-3.15381	0.00161155	0.00794552	ENSG00000255087	AP001993.1			ENSG00000206650.1	1.99434	1.52223	0.273111	5.57365	2.49455e-08	1.0875e-06	ENSG00000206650	SNORA70G
ENSG00000008394.11	4586.9	-0.487378	0.204548	-2.3827	0.0171862	0.0522892	ENSG00000008394	MGST1			ENSG00000269096.5	6.71111	-1.47573	0.522411	-2.82484	0.00473036	0.0187908	ENSG00000269096	CT45A3			ENSG00000225216.5	5.50584	1.52001	0.257133	5.91139	3.39237e-09	2.27971e-07	ENSG00000225216	AC007362.1
ENSG00000008405.10	1346.8	-0.103251	0.0871465	-1.1848	0.236095	0.380445	ENSG00000008405	CRY1			ENSG00000133169.5	549.093	-1.47515	0.341602	-4.31833	1.57211e-05	0.000190616	ENSG00000133169	BEX1			ENSG00000251075.1	0.748658	1.51935	0.429621	3.53648	0.000405496	0.00262082	ENSG00000251075	HTT-AS
ENSG00000008438.4	5.83012	0.545937	0.217239	2.51307	0.0119685	0.03917	ENSG00000008438	PGLYRP1			ENSG00000162763.3	13.9272	-1.46706	0.345172	-4.25023	2.13548e-05	0.000244227	ENSG00000162763	LRRC52			ENSG00000212027.2	1.86018	1.51489	0.272977	5.54953	2.86443e-08	1.22004e-06	ENSG00000212027	MIR374B
ENSG00000008441.15	18024.8	0.755823	0.126855	5.95815	2.55102e-09	1.82409e-07	ENSG00000008441	NFIX			ENSG00000268916.4	36.5403	-1.4669	0.364517	-4.02422	5.71636e-05	0.000539794	ENSG00000268916	CSAG3			ENSG00000224153.2	0.736919	1.51474	0.399787	3.78887	0.000151332	0.00119124	ENSG00000224153	LINC02054
ENSG00000008513.13	6549.68	0.480694	0.153931	3.12279	0.00179144	0.0086739	ENSG00000008513	ST3GAL1			ENSG00000265417.1	6.26726	-1.46539	0.351289	-4.17146	3.02657e-05	0.000323672	ENSG00000265417	AP005119.2			ENSG00000250624.1	0.621448	1.51472	0.421721	3.59175	0.000328463	0.00221568	ENSG00000250624	MTCYBP43
ENSG00000008516.15	129.123	0.371082	0.124336	2.98452	0.00284028	0.0125708	ENSG00000008516	MMP25			ENSG00000234354.3	258.864	-1.46382	0.242218	-6.04339	1.50913e-09	1.21791e-07	ENSG00000234354	RPS26P47			ENSG00000218424.2	0.528238	1.51434	0.468129	3.23488	0.00121692	0.00631924	ENSG00000218424	NDUFS5P1
ENSG00000008517.15	4617.42	-0.261147	0.188482	-1.38553	0.16589	0.294957	ENSG00000008517	IL32			ENSG00000234022.1	1.25975	-1.45749	0.431127	-3.38064	0.000723169	0.00418658	ENSG00000234022	AC008278.2			ENSG00000249691.1	0.46282	1.51357	0.425507	3.5571	0.000374967	0.0024636	ENSG00000249691	AC026117.1
ENSG00000008710.16	4778.96	0.548829	0.112673	4.87098	1.11044e-06	2.26608e-05	ENSG00000008710	PKD1			ENSG00000218261.1	0.719809	-1.45532	0.306005	-4.75587	1.97591e-06	3.59651e-05	ENSG00000218261	AL591034.1			ENSG00000227550.2	3.1238	1.5113	0.319839	4.72518	2.29914e-06	4.05215e-05	ENSG00000227550	TRBV7-5
ENSG00000008735.13	637.54	-0.351446	0.225528	-1.55832	0.119157	0.231387	ENSG00000008735	MAPK8IP2			ENSG00000214429.3	4.75424	-1.45509	0.287689	-5.05787	4.23975e-07	1.0344e-05	ENSG00000214429	CYCSP6			ENSG00000278599.3	4.56536	1.51121	0.379591	3.98116	6.858e-05	0.000627535	ENSG00000278599	TBC1D3E
ENSG00000008838.16	4459.82	-0.0953004	0.0876883	-1.08681	0.277122	0.426866	ENSG00000008838	MED24			ENSG00000237107.3	1.19579	-1.4489	0.269752	-5.37123	7.81996e-08	2.66333e-06	ENSG00000237107	AL591473.1			ENSG00000266449.1	0.43248	1.51048	0.435696	3.46681	0.000526677	0.00323076	ENSG00000266449	MIR3713
ENSG00000008853.15	1229.38	0.0502085	0.0994086	0.505072	0.613508	0.736644	ENSG00000008853	RHOBTB2			ENSG00000232310.5	26.2359	-1.44888	0.300589	-4.82014	1.43455e-06	2.7759e-05	ENSG00000232310	AL078590.3			ENSG00000274766.1	2.08664	1.51041	0.37208	4.05937	4.92055e-05	0.000478256	ENSG00000274766	BX072579.2
ENSG00000008869.10	1594.22	0.272802	0.0755253	3.61206	0.000303772	0.00208101	ENSG00000008869	HEATR5B			ENSG00000260286.2	1.11391	-1.44853	0.429341	-3.37385	0.000741256	0.00427072	ENSG00000260286	C6orf229			ENSG00000280172.1	1.19279	1.50919	0.406552	3.71217	0.000205493	0.00152396	ENSG00000280172	FP475955.4
ENSG00000008952.15	11187.4	-0.108172	0.0819534	-1.31992	0.186862	0.321042	ENSG00000008952	SEC62			ENSG00000227877.5	16.6814	-1.44692	0.345108	-4.19265	2.7572e-05	0.000300869	ENSG00000227877	MRLN			ENSG00000255289.1	0.436167	1.50786	0.430386	3.50351	0.000459166	0.00289367	ENSG00000255289	AC068389.3
ENSG00000008988.8	111175	-0.436104	0.147162	-2.96343	0.0030423	0.0132886	ENSG00000008988	RPS20			ENSG00000163888.3	176.371	-1.44535	0.195565	-7.39065	1.46115e-13	7.13989e-11	ENSG00000163888	CAMK2N2			ENSG00000251353.1	0.683824	1.50731	0.387563	3.8892	0.000100575	0.00085594	ENSG00000251353	MTND3P5
ENSG00000009307.14	26988.6	-0.0800373	0.0767511	-1.04282	0.297033	0.447993	ENSG00000009307	CSDE1			ENSG00000235519.1	0.766362	-1.44261	0.594103	-2.42822	0.015173	0.0474372	ENSG00000235519	LINC01815			ENSG00000222000.6	0.413266	1.50729	0.549068	2.74518	0.00604786	0.0228449	ENSG00000222000	AC092675.1
ENSG00000009335.16	5425.99	0.184364	0.08129	2.26798	0.0233302	0.0662747	ENSG00000009335	UBE3C			ENSG00000259974.2	26.4846	-1.43993	0.387491	-3.71603	0.000202375	0.00150562	ENSG00000259974	LINC00261			ENSG00000199357.1	0.426171	1.50677	0.442896	3.40209	0.000668732	0.00393417	ENSG00000199357	RF00019
ENSG00000009413.14	1118.86	0.144299	0.108251	1.333	0.182533	0.315922	ENSG00000009413	REV3L			ENSG00000144119.3	19.84	-1.43963	0.341031	-4.22142	2.42773e-05	0.000271871	ENSG00000144119	C1QL2			ENSG00000267287.1	64.8512	1.50674	0.250606	6.01238	1.82823e-09	1.41109e-07	ENSG00000267287	AC068473.3
ENSG00000009694.12	117.251	0.332523	0.319837	1.03966	0.298496	0.449618	ENSG00000009694	TENM1			ENSG00000187140.5	62.0462	-1.43764	0.469996	-3.05883	0.00222206	0.0103205	ENSG00000187140	FOXD3			ENSG00000199856.2	0.532476	1.50589	0.41801	3.60252	0.000315145	0.00214275	ENSG00000199856	RF00012
ENSG00000009709.10	1.42916	-0.977336	0.467228	-2.09178	0.0364586	0.0937817	ENSG00000009709	PAX7			ENSG00000171885.12	48.7144	-1.4266	0.306362	-4.65659	3.21497e-06	5.30858e-05	ENSG00000171885	AQP4			ENSG00000145113.20	1297.25	1.50414	0.269577	5.5796	2.41066e-08	1.05715e-06	ENSG00000145113	MUC4
ENSG00000009724.15	70.1906	0.768245	0.162755	4.72024	2.35563e-06	4.13078e-05	ENSG00000009724	MASP2			ENSG00000271609.1	1.70072	-1.42521	0.293538	-4.85528	1.2022e-06	2.41237e-05	ENSG00000271609	AC005632.3			ENSG00000121314.2	0.45259	1.50247	0.481704	3.11906	0.00181428	0.00875457	ENSG00000121314	TAS2R8
ENSG00000009765.13	6.65175	-0.898214	0.281798	-3.18744	0.00143538	0.00721615	ENSG00000009765	IYD			ENSG00000253400.1	17.5685	-1.42332	0.360204	-3.95142	7.76891e-05	0.000695064	ENSG00000253400	AL356133.2			ENSG00000279166.1	2.18872	1.50166	0.321142	4.67601	2.92508e-06	4.91014e-05	ENSG00000279166	AC009951.1
ENSG00000009780.14	878.901	-0.153944	0.0756661	-2.03452	0.0418989	0.104482	ENSG00000009780	FAM76A			ENSG00000238033.1	8.33143	-1.42127	0.571849	-2.48539	0.0129408	0.0417487	ENSG00000238033	AC002480.4			ENSG00000236324.1	1.29591	1.50057	0.306991	4.88798	1.01875e-06	2.10701e-05	ENSG00000236324	AL035634.1
ENSG00000009790.13	147.17	0.381413	0.167601	2.27571	0.0228631	0.0652076	ENSG00000009790	TRAF3IP3			ENSG00000203909.3	1.88427	-1.41913	0.544118	-2.60813	0.00910374	0.0315351	ENSG00000203909	DPPA5			ENSG00000200575.1	0.663317	1.50048	0.337922	4.44031	8.98278e-06	0.000122003	ENSG00000200575	RNU6-414P
ENSG00000009830.10	1472.39	0.169966	0.0909997	1.86776	0.0617954	0.141053	ENSG00000009830	POMT2			ENSG00000187957.7	115.644	-1.41596	0.307044	-4.61159	3.99597e-06	6.32795e-05	ENSG00000187957	DNER			ENSG00000274303.1	0.661477	1.49986	0.406733	3.68757	0.000226406	0.00164432	ENSG00000274303	RF00100
ENSG00000009844.14	3222.48	-0.31335	0.0762107	-4.11164	3.92866e-05	0.000399886	ENSG00000009844	VTA1			ENSG00000007933.11	98.8936	-1.41447	0.265659	-5.32438	1.01296e-07	3.27112e-06	ENSG00000007933	FMO3			ENSG00000259351.1	14.9174	1.49927	0.210832	7.11121	1.15032e-12	3.73369e-10	ENSG00000259351	AC015914.1
ENSG00000009950.14	1432.77	-0.343511	0.223026	-1.54023	0.123505	0.237416	ENSG00000009950	MLXIPL			ENSG00000165066.12	18.6511	-1.41324	0.335982	-4.20629	2.59601e-05	0.000286857	ENSG00000165066	NKX6-3			ENSG00000143125.5	58.082	1.49876	0.343062	4.36876	1.24953e-05	0.000159161	ENSG00000143125	PROK1
ENSG00000009954.9	6870.71	0.164416	0.0694173	2.36852	0.0178594	0.0538885	ENSG00000009954	BAZ1B			ENSG00000188730.4	84.2996	-1.40997	0.322386	-4.37355	1.22245e-05	0.000156158	ENSG00000188730	VWC2			ENSG00000257680.1	0.425248	1.49771	0.508478	2.94549	0.00322447	0.0139304	ENSG00000257680	AC016144.1
ENSG00000010017.12	3918.86	0.121345	0.0752409	1.61276	0.106798	0.212787	ENSG00000010017	RANBP9			ENSG00000147081.13	1.26365	-1.40407	0.490296	-2.86371	0.00418706	0.0170766	ENSG00000147081	AKAP4			ENSG00000240974.1	0.850142	1.49705	0.337678	4.43337	9.27721e-06	0.000125237	ENSG00000240974	RPS27AP10
ENSG00000010030.12	476.073	-0.322355	0.192666	-1.67313	0.0943021	0.194172	ENSG00000010030	ETV7			ENSG00000186960.9	1.11468	-1.40018	0.499003	-2.80595	0.00501693	0.0196935	ENSG00000186960	LINC01551			ENSG00000221269.1	0.933904	1.49628	0.362273	4.13026	3.62356e-05	0.000374893	ENSG00000221269	MIR1302-8
ENSG00000010072.14	872.437	-0.194512	0.0735387	-2.64503	0.00816838	0.028953	ENSG00000010072	SPRTN			ENSG00000224550.1	47.7021	-1.39866	0.123807	-11.2971	1.35596e-29	1.50738e-25	ENSG00000224550	AC114491.1			ENSG00000260466.1	1.00222	1.49536	0.342867	4.36134	1.29266e-05	0.000163205	ENSG00000260466	AC126696.2
ENSG00000010165.18	2953	0.00212841	0.0686202	0.0310172	0.975256	0.985181	ENSG00000010165	METTL13			ENSG00000119547.5	194.059	-1.39466	0.286894	-4.86122	1.16663e-06	2.3548e-05	ENSG00000119547	ONECUT2			ENSG00000211625.2	140.857	1.49535	0.406722	3.6766	0.000236364	0.00170209	ENSG00000211625	IGKV3D-20
ENSG00000010219.12	1510.51	-0.516518	0.109536	-4.71552	2.41097e-06	4.20591e-05	ENSG00000010219	DYRK4			ENSG00000270777.1	0.8829	-1.39434	0.410493	-3.39675	0.000681901	0.00399501	ENSG00000270777	AL158042.1			ENSG00000250582.1	0.895551	1.49446	0.376547	3.96887	7.22156e-05	0.000655082	ENSG00000250582	SMAD1-AS2
ENSG00000010244.15	8948.39	-0.0346206	0.0466014	-0.74291	0.457536	0.603717	ENSG00000010244	ZNF207			ENSG00000160181.7	62.9493	-1.39338	0.322411	-4.32175	1.54798e-05	0.000188151	ENSG00000160181	TFF2			ENSG00000255825.1	0.265308	1.49234	0.538462	2.77148	0.0055802	0.0214078	ENSG00000255825	AC006205.1
ENSG00000010256.9	14890.3	-0.136857	0.0802696	-1.70497	0.0881999	0.18479	ENSG00000010256	UQCRC1			ENSG00000189127.6	41.2363	-1.39279	0.281671	-4.94475	7.62399e-07	1.65778e-05	ENSG00000189127	ANKRD34B			ENSG00000261672.1	0.907628	1.49116	0.417868	3.56849	0.000359043	0.00237937	ENSG00000261672
ENSG00000010270.12	2353.13	-0.543048	0.0878718	-6.18001	6.40995e-10	6.20983e-08	ENSG00000010270	STARD3NL			ENSG00000244239.1	46.0839	-1.39194	0.207827	-6.6976	2.1187e-11	4.11407e-09	ENSG00000244239	AC007009.1			ENSG00000184139.8	5.18476	1.48991	0.434591	3.42831	0.000607356	0.00363343	ENSG00000184139	RPL7AP28
ENSG00000010278.10	41251.4	-0.498818	0.120149	-4.15168	3.30049e-05	0.000346711	ENSG00000010278	CD9			ENSG00000235984.4	9.3871	-1.39101	0.502427	-2.76859	0.0056299	0.0215676	ENSG00000235984	GPC5-AS1			ENSG00000202227.1	2.90229	1.48914	0.216095	6.89113	5.53523e-12	1.43939e-09	ENSG00000202227	RNU6-282P
ENSG00000010282.13	14.5216	0.211985	0.347726	0.609634	0.542104	0.67829	ENSG00000010282	HHATL			ENSG00000204711.7	100.295	-1.39092	0.284623	-4.88689	1.02443e-06	2.11679e-05	ENSG00000204711	C9orf135			ENSG00000253536.1	1.06291	1.48812	0.309522	4.8078	1.52597e-06	2.91726e-05	ENSG00000253536	AC138832.1
ENSG00000010292.11	10554.7	-0.152779	0.104048	-1.46836	0.142007	0.263461	ENSG00000010292	NCAPD2			ENSG00000233919.1	1.13147	-1.38546	0.547095	-2.53239	0.0113289	0.0374933	ENSG00000233919	AC009743.1			ENSG00000259181.1	1.39986	1.48763	0.339146	4.38641	1.15236e-05	0.000149263	ENSG00000259181	AC114546.1
ENSG00000010295.18	359.341	0.656514	0.139349	4.71128	2.46161e-06	4.2758e-05	ENSG00000010295	IFFO1			ENSG00000203808.9	19.7552	-1.3825	0.314703	-4.39305	1.11774e-05	0.000145798	ENSG00000203808	BVES-AS1			ENSG00000225727.2	2.2065	1.48615	0.240376	6.1826	6.30536e-10	6.12184e-08	ENSG00000225727	AL139184.1
ENSG00000010310.7	55.4993	0.5722	0.197799	2.89283	0.00381784	0.0159093	ENSG00000010310	GIPR			ENSG00000152034.9	1.61695	-1.37436	0.515962	-2.66368	0.00772903	0.0277167	ENSG00000152034	MCHR2			ENSG00000207737.1	0.721382	1.48528	0.396974	3.7415	0.000182922	0.00138925	ENSG00000207737	MIR181B2
ENSG00000010318.18	191.726	0.134055	0.11625	1.15315	0.248847	0.395337	ENSG00000010318	PHF7			ENSG00000207572.2	1.14863	-1.37415	0.505279	-2.71959	0.00653632	0.0242552	ENSG00000207572				ENSG00000274983.1	0.553871	1.48468	0.405173	3.66432	0.000247996	0.00176948	ENSG00000274983
ENSG00000010319.5	289.613	0.817145	0.167004	4.89297	9.93256e-07	2.06196e-05	ENSG00000010319	SEMA3G			ENSG00000256944.1	0.790546	-1.37378	0.354985	-3.86998	0.000108846	0.000912873	ENSG00000256944	AP003721.3			ENSG00000252124.1	0.762586	1.48348	0.33246	4.46214	8.11446e-06	0.000112372	ENSG00000252124
ENSG00000010322.14	6191.14	0.521808	0.0918392	5.68176	1.33319e-08	6.56513e-07	ENSG00000010322	NISCH			ENSG00000124196.5	2.17315	-1.36867	0.348447	-3.92792	8.56842e-05	0.000753434	ENSG00000124196	GTSF1L			ENSG00000203335.4	1.84148	1.48329	0.474638	3.1251	0.00177744	0.00862297	ENSG00000203335	AC006019.1
ENSG00000010327.9	3711.07	0.365909	0.160451	2.2805	0.0225783	0.0645446	ENSG00000010327	STAB1			ENSG00000237402.1	14.8127	-1.3659	0.260867	-5.23599	1.64102e-07	4.83893e-06	ENSG00000237402	CAMTA1-IT1			ENSG00000255377.1	0.295497	1.48258	0.541659	2.73712	0.00619803	0.0232875	ENSG00000255377	DUXAP5
ENSG00000010361.12	2058.99	-0.203944	0.0900389	-2.26507	0.0235085	0.0666722	ENSG00000010361	FUZ			ENSG00000250273.1	1.42823	-1.36496	0.385879	-3.53727	0.000404293	0.00261456	ENSG00000250273	PSMC1P5			ENSG00000200959.1	3.41159	1.48178	0.370018	4.00462	6.2117e-05	0.000578462	ENSG00000200959	SNORA74A
ENSG00000010379.14	279.394	-0.299921	0.291874	-1.02757	0.304152	0.45547	ENSG00000010379	SLC6A13			ENSG00000163377.13	14.6316	-1.3618	0.346243	-3.93307	8.38682e-05	0.00074125	ENSG00000163377	FAM19A4			ENSG00000228437.4	129.656	1.48107	0.434173	3.41124	0.000646685	0.00382345	ENSG00000228437	LINC02474
ENSG00000010404.16	5622.43	0.279174	0.0970886	2.87546	0.00403444	0.0166041	ENSG00000010404	IDS			ENSG00000256008.2	2.97699	-1.3579	0.425096	-3.19433	0.00140154	0.00708127	ENSG00000256008	AC125616.1			ENSG00000262516.1	1.50491	1.4804	0.359341	4.11977	3.79257e-05	0.000388939	ENSG00000262516	AC007151.1
ENSG00000010438.15	42.3814	-1.62234	0.243786	-6.65478	2.83729e-11	5.27891e-09	ENSG00000010438	PRSS3			ENSG00000261431.1	19.9476	-1.35517	0.180893	-7.49158	6.80491e-14	3.78242e-11	ENSG00000261431	AL023803.1			ENSG00000252975.1	0.592426	1.48005	0.446182	3.31716	0.000909384	0.00501769	ENSG00000252975	RF00019
ENSG00000010539.10	569.351	-0.130245	0.0683204	-1.90639	0.0565999	0.132117	ENSG00000010539	ZNF200			ENSG00000226407.1	0.625495	-1.35512	0.345942	-3.9172	8.95834e-05	0.000780162	ENSG00000226407	RPL23P11			ENSG00000226148.1	4.04085	1.47799	0.224279	6.58996	4.39942e-11	7.61202e-09	ENSG00000226148	SLC25A39P1
ENSG00000010610.8	3772.96	0.267501	0.139404	1.9189	0.054997	0.129203	ENSG00000010610	CD4			ENSG00000223784.1	124.162	-1.35325	0.323212	-4.18688	2.82812e-05	0.000306802	ENSG00000223784	LINP1			ENSG00000239160.1	0.932697	1.47787	0.360722	4.09697	4.1859e-05	0.000419884	ENSG00000239160
ENSG00000010626.13	953.95	-0.501386	0.144536	-3.46894	0.00052252	0.00321251	ENSG00000010626	LRRC23			ENSG00000105467.7	28.3668	-1.35216	0.211902	-6.38107	1.75852e-10	2.22148e-08	ENSG00000105467	SYNGR4			ENSG00000229569.1	0.804917	1.47762	0.396018	3.7312	0.00019057	0.0014341	ENSG00000229569	AL356753.1
ENSG00000010671.14	278.953	0.0808944	0.162952	0.49643	0.619591	0.741485	ENSG00000010671	BTK			ENSG00000230506.1	1.10826	-1.34915	0.368469	-3.66151	0.000250736	0.00178409	ENSG00000230506	AL354824.1			ENSG00000225112.1	0.807035	1.47715	0.368647	4.00694	6.15115e-05	0.000573905	ENSG00000225112	AL157392.1
ENSG00000010704.17	407.869	-0.199322	0.113341	-1.7586	0.078646	0.16946	ENSG00000010704	HFE			ENSG00000253593.2	2.04683	-1.34454	0.41248	-3.25966	0.00111545	0.00588662	ENSG00000253593	AC110741.1			ENSG00000274800.1	0.501546	1.47663	0.472915	3.12241	0.00179379	0.00868044	ENSG00000274800	AC007204.2
ENSG00000010803.15	3064.11	0.124614	0.0925482	1.34647	0.17815	0.310367	ENSG00000010803	SCMH1			ENSG00000162896.5	1668.21	-1.33825	0.384366	-3.4817	0.000498243	0.00309087	ENSG00000162896	PIGR			ENSG00000241911.1	0.704582	1.47547	0.467524	3.15592	0.00159993	0.00789878	ENSG00000241911	TRBVB
ENSG00000010810.16	2971.75	-0.0332718	0.149933	-0.221911	0.824383	0.890208	ENSG00000010810	FYN			ENSG00000141668.8	20.9207	-1.33433	0.396534	-3.36499	0.000765454	0.00438345	ENSG00000141668	CBLN2			ENSG00000229105.1	0.6539	1.47498	0.411853	3.58133	0.000341845	0.00229273	ENSG00000229105	ASTN2-AS1
ENSG00000010818.7	3481.76	0.404568	0.110091	3.67486	0.00023798	0.00171234	ENSG00000010818	HIVEP2			ENSG00000163331.9	5820.71	-1.33273	0.277306	-4.806	1.5398e-06	2.93745e-05	ENSG00000163331	DAPL1			ENSG00000270679.1	0.653934	1.47435	0.362043	4.07232	4.65476e-05	0.000457321	ENSG00000270679	AC138473.1
ENSG00000010932.14	282.357	0.602693	0.228097	2.64227	0.00823531	0.0291328	ENSG00000010932	FMO1			ENSG00000164825.3	2925.47	-1.33247	0.291978	-4.56361	5.02815e-06	7.66495e-05	ENSG00000164825	DEFB1			ENSG00000271904.1	0.667879	1.47398	0.455346	3.23706	0.00120767	0.00628308	ENSG00000271904	AC091826.2
ENSG00000011007.11	3266.79	0.029278	0.070524	0.415149	0.678033	0.786489	ENSG00000011007	ELOA			ENSG00000240241.4	17.3006	-1.33122	0.440808	-3.01995	0.00252814	0.0114514	ENSG00000240241	AC108752.1			ENSG00000259709.1	4.07958	1.47316	0.224708	6.55591	5.53046e-11	9.07465e-09	ENSG00000259709	AC023906.4
ENSG00000011009.9	5529.13	-0.123483	0.0929571	-1.32839	0.184051	0.317537	ENSG00000011009	LYPLA2			ENSG00000111218.10	15.1211	-1.32702	0.305704	-4.34087	1.41922e-05	0.000175741	ENSG00000111218	PRMT8			ENSG00000229010.1	2.02686	1.47272	0.250901	5.86973	4.36503e-09	2.76102e-07	ENSG00000229010	AL161672.1
ENSG00000011021.20	1384.54	0.4791	0.102184	4.68861	2.75071e-06	4.66854e-05	ENSG00000011021	CLCN6			ENSG00000267424.1	3.42322	-1.32623	0.352534	-3.762	0.000168559	0.00129856	ENSG00000267424	AC020934.1			ENSG00000235426.2	0.609718	1.47223	0.403071	3.65253	0.000259673	0.00183313	ENSG00000235426	AL133481.1
ENSG00000011028.12	6512.91	0.826695	0.138746	5.95835	2.54797e-09	1.82409e-07	ENSG00000011028	MRC2			ENSG00000144834.11	9.50348	-1.32621	0.337521	-3.92925	8.52117e-05	0.000750022	ENSG00000144834	TAGLN3			ENSG00000204121.2	20.1807	1.47194	0.405498	3.62995	0.000283472	0.00196587	ENSG00000204121	ECEL1P1
ENSG00000011052.20	42.7128	-0.497819	0.148917	-3.34292	0.000829008	0.0046704	ENSG00000011052	NME1-NME2			ENSG00000102076.8	4.95133	-1.32083	0.337184	-3.91723	8.95739e-05	0.000780162	ENSG00000102076	OPN1LW			ENSG00000206848.1	0.986145	1.47063	0.312108	4.71191	2.45402e-06	4.26594e-05	ENSG00000206848	RNU6-890P
ENSG00000011083.7	4.22453	-0.124133	0.256403	-0.484133	0.628292	0.748152	ENSG00000011083	SLC6A7			ENSG00000254532.1	3.09447	-1.32046	0.264657	-4.98931	6.05938e-07	1.37626e-05	ENSG00000254532	AC124657.1			ENSG00000259036.1	1.11251	1.46742	0.349844	4.19451	2.73465e-05	0.00029907	ENSG00000259036	AL355102.5
ENSG00000011105.10	3372.39	0.0931935	0.105448	0.883789	0.37681	0.528351	ENSG00000011105	TSPAN9			ENSG00000179997.8	0.809689	-1.31999	0.280229	-4.7104	2.4723e-06	4.29269e-05	ENSG00000179997	AC010894.1			ENSG00000265654.1	0.495189	1.46641	0.395825	3.70469	0.00021165	0.00156229	ENSG00000265654
ENSG00000011114.13	2384.35	0.333477	0.0807379	4.13037	3.62184e-05	0.00037485	ENSG00000011114	BTBD7			ENSG00000140015.18	11.1851	-1.31947	0.459554	-2.87119	0.00408926	0.016784	ENSG00000140015	KCNH5			ENSG00000256902.1	2.09864	1.46617	0.308468	4.75306	2.00364e-06	3.63499e-05	ENSG00000256902	IQSEC3P1
ENSG00000011132.10	1126.97	-0.00201704	0.0789989	-0.0255325	0.97963	0.987716	ENSG00000011132	APBA3			ENSG00000196091.11	8.37666	-1.31816	0.34645	-3.80475	0.000141946	0.00113056	ENSG00000196091	MYBPC1			ENSG00000266598.1	1.18168	1.46421	0.297365	4.92395	8.48131e-07	1.81404e-05	ENSG00000266598	AC037487.2
ENSG00000011143.15	1060.12	-0.202361	0.0864401	-2.34106	0.0192292	0.0570347	ENSG00000011143	MKS1			ENSG00000183888.4	4.83506	-1.31808	0.307818	-4.28201	1.85211e-05	0.000217074	ENSG00000183888	SRARP			ENSG00000253373.1	1.8554	1.46005	0.421626	3.4629	0.00053439	0.00326931	ENSG00000253373	AC021785.1
ENSG00000011198.6	809.783	-0.20878	0.0877644	-2.37887	0.017366	0.0527108	ENSG00000011198	ABHD5			ENSG00000279427.1	3.9483	-1.31649	0.492107	-2.67521	0.00746836	0.0269887	ENSG00000279427	AC007490.1			ENSG00000131721.4	1.05192	1.45776	0.378344	3.853	0.000116678	0.000966164	ENSG00000131721	RHOXF2
ENSG00000011201.9	1003.19	-0.000187462	0.19987	-0.000937919	0.999252	0.999582	ENSG00000011201	ANOS1			ENSG00000234183.1	13.384	-1.31112	0.199681	-6.56606	5.16653e-11	8.57239e-09	ENSG00000234183	LINC01952			ENSG00000228816.1	3.53435	1.45734	0.222052	6.56303	5.27245e-11	8.71562e-09	ENSG00000228816	AK3P5
ENSG00000011243.16	3909.35	0.317644	0.0935472	3.39555	0.000684902	0.00400783	ENSG00000011243	AKAP8L			ENSG00000240121.1	0.90026	-1.31064	0.309718	-4.23173	2.31903e-05	0.000261992	ENSG00000240121	RPS27P20			ENSG00000211739.4	1.31561	1.45708	0.434406	3.35418	0.000796	0.00451649	ENSG00000211739	TRBV12-2
ENSG00000011258.14	1547.46	0.154947	0.0904893	1.71232	0.0868376	0.182616	ENSG00000011258	MBTD1			ENSG00000261319.1	5.67044	-1.31044	0.451373	-2.90324	0.00369327	0.015505	ENSG00000261319	LINC02152			ENSG00000234942.2	0.556537	1.4567	0.470828	3.0939	0.00197545	0.00936784	ENSG00000234942	GRID1-AS1
ENSG00000011260.12	1653.32	-0.292887	0.0751244	-3.89869	9.6716e-05	0.000828646	ENSG00000011260	UTP18			ENSG00000234840.1	57.5259	-1.31011	0.336521	-3.8931	9.897e-05	0.000844054	ENSG00000234840	LINC01239			ENSG00000277116.1	2.79491	1.45652	0.247387	5.88763	3.91771e-09	2.53948e-07	ENSG00000277116
ENSG00000011275.17	3384.44	-0.198286	0.0734769	-2.69862	0.00696275	0.0255077	ENSG00000011275	RNF216			ENSG00000278552.1	7.26368	-1.30985	0.435067	-3.01068	0.0026066	0.0117446	ENSG00000278552	AC116165.3			ENSG00000253586.1	0.480322	1.45632	0.463074	3.1449	0.00166144	0.00814727	ENSG00000253586	AC067817.1
ENSG00000011295.14	2337.8	0.0366901	0.0671429	0.546448	0.584758	0.713725	ENSG00000011295	TTC19			ENSG00000260265.1	112.05	-1.3087	0.23465	-5.57725	2.44344e-08	1.06836e-06	ENSG00000260265	LINC02562			ENSG00000141338.12	173.626	1.45593	0.212905	6.8384	8.00824e-12	1.87422e-09	ENSG00000141338	ABCA8
ENSG00000011304.15	19682.8	0.122827	0.0509641	2.41007	0.0159494	0.0492925	ENSG00000011304	PTBP1			ENSG00000235957.1	33.4565	-1.30843	0.168668	-7.75743	8.66678e-15	6.76115e-12	ENSG00000235957	COX7CP1			ENSG00000036828.12	48.0479	1.45525	0.378634	3.84341	0.000121335	0.000996566	ENSG00000036828	CASR
ENSG00000011332.18	238.688	-0.856679	0.231319	-3.70345	0.000212685	0.00156711	ENSG00000011332	DPF1			ENSG00000165349.10	127.3	-1.30781	0.290601	-4.50037	6.78352e-06	9.70849e-05	ENSG00000165349	SLC7A3			ENSG00000266483.1	0.684058	1.45418	0.367221	3.95997	7.49577e-05	0.000675683	ENSG00000266483
ENSG00000011347.8	929.153	-0.173369	0.198647	-0.872748	0.3828	0.534212	ENSG00000011347	SYT7			ENSG00000273063.1	3.64535	-1.30411	0.246403	-5.29258	1.20601e-07	3.74757e-06	ENSG00000273063	AC007250.1			ENSG00000211979.2	4.61241	1.45405	0.402689	3.61086	0.000305185	0.0020898	ENSG00000211979	IGHV7-81
ENSG00000011376.8	1464.85	0.0651258	0.0770979	0.844715	0.39827	0.549134	ENSG00000011376	LARS2			ENSG00000166105.14	10.2856	-1.30278	0.293885	-4.43294	9.29558e-06	0.000125409	ENSG00000166105	GLB1L3			ENSG00000264911.1	0.354052	1.45313	0.484551	2.99892	0.00270934	0.0121106	ENSG00000264911	AC022069.1
ENSG00000011405.12	3453.57	0.0594542	0.0746565	0.79637	0.425817	0.575168	ENSG00000011405	PIK3C2A			ENSG00000254111.2	0.679065	-1.30117	0.524786	-2.47942	0.0131596	0.0423054	ENSG00000254111	AC124067.3			ENSG00000203785.7	1.36599	1.45244	0.4747	3.05969	0.00221563	0.0102971	ENSG00000203785	SPRR2E
ENSG00000011422.10	2490.94	0.22291	0.136731	1.63029	0.103041	0.207392	ENSG00000011422	PLAUR			ENSG00000231651.1	27.9026	-1.29817	0.219526	-5.91351	3.34889e-09	2.25971e-07	ENSG00000231651	DLG3-AS1			ENSG00000118526.6	302.949	1.45195	0.268309	5.41149	6.25013e-08	2.24495e-06	ENSG00000118526	TCF21
ENSG00000011426.9	2154.49	-0.402239	0.115571	-3.48045	0.000500573	0.00310143	ENSG00000011426	ANLN			ENSG00000260009.1	2.7932	-1.298	0.379942	-3.41631	0.000634748	0.0037684	ENSG00000260009	LINC02130			ENSG00000274416.1	1.53014	1.45075	0.350873	4.13468	3.55452e-05	0.000368435	ENSG00000274416
ENSG00000011451.16	7845.31	0.510375	0.0943188	5.41117	6.2613e-08	2.24715e-06	ENSG00000011451	WIZ			ENSG00000253111.1	2.42667	-1.29753	0.30215	-4.29434	1.75216e-05	0.000207936	ENSG00000253111	AC091114.1			ENSG00000207563.1	6.91292	1.44704	0.306836	4.71602	2.40509e-06	4.19729e-05	ENSG00000207563	MIR23B
ENSG00000011454.15	2939.65	0.226595	0.0782447	2.89598	0.00377975	0.0157831	ENSG00000011454	RABGAP1			ENSG00000250971.1	12.6484	-1.29358	0.345412	-3.74503	0.00018037	0.00137455	ENSG00000250971	AC108474.1			ENSG00000237704.1	0.625953	1.4469	0.371523	3.89453	9.83912e-05	0.000840085	ENSG00000237704	AP004289.2
ENSG00000011465.15	19413.5	0.685977	0.212058	3.23486	0.00121704	0.00631924	ENSG00000011465	DCN			ENSG00000132639.11	382.069	-1.29346	0.230796	-5.60432	2.09076e-08	9.37194e-07	ENSG00000132639	SNAP25			ENSG00000168334.8	38.4719	1.44664	0.265314	5.45254	4.96563e-08	1.87283e-06	ENSG00000168334	XIRP1
ENSG00000011478.10	1096.09	-0.0284917	0.105841	-0.269194	0.78778	0.865607	ENSG00000011478	QPCTL			ENSG00000169297.7	50.5467	-1.29228	0.373251	-3.46224	0.000535705	0.00327529	ENSG00000169297	NR0B1			ENSG00000238273.3	35.9758	1.44621	0.181265	7.97844	1.48191e-15	1.56896e-12	ENSG00000238273	AC108058.1
ENSG00000011485.13	5230.06	0.015743	0.0887416	0.177403	0.859192	0.913444	ENSG00000011485	PPP5C			ENSG00000205364.3	314.176	-1.29133	0.271104	-4.76323	1.90522e-06	3.49215e-05	ENSG00000205364	MT1M			ENSG00000237906.1	1.4087	1.44611	0.433531	3.33566	0.000850985	0.00476497	ENSG00000237906	MUPP
ENSG00000011523.12	2263.97	0.244635	0.0668374	3.66015	0.000252064	0.00179027	ENSG00000011523	CEP68			ENSG00000251226.1	19.8349	-1.29124	0.404252	-3.19414	0.00140248	0.00708442	ENSG00000251226	AP001999.1			ENSG00000256557.1	2.02666	1.44453	0.297795	4.85077	1.22986e-06	2.45238e-05	ENSG00000256557	AC009509.3
ENSG00000011566.13	2248.34	0.0159382	0.0748749	0.212864	0.831433	0.89491	ENSG00000011566	MAP4K3			ENSG00000235444.2	1.62753	-1.28663	0.282898	-4.54804	5.41467e-06	8.11022e-05	ENSG00000235444	PSMB3P2			ENSG00000270772.1	1.47076	1.44427	0.300795	4.80151	1.57477e-06	2.98742e-05	ENSG00000270772	PDHA1P1
ENSG00000011590.12	44.8827	0.545193	0.149077	3.65711	0.000255071	0.00180695	ENSG00000011590	ZBTB32			ENSG00000227857.2	12.119	-1.28328	0.224543	-5.71508	1.09649e-08	5.68277e-07	ENSG00000227857	AL358075.2			ENSG00000235128.1	2.46452	1.44422	0.251987	5.73132	9.9653e-09	5.25032e-07	ENSG00000235128	AC013474.1
ENSG00000011600.10	5991.69	-0.389734	0.161429	-2.41428	0.0157665	0.0488725	ENSG00000011600	TYROBP			ENSG00000197721.15	37.1447	-1.28284	0.230602	-5.56301	2.65162e-08	1.14143e-06	ENSG00000197721	CR1L			ENSG00000127362.2	3.14045	1.44367	0.25754	5.60563	2.07505e-08	9.3109e-07	ENSG00000127362	TAS2R3
ENSG00000011638.9	1081.37	-0.0211094	0.127925	-0.165013	0.868933	0.919885	ENSG00000011638	TMEM159			ENSG00000132437.16	80.5233	-1.28255	0.276563	-4.63745	3.52726e-06	5.7139e-05	ENSG00000132437	DDC			ENSG00000259125.1	2.08081	1.44297	0.259311	5.56465	2.62686e-08	1.13406e-06	ENSG00000259125	LRP1-AS
ENSG00000011677.11	192.846	0.383654	0.386605	0.992368	0.321018	0.472845	ENSG00000011677	GABRA3			ENSG00000266441.1	25.9536	-1.28089	0.22713	-5.63945	1.70598e-08	7.96009e-07	ENSG00000266441	AP005205.2			ENSG00000239677.5	0.707338	1.44259	0.38215	3.77494	0.000160048	0.00124578	ENSG00000239677	PDZRN3-AS1
ENSG00000012048.18	617.872	-0.281365	0.160715	-1.75071	0.0799964	0.17172	ENSG00000012048	BRCA1			ENSG00000143546.8	913.513	-1.27876	0.291489	-4.38698	1.14934e-05	0.000148938	ENSG00000143546	S100A8			ENSG00000249669.6	123.011	1.44196	0.176457	8.17176	3.03923e-16	3.97487e-13	ENSG00000249669	CARMN
ENSG00000012061.14	4331.01	-0.0145434	0.0935609	-0.155443	0.876472	0.924535	ENSG00000012061	ERCC1			ENSG00000232498.1	31.9515	-1.27869	0.390637	-3.27336	0.00106279	0.0056679	ENSG00000232498				ENSG00000269553.1	10.7996	1.44186	0.315659	4.56778	4.92906e-06	7.54234e-05	ENSG00000269553	U62631.1
ENSG00000012124.13	1481.03	0.811339	0.254581	3.18696	0.00143776	0.00722325	ENSG00000012124	CD22			ENSG00000254877.1	1.95003	-1.27834	0.390436	-3.27414	0.00105984	0.00565487	ENSG00000254877	AP001636.2			ENSG00000261780.2	2.27167	1.44146	0.461983	3.12016	0.00180751	0.00873254	ENSG00000261780	LINC02582
ENSG00000012171.16	5366.59	0.32822	0.142306	2.30644	0.021086	0.0612905	ENSG00000012171	SEMA3B			ENSG00000087250.7	110.565	-1.27796	0.26068	-4.90239	9.46769e-07	1.98417e-05	ENSG00000087250	MT3			ENSG00000224001.2	1.91646	1.44122	0.271213	5.31398	1.07259e-07	3.42072e-06	ENSG00000224001	AL360081.1
ENSG00000012174.10	1254.47	-0.0498085	0.0812171	-0.613276	0.539694	0.67613	ENSG00000012174	MBTPS2			ENSG00000206145.7	16.6158	-1.27448	0.39071	-3.26196	0.00110643	0.00585013	ENSG00000206145	P2RX6P			ENSG00000260029.2	2.29371	1.44022	0.319261	4.51112	6.44875e-06	9.29217e-05	ENSG00000260029	AC007608.2
ENSG00000012211.11	2344.49	-0.0759049	0.121164	-0.626461	0.531012	0.668798	ENSG00000012211	PRICKLE3			ENSG00000236098.1	12.8755	-1.27375	0.230591	-5.52385	3.31658e-08	1.36681e-06	ENSG00000236098	AC097059.2			ENSG00000276359.1	1.84415	1.43775	0.269066	5.34349	9.11748e-08	2.99872e-06	ENSG00000276359	RF00017
ENSG00000012223.11	1040.53	-0.278967	0.303362	-0.919585	0.35779	0.510012	ENSG00000012223	LTF			ENSG00000232560.5	1.25656	-1.27221	0.387586	-3.28239	0.00102932	0.00552585	ENSG00000232560	LINC01549			ENSG00000266533.1	0.94711	1.43751	0.388047	3.70446	0.000211839	0.00156294	ENSG00000266533	MIR3619
ENSG00000012232.7	2704.39	0.066383	0.107053	0.620094	0.535196	0.672314	ENSG00000012232	EXTL3			ENSG00000242729.1	0.475001	-1.27075	0.379816	-3.34569	0.00082078	0.00463286	ENSG00000242729	AC021006.1			ENSG00000106366.8	4461.98	1.43732	0.243935	5.8922	3.81078e-09	2.48466e-07	ENSG00000106366	SERPINE1
ENSG00000012504.12	10.7552	0.433536	0.448155	0.967379	0.333355	0.485532	ENSG00000012504	NR1H4			ENSG00000255239.1	7.33554	-1.26899	0.425575	-2.98182	0.00286537	0.0126642	ENSG00000255239	TREHP1			ENSG00000252250.1	0.790268	1.43665	0.333634	4.30605	1.66193e-05	0.000199517	ENSG00000252250	RF00019
ENSG00000012660.12	3821.2	-0.184895	0.111234	-1.66221	0.0964712	0.197504	ENSG00000012660	ELOVL5			ENSG00000261241.4	21.7689	-1.26754	0.324765	-3.90295	9.50269e-05	0.000817007	ENSG00000261241	LINC02128			ENSG00000171401.13	100.438	1.43584	0.344773	4.1646	3.11906e-05	0.00033141	ENSG00000171401	KRT13
ENSG00000012779.9	1654.41	0.166726	0.174141	0.957417	0.338357	0.490759	ENSG00000012779	ALOX5			ENSG00000258627.1	0.778094	-1.26356	0.295112	-4.28164	1.85521e-05	0.000217265	ENSG00000258627	AC103996.1			ENSG00000248588.1	0.978387	1.43566	0.574226	2.50016	0.0124138	0.0403442	ENSG00000248588	AC008517.1
ENSG00000012817.14	0.639666	0.0042261	0.295536	0.0142997	0.988591	0.99317	ENSG00000012817	KDM5D			ENSG00000236495.1	1.64608	-1.26042	0.355493	-3.54555	0.000391796	0.00255043	ENSG00000236495	AL158168.1			ENSG00000267610.2	4.15897	1.43521	0.245874	5.83717	5.30959e-09	3.17341e-07	ENSG00000267610	AC007787.1
ENSG00000012822.14	5096.18	0.31141	0.08439	3.69013	0.000224141	0.00163365	ENSG00000012822	CALCOCO1			ENSG00000276631.1	0.877973	-1.26025	0.445156	-2.83103	0.00463983	0.0185056	ENSG00000276631	AC007786.3			ENSG00000281408.1	1.69375	1.43501	0.272303	5.26989	1.36502e-07	4.12633e-06	ENSG00000281408
ENSG00000012963.12	2236.9	-0.106158	0.0839354	-1.26476	0.205958	0.344402	ENSG00000012963	UBR7			ENSG00000106031.7	10.1463	-1.25869	0.419182	-3.00272	0.00267581	0.0119921	ENSG00000106031	HOXA13			ENSG00000170549.3	13.9434	1.43354	0.431436	3.32273	0.000891417	0.00494063	ENSG00000170549	IRX1
ENSG00000012983.10	1931.43	0.399359	0.0715938	5.57812	2.43131e-08	1.06515e-06	ENSG00000012983	MAP4K5			ENSG00000236580.1	2.01228	-1.25837	0.411209	-3.06016	0.00221219	0.0102823	ENSG00000236580	AC073626.2			ENSG00000267529.3	6.79597	1.43326	0.245015	5.8497	4.92472e-09	3.01636e-07	ENSG00000267529	AP005131.4
ENSG00000013016.13	1275.24	0.395562	0.101577	3.89421	9.85203e-05	0.000841025	ENSG00000013016	EHD3			ENSG00000229649.1	1.33494	-1.2582	0.471538	-2.6683	0.00762366	0.0274228	ENSG00000229649	AL133387.2			ENSG00000244630.2	0.619812	1.43274	0.352659	4.06269	4.8511e-05	0.000472548	ENSG00000244630	AC022493.1
ENSG00000013275.6	8758.8	-0.396881	0.122464	-3.24078	0.00119202	0.00622129	ENSG00000013275	PSMC4			ENSG00000253414.2	36.0553	-1.25431	0.230016	-5.45312	4.94934e-08	1.86827e-06	ENSG00000253414	AC124067.2			ENSG00000277545.1	1.17561	1.43116	0.344035	4.15993	3.1835e-05	0.00033729	ENSG00000277545	AL356752.1
ENSG00000013288.7	3294.85	0.127932	0.0970933	1.31762	0.187631	0.322128	ENSG00000013288	MAN2B2			ENSG00000200972.1	2.65121	-1.25389	0.4635	-2.70527	0.00682494	0.0251	ENSG00000200972	RNU5A-8P			ENSG00000237986.2	0.763938	1.42948	0.458999	3.11435	0.0018435	0.00885259	ENSG00000237986	CELF2-AS2
ENSG00000013293.5	4.69772	-0.264224	0.268635	-0.983579	0.325322	0.477416	ENSG00000013293	SLC7A14			ENSG00000167355.6	6.43233	-1.25181	0.369099	-3.39151	0.000695079	0.00405033	ENSG00000167355	OR51B5			ENSG00000249279.4	3.68252	1.42947	0.373226	3.83005	0.000128115	0.0010392	ENSG00000249279	LINC02057
ENSG00000013297.9	943.834	0.562848	0.196223	2.86841	0.00412536	0.0168947	ENSG00000013297	CLDN11			ENSG00000173809.14	92.7526	-1.25121	0.298106	-4.19721	2.70225e-05	0.000296328	ENSG00000173809	TDRD12			ENSG00000253595.4	7.54526	1.42928	0.359687	3.97367	7.07738e-05	0.000644237	ENSG00000253595	LINC01300
ENSG00000013306.14	13724.5	-0.432176	0.0867548	-4.98158	6.30677e-07	1.41709e-05	ENSG00000013306	SLC25A39			ENSG00000142700.10	14.6734	-1.24966	0.331175	-3.7734	0.000161036	0.00125233	ENSG00000142700	DMRTA2			ENSG00000256399.1	7.03709	1.42897	0.206809	6.90961	4.85983e-12	1.30182e-09	ENSG00000256399	AC079866.1
ENSG00000013364.17	7966.15	0.129167	0.108954	1.18552	0.235813	0.380158	ENSG00000013364	MVP			ENSG00000128040.9	22.4663	-1.24679	0.224914	-5.54342	2.96623e-08	1.25738e-06	ENSG00000128040	SPINK2			ENSG00000221247.1	0.435387	1.4289	0.45854	3.1162	0.001832	0.00881354	ENSG00000221247
ENSG00000013374.14	5200.42	0.105761	0.0841519	1.25679	0.208829	0.347739	ENSG00000013374	NUB1			ENSG00000226331.1	1.0567	-1.24631	0.294047	-4.23849	2.25027e-05	0.000255197	ENSG00000226331	RPL23AP28			ENSG00000264720.2	0.345285	1.42797	0.507883	2.8116	0.00492954	0.0194156	ENSG00000264720	MIR3117
ENSG00000013375.14	1949.43	-0.0709969	0.0825096	-0.860467	0.389531	0.54075	ENSG00000013375	PGM3			ENSG00000244283.1	1.20321	-1.24541	0.295072	-4.2207	2.4355e-05	0.000272451	ENSG00000244283	RPL23AP73			ENSG00000263624.1	4.10756	1.42773	0.198661	7.18678	6.63395e-13	2.39831e-10	ENSG00000263624	AC055811.1
ENSG00000013392.7	655.901	-0.25585	0.0890023	-2.87464	0.00404488	0.0166417	ENSG00000013392	RWDD2A			ENSG00000232621.1	4.17026	-1.2451	0.361533	-3.44394	0.0005733	0.00347031	ENSG00000232621	C4BPAP2			ENSG00000264583.1	0.337377	1.42643	0.505277	2.82306	0.00475679	0.0188655	ENSG00000264583	MIR4487
ENSG00000013441.14	3157.01	0.179459	0.0889789	2.01687	0.0437094	0.108034	ENSG00000013441	CLK1			ENSG00000117322.15	110.936	-1.2448	0.272727	-4.56427	5.01244e-06	7.64363e-05	ENSG00000117322	CR2			ENSG00000090539.14	249.097	1.42631	0.18283	7.80129	6.12768e-15	4.86571e-12	ENSG00000090539	CHRD
ENSG00000013503.8	900.668	0.0923315	0.0851971	1.08374	0.27848	0.428319	ENSG00000013503	POLR3B			ENSG00000270372.1	96.0382	-1.24284	0.43057	-2.88649	0.00389562	0.0161682	ENSG00000270372	AL162413.1			ENSG00000279645.1	4.47234	1.42615	0.262621	5.43047	5.62045e-08	2.06039e-06	ENSG00000279645	AC016251.1
ENSG00000013523.8	2357.11	0.125366	0.0907216	1.38187	0.167011	0.296304	ENSG00000013523	ANGEL1			ENSG00000120211.4	2.55976	-1.24137	0.417875	-2.97068	0.00297145	0.0130313	ENSG00000120211	INSL4			ENSG00000276797.1	1.26141	1.42371	0.356765	3.99062	6.59019e-05	0.000607764	ENSG00000276797
ENSG00000013561.16	2089.81	-0.136391	0.0782399	-1.74324	0.0812919	0.173781	ENSG00000013561	RNF14			ENSG00000253819.1	9.82278	-1.23936	0.39434	-3.14288	0.00167296	0.00819381	ENSG00000253819	LINC01151			ENSG00000199497.1	2.90549	1.42306	0.384144	3.70449	0.000211817	0.00156294	ENSG00000199497	RNU1-94P
ENSG00000013563.12	1261.52	-0.0352167	0.0924046	-0.381114	0.703119	0.805419	ENSG00000013563	DNASE1L1			ENSG00000271185.1	2.32495	-1.23857	0.242154	-5.11479	3.14095e-07	8.12498e-06	ENSG00000271185	AC007029.1			ENSG00000106819.10	442.117	1.42147	0.280763	5.06287	4.12993e-07	1.01325e-05	ENSG00000106819	ASPN
ENSG00000013573.15	2471.15	0.0565998	0.103274	0.548056	0.583653	0.71267	ENSG00000013573	DDX11			ENSG00000279919.1	0.660365	-1.23838	0.483342	-2.56213	0.0104033	0.0350803	ENSG00000279919	AC068880.5			ENSG00000275252.1	6.75012	1.42068	0.382932	3.71001	0.000207249	0.00153507	ENSG00000275252
ENSG00000013583.7	2407.26	-0.314973	0.0936418	-3.3636	0.000769333	0.00439886	ENSG00000013583	HEBP1			ENSG00000225315.2	5.57649	-1.23781	0.271617	-4.55717	5.18483e-06	7.82334e-05	ENSG00000225315	AL591178.1			ENSG00000253406.1	0.587994	1.42014	0.400318	3.54752	0.000388873	0.00253511	ENSG00000253406	AC012613.2
ENSG00000013588.5	4749.76	0.332307	0.214259	1.55096	0.120911	0.233916	ENSG00000013588	GPRC5A			ENSG00000214796.7	66.8402	-1.23743	0.231303	-5.3498	8.80522e-08	2.91979e-06	ENSG00000214796	AC098934.1			ENSG00000277199.1	1.0675	1.4198	0.582819	2.43608	0.0148473	0.0466617	ENSG00000277199	LINC01632
ENSG00000013619.12	1352.8	0.10984	0.155932	0.704411	0.481177	0.625451	ENSG00000013619	MAMLD1			ENSG00000250252.1	0.786293	-1.23708	0.459195	-2.69402	0.0070595	0.0258026	ENSG00000250252	LINC02430			ENSG00000274155.2	1.62203	1.41977	0.273907	5.1834	2.17873e-07	6.01112e-06	ENSG00000274155
ENSG00000013725.13	356.127	0.00973293	0.180431	0.0539425	0.956981	0.974112	ENSG00000013725	CD6			ENSG00000248859.2	87.5592	-1.23657	0.284566	-4.34547	1.38975e-05	0.000172652	ENSG00000248859	LINC01574			ENSG00000242330.3	1.63175	1.41735	0.260853	5.43352	5.52518e-08	2.02881e-06	ENSG00000242330	RN7SL683P
ENSG00000013810.17	4706.73	-0.368028	0.118307	-3.11079	0.00186585	0.00893869	ENSG00000013810	TACC3			ENSG00000158516.10	22.1226	-1.23457	0.242066	-5.10013	3.39426e-07	8.65936e-06	ENSG00000158516	CPA2			ENSG00000252376.1	0.834455	1.41706	0.34057	4.16086	3.17051e-05	0.000336154	ENSG00000252376	RNA5SP395
ENSG00000014123.9	2273.55	-0.202785	0.0903895	-2.24345	0.0248676	0.0696955	ENSG00000014123	UFL1			ENSG00000083622.8	5.7796	-1.23227	0.466282	-2.64275	0.00822364	0.0290962	ENSG00000083622	AC000061.1			ENSG00000259846.1	0.681039	1.41689	0.561122	2.5251	0.0115664	0.0381066	ENSG00000259846	AC092131.1
ENSG00000014138.7	2123.45	-0.239123	0.0892818	-2.67829	0.00739992	0.0267827	ENSG00000014138	POLA2			ENSG00000189212.11	25.2167	-1.22973	0.273066	-4.50341	6.68732e-06	9.57698e-05	ENSG00000189212	DPY19L2P1			ENSG00000264462.1	54.4565	1.41618	0.312115	4.53738	5.69569e-06	8.42269e-05	ENSG00000264462	MIR3648-2
ENSG00000014164.6	5105.22	0.372203	0.0924561	4.02573	5.67993e-05	0.000537382	ENSG00000014164	ZC3H3			ENSG00000223551.1	747.589	-1.22846	0.160058	-7.67511	1.65271e-14	1.16653e-11	ENSG00000223551	TMSB4XP4			ENSG00000239519.1	0.789065	1.41532	0.558439	2.53442	0.0112635	0.037327	ENSG00000239519	CADM2-AS1
ENSG00000014216.14	22848.8	0.173015	0.0859411	2.01318	0.0440955	0.108734	ENSG00000014216	CAPN1			ENSG00000260550.2	0.852948	-1.22609	0.319664	-3.83555	0.000125285	0.00102033	ENSG00000260550	AC136618.1			ENSG00000259632.2	2.29291	1.41321	0.259219	5.45179	4.98649e-08	1.87593e-06	ENSG00000259632	AC090971.4
ENSG00000014257.14	939.163	0.0123866	0.221312	0.055969	0.955367	0.973248	ENSG00000014257	ACPP			ENSG00000223968.1	4.23387	-1.22555	0.200297	-6.1187	9.43438e-10	8.27452e-08	ENSG00000223968	AC098614.2			ENSG00000280381.1	13.6323	1.41197	0.192824	7.32259	2.43223e-13	1.03994e-10	ENSG00000280381	AC026362.2
ENSG00000014641.16	7120.35	-0.407075	0.0750634	-5.42308	5.85811e-08	2.12449e-06	ENSG00000014641	MDH1			ENSG00000243479.3	20.9125	-1.22471	0.477068	-2.56717	0.0102532	0.034666	ENSG00000243479	MNX1-AS1			ENSG00000212365.1	0.614828	1.41192	0.457386	3.08693	0.00202237	0.00955166	ENSG00000212365	RNA5SP332
ENSG00000014824.12	3902.83	0.032304	0.0719519	0.448967	0.653455	0.767592	ENSG00000014824	SLC30A9			ENSG00000227674.1	18.9679	-1.22017	0.50712	-2.40609	0.0161244	0.0497229	ENSG00000227674	LINC00355			ENSG00000223443.2	1.10496	1.41098	0.370548	3.80783	0.000140194	0.001118	ENSG00000223443	USP17L2
ENSG00000014914.18	767.675	0.0363969	0.114987	0.316529	0.751601	0.84026	ENSG00000014914	MTMR11			ENSG00000239793.1	1.26587	-1.22006	0.275801	-4.4237	9.70255e-06	0.000129796	ENSG00000239793	AC098818.1			ENSG00000254574.1	1.37421	1.41082	0.317534	4.44307	8.8686e-06	0.000120784	ENSG00000254574	AC105219.3
ENSG00000014919.11	2280.45	-0.0587943	0.0689224	-0.853051	0.393631	0.544757	ENSG00000014919	COX15			ENSG00000226339.1	7.01273	-1.2189	0.21412	-5.69259	1.25126e-08	6.25869e-07	ENSG00000226339	RPS26P56			ENSG00000077498.8	1.86927	1.41018	0.403904	3.49137	0.000480547	0.00299908	ENSG00000077498	TYR
ENSG00000015133.17	2689.18	0.688798	0.122002	5.64577	1.64446e-08	7.76265e-07	ENSG00000015133	CCDC88C			ENSG00000237838.1	4.57514	-1.21439	0.321416	-3.77826	0.00015793	0.00123248	ENSG00000237838	AC092422.1			ENSG00000235968.1	2.99748	1.40842	0.473352	2.97542	0.00292588	0.0128771	ENSG00000235968	AC079112.1
ENSG00000015153.13	1036.58	-0.263642	0.072967	-3.61317	0.00030248	0.00207408	ENSG00000015153	YAF2			ENSG00000188850.9	2.26325	-1.21393	0.254997	-4.76056	1.93061e-06	3.52995e-05	ENSG00000188850	AC114947.1			ENSG00000200301.1	0.776402	1.40841	0.335486	4.19811	2.69154e-05	0.000295518	ENSG00000200301	RNA5SP483
ENSG00000015171.17	4558.01	0.186551	0.0793223	2.35181	0.0186825	0.0558004	ENSG00000015171	ZMYND11			ENSG00000154438.6	0.663159	-1.2124	0.392719	-3.08719	0.00202061	0.00954537	ENSG00000154438	ASZ1			ENSG00000266242.1	1.94079	1.40833	0.440336	3.19831	0.00138236	0.00700585	ENSG00000266242	GRAMD4P7
ENSG00000015285.9	723.406	0.167588	0.144159	1.16252	0.245024	0.390925	ENSG00000015285	WAS			ENSG00000199994.1	1.55282	-1.21031	0.407356	-2.97114	0.00296697	0.0130188	ENSG00000199994	RNA5SP145			ENSG00000254177.1	0.410842	1.40732	0.447655	3.14376	0.0016679	0.00817173	ENSG00000254177	AC079209.2
ENSG00000015413.8	118.383	0.895679	0.257998	3.47165	0.000517263	0.00318708	ENSG00000015413	DPEP1			ENSG00000184388.5	1.19498	-1.20956	0.499652	-2.42081	0.0154858	0.0481882	ENSG00000184388	PABPC1L2B			ENSG00000163431.12	636.042	1.40621	0.178381	7.88319	3.19118e-15	2.9563e-12	ENSG00000163431	LMOD1
ENSG00000015475.17	2497.1	-0.368029	0.113976	-3.22899	0.00124226	0.00642545	ENSG00000015475	BID			ENSG00000231005.1	1.97182	-1.20766	0.24914	-4.84731	1.25147e-06	2.48433e-05	ENSG00000231005	RPL39P39			ENSG00000237087.1	9.28106	1.40485	0.423737	3.31539	0.000915165	0.0050447	ENSG00000237087	AC068134.2
ENSG00000015479.16	204.704	0.541683	0.107833	5.02335	5.0779e-07	1.19724e-05	ENSG00000015479	MATR3			ENSG00000231031.5	6.5813	-1.20743	0.473976	-2.54744	0.0108515	0.0362509	ENSG00000231031	LINC01804			ENSG00000251460.1	0.324284	1.40347	0.501589	2.79805	0.0051412	0.0200891	ENSG00000251460	AC097381.2
ENSG00000015520.13	49.143	0.280097	0.217801	1.28603	0.198434	0.335709	ENSG00000015520	NPC1L1			ENSG00000227619.1	45.9258	-1.20604	0.263114	-4.58371	4.56796e-06	7.08241e-05	ENSG00000227619	AL391056.1			ENSG00000227292.1	2.18325	1.40335	0.326863	4.2934	1.75955e-05	0.000208423	ENSG00000227292	AC009229.1
ENSG00000015532.8	2519.79	0.184894	0.0807419	2.28994	0.0220246	0.063373	ENSG00000015532	XYLT2			ENSG00000277699.1	7.60336	-1.20563	0.197386	-6.10798	1.00901e-09	8.76318e-08	ENSG00000277699				ENSG00000280817.1	0.281433	1.40332	0.551714	2.54357	0.0109727	0.0365724	ENSG00000280817
ENSG00000015568.11	3.08568	0.0162571	0.156837	0.103656	0.917443	0.950777	ENSG00000015568	RGPD5			ENSG00000231621.1	71.5364	-1.20372	0.297382	-4.04774	5.17136e-05	0.000497522	ENSG00000231621	AC013264.1			ENSG00000207698.1	0.449412	1.4027	0.409849	3.42247	0.00062054	0.00369887	ENSG00000207698	MIR32
ENSG00000015592.15	8.50113	-0.326304	0.355603	-0.917608	0.358824	0.511045	ENSG00000015592	STMN4			ENSG00000234838.3	7.12357	-1.20361	0.187466	-6.42042	1.35895e-10	1.78255e-08	ENSG00000234838	PPIAP78			ENSG00000238482.1	0.577272	1.40233	0.425941	3.29231	0.000993676	0.00537801	ENSG00000238482	RNU6-1208P
ENSG00000015676.16	5678.34	-0.0398138	0.0718493	-0.554129	0.57949	0.709184	ENSG00000015676	NUDCD3			ENSG00000280369.1	6.30383	-1.20317	0.20698	-5.81298	6.13721e-09	3.57203e-07	ENSG00000280369	AC012640.5			ENSG00000261529.1	1.893	1.40062	0.294181	4.76107	1.92571e-06	3.52244e-05	ENSG00000261529	AC100774.1
ENSG00000016082.13	23.0567	0.799317	0.375668	2.12772	0.0333604	0.0875286	ENSG00000016082	ISL1			ENSG00000244184.1	36.4254	-1.20225	0.170014	-7.0715	1.53271e-12	4.86821e-10	ENSG00000244184	AC091153.3			ENSG00000280074.1	2.20677	1.39938	0.28429	4.92237	8.5504e-07	1.82706e-05	ENSG00000280074
ENSG00000016391.9	669.19	-0.038845	0.159032	-0.244259	0.80703	0.878347	ENSG00000016391	CHDH			ENSG00000253813.1	0.819391	-1.20221	0.404657	-2.97094	0.00296893	0.0130225	ENSG00000253813	COX6B1P4			ENSG00000270538.1	0.654317	1.39904	0.385679	3.62747	0.000286211	0.00198208	ENSG00000270538	AC121247.2
ENSG00000016402.11	685.468	-0.563773	0.204148	-2.76158	0.00575218	0.0219348	ENSG00000016402	IL20RA			ENSG00000267498.1	17.4536	-1.20106	0.20074	-5.98316	2.18852e-09	1.61048e-07	ENSG00000267498	AC007786.1			ENSG00000281458.1	1.05862	1.39871	0.3157	4.43052	9.40068e-06	0.000126519	ENSG00000281458
ENSG00000016490.14	0.308533	-0.146636	0.590886	-0.248164	0.804008	0.876358	ENSG00000016490	CLCA1			ENSG00000274373.1	20.8781	-1.20074	0.338355	-3.54875	0.000387069	0.0025266	ENSG00000274373	AC148476.1			ENSG00000201547.1	0.484902	1.39768	0.465916	2.99986	0.00270103	0.0120795	ENSG00000201547	RF00019
ENSG00000016602.9	2.56063	0.695226	0.341508	2.03575	0.041775	0.104249	ENSG00000016602	CLCA4			ENSG00000220370.1	9.29722	-1.19982	0.240557	-4.98769	6.11058e-07	1.38561e-05	ENSG00000220370	AL078595.1			ENSG00000212182.2	0.510613	1.39765	0.467683	2.98846	0.00280392	0.0124409	ENSG00000212182	RF00012
ENSG00000016864.15	2796.77	-0.0297404	0.0613535	-0.48474	0.627861	0.74778	ENSG00000016864	GLT8D1			ENSG00000230863.2	3.00917	-1.1994	0.366755	-3.27029	0.00107436	0.00571658	ENSG00000230863	AL096829.2			ENSG00000200184.1	3.11567	1.39348	0.54721	2.54652	0.0108804	0.0363255	ENSG00000200184	RNU1-20P
ENSG00000017260.18	6475.16	-0.0317694	0.0692604	-0.458695	0.646453	0.762731	ENSG00000017260	ATP2C1			ENSG00000080572.11	17.3866	-1.19773	0.385771	-3.10476	0.00190432	0.0090897	ENSG00000080572	PIH1D3			ENSG00000274868.1	39.1707	1.3926	0.293632	4.74267	2.10919e-06	3.7727e-05	ENSG00000274868	RF01518
ENSG00000017427.14	491.893	0.155041	0.214699	0.722133	0.470213	0.615585	ENSG00000017427	IGF1			ENSG00000240006.1	19.682	-1.19757	0.200731	-5.96605	2.43064e-09	1.7546e-07	ENSG00000240006	LINC02004			ENSG00000232487.1	0.68316	1.39229	0.371381	3.74895	0.00017758	0.00135584	ENSG00000232487	RASA3-IT1
ENSG00000017483.13	660.315	0.147769	0.234204	0.63094	0.52808	0.666462	ENSG00000017483	SLC38A5			ENSG00000091704.8	56.3755	-1.19622	0.313277	-3.81841	0.000134312	0.00108021	ENSG00000091704	CPA1			ENSG00000212232.1	251.855	1.39211	0.267277	5.20849	1.90381e-07	5.41725e-06	ENSG00000212232	SNORD17
ENSG00000017797.10	6577.4	0.276503	0.0933559	2.96181	0.00305835	0.0133447	ENSG00000017797	RALBP1			ENSG00000253426.4	17.1756	-1.19494	0.224067	-5.33295	9.66315e-08	3.14562e-06	ENSG00000253426	AC022784.3			ENSG00000281551.1	0.837473	1.39193	0.294876	4.72037	2.3541e-06	4.13078e-05	ENSG00000281551
ENSG00000018189.11	1058.86	0.252614	0.0969302	2.60614	0.0091568	0.0316943	ENSG00000018189	RUFY3			ENSG00000259802.1	133.959	-1.19473	0.142813	-8.36567	5.97765e-17	9.84474e-14	ENSG00000259802	AC012640.2			ENSG00000276694.1	0.847916	1.39118	0.324569	4.28624	1.81726e-05	0.000213665	ENSG00000276694
ENSG00000018236.13	677.23	1.17424	0.218486	5.37442	7.68306e-08	2.626e-06	ENSG00000018236	CNTN1			ENSG00000226085.3	229.507	-1.19387	0.141995	-8.40789	4.17442e-17	7.13938e-14	ENSG00000226085	UQCRFS1P1			ENSG00000236024.1	2.55018	1.39038	0.304805	4.56153	5.07813e-06	7.71104e-05	ENSG00000236024	PRRX2-AS1
ENSG00000018280.15	919.318	-0.000320487	0.136139	-0.00235412	0.998122	0.999061	ENSG00000018280	SLC11A1			ENSG00000250886.1	0.767682	-1.19383	0.311202	-3.83619	0.000124957	0.00101916	ENSG00000250886	AC010368.1			ENSG00000247925.2	4.78086	1.39035	0.258079	5.38731	7.15186e-08	2.49038e-06	ENSG00000247925	AL139807.1
ENSG00000018408.13	6299.97	0.300638	0.0845688	3.55495	0.000378046	0.00247871	ENSG00000018408	WWTR1			ENSG00000281327.1	4.01665	-1.19354	0.332077	-3.59416	0.000325436	0.00219826	ENSG00000281327	LINC01338			ENSG00000233888.2	0.812254	1.38988	0.390471	3.55949	0.000371572	0.00244708	ENSG00000233888	MTCO2P17
ENSG00000018510.11	2092.66	0.0138643	0.0851581	0.162806	0.870671	0.920957	ENSG00000018510	AGPS			ENSG00000233354.1	3.42211	-1.19255	0.26144	-4.56145	5.08026e-06	7.71104e-05	ENSG00000233354	LINC00028			ENSG00000122420.8	38.3426	1.3896	0.308953	4.49778	6.8668e-06	9.80559e-05	ENSG00000122420	PTGFR
ENSG00000018607.6	4.03624	-0.259931	0.215839	-1.20428	0.22848	0.371529	ENSG00000018607	ZNF806			ENSG00000227624.2	0.913315	-1.19224	0.275856	-4.32197	1.54641e-05	0.000188034	ENSG00000227624	SNRPEP3			ENSG00000243621.1	0.65684	1.38919	0.379405	3.66148	0.000250761	0.00178409	ENSG00000243621	AC003989.2
ENSG00000018610.12	1148.41	-0.190263	0.0676062	-2.81428	0.00488867	0.0192871	ENSG00000018610	CXorf56			ENSG00000232734.1	1.90182	-1.18808	0.232804	-5.10334	3.33704e-07	8.55263e-06	ENSG00000232734	ATP5MC1P7			ENSG00000273006.1	1.20731	1.38846	0.323847	4.28741	1.80772e-05	0.000212712	ENSG00000273006	AC009229.3
ENSG00000018625.13	217.051	0.696661	0.306968	2.26949	0.0232385	0.0660707	ENSG00000018625	ATP1A2			ENSG00000175315.2	347.873	-1.18685	0.226895	-5.23083	1.68754e-07	4.93386e-06	ENSG00000175315	CST6			ENSG00000199697.1	1.57669	1.38806	0.288561	4.8103	1.50707e-06	2.8905e-05	ENSG00000199697	RNU6-446P
ENSG00000018699.10	1139.72	-0.161565	0.0691622	-2.33603	0.0194897	0.0576496	ENSG00000018699	TTC27			ENSG00000234790.1	1.36824	-1.18667	0.259206	-4.5781	4.69214e-06	7.22707e-05	ENSG00000234790	NUTF2P4			ENSG00000261238.1	1.98815	1.38745	0.538595	2.57606	0.0099934	0.0339841	ENSG00000261238	AC009166.1
ENSG00000018869.15	169.009	-0.151636	0.116916	-1.29696	0.194644	0.331059	ENSG00000018869	ZNF582			ENSG00000268536.1	2.89721	-1.18646	0.248229	-4.77971	1.75547e-06	3.26339e-05	ENSG00000268536	AC005523.1			ENSG00000253188.1	3.30253	1.38694	0.33101	4.19003	2.78912e-05	0.000303831	ENSG00000253188	TRBV6-7
ENSG00000019102.10	665.667	0.0623256	0.313661	0.198704	0.842494	0.902097	ENSG00000019102	VSIG2			ENSG00000203386.5	3.17327	-1.18604	0.364025	-3.25812	0.00112153	0.0059138	ENSG00000203386	LINC01317			ENSG00000254197.1	2.1225	1.3869	0.3305	4.19636	2.71238e-05	0.000297146	ENSG00000254197	AC011676.3
ENSG00000019144.15	4422.03	0.570843	0.112225	5.08658	3.64575e-07	9.21112e-06	ENSG00000019144	PHLDB1			ENSG00000237569.1	1.01419	-1.18591	0.269999	-4.39227	1.12173e-05	0.000146147	ENSG00000237569	TUBAP			ENSG00000266683.1	0.674949	1.38686	0.456489	3.03811	0.00238067	0.0109146	ENSG00000266683
ENSG00000019169.10	361.315	0.593378	0.249926	2.37422	0.0175862	0.0532651	ENSG00000019169	MARCO			ENSG00000189043.8	15709.5	-1.18562	0.10711	-11.0691	1.77092e-28	1.57495e-24	ENSG00000189043	NDUFA4			ENSG00000172403.9	1032.75	1.38543	0.191045	7.25185	4.11117e-13	1.67717e-10	ENSG00000172403	SYNPO2
ENSG00000019186.8	136.513	0.497588	0.343125	1.45017	0.147012	0.270255	ENSG00000019186	CYP24A1			ENSG00000272196.2	22.2472	-1.18439	0.220071	-5.38186	7.37213e-08	2.54516e-06	ENSG00000272196	HIST2H2AA4			ENSG00000248537.1	0.454333	1.38502	0.489611	2.82881	0.00467208	0.0186059	ENSG00000248537	AC091906.1
ENSG00000019485.11	1298.71	0.312106	0.12218	2.55447	0.0106349	0.0356583	ENSG00000019485	PRDM11			ENSG00000211942.3	62.43	-1.18416	0.420573	-2.81557	0.00486902	0.0192181	ENSG00000211942	IGHV3-13			ENSG00000170688.4	1.53172	1.38366	0.435105	3.18006	0.00147243	0.00737824	ENSG00000170688	OR5E1P
ENSG00000019505.6	915.604	-0.108858	0.199916	-0.54452	0.586083	0.714612	ENSG00000019505	SYT13			ENSG00000197769.5	30.0428	-1.18389	0.241984	-4.89242	9.9602e-07	2.06673e-05	ENSG00000197769	MAP1LC3C			ENSG00000278275.1	1.23854	1.38323	0.340298	4.06475	4.80836e-05	0.00046961	ENSG00000278275	AC103705.1
ENSG00000019549.7	766.132	0.563246	0.197661	2.84956	0.00437803	0.0176948	ENSG00000019549	SNAI2			ENSG00000234511.7	16.4835	-1.18359	0.248329	-4.76622	1.87712e-06	3.44917e-05	ENSG00000234511	C5orf58			ENSG00000235086.1	1.50627	1.38239	0.324863	4.25531	2.08762e-05	0.000239624	ENSG00000235086	FNDC1-IT1
ENSG00000019582.13	214770	-0.276145	0.174254	-1.58473	0.113027	0.222241	ENSG00000019582	CD74			ENSG00000215734.3	0.950492	-1.18296	0.454637	-2.60199	0.00926855	0.0319939	ENSG00000215734	MRPL20P1			ENSG00000265396.1	0.710847	1.38014	0.335406	4.11483	3.87464e-05	0.00039535	ENSG00000265396	MIR3128
ENSG00000019991.14	124.448	0.247599	0.156552	1.58157	0.113747	0.223288	ENSG00000019991	HGF			ENSG00000249937.4	6.91615	-1.18286	0.364686	-3.24349	0.00118076	0.00617339	ENSG00000249937	LINC02223			ENSG00000212549.1	0.587107	1.37829	0.439963	3.13273	0.00173187	0.00843866	ENSG00000212549	RNA5SP354
ENSG00000019995.6	961.215	0.286598	0.103593	2.76658	0.00566485	0.021678	ENSG00000019995	ZRANB1			ENSG00000264569.1	14.8561	-1.18238	0.219939	-5.37594	7.61854e-08	2.60996e-06	ENSG00000264569	AC137723.1			ENSG00000256973.1	7.36542	1.37804	0.241645	5.70275	1.17892e-08	5.99123e-07	ENSG00000256973	AC053513.1
ENSG00000020129.14	3248.55	0.306816	0.0900646	3.40662	0.000657732	0.00388102	ENSG00000020129	NCDN			ENSG00000213605.2	1.2783	-1.18127	0.280617	-4.20954	2.55895e-05	0.000283621	ENSG00000213605	AC111200.1			ENSG00000174348.12	1178.01	1.37733	0.217984	6.31849	2.64125e-10	3.08264e-08	ENSG00000174348	PODN
ENSG00000020181.16	1743.4	1.06077	0.169365	6.2632	3.77148e-10	4.06069e-08	ENSG00000020181	ADGRA2			ENSG00000259783.4	4.1225	-1.17988	0.213011	-5.53906	3.04097e-08	1.28173e-06	ENSG00000259783	LINC02259			ENSG00000145934.14	57.1061	1.37602	0.212043	6.48936	8.61992e-11	1.24854e-08	ENSG00000145934	TENM2
ENSG00000020219.9	4.44024	0.370984	0.208259	1.78135	0.0748547	0.163245	ENSG00000020219	CCT8L1P			ENSG00000267170.1	1.39213	-1.17897	0.222641	-5.29541	1.1875e-07	3.70299e-06	ENSG00000267170	CALM2P1			ENSG00000137809.15	2250.46	1.3746	0.233156	5.89562	3.73288e-09	2.44463e-07	ENSG00000137809	ITGA11
ENSG00000020256.18	2204.45	0.153213	0.0623583	2.45697	0.0140113	0.0445252	ENSG00000020256	ZFP64			ENSG00000228430.7	1.33932	-1.17756	0.358863	-3.28137	0.00103305	0.00554052	ENSG00000228430	AL162726.3			ENSG00000196228.3	0.434314	1.37388	0.546303	2.51488	0.0119074	0.0390017	ENSG00000196228	SULT1C3
ENSG00000020426.9	1003.46	-0.256358	0.0760616	-3.3704	0.0007506	0.00431673	ENSG00000020426	MNAT1			ENSG00000231156.1	7.97043	-1.17743	0.393628	-2.99124	0.00277851	0.0123503	ENSG00000231156	AC093702.1			ENSG00000249373.2	0.286376	1.37304	0.569862	2.40943	0.0159773	0.0493616	ENSG00000249373	AC093879.2
ENSG00000020577.12	774.622	0.585868	0.117568	4.98321	6.25392e-07	1.40807e-05	ENSG00000020577	SAMD4A			ENSG00000144962.6	1.88351	-1.17675	0.463577	-2.53841	0.0111357	0.0370029	ENSG00000144962	SPATA16			ENSG00000188778.4	11.2766	1.37291	0.334543	4.10384	4.06346e-05	0.0004101	ENSG00000188778	ADRB3
ENSG00000020633.17	2504.65	0.742136	0.232216	3.19589	0.00139401	0.00704962	ENSG00000020633	RUNX3			ENSG00000154997.8	5.08749	-1.17652	0.450327	-2.61259	0.00898603	0.0312417	ENSG00000154997	2014-09-01			ENSG00000278496.1	0.620763	1.37263	0.352632	3.89254	9.91988e-05	0.000845769	ENSG00000278496	AL158062.1
ENSG00000020922.11	1879.58	0.0439331	0.0782647	0.56134	0.574566	0.705401	ENSG00000020922	MRE11			ENSG00000196139.10	808.992	-1.17591	0.212915	-5.52289	3.33459e-08	1.37169e-06	ENSG00000196139	AKR1C3			ENSG00000180287.15	5.65962	1.37241	0.321943	4.2629	2.01789e-05	0.000232882	ENSG00000180287	PLD5
ENSG00000021300.12	4299.89	-0.460371	0.1672	-2.75342	0.00589759	0.0223692	ENSG00000021300	PLEKHB1			ENSG00000141371.11	11.8916	-1.17559	0.314007	-3.74383	0.000181233	0.00137948	ENSG00000141371	C17orf64			ENSG00000207378.1	0.448246	1.37126	0.379317	3.61508	0.00030026	0.0020614	ENSG00000207378	RNU6-748P
ENSG00000021355.11	4737.8	-0.243382	0.127444	-1.90972	0.0561695	0.13134	ENSG00000021355	SERPINB1			ENSG00000131686.13	3.11732	-1.17503	0.328871	-3.57291	0.000353039	0.00235079	ENSG00000131686	CA6			ENSG00000264991.1	10.2622	1.37103	0.181701	7.54553	4.50463e-14	2.74393e-11	ENSG00000264991
ENSG00000021461.15	5.79899	0.723671	0.23993	3.01618	0.00255985	0.0115774	ENSG00000021461	CYP3A43			ENSG00000226961.3	4.0733	-1.17418	0.178614	-6.57384	4.90334e-11	8.3539e-09	ENSG00000226961	PPIAP60			ENSG00000227430.1	2.62713	1.37098	0.341528	4.01425	5.96357e-05	0.00055981	ENSG00000227430	AC019185.1
ENSG00000021488.11	62.3262	0.00154745	0.183921	0.00841367	0.993287	0.995885	ENSG00000021488	SLC7A9			ENSG00000119715.13	42.8885	-1.17383	0.260644	-4.50356	6.68245e-06	9.57308e-05	ENSG00000119715	ESRRB			ENSG00000226430.5	1.58811	1.37073	0.347001	3.9502	7.80857e-05	0.000697937	ENSG00000226430	USP17L7
ENSG00000021574.10	1722.53	-0.0886571	0.0813182	-1.09025	0.275603	0.425235	ENSG00000021574	SPAST			ENSG00000253394.4	4.15367	-1.17327	0.371049	-3.16204	0.00156671	0.00776404	ENSG00000253394	LINC00534			ENSG00000228485.1	0.61394	1.37003	0.374831	3.65506	0.000257122	0.00181888	ENSG00000228485	GRK5-IT1
ENSG00000021645.16	382.404	0.338104	0.207394	1.63026	0.103048	0.207396	ENSG00000021645	NRXN3			ENSG00000111863.11	194.916	-1.17255	0.241255	-4.8602	1.1727e-06	2.36384e-05	ENSG00000111863	ADTRP			ENSG00000270900.1	0.381417	1.36974	0.477453	2.86884	0.00411984	0.016883	ENSG00000270900	NUDT19P4
ENSG00000021762.18	1159.44	0.455076	0.100443	4.53067	5.87966e-06	8.63444e-05	ENSG00000021762	OSBPL5			ENSG00000231017.1	6.54652	-1.17229	0.191609	-6.11812	9.4683e-10	8.28793e-08	ENSG00000231017	AC013404.1			ENSG00000223650.1	4.18356	1.36929	0.217741	6.28863	3.20288e-10	3.57845e-08	ENSG00000223650	UHRF2P1
ENSG00000021776.9	2815.22	0.210749	0.0717104	2.93889	0.00329386	0.0141748	ENSG00000021776	AQR			ENSG00000148513.16	1.12044	-1.1718	0.396332	-2.95661	0.00311036	0.0135344	ENSG00000148513	ANKRD30A			ENSG00000148357.15	491.774	1.36854	0.268309	5.1006	3.38573e-07	8.64256e-06	ENSG00000148357	HMCN2
ENSG00000021826.13	201.467	-0.088715	0.255767	-0.346858	0.728698	0.82377	ENSG00000021826	CPS1			ENSG00000224805.2	54.822	-1.17075	0.171886	-6.8112	9.67867e-12	2.16627e-09	ENSG00000224805	LINC00853			ENSG00000236388.1	0.955952	1.36815	0.301236	4.54179	5.57795e-06	8.30103e-05	ENSG00000236388	ITCH-AS1
ENSG00000021852.11	1.37647	0.0650906	0.497072	0.130948	0.895816	0.937784	ENSG00000021852	C8B			ENSG00000267260.1	108.29	-1.16998	0.250405	-4.67233	2.97804e-06	4.98211e-05	ENSG00000267260	AC020928.2			ENSG00000269895.1	3.32796	1.36775	0.239631	5.70776	1.14476e-08	5.87128e-07	ENSG00000269895	AP000654.1
ENSG00000022267.15	2602.99	0.16541	0.174367	0.948631	0.342808	0.49505	ENSG00000022267	FHL1			ENSG00000231908.1	42.6115	-1.1699	0.15556	-7.52059	5.45306e-14	3.19054e-11	ENSG00000231908	IDH1-AS1			ENSG00000279676.1	5.94643	1.36595	0.291737	4.68212	2.83917e-06	4.78762e-05	ENSG00000279676	AC011483.3
ENSG00000022277.11	5796.49	-0.196115	0.068347	-2.86941	0.00411239	0.0168602	ENSG00000022277	RTF2			ENSG00000271314.1	8.5721	-1.16907	0.28845	-4.05295	5.05759e-05	0.000488586	ENSG00000271314	AL161729.2			ENSG00000272963.1	0.896895	1.36551	0.407713	3.3492	0.000810446	0.00458383	ENSG00000272963	OR7A19P
ENSG00000022355.13	1.86338	0.882516	0.498201	1.7714	0.0764935	0.165883	ENSG00000022355	GABRA1			ENSG00000225342.2	16.3179	-1.16871	0.247393	-4.72411	2.31126e-06	4.06707e-05	ENSG00000225342	AC079630.1			ENSG00000274995.1	2.34212	1.36529	0.276823	4.93201	8.13897e-07	1.75092e-05	ENSG00000274995	AC013564.1
ENSG00000022556.14	2937.72	0.105138	0.332658	0.316054	0.751961	0.840507	ENSG00000022556	NLRP2			ENSG00000254733.1	2.70236	-1.16843	0.448074	-2.60766	0.00911626	0.031576	ENSG00000254733	AP001831.1			ENSG00000255192.5	2.02484	1.36495	0.269268	5.0691	3.99699e-07	9.90713e-06	ENSG00000255192	NANOGP8
ENSG00000022567.8	3803.31	0.539809	0.114356	4.72043	2.35351e-06	4.13078e-05	ENSG00000022567	SLC45A4			ENSG00000206249.3	4.32152	-1.16834	0.421554	-2.7715	0.00557984	0.0214078	ENSG00000206249	AL359555.1			ENSG00000277105.1	1409.28	1.3647	0.21017	6.49332	8.39631e-11	1.22013e-08	ENSG00000277105
ENSG00000022840.14	10000.2	0.0890199	0.0671984	1.32473	0.18526	0.31914	ENSG00000022840	RNF10			ENSG00000231916.1	40.3861	-1.16676	0.223265	-5.22591	1.73302e-07	5.03016e-06	ENSG00000231916	AC006033.1			ENSG00000231756.1	3.92026	1.36391	0.252216	5.40772	6.38314e-08	2.28252e-06	ENSG00000231756	AL449983.1
ENSG00000022976.14	457.283	0.224106	0.0977367	2.29295	0.0218507	0.0630196	ENSG00000022976	ZNF839			ENSG00000223392.1	3.29388	-1.16669	0.434859	-2.68293	0.0072981	0.0264983	ENSG00000223392	CLDN10-AS1			ENSG00000181800.5	5.94407	1.3638	0.25474	5.35371	8.61673e-08	2.87442e-06	ENSG00000181800	CELF2-AS1
ENSG00000023041.10	2242.8	-0.213528	0.0692928	-3.08153	0.00205942	0.00970087	ENSG00000023041	ZDHHC6			ENSG00000101180.14	4.42944	-1.1663	0.31185	-3.73994	0.000184065	0.00139578	ENSG00000101180	HRH3			ENSG00000278893.1	9.46272	1.36252	0.227395	5.99186	2.0746e-09	1.55305e-07	ENSG00000278893	AC010533.1
ENSG00000023171.13	948.366	0.316677	0.169098	1.87274	0.0611039	0.139898	ENSG00000023171	GRAMD1B			ENSG00000263639.4	4.49089	-1.16575	0.35957	-3.24207	0.00118665	0.00619983	ENSG00000263639	MSMB			ENSG00000207719.1	0.428617	1.36245	0.410216	3.32131	0.000895973	0.00495784	ENSG00000207719	MIR623
ENSG00000023191.15	6707.46	-0.13384	0.0847407	-1.5794	0.114244	0.224069	ENSG00000023191	RNH1			ENSG00000227224.1	0.707708	-1.16436	0.326164	-3.56987	0.00035716	0.00236936	ENSG00000227224	AC092035.1			ENSG00000281195.1	10.6118	1.36118	0.180369	7.54666	4.46559e-14	2.74393e-11	ENSG00000281195	AC007878.1
ENSG00000023228.12	5006.26	-0.0634101	0.0632097	-1.00317	0.315779	0.467513	ENSG00000023228	NDUFS1			ENSG00000272369.1	55.9472	-1.16422	0.194769	-5.97742	2.26695e-09	1.65525e-07	ENSG00000272369	AC008035.1			ENSG00000264510.4	0.424262	1.36101	0.484327	2.81011	0.00495251	0.0194905	ENSG00000264510
ENSG00000023287.11	3430.1	0.0267499	0.0844757	0.316658	0.751503	0.840195	ENSG00000023287	RB1CC1			ENSG00000241451.2	1.25576	-1.16254	0.280009	-4.1518	3.29869e-05	0.000346604	ENSG00000241451	RPS27P22			ENSG00000230815.1	0.653694	1.3609	0.352332	3.86256	0.000112206	0.00093558	ENSG00000230815	AL807757.1
ENSG00000023318.7	5947.43	-0.205651	0.0812202	-2.53201	0.011341	0.0375196	ENSG00000023318	ERP44			ENSG00000198765.10	6.54948	-1.16241	0.403489	-2.88089	0.0039656	0.0163797	ENSG00000198765	SYCP1			ENSG00000258437.1	0.3427	1.36086	0.419344	3.2452	0.00117366	0.00613992	ENSG00000258437	AL139193.1
ENSG00000023330.13	3532.75	-0.143817	0.0678271	-2.12035	0.0339769	0.0888357	ENSG00000023330	ALAS1			ENSG00000157884.9	8.60361	-1.16227	0.290096	-4.00649	6.16275e-05	0.000574867	ENSG00000157884	CIB4			ENSG00000243104.1	0.878073	1.36075	0.331354	4.10663	4.01482e-05	0.000406727	ENSG00000243104	MTND4LP14
ENSG00000023445.12	1632	0.0716502	0.211202	0.33925	0.734422	0.827989	ENSG00000023445	BIRC3			ENSG00000272366.1	1.79252	-1.15935	0.29209	-3.96917	7.21248e-05	0.000654391	ENSG00000272366	AL158211.3			ENSG00000054803.3	32.1287	1.35988	0.250065	5.4381	5.38519e-08	1.99553e-06	ENSG00000054803	CBLN4
ENSG00000023516.8	2037.36	0.294384	0.079325	3.71111	0.000206351	0.00152904	ENSG00000023516	AKAP11			ENSG00000196748.8	16.8982	-1.15907	0.280178	-4.13693	3.51986e-05	0.000365525	ENSG00000196748	CLPSL2			ENSG00000224821.5	2.69341	1.35979	0.255491	5.32224	1.02497e-07	3.29792e-06	ENSG00000224821	COL4A2-AS2
ENSG00000023572.7	451.927	-0.56482	0.101355	-5.57269	2.50833e-08	1.09244e-06	ENSG00000023572	GLRX2			ENSG00000173467.7	361.83	-1.15839	0.305744	-3.78875	0.000151409	0.00119163	ENSG00000173467	AGR3			ENSG00000237139.1	1.55226	1.35906	0.280751	4.84079	1.29326e-06	2.54956e-05	ENSG00000237139	RPS26P41
ENSG00000023608.4	575.243	-0.226074	0.0887222	-2.54811	0.0108309	0.036209	ENSG00000023608	SNAPC1			ENSG00000123838.9	84.9442	-1.15815	0.344097	-3.36578	0.000763284	0.00437383	ENSG00000123838	C4BPA			ENSG00000217512.1	0.944097	1.35843	0.331671	4.09571	4.20872e-05	0.00042152	ENSG00000217512	AL356776.1
ENSG00000023697.11	2368.56	-0.641148	0.111855	-5.73198	9.92664e-09	5.23616e-07	ENSG00000023697	DERA			ENSG00000229590.3	3.49194	-1.15805	0.361617	-3.20241	0.00136282	0.00692655	ENSG00000229590	MSX2P1			ENSG00000254556.1	2.41899	1.35815	0.310507	4.37399	1.21995e-05	0.000155884	ENSG00000254556	AF131215.2
ENSG00000023734.9	7612.23	-0.353072	0.10728	-3.29111	0.000997923	0.00539384	ENSG00000023734	STRAP			ENSG00000226900.1	48.6582	-1.15797	0.27182	-4.26007	2.04363e-05	0.000235121	ENSG00000226900	AL451069.1			ENSG00000274824.1	4.209	1.35728	0.354515	3.82855	0.000128902	0.00104387	ENSG00000274824	MIR7152
ENSG00000023839.9	35.5022	0.387274	0.172576	2.24407	0.0248277	0.0696054	ENSG00000023839	ABCC2			ENSG00000273115.1	1.8371	-1.15783	0.405759	-2.85349	0.00432414	0.0175327	ENSG00000273115	AP001596.2			ENSG00000201407.1	0.471055	1.3571	0.482085	2.81506	0.00487679	0.0192436	ENSG00000201407	RF00263
ENSG00000023892.10	797.596	0.165881	0.101946	1.62714	0.103707	0.208291	ENSG00000023892	DEF6			ENSG00000231533.1	13.8046	-1.15758	0.264027	-4.38432	1.16349e-05	0.000150398	ENSG00000231533	AL078601.2			ENSG00000200304.1	0.630887	1.35416	0.362839	3.73212	0.000189874	0.00143079	ENSG00000200304	RNU6-1255P
ENSG00000023902.12	3048.86	-0.0540309	0.109503	-0.493418	0.621717	0.743309	ENSG00000023902	PLEKHO1			ENSG00000224235.1	2.10736	-1.15668	0.350368	-3.30133	0.00096227	0.00524121	ENSG00000224235				ENSG00000274555.1	1.70544	1.35379	0.267663	5.05782	4.24071e-07	1.0344e-05	ENSG00000274555
ENSG00000023909.8	1839.72	-0.0295843	0.105615	-0.280115	0.779389	0.8598	ENSG00000023909	GCLM			ENSG00000122584.11	2.66134	-1.15613	0.442379	-2.61343	0.00896394	0.0311967	ENSG00000122584	NXPH1			ENSG00000252904.1	0.501123	1.35341	0.450272	3.00576	0.00264921	0.011898	ENSG00000252904	RF00598
ENSG00000024048.9	2636.45	0.174363	0.0698488	2.49629	0.0125498	0.0407012	ENSG00000024048	UBR2			ENSG00000254917.1	1.11906	-1.1556	0.408142	-2.83138	0.00463475	0.018494	ENSG00000254917	OR7E15P			ENSG00000280326.1	2.59149	1.35335	0.262948	5.14684	2.64917e-07	7.07935e-06	ENSG00000280326	AC067931.2
ENSG00000024422.10	4963.94	0.783272	0.144302	5.42799	5.69934e-08	2.08244e-06	ENSG00000024422	EHD2			ENSG00000241143.1	2.92691	-1.15526	0.409174	-2.8234	0.00475173	0.0188505	ENSG00000241143	RPL32P9			ENSG00000259600.2	0.879705	1.35314	0.435337	3.10827	0.00188188	0.00900093	ENSG00000259600	AC066616.2
ENSG00000024526.15	1304.3	-0.666742	0.13524	-4.93006	8.2203e-07	1.765e-05	ENSG00000024526	DEPDC1			ENSG00000234952.1	3.90467	-1.15524	0.286516	-4.03204	5.52947e-05	0.000525495	ENSG00000234952	AL139121.1			ENSG00000004848.6	181.103	1.35301	0.434344	3.11507	0.00183904	0.00883592	ENSG00000004848	ARX
ENSG00000024862.15	861.114	-0.264281	0.0969516	-2.72591	0.00641242	0.0238952	ENSG00000024862	CCDC28A			ENSG00000236005.1	1.09475	-1.155	0.314979	-3.66693	0.000245484	0.00175526	ENSG00000236005	AL389915.1			ENSG00000253960.1	0.506856	1.35258	0.53779	2.51506	0.0119011	0.0389839	ENSG00000253960	AC016885.1
ENSG00000025039.13	1174.33	-0.555879	0.148911	-3.73296	0.000189239	0.00142771	ENSG00000025039	RRAGD			ENSG00000239527.1	2.23664	-1.1542	0.23288	-4.95621	7.18817e-07	1.58158e-05	ENSG00000239527	RPS23P7			ENSG00000227068.1	1.31163	1.3524	0.416582	3.24641	0.00116869	0.0061181	ENSG00000227068	AL162584.1
ENSG00000025156.11	849.584	-0.227021	0.0885143	-2.56479	0.0103239	0.0348679	ENSG00000025156	HSF2			ENSG00000205361.7	58.9164	-1.15329	0.238291	-4.83985	1.29935e-06	2.55543e-05	ENSG00000205361	MT1DP			ENSG00000224650.2	427.017	1.35205	0.368287	3.67119	0.000241423	0.00173067	ENSG00000224650	IGHV3-74
ENSG00000025293.14	3089.73	0.0910326	0.0637549	1.42785	0.153335	0.278596	ENSG00000025293	PHF20			ENSG00000259508.1	17.3138	-1.15298	0.34473	-3.3446	0.000824025	0.00464704	ENSG00000259508	AL132801.1			ENSG00000275110.1	15.958	1.35105	0.236414	5.71475	1.09866e-08	5.68733e-07	ENSG00000275110	MIR6087
ENSG00000025423.10	115.863	0.298983	0.164802	1.8142	0.0696473	0.154548	ENSG00000025423	HSD17B6			ENSG00000248545.2	3.17239	-1.15294	0.380247	-3.03209	0.00242863	0.0110865	ENSG00000248545	AC092436.2			ENSG00000258935.1	0.966765	1.35036	0.319051	4.23243	2.31176e-05	0.000261237	ENSG00000258935	AL096869.1
ENSG00000025434.17	1509.04	-0.206295	0.0931144	-2.21551	0.0267254	0.0737814	ENSG00000025434	NR1H3			ENSG00000220267.1	22.6001	-1.15232	0.199457	-5.77727	7.59214e-09	4.26262e-07	ENSG00000220267	ACTBP8			ENSG00000266100.1	0.91132	1.35007	0.354859	3.80452	0.000142078	0.0011308	ENSG00000266100	AC007431.2
ENSG00000025708.11	4575.7	-0.129177	0.170592	-0.757231	0.448912	0.59614	ENSG00000025708	TYMP			ENSG00000200156.1	4.32424	-1.15195	0.277599	-4.1497	3.32915e-05	0.000349063	ENSG00000200156	RNU5B-1			ENSG00000270986.1	0.821744	1.34948	0.359948	3.74911	0.000177464	0.00135519	ENSG00000270986	HMGB1P51
ENSG00000025770.17	2017.24	-0.407263	0.0858329	-4.74483	2.08677e-06	3.7409e-05	ENSG00000025770	NCAPH2			ENSG00000272583.1	27.7711	-1.15135	0.243363	-4.731	2.23412e-06	3.95954e-05	ENSG00000272583	AL592494.3			ENSG00000226769.1	3.36492	1.34948	0.297307	4.539	5.65215e-06	8.36944e-05	ENSG00000226769	GAPDHP54
ENSG00000025772.7	5541.77	-0.128356	0.0908195	-1.41331	0.157563	0.284298	ENSG00000025772	TOMM34			ENSG00000161055.3	465.49	-1.15048	0.319666	-3.59902	0.000319419	0.00216585	ENSG00000161055	SCGB3A1			ENSG00000199512.1	0.463169	1.34897	0.4126	3.26945	0.00107757	0.00572887	ENSG00000199512	RNU6-212P
ENSG00000025796.12	4577.71	0.0303992	0.0810736	0.374958	0.707692	0.808825	ENSG00000025796	SEC63			ENSG00000260303.1	0.713409	-1.14985	0.447731	-2.56818	0.0102235	0.0345938	ENSG00000260303	AC108206.1			ENSG00000280396.1	0.599083	1.34675	0.401875	3.35117	0.000804715	0.00455605	ENSG00000280396	AC114546.4
ENSG00000025800.12	6545.76	0.0701126	0.0730658	0.959582	0.337265	0.489724	ENSG00000025800	KPNA6			ENSG00000259340.2	1.80968	-1.14958	0.249911	-4.59998	4.22541e-06	6.62757e-05	ENSG00000259340	AC110588.1			ENSG00000225857.4	17.4218	1.34657	0.258764	5.20384	1.95216e-07	5.52908e-06	ENSG00000225857	AL162431.1
ENSG00000026025.12	50230.6	0.545426	0.132632	4.11232	3.91711e-05	0.000398951	ENSG00000026025	VIM			ENSG00000258713.2	8.6113	-1.14852	0.315142	-3.64446	0.00026795	0.00188059	ENSG00000258713	C20orf141			ENSG00000236816.2	2.44603	1.34506	0.493935	2.72316	0.0064661	0.0240569	ENSG00000236816	ANKRD20A7P
ENSG00000026036.19	254.691	0.405806	0.14966	2.71153	0.00669739	0.0247362	ENSG00000026036	RTEL1-TNFRSF6B			ENSG00000225386.1	5.44676	-1.14732	0.431091	-2.66143	0.00778102	0.0278754	ENSG00000225386	AC099754.1			ENSG00000125740.12	6357.86	1.34353	0.294758	4.55808	5.16237e-06	7.80163e-05	ENSG00000125740	FOSB
ENSG00000026103.18	1150.9	0.148848	0.128415	1.15912	0.246408	0.392528	ENSG00000026103	FAS			ENSG00000215296.8	1.15679	-1.14613	0.438946	-2.61108	0.00902558	0.031339	ENSG00000215296	TMCO5B			ENSG00000265416.1	0.452188	1.34334	0.4131	3.25185	0.00114657	0.00602656	ENSG00000265416
ENSG00000026297.14	7186.42	0.201251	0.118213	1.70245	0.0886709	0.185515	ENSG00000026297	RNASET2			ENSG00000241690.3	0.435876	-1.14453	0.463789	-2.46778	0.0135955	0.0434492	ENSG00000241690	AL035460.1			ENSG00000233551.2	0.456714	1.34317	0.440084	3.05208	0.00227265	0.0105028	ENSG00000233551	LSM1P1
ENSG00000026508.15	4746.68	0.137323	0.150468	0.912636	0.361434	0.513791	ENSG00000026508	CD44			ENSG00000261330.1	5.10484	-1.14352	0.168473	-6.78758	1.14029e-11	2.43776e-09	ENSG00000261330	PPIAP50			ENSG00000207750.1	0.893795	1.34221	0.314961	4.26151	2.0305e-05	0.000233912	ENSG00000207750	MIR553
ENSG00000026559.12	834.386	0.829899	0.25186	3.29509	0.000983918	0.0053343	ENSG00000026559	KCNG1			ENSG00000233975.1	8.46094	-1.14322	0.249485	-4.58231	4.59858e-06	7.11499e-05	ENSG00000233975	LINC02574			ENSG00000228808.1	2.53838	1.34192	0.226809	5.91652	3.28817e-09	2.22889e-07	ENSG00000228808	HMGB3P4
ENSG00000026652.12	617.836	0.315197	0.131316	2.40029	0.016382	0.050353	ENSG00000026652	AGPAT4			ENSG00000180318.3	41.0466	-1.14238	0.427705	-2.67095	0.00756365	0.0272533	ENSG00000180318	ALX1			ENSG00000228550.1	0.438001	1.34187	0.408199	3.2873	0.00101153	0.00545206	ENSG00000228550	AC073583.1
ENSG00000026751.15	571.419	0.205614	0.247694	0.830115	0.406474	0.556863	ENSG00000026751	SLAMF7			ENSG00000266826.1	2.69368	-1.14194	0.286547	-3.98516	6.74334e-05	0.000619281	ENSG00000266826	AC011195.2			ENSG00000187616.4	7.26447	1.34129	0.345894	3.87774	0.00010543	0.000890435	ENSG00000187616	MYMK
ENSG00000026950.15	3103.34	-0.0541485	0.112378	-0.48184	0.629919	0.749434	ENSG00000026950	BTN3A1			ENSG00000202000.1	2.20224	-1.14188	0.390007	-2.92786	0.00341308	0.0145736	ENSG00000202000	RNU1-36P			ENSG00000280800.1	356.98	1.3411	0.285986	4.68938	2.74032e-06	4.65429e-05	ENSG00000280800	FP671120.3
ENSG00000027001.8	1196.67	-0.0423167	0.0939516	-0.450409	0.652415	0.766755	ENSG00000027001	MIPEP			ENSG00000243058.1	1.56387	-1.1414	0.253744	-4.49823	6.8523e-06	9.78802e-05	ENSG00000243058	RPL39P33			ENSG00000274841.1	1.51339	1.34105	0.295333	4.54083	5.60345e-06	8.32783e-05	ENSG00000274841	RF00017
ENSG00000027075.12	706.78	0.255595	0.115496	2.21303	0.0268959	0.0741647	ENSG00000027075	PRKCH			ENSG00000150750.6	12.9484	-1.14124	0.397474	-2.87123	0.00408875	0.0167834	ENSG00000150750	C11orf53			ENSG00000278597.1	434.603	1.34054	0.204676	6.5496	5.76925e-11	9.32278e-09	ENSG00000278597
ENSG00000027644.4	30.7571	0.358283	0.262162	1.36665	0.171736	0.302211	ENSG00000027644	INSRR			ENSG00000214009.2	1.60439	-1.13892	0.243187	-4.68331	2.82277e-06	4.76538e-05	ENSG00000214009	PCNAP3			ENSG00000244124.1	9.01355	1.33919	0.166285	8.05355	8.04273e-16	8.9409e-13	ENSG00000244124	ATP1B3-AS1
ENSG00000027697.11	4145.1	-0.279666	0.0957261	-2.92152	0.00348327	0.0148093	ENSG00000027697	IFNGR1			ENSG00000234993.1	0.958873	-1.13756	0.379383	-2.99844	0.00271362	0.0121197	ENSG00000234993	CUBNP2			ENSG00000230001.1	0.847694	1.3389	0.434391	3.08224	0.00205448	0.00968212	ENSG00000230001	AL359095.1
ENSG00000027847.12	1869.81	-0.095467	0.078939	-1.20938	0.226518	0.369149	ENSG00000027847	B4GALT7			ENSG00000216001.2	0.81791	-1.13747	0.400092	-2.84303	0.00446863	0.0179729	ENSG00000216001	MIR450B			ENSG00000262769.1	1.41993	1.33881	0.348482	3.84183	0.00012212	0.00100135	ENSG00000262769	AC025627.1
ENSG00000027869.10	502.867	-0.174077	0.151733	-1.14726	0.251274	0.398196	ENSG00000027869	SH2D2A			ENSG00000276241.1	4.19748	-1.13659	0.3819	-2.97614	0.00291906	0.0128568	ENSG00000276241	AC243829.2			ENSG00000198300.11	887.805	1.33873	0.276325	4.84477	1.26758e-06	2.50848e-05	ENSG00000198300	PEG3
ENSG00000028116.15	917.357	-0.0642911	0.0664795	-0.96708	0.333504	0.485685	ENSG00000028116	VRK2			ENSG00000213122.4	2.1398	-1.13612	0.213874	-5.31211	1.08366e-07	3.44439e-06	ENSG00000213122	RPL23AP46			ENSG00000223117.1	6.98882	1.33661	0.231808	5.76602	8.11666e-09	4.48386e-07	ENSG00000223117	RN7SKP296
ENSG00000028137.15	1727.25	0.260195	0.148128	1.75655	0.0789945	0.170055	ENSG00000028137	TNFRSF1B			ENSG00000244076.1	5.49432	-1.13565	0.181843	-6.24522	4.23215e-10	4.38673e-08	ENSG00000244076	AC026410.2			ENSG00000249977.1	0.602697	1.33625	0.43276	3.08775	0.00201678	0.00953028	ENSG00000249977	AC106748.1
ENSG00000028203.16	2587.64	0.0143072	0.0746576	0.191637	0.848026	0.905391	ENSG00000028203	VEZT			ENSG00000213209.2	1.48832	-1.13363	0.245093	-4.62528	3.74085e-06	5.99656e-05	ENSG00000213209	AC005229.1			ENSG00000260411.4	0.844907	1.33602	0.442653	3.01821	0.00254273	0.0115082	ENSG00000260411
ENSG00000028277.19	617.813	0.241302	0.125255	1.92648	0.0540442	0.127483	ENSG00000028277	POU2F2			ENSG00000237510.6	14.4917	-1.13301	0.441882	-2.56405	0.0103457	0.0349312	ENSG00000237510	GPAT2P1			ENSG00000258602.1	10.966	1.33509	0.33113	4.03192	5.53234e-05	0.000525656	ENSG00000258602	LINC01629
ENSG00000028310.16	2504.14	0.0810563	0.082778	0.979201	0.327481	0.479631	ENSG00000028310	BRD9			ENSG00000213265.7	1.83309	-1.13221	0.254179	-4.45437	8.41391e-06	0.000115583	ENSG00000213265	TSGA13			ENSG00000272249.1	0.473418	1.3347	0.408554	3.2669	0.00108731	0.00577188	ENSG00000272249	AP003117.2
ENSG00000028528.13	4882.9	0.108339	0.0647371	1.67352	0.094224	0.194051	ENSG00000028528	SNX1			ENSG00000196611.4	458.225	-1.13207	0.315828	-3.58445	0.000337795	0.00227002	ENSG00000196611	MMP1			ENSG00000228940.1	0.480129	1.33422	0.469689	2.84064	0.00450231	0.0180809	ENSG00000228940	AL391730.1
ENSG00000028839.8	1132.08	-0.511373	0.0926461	-5.51964	3.39698e-08	1.3922e-06	ENSG00000028839	TBPL1			ENSG00000215278.4	1.18878	-1.13147	0.271804	-4.16283	3.14333e-05	0.000333471	ENSG00000215278	RPS7P6			ENSG00000278863.1	1.27872	1.33355	0.314096	4.24569	2.17923e-05	0.000248321	ENSG00000278863	AC091059.2
ENSG00000029153.13	824.768	-0.547418	0.165387	-3.30992	0.000933219	0.00511619	ENSG00000029153	ARNTL2			ENSG00000279047.2	3.71858	-1.1309	0.408212	-2.77038	0.00559915	0.0214728	ENSG00000279047	AC244517.5			ENSG00000265215.1	1.26285	1.33212	0.281792	4.72732	2.27505e-06	4.01446e-05	ENSG00000265215	MIR4269
ENSG00000029363.14	5731.8	0.094218	0.0574068	1.64124	0.100748	0.204124	ENSG00000029363	BCLAF1			ENSG00000182351.7	6.66784	-1.13033	0.231784	-4.87665	1.07901e-06	2.21312e-05	ENSG00000182351	CRIP1P4			ENSG00000134201.9	119.854	1.33159	0.217518	6.12174	9.25575e-10	8.16618e-08	ENSG00000134201	GSTM5
ENSG00000029364.10	4190.97	0.0592293	0.0790406	0.749353	0.453644	0.600292	ENSG00000029364	SLC39A9			ENSG00000235480.1	3.88887	-1.13006	0.279263	-4.04658	5.19703e-05	0.000499452	ENSG00000235480	AC013270.1			ENSG00000236007.1	1.59599	1.33119	0.300128	4.43541	9.1898e-06	0.000124208	ENSG00000236007	MTCO1P46
ENSG00000029534.18	171.534	-0.345145	0.245906	-1.40357	0.160448	0.287954	ENSG00000029534	ANK1			ENSG00000226363.3	862.209	-1.1285	0.189806	-5.94553	2.75571e-09	1.93278e-07	ENSG00000226363	HAGLROS			ENSG00000095917.12	36.5894	1.3308	0.40152	3.31441	0.00091838	0.00505917	ENSG00000095917	TPSD1
ENSG00000029559.6	149.319	0.324815	0.269925	1.20335	0.228841	0.372006	ENSG00000029559	IBSP			ENSG00000250441.1	1.19499	-1.12771	0.246139	-4.58161	4.61404e-06	7.13487e-05	ENSG00000250441	AC109481.1			ENSG00000202198.1	20017.6	1.33065	0.281555	4.72608	2.28891e-06	4.03573e-05	ENSG00000202198	RF00100
ENSG00000029639.9	394.995	-0.183788	0.0827414	-2.22124	0.0263347	0.0729339	ENSG00000029639	TFB1M			ENSG00000223829.4	161.022	-1.12719	0.245543	-4.59059	4.41995e-06	6.89137e-05	ENSG00000223829	AC004870.2			ENSG00000270704.3	3.18149	1.33033	0.290592	4.57799	4.69468e-06	7.22827e-05	ENSG00000270704	AC124312.4
ENSG00000029725.15	1816.42	0.0864278	0.0706581	1.22318	0.22126	0.363001	ENSG00000029725	RABEP1			ENSG00000104112.7	29.6315	-1.1271	0.298288	-3.77857	0.000157732	0.0012318	ENSG00000104112	SCG3			ENSG00000229992.1	1.13092	1.33015	0.303099	4.38851	1.14132e-05	0.000148134	ENSG00000229992	HMGB3P9
ENSG00000029993.13	3716.85	-0.23228	0.106703	-2.17689	0.0294889	0.0796407	ENSG00000029993	HMGB3			ENSG00000228476.1	2.48008	-1.12645	0.395661	-2.847	0.0044134	0.017807	ENSG00000228476	CSTP1			ENSG00000266965.1	1.70145	1.32996	0.311282	4.27251	1.93286e-05	0.000224996	ENSG00000266965	AC090220.1
ENSG00000030066.12	3137.21	-0.0921274	0.0714602	-1.28921	0.197324	0.334454	ENSG00000030066	NUP160			ENSG00000203812.2	22.5802	-1.1253	0.211398	-5.32312	1.02001e-07	3.28617e-06	ENSG00000203812	HIST2H2AA3			ENSG00000116194.11	293.992	1.32981	0.259895	5.11672	3.10896e-07	8.05631e-06	ENSG00000116194	ANGPTL1
ENSG00000030110.11	3118.39	-0.054678	0.0999637	-0.546978	0.584394	0.713359	ENSG00000030110	BAK1			ENSG00000186940.6	93.1543	-1.12506	0.139651	-8.05624	7.86784e-16	8.9409e-13	ENSG00000186940	CHCHD2P9			ENSG00000275805.1	11.7082	1.32963	0.257897	5.15568	2.52718e-07	6.79421e-06	ENSG00000275805	AC090206.1
ENSG00000030304.11	4.82442	-0.184243	0.277417	-0.664136	0.506604	0.647462	ENSG00000030304	MUSK			ENSG00000143194.11	38.481	-1.12449	0.252266	-4.45755	8.29004e-06	0.000114416	ENSG00000143194	MAEL			ENSG00000231965.4	1.55527	1.32946	0.321876	4.13034	3.6223e-05	0.00037485	ENSG00000231965	AF131215.1
ENSG00000030419.15	728.338	0.136508	0.107751	1.26688	0.205198	0.343529	ENSG00000030419	IKZF2			ENSG00000140505.6	67.5334	-1.12321	0.379025	-2.96341	0.00304252	0.0132886	ENSG00000140505	CYP1A2			ENSG00000200138.1	0.408334	1.32891	0.385534	3.44694	0.000566969	0.00344136	ENSG00000200138	RNY1P10
ENSG00000030582.15	29860.1	-0.0820667	0.0973548	-0.842966	0.399248	0.549916	ENSG00000030582	GRN			ENSG00000060303.5	9.47946	-1.12292	0.194833	-5.76351	8.23843e-09	4.51712e-07	ENSG00000060303	RPS17P5			ENSG00000257075.1	3.89634	1.32796	0.356541	3.72455	0.000195662	0.00146449	ENSG00000257075	RPEP6
ENSG00000031003.9	1363.93	0.0906384	0.0760444	1.19191	0.233295	0.377261	ENSG00000031003	FAM13B			ENSG00000259616.2	0.602846	-1.12267	0.40838	-2.74909	0.00597609	0.0226181	ENSG00000259616	AC104574.2			ENSG00000263628.1	1.50893	1.32785	0.308166	4.30887	1.6409e-05	0.000197507	ENSG00000263628	MIR3155A
ENSG00000031081.9	866.603	0.799464	0.133551	5.98621	2.1479e-09	1.58974e-07	ENSG00000031081	ARHGAP31			ENSG00000227205.4	1.64074	-1.12251	0.211769	-5.30061	1.15416e-07	3.62445e-06	ENSG00000227205	PFN1P9			ENSG00000257403.2	2.54779	1.32761	0.248652	5.3392	9.33563e-08	3.06091e-06	ENSG00000257403	AC008740.1
ENSG00000031691.6	503.682	-0.601483	0.105634	-5.69403	1.24077e-08	6.21646e-07	ENSG00000031691	CENPQ			ENSG00000241722.2	1.29116	-1.12165	0.285831	-3.92418	8.70274e-05	0.000762832	ENSG00000241722	AC083795.1			ENSG00000274346.1	0.831385	1.32751	0.41584	3.19236	0.00141117	0.00711574	ENSG00000274346	AC016999.2
ENSG00000031698.11	7824.1	-0.177951	0.0678597	-2.62234	0.00873285	0.0305442	ENSG00000031698	SARS			ENSG00000163220.10	4932.51	-1.12153	0.290394	-3.86208	0.000112425	0.000937232	ENSG00000163220	S100A9			ENSG00000259505.1	0.804665	1.32673	0.353117	3.75719	0.000171833	0.00131969	ENSG00000259505	AC009268.1
ENSG00000031823.13	3490.42	0.174698	0.0747587	2.33682	0.0194485	0.0575433	ENSG00000031823	RANBP3			ENSG00000234156.1	10.3278	-1.11984	0.311601	-3.59383	0.000325851	0.00219973	ENSG00000234156	AL162254.1			ENSG00000267563.1	0.487111	1.32671	0.402472	3.2964	0.000979342	0.00531402	ENSG00000267563	AC011471.2
ENSG00000032219.17	1308.89	0.19574	0.0777799	2.51659	0.0118498	0.0388387	ENSG00000032219	ARID4A			ENSG00000134240.10	196.032	-1.11959	0.409226	-2.73587	0.00622155	0.0233542	ENSG00000134240	HMGCS2			ENSG00000170820.10	4.10719	1.32665	0.366957	3.61528	0.000300029	0.00206013	ENSG00000170820	FSHR
ENSG00000032389.11	2139.24	-0.292469	0.0834055	-3.50659	0.00045388	0.00286564	ENSG00000032389	EIPR1			ENSG00000233548.1	0.649617	-1.11905	0.311168	-3.59628	0.000322799	0.0021851	ENSG00000233548	CYCSP44			ENSG00000244296.3	0.551673	1.3264	0.353358	3.75371	0.000174238	0.0013356	ENSG00000244296	RN7SL168P
ENSG00000032444.14	4522.71	0.321007	0.102214	3.14055	0.00168633	0.00824655	ENSG00000032444	PNPLA6			ENSG00000241204.1	2.81302	-1.11682	0.214405	-5.2089	1.89961e-07	5.41261e-06	ENSG00000241204	AC022730.2			ENSG00000267375.1	10.0142	1.32555	0.217505	6.09432	1.09902e-09	9.3981e-08	ENSG00000267375	AC008649.2
ENSG00000032742.16	594.503	-0.0503012	0.092355	-0.544651	0.585994	0.714609	ENSG00000032742	IFT88			ENSG00000213664.4	0.856203	-1.11649	0.314228	-3.55313	0.000380683	0.00249187	ENSG00000213664	RPS16P8			ENSG00000207082.1	2.29708	1.32552	0.2691	4.92575	8.40385e-07	1.80094e-05	ENSG00000207082	RNU6-171P
ENSG00000033011.10	1212.1	0.0251588	0.0920867	0.273208	0.784693	0.863281	ENSG00000033011	ALG1			ENSG00000213488.4	1.08649	-1.11575	0.277494	-4.02083	5.7994e-05	0.000546592	ENSG00000213488	AC008716.1			ENSG00000264792.1	0.404238	1.32545	0.542044	2.44528	0.0144738	0.0456815	ENSG00000264792	MIR4637
ENSG00000033030.12	1468.32	0.0330414	0.0674404	0.489935	0.62418	0.745112	ENSG00000033030	ZCCHC8			ENSG00000266282.1	17.2947	-1.11561	0.151593	-7.35922	1.8499e-13	8.44547e-11	ENSG00000266282	UBL5P2			ENSG00000267143.1	0.562216	1.32446	0.3254	4.07024	4.69654e-05	0.000460611	ENSG00000267143	AP001120.2
ENSG00000033050.6	4817.34	0.0406839	0.0749422	0.54287	0.587219	0.715453	ENSG00000033050	ABCF2			ENSG00000265646.2	11.0657	-1.11558	0.2111	-5.28464	1.25955e-07	3.86532e-06	ENSG00000265646	TUFMP1			ENSG00000228939.1	1.46392	1.32407	0.36415	3.63606	0.000276838	0.00192979	ENSG00000228939	AKT3-IT1
ENSG00000033100.13	5178.81	0.241959	0.0849699	2.84758	0.0044053	0.017784	ENSG00000033100	CHPF2			ENSG00000260159.1	13.6788	-1.11492	0.318645	-3.49894	0.000467118	0.00293132	ENSG00000260159	AC091304.2			ENSG00000269900.3	13.9975	1.32298	0.34409	3.84486	0.000120622	0.000992355	ENSG00000269900	RMRP
ENSG00000033122.17	81.044	-0.541458	0.176551	-3.06687	0.00216315	0.0101039	ENSG00000033122	LRRC7			ENSG00000250735.4	12.1285	-1.11475	0.407739	-2.73398	0.00625737	0.023457	ENSG00000250735	AC096759.2			ENSG00000227227.1	1.68072	1.32239	0.258906	5.10761	3.26261e-07	8.39089e-06	ENSG00000227227	AC017101.1
ENSG00000033170.15	4810.38	0.123574	0.128489	0.961744	0.336178	0.48854	ENSG00000033170	FUT8			ENSG00000105889.13	61.453	-1.11416	0.227332	-4.90101	9.53476e-07	1.99427e-05	ENSG00000105889	STEAP1B			ENSG00000254851.1	19.5622	1.32237	0.282106	4.68751	2.76554e-06	4.69013e-05	ENSG00000254851	AP005018.2
ENSG00000033178.11	1922.23	-0.040873	0.0764929	-0.534337	0.593108	0.720122	ENSG00000033178	UBA6			ENSG00000230603.1	0.460526	-1.11368	0.390502	-2.85192	0.00434561	0.0175989	ENSG00000230603	AC011753.1			ENSG00000255181.3	15.061	1.32122	0.279181	4.73248	2.21792e-06	3.93239e-05	ENSG00000255181	CCDC166
ENSG00000033327.11	8425.27	0.301256	0.152726	1.97252	0.0485501	0.117203	ENSG00000033327	GAB2			ENSG00000134389.9	0.976989	-1.11307	0.429381	-2.59226	0.00953465	0.0327095	ENSG00000134389	CFHR5			ENSG00000252847.1	0.348263	1.32059	0.453197	2.91394	0.00356897	0.0150973	ENSG00000252847	RNU2-46P
ENSG00000033627.13	2502.91	0.174781	0.0810588	2.15622	0.0310662	0.0827644	ENSG00000033627	ATP6V0A1			ENSG00000126709.13	64935.6	-1.11267	0.216865	-5.13069	2.88686e-07	7.61389e-06	ENSG00000126709	IFI6			ENSG00000281061.1	0.373009	1.31983	0.417294	3.16284	0.00156237	0.00774599	ENSG00000281061
ENSG00000033800.12	3149.73	0.184822	0.0678166	2.72532	0.00642385	0.0239317	ENSG00000033800	PIAS1			ENSG00000236191.3	2.82793	-1.112	0.21922	-5.07252	3.92586e-07	9.76895e-06	ENSG00000236191	RPS15AP25			ENSG00000259414.1	0.594032	1.31909	0.390971	3.37388	0.000741162	0.00427072	ENSG00000259414	AC242376.1
ENSG00000033867.15	1426.02	0.170736	0.0911317	1.87351	0.0609986	0.139744	ENSG00000033867	SLC4A7			ENSG00000114771.12	291.12	-1.11133	0.228723	-4.85883	1.18083e-06	2.37485e-05	ENSG00000114771	AADAC			ENSG00000222501.1	1.32496	1.31896	0.302203	4.36449	1.27422e-05	0.000161335	ENSG00000222501	RNU4-25P
ENSG00000034053.13	901.03	0.30394	0.156062	1.94756	0.0514681	0.122656	ENSG00000034053	APBA2			ENSG00000228397.1	6.21035	-1.1109	0.211767	-5.24585	1.55562e-07	4.6363e-06	ENSG00000228397	LINC01635			ENSG00000252489.1	0.558169	1.31861	0.363231	3.63022	0.000283184	0.00196418	ENSG00000252489	RNU6-197P
ENSG00000034152.17	3364.36	0.0523595	0.0830935	0.630128	0.528611	0.666905	ENSG00000034152	MAP2K3			ENSG00000277123.1	1.18182	-1.11083	0.311126	-3.57034	0.000356522	0.00236654	ENSG00000277123				ENSG00000252905.1	0.357558	1.31846	0.458693	2.87439	0.00404814	0.0166529	ENSG00000252905	RNA5SP330
ENSG00000034239.9	328.805	-0.0409275	0.32641	-0.125387	0.900217	0.940134	ENSG00000034239	EFCAB1			ENSG00000235211.4	3.48128	-1.11016	0.192355	-5.77141	7.86095e-09	4.36941e-07	ENSG00000235211	TMSB10P2			ENSG00000258679.1	2.84582	1.31823	0.241795	5.45185	4.98482e-08	1.87593e-06	ENSG00000258679	AC121758.1
ENSG00000034510.5	90544.5	-0.696529	0.113031	-6.1623	7.16953e-10	6.81213e-08	ENSG00000034510	TMSB10			ENSG00000233096.1	1.28537	-1.10973	0.392542	-2.82703	0.00469823	0.01869	ENSG00000233096	AC099541.1			ENSG00000259518.1	0.766251	1.31821	0.340683	3.86933	0.000109135	0.000914438	ENSG00000259518	LINC01583
ENSG00000034533.10	689.019	-0.173412	0.065106	-2.66354	0.00773244	0.0277238	ENSG00000034533	ASTE1			ENSG00000234327.6	198.62	-1.10897	0.153472	-7.2259	4.97781e-13	1.92477e-10	ENSG00000234327	AC012146.1			ENSG00000280922.1	0.516356	1.31777	0.531949	2.47725	0.0132398	0.0425172	ENSG00000280922
ENSG00000034677.10	3623.1	0.534329	0.101164	5.28182	1.27904e-07	3.91431e-06	ENSG00000034677	RNF19A			ENSG00000256442.1	6.52334	-1.10863	0.212154	-5.2256	1.73593e-07	5.03532e-06	ENSG00000256442	AC010186.1			ENSG00000276862.1	0.424906	1.31771	0.471208	2.79645	0.00516678	0.0201625	ENSG00000276862
ENSG00000034693.13	911.545	-0.397996	0.088895	-4.47714	7.5648e-06	0.000105914	ENSG00000034693	PEX3			ENSG00000249328.2	4.92963	-1.10737	0.27377	-4.04491	5.23436e-05	0.000502496	ENSG00000249328	AC036214.1			ENSG00000197057.7	33.1293	1.31756	0.294788	4.46952	7.83946e-06	0.000109005	ENSG00000197057	DTHD1
ENSG00000034713.6	4153.32	-0.525927	0.0913289	-5.75861	8.48117e-09	4.61476e-07	ENSG00000034713	GABARAPL2			ENSG00000252316.1	1.04684	-1.10717	0.351654	-3.14847	0.00164127	0.00806348	ENSG00000252316	RNY4			ENSG00000234149.1	0.437583	1.31648	0.454243	2.89819	0.00375323	0.015693	ENSG00000234149	AC018511.2
ENSG00000034971.13	21.0248	1.15652	0.29232	3.95637	7.60977e-05	0.00068388	ENSG00000034971	MYOC			ENSG00000234152.1	11.5639	-1.10569	0.162446	-6.8065	1.00004e-11	2.22345e-09	ENSG00000234152	ELOBP1			ENSG00000275458.1	0.497714	1.31632	0.43703	3.01196	0.00259563	0.0117082	ENSG00000275458	MIR6809
ENSG00000035115.20	3786.66	-0.0174246	0.101294	-0.17202	0.863422	0.916244	ENSG00000035115	SH3YL1			ENSG00000228626.1	2.95337	-1.10459	0.395481	-2.79304	0.00522156	0.0203298	ENSG00000228626	AC245100.3			ENSG00000265810.1	1.49005	1.31596	0.391644	3.36008	0.000779195	0.00444574	ENSG00000265810	MIR3907
ENSG00000035141.6	4577.23	-0.260482	0.0709798	-3.6698	0.000242738	0.00173841	ENSG00000035141	FAM136A			ENSG00000149435.11	0.734741	-1.10445	0.386359	-2.85862	0.00425486	0.0173071	ENSG00000149435	GGTLC1			ENSG00000248790.1	1.78163	1.31596	0.261839	5.02583	5.01261e-07	1.1858e-05	ENSG00000248790	AC097103.1
ENSG00000035403.15	14811.9	0.582621	0.0895588	6.50546	7.74553e-11	1.14807e-08	ENSG00000035403	VCL			ENSG00000225647.1	2.47365	-1.1042	0.41972	-2.63081	0.00851826	0.0299408	ENSG00000225647	AC005487.1			ENSG00000252614.1	0.998393	1.31589	0.31244	4.21165	2.53516e-05	0.000281616	ENSG00000252614	RNU6-807P
ENSG00000035499.11	683.928	-0.772382	0.140425	-5.50033	3.79073e-08	1.51721e-06	ENSG00000035499	DEPDC1B			ENSG00000147206.15	113.217	-1.10205	0.311129	-3.5421	0.000396956	0.00257753	ENSG00000147206	NXF3			ENSG00000275443.1	0.9479	1.31535	0.394053	3.33799	0.000843866	0.00473551	ENSG00000275443	AC012409.2
ENSG00000035664.10	576.214	0.848198	0.169252	5.01144	5.40239e-07	1.25546e-05	ENSG00000035664	DAPK2			ENSG00000231196.3	9.48142	-1.10189	0.258538	-4.26201	2.02597e-05	0.000233451	ENSG00000231196				ENSG00000279366.1	0.38887	1.31486	0.52426	2.50803	0.0121406	0.0396393	ENSG00000279366	AC120349.2
ENSG00000035681.6	1597.95	0.239242	0.0720693	3.31961	0.000901441	0.00498376	ENSG00000035681	NSMAF			ENSG00000261040.5	179.861	-1.10182	0.230575	-4.7786	1.76524e-06	3.27608e-05	ENSG00000261040	WFDC21P			ENSG00000233117.2	52.3923	1.31449	0.244347	5.37962	7.46412e-08	2.56894e-06	ENSG00000233117	LINC00702
ENSG00000035687.9	4100.89	-0.0467088	0.0736045	-0.634591	0.525695	0.66432	ENSG00000035687	ADSS			ENSG00000269888.1	670.195	-1.10133	0.182433	-6.03689	1.57115e-09	1.24981e-07	ENSG00000269888	AC112491.1			ENSG00000178021.10	4.51725	1.31419	0.207694	6.3275	2.49157e-10	2.94661e-08	ENSG00000178021	TSPYL6
ENSG00000035720.6	23.4513	-0.246954	0.215654	-1.14514	0.252151	0.39906	ENSG00000035720	STAP1			ENSG00000217455.7	27.6471	-1.10113	0.379715	-2.89989	0.00373293	0.0156287	ENSG00000217455	AC073316.1			ENSG00000225614.2	1521.53	1.31394	0.200628	6.54915	5.78651e-11	9.32278e-09	ENSG00000225614	ZNF469
ENSG00000035862.11	17297	0.693875	0.127508	5.44182	5.2739e-08	1.96246e-06	ENSG00000035862	TIMP2			ENSG00000239413.1	6.10093	-1.10097	0.182122	-6.04525	1.49181e-09	1.20831e-07	ENSG00000239413	RPS27P23			ENSG00000230500.1	2.33741	1.31393	0.399308	3.29052	0.00100003	0.00540186	ENSG00000230500	MKX-AS1
ENSG00000035928.13	2651.7	-0.0236228	0.0709668	-0.332872	0.739231	0.831481	ENSG00000035928	RFC1			ENSG00000216548.2	5.00908	-1.10062	0.190983	-5.76292	8.26731e-09	4.52737e-07	ENSG00000216548	AL357084.1			ENSG00000279071.1	10.9064	1.31314	0.208749	6.29055	3.16342e-10	3.54327e-08	ENSG00000279071	AC073592.3
ENSG00000036054.11	2361.98	-0.177582	0.0620375	-2.86249	0.00420332	0.0171256	ENSG00000036054	TBC1D23			ENSG00000169688.10	1.29485	-1.09963	0.429661	-2.5593	0.0104883	0.0352915	ENSG00000169688	MT1B			ENSG00000248458.2	3.34579	1.31289	0.311976	4.2083	2.57298e-05	0.000284821	ENSG00000248458	AL139147.1
ENSG00000036257.11	3949.52	0.0171508	0.0598811	0.286414	0.774561	0.85684	ENSG00000036257	CUL3			ENSG00000169427.5	216.322	-1.09942	0.289979	-3.79139	0.000149805	0.00118047	ENSG00000169427	KCNK9			ENSG00000228879.1	0.925584	1.31284	0.291389	4.50547	6.62271e-06	9.51071e-05	ENSG00000228879	AL591848.1
ENSG00000036448.8	53.9354	-0.191366	0.243397	-0.78623	0.431733	0.580434	ENSG00000036448	MYOM2			ENSG00000177138.14	1.33138	-1.09941	0.425112	-2.58616	0.00970506	0.0331812	ENSG00000177138	FAM9B			ENSG00000258486.3	2.40553	1.31195	0.372733	3.51981	0.000431853	0.00275078	ENSG00000258486
ENSG00000036473.6	14.7003	-0.635388	0.336813	-1.88647	0.059232	0.136647	ENSG00000036473	OTC			ENSG00000199990.1	1.20746	-1.09869	0.384615	-2.85659	0.00428215	0.0173921	ENSG00000199990	VTRNA1-1			ENSG00000265195.1	1.52782	1.31186	0.280377	4.67892	2.88396e-06	4.8521e-05	ENSG00000265195	MIR4312
ENSG00000036530.7	84.7428	0.116162	0.151594	0.766268	0.443517	0.591626	ENSG00000036530	CYP46A1			ENSG00000109832.11	150.525	-1.09857	0.260994	-4.20918	2.56297e-05	0.000283926	ENSG00000109832	DDX25			ENSG00000228153.1	6.67619	1.3116	0.250136	5.24355	1.57516e-07	4.68482e-06	ENSG00000228153	AL161793.1
ENSG00000036549.11	2540.15	0.116468	0.0706553	1.6484	0.0992703	0.201711	ENSG00000036549	AC118549.1			ENSG00000240541.2	75.2078	-1.09804	0.203733	-5.38958	7.06215e-08	2.46881e-06	ENSG00000240541	TM4SF1-AS1			ENSG00000271763.1	2.45554	1.31144	0.260295	5.0383	4.69691e-07	1.12652e-05	ENSG00000271763	AC091544.5
ENSG00000036565.13	2.87515	0.216715	0.314247	0.689633	0.490425	0.633114	ENSG00000036565	SLC18A1			ENSG00000258784.1	2.15235	-1.09787	0.375792	-2.92149	0.00348365	0.0148095	ENSG00000258784	AL355773.1			ENSG00000279390.1	5.96018	1.31051	0.22057	5.94148	2.82454e-09	1.96864e-07	ENSG00000279390	AF127577.6
ENSG00000036672.14	377.776	0.0456256	0.150732	0.302693	0.762124	0.847848	ENSG00000036672	USP2			ENSG00000219993.1	8.04155	-1.09776	0.212932	-5.15542	2.53065e-07	6.79943e-06	ENSG00000219993	AL138878.1			ENSG00000267690.1	7.34132	1.31018	0.233593	5.60883	2.03704e-08	9.20538e-07	ENSG00000267690	LDLRAD4-AS1
ENSG00000036828.12	48.0479	1.45525	0.378634	3.84341	0.000121335	0.000996566	ENSG00000036828	CASR			ENSG00000169953.11	0.572142	-1.09743	0.423882	-2.589	0.00962562	0.0329476	ENSG00000169953	HSFY2			ENSG00000260661.1	6.88242	1.30987	0.19826	6.60683	3.92635e-11	7.06854e-09	ENSG00000260661	AC116903.2
ENSG00000037042.8	783.62	-0.022305	0.0903835	-0.246781	0.805077	0.877156	ENSG00000037042	TUBG2			ENSG00000260965.1	1.16469	-1.09602	0.309297	-3.5436	0.0003947	0.00256483	ENSG00000260965	RPL23AP91			ENSG00000271653.1	3.70435	1.3098	0.339021	3.86348	0.000111783	0.000932754	ENSG00000271653	AC097359.3
ENSG00000037241.6	1354.32	-0.649703	0.106934	-6.07573	1.23428e-09	1.04344e-07	ENSG00000037241	RPL26L1			ENSG00000239227.1	2.49876	-1.09556	0.278699	-3.93097	8.46044e-05	0.000746005	ENSG00000239227	AC069439.1			ENSG00000265817.1	0.316741	1.30977	0.508168	2.57743	0.00995386	0.0338756	ENSG00000265817	FSBP
ENSG00000037280.14	751.608	0.209152	0.149376	1.40017	0.161461	0.289224	ENSG00000037280	FLT4			ENSG00000215351.3	2.06683	-1.09511	0.217899	-5.0258	5.01339e-07	1.1858e-05	ENSG00000215351	PPIAP1			ENSG00000277311.1	15.1492	1.30975	0.446758	2.93169	0.00337127	0.0144306	ENSG00000277311	RF02247
ENSG00000037474.13	3724.6	-0.0526771	0.0747882	-0.704351	0.481214	0.625451	ENSG00000037474	NSUN2			ENSG00000225595.2	2.61558	-1.09484	0.287433	-3.80903	0.000139512	0.00111377	ENSG00000225595	LINC01623			ENSG00000239732.3	11.7479	1.30955	0.200579	6.52886	6.62743e-11	1.02327e-08	ENSG00000239732	TLR9
ENSG00000037637.9	2430.01	0.203985	0.069825	2.92138	0.00348483	0.0148117	ENSG00000037637	FBXO42			ENSG00000242206.2	13.7718	-1.0925	0.193603	-5.643	1.67116e-08	7.84703e-07	ENSG00000242206	RPS26P35			ENSG00000182533.6	5.22937	1.30912	0.246312	5.31488	1.06729e-07	3.40697e-06	ENSG00000182533	CAV3
ENSG00000037749.10	668.797	0.113201	0.107846	1.04965	0.293877	0.44456	ENSG00000037749	MFAP3			ENSG00000201104.1	1.99553	-1.09243	0.280486	-3.89477	9.82937e-05	0.000839418	ENSG00000201104	RNU6-11P			ENSG00000251248.1	0.948334	1.30831	0.423513	3.08919	0.00200705	0.00949239	ENSG00000251248	AC139720.2
ENSG00000037757.12	2602.42	0.287973	0.123183	2.33776	0.0193997	0.0574344	ENSG00000037757	MRI1			ENSG00000188816.3	2.44237	-1.09211	0.44987	-2.42761	0.0151988	0.0475009	ENSG00000188816	HMX2			ENSG00000259257.1	0.503753	1.30792	0.372862	3.50778	0.000451863	0.00285615	ENSG00000259257	AC037479.1
ENSG00000037897.15	1435.39	-0.21694	0.0835076	-2.59784	0.00938115	0.0322923	ENSG00000037897	METTL1			ENSG00000250509.1	12.6236	-1.09198	0.272192	-4.0118	6.0257e-05	0.000564689	ENSG00000250509	AC034213.1			ENSG00000244286.1	2.36307	1.30675	0.23171	5.63957	1.70477e-08	7.96009e-07	ENSG00000244286	ITGB5-AS1
ENSG00000037965.5	101.338	0.303513	0.228389	1.32893	0.183871	0.317412	ENSG00000037965	HOXC8			ENSG00000236989.4	6.32312	-1.09148	0.281412	-3.87857	0.000105072	0.000888261	ENSG00000236989	AC130710.1			ENSG00000267766.1	0.33198	1.30653	0.514574	2.53905	0.0111153	0.0369543	ENSG00000267766	AC022726.1
ENSG00000038002.7	770.986	-0.491751	0.104975	-4.68444	2.80727e-06	4.75004e-05	ENSG00000038002	AGA			ENSG00000118271.8	1.06425	-1.09131	0.400977	-2.72164	0.00649598	0.0241459	ENSG00000118271	TTR			ENSG00000229046.1	0.953657	1.30633	0.31769	4.11196	3.92318e-05	0.000399478	ENSG00000229046	HMGN1P2
ENSG00000038210.12	801.12	-0.404856	0.085982	-4.70861	2.49408e-06	4.32206e-05	ENSG00000038210	PI4K2B			ENSG00000232818.2	205.23	-1.09108	0.158395	-6.88835	5.64423e-12	1.4592e-09	ENSG00000232818	RPS2P32			ENSG00000267491.1	6.7846	1.30584	0.216237	6.03892	1.55147e-09	1.24081e-07	ENSG00000267491	AC100788.1
ENSG00000038219.11	2856.39	0.310775	0.085636	3.62902	0.000284496	0.00197174	ENSG00000038219	BOD1L1			ENSG00000224161.3	6.20842	-1.09076	0.218255	-4.99765	5.80317e-07	1.32673e-05	ENSG00000224161	RPS26P54			ENSG00000228076.2	0.93918	1.30454	0.31461	4.14654	3.3754e-05	0.000351838	ENSG00000228076	AL591719.1
ENSG00000038274.15	5385.4	-0.30536	0.0870235	-3.50893	0.000449906	0.00284661	ENSG00000038274	MAT2B			ENSG00000272626.1	63.7655	-1.08976	0.210118	-5.18644	2.14347e-07	5.93854e-06	ENSG00000272626	AC021146.12			ENSG00000250698.1	2.75741	1.3045	0.245508	5.3135	1.07539e-07	3.42545e-06	ENSG00000250698	AC131182.1
ENSG00000038295.6	84.5693	0.713314	0.249582	2.85803	0.00426283	0.0173347	ENSG00000038295	TLL1			ENSG00000198923.4	0.599583	-1.08966	0.30468	-3.57641	0.000348351	0.00232619	ENSG00000198923	AC011611.1			ENSG00000220867.1	1.62384	1.30442	0.246708	5.28731	1.2413e-07	3.81987e-06	ENSG00000220867	HSPE1P26
ENSG00000038358.13	2072.75	0.358403	0.0982745	3.64696	0.00026536	0.00186764	ENSG00000038358	EDC4			ENSG00000204709.4	15.3382	-1.08874	0.29686	-3.66751	0.000244923	0.0017524	ENSG00000204709	LINC01556			ENSG00000201998.1	16.3268	1.30441	0.319365	4.0844	4.4191e-05	0.000439163	ENSG00000201998	SNORA23
ENSG00000038382.16	5218.79	0.441282	0.0938682	4.70108	2.58784e-06	4.45676e-05	ENSG00000038382	TRIO			ENSG00000225062.1	16.8757	-1.08848	0.168201	-6.4713	9.71646e-11	1.36728e-08	ENSG00000225062	CATIP-AS1			ENSG00000248654.1	1.04492	1.30339	0.341268	3.81927	0.00013385	0.00107707	ENSG00000248654	MTCO3P44
ENSG00000038427.14	6206.48	1.00709	0.224936	4.47722	7.56222e-06	0.000105914	ENSG00000038427	VCAN			ENSG00000226888.2	0.701935	-1.08744	0.355467	-3.05918	0.00221943	0.0103115	ENSG00000226888	RPLP1P10			ENSG00000225502.2	0.427665	1.30234	0.430605	3.02444	0.00249092	0.0113128	ENSG00000225502	GAPDHP16
ENSG00000038532.13	2674.41	0.41348	0.100133	4.1293	3.63864e-05	0.000376016	ENSG00000038532	CLEC16A			ENSG00000254233.1	5.40707	-1.08696	0.39448	-2.75542	0.00586172	0.0222552	ENSG00000254233	LINC02365			ENSG00000115414.17	91668.4	1.30227	0.228202	5.70664	1.15231e-08	5.8904e-07	ENSG00000115414	FN1
ENSG00000038945.13	1956.44	-0.094581	0.160257	-0.590184	0.555067	0.689225	ENSG00000038945	MSR1			ENSG00000236366.1	4.87063	-1.08629	0.429392	-2.52984	0.0114115	0.0377275	ENSG00000236366	AL359313.1			ENSG00000225144.2	1.3675	1.30037	0.48452	2.68384	0.00727824	0.0264372	ENSG00000225144	AC018643.1
ENSG00000039068.17	13855.7	0.239565	0.116813	2.05084	0.0402826	0.101269	ENSG00000039068	CDH1			ENSG00000231453.1	1.98022	-1.08625	0.392713	-2.76602	0.00567445	0.0217036	ENSG00000231453	LINC01305			ENSG00000251768.1	1.171	1.29973	0.31945	4.06865	4.72872e-05	0.00046295	ENSG00000251768	RNA5SP217
ENSG00000039123.14	2364.87	0.0210379	0.0760984	0.276456	0.782198	0.861708	ENSG00000039123	MTREX			ENSG00000105171.8	3685.66	-1.08598	0.143021	-7.59313	3.12257e-14	1.98359e-11	ENSG00000105171	POP4			ENSG00000278750.1	0.441288	1.29959	0.465704	2.7906	0.00526103	0.0204459	ENSG00000278750
ENSG00000039139.9	273.091	0.122811	0.188227	0.652461	0.514104	0.653983	ENSG00000039139	DNAH5			ENSG00000214641.3	1.86649	-1.08571	0.249101	-4.35852	1.30943e-05	0.000164853	ENSG00000214641	AL445529.1			ENSG00000243661.1	0.695483	1.2987	0.501077	2.59182	0.00954691	0.0327362	ENSG00000243661	WBP1LP1
ENSG00000039319.15	1567.34	-0.0448098	0.0774763	-0.578367	0.563016	0.695937	ENSG00000039319	ZFYVE16			ENSG00000206177.5	2.15317	-1.08557	0.430859	-2.51954	0.0117508	0.0385996	ENSG00000206177	HBM			ENSG00000110375.2	210.895	1.29812	0.275102	4.71869	2.37372e-06	4.15397e-05	ENSG00000110375	UPK2
ENSG00000039523.16	3680.66	0.333671	0.0921172	3.62224	0.000292063	0.00201476	ENSG00000039523	RIPOR1			ENSG00000230622.1	1.59706	-1.0853	0.31844	-3.40818	0.000653979	0.00386158	ENSG00000230622	UQCRHP1			ENSG00000171053.8	0.61277	1.29811	0.455017	2.85288	0.00433251	0.0175587	ENSG00000171053	PATE1
ENSG00000039537.12	56.7599	-0.660373	0.32397	-2.03838	0.041512	0.103733	ENSG00000039537	C6			ENSG00000244708.1	0.916745	-1.08511	0.369992	-2.9328	0.00335918	0.0143918	ENSG00000244708	RPL23P10			ENSG00000216022.1	0.512309	1.29758	0.510839	2.5401	0.0110821	0.0368661	ENSG00000216022
ENSG00000039560.12	4022.78	0.103202	0.13385	0.771023	0.440693	0.58892	ENSG00000039560	RAI14			ENSG00000124237.5	534.519	-1.08393	0.433598	-2.49986	0.0124243	0.0403676	ENSG00000124237	C20orf85			ENSG00000211654.2	15.4376	1.29756	0.516274	2.51332	0.0119601	0.0391456	ENSG00000211654	IGLV5-37
ENSG00000039600.9	61.2104	-0.28858	0.2037	-1.41669	0.156572	0.282951	ENSG00000039600	SOX30			ENSG00000232906.1	0.96779	-1.08281	0.437227	-2.47655	0.013266	0.0425833	ENSG00000232906	AC092685.1			ENSG00000232063.1	14.0425	1.29692	0.216509	5.99013	2.09671e-09	1.56434e-07	ENSG00000232063	AL691447.2
ENSG00000039650.8	2456.33	-0.229515	0.0832873	-2.75571	0.00585657	0.0222395	ENSG00000039650	PNKP			ENSG00000232362.1	8.60222	-1.08236	0.166868	-6.48631	8.79667e-11	1.25372e-08	ENSG00000232362	ATP5MGP2			ENSG00000199420.1	0.892748	1.29673	0.375394	3.45431	0.000551712	0.00336206	ENSG00000199420	RN7SKP170
ENSG00000039987.5	11.0643	0.727645	0.216128	3.36673	0.000760658	0.00436272	ENSG00000039987	BEST2			ENSG00000266943.1	0.740894	-1.08106	0.306679	-3.52507	0.000423371	0.00271144	ENSG00000266943	RPSAP66			ENSG00000271615.1	2.16999	1.29643	0.342927	3.78048	0.000156526	0.00122389	ENSG00000271615	ACTG1P22
ENSG00000040199.17	482.053	0.267078	0.105027	2.54295	0.0109921	0.036613	ENSG00000040199	PHLPP2			ENSG00000217442.3	47.6738	-1.07909	0.219389	-4.91862	8.71584e-07	1.85747e-05	ENSG00000217442	SYCE3			ENSG00000263713.1	0.362821	1.29625	0.493038	2.62911	0.00856086	0.0300549	ENSG00000263713
ENSG00000040275.15	1046.91	-0.199512	0.0834913	-2.38962	0.0168658	0.0515054	ENSG00000040275	SPDL1			ENSG00000230829.3	13.1991	-1.07865	0.16141	-6.68263	2.34686e-11	4.49818e-09	ENSG00000230829	AC025181.1			ENSG00000207036.1	0.544448	1.29598	0.370716	3.49587	0.000472519	0.00295604	ENSG00000207036	RNY3P14
ENSG00000040341.16	2793.11	0.0280092	0.0708552	0.395302	0.69262	0.797316	ENSG00000040341	STAU2			ENSG00000255507.4	22.5862	-1.07788	0.175922	-6.12704	8.95314e-10	8.0266e-08	ENSG00000255507	AP003031.2			ENSG00000196090.11	473.252	1.29585	0.404445	3.20401	0.00135527	0.00689451	ENSG00000196090	PTPRT
ENSG00000040487.11	1199.27	-0.119999	0.0898799	-1.33511	0.181841	0.314975	ENSG00000040487	PQLC2			ENSG00000213005.3	4.22928	-1.07775	0.177536	-6.07062	1.27415e-09	1.063e-07	ENSG00000213005	PTTG3P			ENSG00000226746.2	7.29453	1.29584	0.211229	6.13476	8.529e-10	7.75581e-08	ENSG00000226746	SMCR5
ENSG00000040531.13	1100.12	0.0901167	0.0839093	1.07398	0.282833	0.432889	ENSG00000040531	CTNS			ENSG00000237549.1	0.496749	-1.07756	0.321847	-3.34806	0.000813801	0.00460066	ENSG00000237549	AC092570.3			ENSG00000187955.10	1677.73	1.29545	0.203337	6.37093	1.87882e-10	2.34678e-08	ENSG00000187955	COL14A1
ENSG00000040608.12	1277.31	-0.321076	0.128934	-2.49024	0.0127655	0.0412892	ENSG00000040608	RTN4R			ENSG00000229983.1	4.43911	-1.07755	0.23824	-4.52297	6.09781e-06	8.89021e-05	ENSG00000229983	AL606468.1			ENSG00000221048.1	0.761053	1.29535	0.416738	3.10831	0.00188163	0.00900069	ENSG00000221048
ENSG00000040633.11	2739.47	-0.128985	0.0691103	-1.86637	0.0619903	0.14141	ENSG00000040633	PHF23			ENSG00000162989.4	10.3376	-1.07688	0.290913	-3.70172	0.000214146	0.00157507	ENSG00000162989	KCNJ3			ENSG00000226010.1	0.634555	1.29517	0.398341	3.2514	0.00114837	0.00603382	ENSG00000226010	AL355852.1
ENSG00000040731.9	4.97983	0.540328	0.445402	1.21312	0.225082	0.367469	ENSG00000040731	CDH10			ENSG00000196353.10	210.899	-1.07568	0.275078	-3.91044	9.2127e-05	0.00079856	ENSG00000196353	CPNE4			ENSG00000267594.5	5.81486	1.29472	0.407024	3.18094	0.001468	0.00735936	ENSG00000267594	CYP4F24P
ENSG00000040933.14	1559.52	0.398873	0.0740915	5.38353	7.30411e-08	2.52953e-06	ENSG00000040933	INPP4A			ENSG00000230198.1	0.705092	-1.07491	0.304357	-3.53174	0.000412839	0.00265707	ENSG00000230198	RPL37P4			ENSG00000267582.1	14.7546	1.29452	0.192544	6.72322	1.77757e-11	3.57661e-09	ENSG00000267582	AC020916.2
ENSG00000041353.8	282.15	-0.297011	0.182962	-1.62335	0.104514	0.209495	ENSG00000041353	RAB27B			ENSG00000261514.1	15.9773	-1.07455	0.339242	-3.16752	0.00153746	0.00764808	ENSG00000261514	LINC01976			ENSG00000196557.9	629.502	1.29416	0.202012	6.40634	1.49058e-10	1.94374e-08	ENSG00000196557	CACNA1H
ENSG00000041357.14	6508.04	-0.431694	0.0896513	-4.81526	1.47008e-06	2.83232e-05	ENSG00000041357	PSMA4			ENSG00000271063.1	0.599074	-1.07377	0.358299	-2.99685	0.00272782	0.0121724	ENSG00000271063	SNRPGP17			ENSG00000206588.1	8.36427	1.29239	0.401705	3.21725	0.00129425	0.00664643	ENSG00000206588	RNU1-28P
ENSG00000041515.14	34.6122	-0.369966	0.244479	-1.51329	0.130206	0.247114	ENSG00000041515	MYO16			ENSG00000214374.2	1.36336	-1.07325	0.269738	-3.97888	6.92415e-05	0.000631841	ENSG00000214374	RPLP2P1			ENSG00000225840.2	3712.99	1.29236	0.248157	5.20782	1.91074e-07	5.43253e-06	ENSG00000225840	AC010970.1
ENSG00000041802.9	3511.34	0.0177672	0.0828618	0.21442	0.830219	0.894035	ENSG00000041802	LSG1			ENSG00000137707.12	4.15859	-1.07238	0.361219	-2.96877	0.00298991	0.0131	ENSG00000137707	BTG4			ENSG00000228252.7	67.7113	1.29232	0.238281	5.42353	5.84345e-08	2.12288e-06	ENSG00000228252	COL6A4P2
ENSG00000041880.13	1811.07	-0.0874142	0.107418	-0.813776	0.415773	0.566063	ENSG00000041880	PARP3			ENSG00000235350.1	4.45182	-1.07159	0.385353	-2.78081	0.0054223	0.0209306	ENSG00000235350	AL606490.8			ENSG00000124157.6	0.777727	1.29173	0.530155	2.43651	0.0148297	0.0466142	ENSG00000124157	SEMG2
ENSG00000041982.13	3079.08	0.73486	0.215268	3.4137	0.000640879	0.00379315	ENSG00000041982	TNC			ENSG00000258986.5	26.8585	-1.07087	0.362807	-2.95161	0.00316117	0.0137099	ENSG00000258986	TMEM179			ENSG00000244720.1	1.19867	1.29151	0.354621	3.64195	0.000270581	0.00189539	ENSG00000244720	AC055748.1
ENSG00000041988.14	703.425	-0.159605	0.0788847	-2.02327	0.0430453	0.106754	ENSG00000041988	THAP3			ENSG00000198088.9	148.927	-1.07046	0.161945	-6.61001	3.84284e-11	6.97467e-09	ENSG00000198088	NUP62CL			ENSG00000249112.1	1.67669	1.2912	0.330528	3.90646	9.36569e-05	0.000807571	ENSG00000249112	AC112196.1
ENSG00000042062.10	200.518	0.275431	0.18665	1.47565	0.140037	0.260741	ENSG00000042062	RIPOR3			ENSG00000244020.2	3.42849	-1.06918	0.31797	-3.36251	0.000772381	0.00441458	ENSG00000244020	MT1HL1			ENSG00000235836.1	2.07077	1.29102	0.396679	3.25457	0.00113565	0.00597974	ENSG00000235836	KIF3AP1
ENSG00000042088.12	1475.45	-0.0221746	0.0798885	-0.277569	0.781343	0.861044	ENSG00000042088	TDP1			ENSG00000121351.6	2.30733	-1.06853	0.423464	-2.52331	0.0116256	0.0382494	ENSG00000121351	IAPP			ENSG00000251614.1	0.958985	1.29019	0.32012	4.03033	5.56976e-05	0.000528759	ENSG00000251614	HSPA8P19
ENSG00000042286.13	953.861	0.0117805	0.097177	0.121227	0.903511	0.942441	ENSG00000042286	AIFM2			ENSG00000225953.2	3.25467	-1.06783	0.364607	-2.92871	0.00340371	0.014542	ENSG00000225953	SATB2-AS1			ENSG00000202290.1	3.11996	1.28944	0.228411	5.64529	1.64906e-08	7.77611e-07	ENSG00000202290	RNA5SP37
ENSG00000042304.9	0.816025	-0.0659666	0.341312	-0.193274	0.846745	0.904661	ENSG00000042304	C2orf83			ENSG00000230601.4	1.96869	-1.06773	0.352863	-3.02591	0.00247888	0.0112662	ENSG00000230601	TEX48			ENSG00000259116.1	5.3619	1.28869	0.185309	6.95426	3.54415e-12	1.00333e-09	ENSG00000259116	AL049869.3
ENSG00000042317.15	516.686	-0.0270629	0.0884868	-0.305841	0.759726	0.846235	ENSG00000042317	SPATA7			ENSG00000273313.1	16.4349	-1.06744	0.312487	-3.41596	0.000635571	0.00377002	ENSG00000273313	RBAKDN			ENSG00000199963.1	0.30883	1.28819	0.481648	2.67456	0.00748283	0.0270247	ENSG00000199963	RNU6-605P
ENSG00000042429.9	1773.43	-0.058392	0.0672404	-0.868406	0.385172	0.536373	ENSG00000042429	MED17			ENSG00000235012.1	3.58885	-1.06701	0.364542	-2.92698	0.00342268	0.0146034	ENSG00000235012	AF121897.1			ENSG00000222445.1	0.551915	1.28785	0.380432	3.38523	0.000711194	0.00412477	ENSG00000222445	RN7SKP56
ENSG00000042445.12	1897.42	0.272084	0.0885742	3.07182	0.00212756	0.00997572	ENSG00000042445	RETSAT			ENSG00000261122.5	63.0695	-1.06303	0.415935	-2.55576	0.0105957	0.0355457	ENSG00000261122	LINC02167			ENSG00000123500.8	2044.39	1.28708	0.285501	4.50814	6.5399e-06	9.41484e-05	ENSG00000123500	COL10A1
ENSG00000042493.14	8354.7	-0.113765	0.116917	-0.973045	0.330531	0.482717	ENSG00000042493	CAPG			ENSG00000264316.1	3.83636	-1.06212	0.23242	-4.56984	4.88102e-06	7.47141e-05	ENSG00000264316	MTCO3P13			ENSG00000213659.4	0.37529	1.28701	0.517511	2.48692	0.0128856	0.0416146	ENSG00000213659	RSU1P3
ENSG00000042753.10	4799.4	-0.500469	0.103961	-4.814	1.47937e-06	2.84776e-05	ENSG00000042753	AP2S1			ENSG00000213867.4	27.388	-1.06122	0.163573	-6.48777	8.71185e-11	1.24942e-08	ENSG00000213867	AL049830.1			ENSG00000239511.2	0.772703	1.28681	0.355217	3.62259	0.000291669	0.00201298	ENSG00000239511	POM121L7P
ENSG00000042781.11	49.53	-0.559203	0.243033	-2.30094	0.0213953	0.0619893	ENSG00000042781	USH2A			ENSG00000236876.3	30.9156	-1.06092	0.173133	-6.12774	8.91362e-10	8.00731e-08	ENSG00000236876	TMSB4XP1			ENSG00000280323.1	2.74268	1.28608	0.348202	3.69349	0.000221197	0.00161537	ENSG00000280323	AC053503.6
ENSG00000042813.6	6.73988	-0.850462	0.235315	-3.61415	0.000301333	0.00206813	ENSG00000042813	ZPBP			ENSG00000234496.2	0.894511	-1.06089	0.276613	-3.83528	0.000125422	0.00102127	ENSG00000234496	MRPS21P1			ENSG00000230683.1	0.586923	1.28521	0.363667	3.53404	0.000409254	0.00263973	ENSG00000230683	DDTP1
ENSG00000042832.10	79.0735	0.379064	0.220124	1.72205	0.085061	0.179755	ENSG00000042832	TG			ENSG00000231366.1	2.84128	-1.06004	0.232488	-4.55956	5.12619e-06	7.76119e-05	ENSG00000231366	RPS26P40			ENSG00000265871.1	1.5436	1.28505	0.283079	4.53956	5.63716e-06	8.35558e-05	ENSG00000265871	MIR3174
ENSG00000042980.11	1262.62	-0.125672	0.177685	-0.707274	0.479396	0.623897	ENSG00000042980	ADAM28			ENSG00000186377.7	1517.13	-1.06	0.2137	-4.96024	7.0405e-07	1.55216e-05	ENSG00000186377	CYP4X1			ENSG00000264801.1	2.88946	1.28483	0.262216	4.89989	9.5889e-07	2.00371e-05	ENSG00000264801	ERVFRD-3
ENSG00000043039.6	945.025	-0.46133	0.283383	-1.62794	0.103538	0.208063	ENSG00000043039	BARX2			ENSG00000184564.8	225.094	-1.05956	0.312753	-3.38784	0.000704443	0.00409363	ENSG00000184564	SLITRK6			ENSG00000237445.2	0.40066	1.28457	0.462854	2.77533	0.00551455	0.0212051	ENSG00000237445	AL359771.1
ENSG00000043093.12	2886.27	-0.128474	0.0712304	-1.80364	0.0712874	0.157426	ENSG00000043093	DCUN1D1			ENSG00000170577.7	215.327	-1.05942	0.274007	-3.86641	0.000110451	0.000923893	ENSG00000170577	SIX2			ENSG00000253883.1	3.46089	1.28447	0.448397	2.86459	0.00417556	0.0170461	ENSG00000253883	IGHV3-19
ENSG00000043143.19	3267.35	0.278984	0.127473	2.18857	0.0286282	0.0778408	ENSG00000043143	JADE2			ENSG00000164047.4	8.93258	-1.05851	0.305495	-3.46489	0.000530452	0.00324854	ENSG00000164047	CAMP			ENSG00000224007.1	1.94971	1.28442	0.271175	4.7365	2.17437e-06	3.86751e-05	ENSG00000224007	AC019070.1
ENSG00000043355.9	654.539	-0.0361023	0.45112	-0.0800283	0.936215	0.961825	ENSG00000043355	ZIC2			ENSG00000235830.1	19.1027	-1.05766	0.226653	-4.66643	3.06476e-06	5.09841e-05	ENSG00000235830	SRGAP3-AS4			ENSG00000246422.2	2.87981	1.28408	0.255342	5.02886	4.93408e-07	1.17265e-05	ENSG00000246422	AC008781.2
ENSG00000043462.10	1265.68	0.188684	0.157487	1.19809	0.230882	0.374285	ENSG00000043462	LCP2			ENSG00000077080.8	4.93987	-1.0576	0.360762	-2.93158	0.00337245	0.0144334	ENSG00000077080	ACTL6B			ENSG00000252452.1	0.537333	1.28394	0.404778	3.17197	0.00151408	0.00755206	ENSG00000252452	RNU6-107P
ENSG00000043514.14	1809.69	0.0298882	0.0982436	0.304225	0.760956	0.847004	ENSG00000043514	TRIT1			ENSG00000225405.3	52.9481	-1.05743	0.199129	-5.31026	1.09467e-07	3.47442e-06	ENSG00000225405	RPS15AP17			ENSG00000242341.3	1.0005	1.28387	0.401584	3.19702	0.00138857	0.00703023	ENSG00000242341	RN7SL646P
ENSG00000043591.5	36.3077	0.388111	0.215979	1.79699	0.0723376	0.159137	ENSG00000043591	ADRB1			ENSG00000232728.1	0.933593	-1.05726	0.289889	-3.64711	0.000265211	0.00186689	ENSG00000232728	PHB2P1			ENSG00000243307.2	5.44464	1.28382	0.23258	5.51992	3.39161e-08	1.39128e-06	ENSG00000243307	POM121L6P
ENSG00000044012.3	2.9724	-1.33736	0.651501	-2.05274	0.0400982	0.100908	ENSG00000044012	GUCA2B			ENSG00000179902.11	385.754	-1.05684	0.300869	-3.51263	0.00044369	0.00281449	ENSG00000179902	C1orf194			ENSG00000231395.1	4.06741	1.28329	0.225587	5.68864	1.28054e-08	6.36221e-07	ENSG00000231395	ARL4AP4
ENSG00000044090.7	6384.87	0.159209	0.118444	1.34417	0.178892	0.311379	ENSG00000044090	CUL7			ENSG00000256708.1	0.394492	-1.05607	0.376992	-2.80129	0.00508985	0.019927	ENSG00000256708	AC007458.1			ENSG00000251320.1	4.61814	1.28228	0.39502	3.24612	0.00116991	0.00612242	ENSG00000251320	AC011352.3
ENSG00000044115.19	19905.8	0.113742	0.0661365	1.71981	0.0854664	0.180406	ENSG00000044115	CTNNA1			ENSG00000235939.1	9.97172	-1.05554	0.287373	-3.67307	0.00023965	0.00172074	ENSG00000235939	AL138760.1			ENSG00000222969.1	1.12285	1.28147	0.298022	4.29993	1.70853e-05	0.000203845	ENSG00000222969	RN7SKP8
ENSG00000044446.10	2262.45	-0.00166513	0.0916506	-0.0181682	0.985505	0.991211	ENSG00000044446	PHKA2			ENSG00000225986.1	67.1742	-1.0545	0.202264	-5.21347	1.8534e-07	5.31027e-06	ENSG00000225986	UBXN10-AS1			ENSG00000230826.1	1.02377	1.27971	0.29916	4.27768	1.88847e-05	0.000220522	ENSG00000230826	AL390774.2
ENSG00000044459.13	640.333	-0.224527	0.120065	-1.87005	0.0614773	0.140493	ENSG00000044459	CNTLN			ENSG00000226715.1	2.57905	-1.05398	0.433948	-2.42882	0.0151482	0.0473826	ENSG00000226715	LINC01709			ENSG00000253576.1	0.345772	1.27942	0.495248	2.5834	0.00978319	0.033397	ENSG00000253576	AF181450.1
ENSG00000044524.9	98.1938	1.10406	0.196826	5.60935	2.03083e-08	9.18666e-07	ENSG00000044524	EPHA3			ENSG00000197956.8	44998.4	-1.05371	0.198618	-5.30519	1.12556e-07	3.54966e-06	ENSG00000197956	S100A6			ENSG00000232631.1	0.871259	1.2792	0.380321	3.36348	0.000769661	0.00439961	ENSG00000232631	MTND2P23
ENSG00000044574.7	32797.6	0.0119124	0.0793848	0.150059	0.880718	0.927569	ENSG00000044574	HSPA5			ENSG00000258651.1	1.66195	-1.05327	0.266527	-3.95181	7.7563e-05	0.000694242	ENSG00000258651	SEC23A-AS1			ENSG00000201496.1	2.13132	1.2781	0.369178	3.46202	0.000536145	0.00327708	ENSG00000201496	RN7SKP275
ENSG00000046604.11	11891.5	0.000522801	0.109936	0.0047555	0.996206	0.997889	ENSG00000046604	DSG2			ENSG00000249222.1	11.4279	-1.05306	0.160313	-6.56878	5.0729e-11	8.52334e-09	ENSG00000249222	ATP5MGL			ENSG00000276393.1	0.574548	1.27787	0.396882	3.21976	0.00128298	0.00659768	ENSG00000276393	AC105429.2
ENSG00000046647.12	877.491	-0.23425	0.108135	-2.16627	0.0302907	0.0812967	ENSG00000046647	GEMIN8			ENSG00000251191.6	1.27884	-1.05232	0.395536	-2.66048	0.00780289	0.0279297	ENSG00000251191	LINC00589			ENSG00000256712.1	2.27054	1.27781	0.26048	4.90562	9.31331e-07	1.96145e-05	ENSG00000256712	AC134349.1
ENSG00000046651.13	1788.94	0.0319892	0.0895521	0.357214	0.720932	0.818007	ENSG00000046651	OFD1			ENSG00000169021.5	9486.89	-1.05203	0.127637	-8.24238	1.68819e-16	2.29697e-13	ENSG00000169021	UQCRFS1			ENSG00000249835.2	0.779034	1.27747	0.442762	2.88523	0.00391128	0.016217	ENSG00000249835	VCAN-AS1
ENSG00000046653.13	1893.02	-0.334191	0.145218	-2.3013	0.0213749	0.0619527	ENSG00000046653	GPM6B			ENSG00000178343.4	36.9681	-1.05177	0.282898	-3.71786	0.00020092	0.00149678	ENSG00000178343	SHISA3			ENSG00000240031.1	1.49604	1.27679	0.364885	3.49915	0.000466736	0.00292975	ENSG00000240031	OR9A3P
ENSG00000046774.9	40.9968	-1.35994	0.716369	-1.89838	0.0576454	0.133923	ENSG00000046774	MAGEC2			ENSG00000139053.2	0.900118	-1.04962	0.339582	-3.09092	0.00199537	0.00944618	ENSG00000139053	PDE6H			ENSG00000154258.15	109.487	1.27678	0.207733	6.14626	7.93337e-10	7.38019e-08	ENSG00000154258	ABCA9
ENSG00000046889.17	1108.36	0.518407	0.187863	2.75949	0.00578911	0.0220454	ENSG00000046889	PREX2			ENSG00000211669.2	519.374	-1.04879	0.4272	-2.45503	0.0140874	0.0447093	ENSG00000211669	IGLV3-10			ENSG00000185666.13	18.0712	1.27653	0.236608	5.3951	6.84863e-08	2.39983e-06	ENSG00000185666	SYN3
ENSG00000047056.13	1357.27	0.0747612	0.0880401	0.849172	0.395786	0.546837	ENSG00000047056	WDR37			ENSG00000115290.8	157.756	-1.04766	0.229249	-4.56999	4.87743e-06	7.47106e-05	ENSG00000115290	GRB14			ENSG00000281647.1	0.322852	1.2756	0.505889	2.52149	0.0116859	0.0384172	ENSG00000281647
ENSG00000047188.14	1075.58	0.181122	0.0829914	2.18242	0.0290787	0.0787193	ENSG00000047188	YTHDC2			ENSG00000199568.1	5.8306	-1.04687	0.276506	-3.78608	0.000153041	0.00120114	ENSG00000199568	RNU5A-1			ENSG00000230290.1	1.2511	1.27507	0.364123	3.50176	0.000462195	0.00290864	ENSG00000230290	ARMC2-AS1
ENSG00000047230.13	2097.95	-0.209073	0.0900957	-2.32057	0.02031	0.0595735	ENSG00000047230	CTPS2			ENSG00000264350.1	149.953	-1.04625	0.113241	-9.23916	2.4844e-20	1.00431e-16	ENSG00000264350	SNRPGP2			ENSG00000260310.1	5.80682	1.27457	0.228903	5.56818	2.57408e-08	1.11344e-06	ENSG00000260310	AC027277.2
ENSG00000047249.15	3004.32	-0.137461	0.0794917	-1.72925	0.0837636	0.177774	ENSG00000047249	ATP6V1H			ENSG00000115297.10	17.9061	-1.04607	0.299751	-3.48981	0.000483366	0.00301372	ENSG00000115297	TLX2			ENSG00000225479.1	0.580589	1.2745	0.420267	3.0326	0.00242453	0.0110724	ENSG00000225479	PLCB1-IT1
ENSG00000047315.13	5509.71	0.0956638	0.083605	1.14423	0.252526	0.39945	ENSG00000047315	POLR2B			ENSG00000171759.7	13.0846	-1.04606	0.367796	-2.84414	0.00445312	0.0179298	ENSG00000171759	PAH			ENSG00000279310.1	0.59163	1.2743	0.384718	3.31229	0.000925347	0.00508558	ENSG00000279310	AC073530.2
ENSG00000047346.11	1396.25	0.203423	0.0827376	2.45865	0.0139462	0.0443625	ENSG00000047346	FAM214A			ENSG00000233296.1	117.435	-1.0453	0.30719	-3.40277	0.000667062	0.00392513	ENSG00000233296	AC092159.2			ENSG00000147432.5	1.52442	1.27419	0.48715	2.6156	0.00890697	0.03103	ENSG00000147432	CHRNB3
ENSG00000047365.10	900.935	0.247233	0.126899	1.94827	0.0513827	0.122465	ENSG00000047365	ARAP2			ENSG00000075035.8	142.184	-1.04512	0.340302	-3.07115	0.00213234	0.00999353	ENSG00000075035	WSCD2			ENSG00000274064.1	1.56114	1.27395	0.274524	4.64059	3.47408e-06	5.64516e-05	ENSG00000274064	AC040978.1
ENSG00000047410.12	5849.51	0.170176	0.0792598	2.14706	0.0317885	0.0842447	ENSG00000047410	TPR			ENSG00000268902.2	16.8073	-1.04471	0.38412	-2.71976	0.00653291	0.0242516	ENSG00000268902	CSAG2			ENSG00000280344.1	2.57271	1.27375	0.42691	2.98364	0.00284841	0.0125993	ENSG00000280344	AC009166.2
ENSG00000047457.12	21158.7	0.058798	0.19291	0.304795	0.760522	0.846774	ENSG00000047457	CP			ENSG00000154620.5	2.13268	-1.04462	0.200857	-5.20081	1.98425e-07	5.59504e-06	ENSG00000154620	TMSB4Y			ENSG00000207613.1	0.482197	1.27374	0.438324	2.90594	0.00366157	0.0153927	ENSG00000207613	MIR181C
ENSG00000047578.11	1742.92	0.367382	0.083509	4.39931	1.08598e-05	0.000142365	ENSG00000047578	KIAA0556			ENSG00000263429.3	10.3112	-1.04261	0.339213	-3.07361	0.00211487	0.00992214	ENSG00000263429	TMEM238L			ENSG00000179342.4	5.0443	1.27286	0.22809	5.5805	2.39823e-08	1.05274e-06	ENSG00000179342	AC008267.1
ENSG00000047579.18	1084.89	-0.138014	0.0761395	-1.81265	0.0698862	0.154963	ENSG00000047579	DTNBP1			ENSG00000265929.1	1.90741	-1.04224	0.381829	-2.72959	0.00634134	0.0236861	ENSG00000265929	MIR5195			ENSG00000260781.1	7.68907	1.27252	0.257331	4.94509	7.61079e-07	1.65572e-05	ENSG00000260781	ARHGAP23P1
ENSG00000047597.5	446.498	-0.100926	0.18024	-0.559954	0.575511	0.706238	ENSG00000047597	XK			ENSG00000263266.2	1629.55	-1.04158	0.148155	-7.0303	2.06086e-12	6.27674e-10	ENSG00000263266	RPS7P1			ENSG00000220392.1	1.53476	1.27249	0.320437	3.97111	7.15397e-05	0.000649879	ENSG00000220392	FCF1P5
ENSG00000047617.13	250.165	0.0915214	0.217784	0.42024	0.67431	0.783411	ENSG00000047617	ANO2			ENSG00000227063.5	401.983	-1.04133	0.318987	-3.2645	0.00109656	0.00580833	ENSG00000227063	RPL41P1			ENSG00000188388.10	2.24446	1.27174	0.291364	4.36479	1.27245e-05	0.000161181	ENSG00000188388	GOLGA6L3
ENSG00000047621.10	1036.04	-0.383688	0.0829924	-4.62317	3.77923e-06	6.03414e-05	ENSG00000047621	C12orf4			ENSG00000234506.4	39.5133	-1.0408	0.256564	-4.05668	4.97756e-05	0.000482847	ENSG00000234506	LINC01506			ENSG00000207815.1	1.10912	1.27074	0.324598	3.91482	9.04732e-05	0.000786524	ENSG00000207815	MIR563
ENSG00000047634.13	576.278	-0.0366395	0.133088	-0.275303	0.783084	0.86215	ENSG00000047634	SCML1			ENSG00000137261.12	119.913	-1.04076	0.235467	-4.41997	9.87148e-06	0.000131581	ENSG00000137261	KIAA0319			ENSG00000211731.1	2.04822	1.26925	0.345174	3.67712	0.000235878	0.00169914	ENSG00000211731	TRBV5-7
ENSG00000047644.16	2251.62	0.269946	0.107693	2.50663	0.0121888	0.0397523	ENSG00000047644	WWC3			ENSG00000183150.6	194.74	-1.04068	0.149216	-6.97432	3.07361e-12	8.8177e-10	ENSG00000183150	GPR19			ENSG00000200597.1	0.762602	1.26901	0.365085	3.47592	0.000509104	0.00314727	ENSG00000200597	RNU1-87P
ENSG00000047648.20	213.315	0.625041	0.182713	3.42089	0.000624164	0.00371549	ENSG00000047648	ARHGAP6			ENSG00000106268.14	845.945	-1.03999	0.0941259	-11.0489	2.21929e-28	1.64475e-24	ENSG00000106268	NUDT1			ENSG00000265392.1	0.761771	1.26866	0.437334	2.9009	0.00372094	0.0155843	ENSG00000265392	MIR4252
ENSG00000047662.4	23.4275	0.344684	0.147144	2.3425	0.019155	0.0568714	ENSG00000047662	FAM184B			ENSG00000120088.13	65.5915	-1.03842	0.325611	-3.18914	0.00142697	0.00718118	ENSG00000120088	CRHR1			ENSG00000271428.1	3.71201	1.26855	0.21855	5.80438	6.46035e-09	3.73081e-07	ENSG00000271428	AL031281.1
ENSG00000047849.20	15922.7	0.43791	0.0833527	5.2537	1.49071e-07	4.46519e-06	ENSG00000047849	MAP4			ENSG00000257271.1	7.26007	-1.0377	0.389203	-2.66621	0.00767118	0.0275596	ENSG00000257271	KIRREL3-AS1			ENSG00000267206.4	6.88998	1.2679	0.291896	4.34366	1.40127e-05	0.000173808	ENSG00000267206	LCN6
ENSG00000047932.12	2057.73	0.273683	0.073149	3.74145	0.00018296	0.00138925	ENSG00000047932	GOPC			ENSG00000214853.4	1.21596	-1.0375	0.243342	-4.26356	2.01199e-05	0.000232503	ENSG00000214853	PPIAP79			ENSG00000256912.1	1.58704	1.26786	0.350799	3.6142	0.000301277	0.00206806	ENSG00000256912	AC007068.2
ENSG00000047936.9	145.875	-0.797086	0.338025	-2.35807	0.0183704	0.0550945	ENSG00000047936	ROS1			ENSG00000244331.1	18.8213	-1.03722	0.177913	-5.82992	5.5453e-09	3.29656e-07	ENSG00000244331	AC008677.2			ENSG00000230575.1	0.498291	1.26779	0.467191	2.71363	0.00665498	0.0246011	ENSG00000230575	AC013286.1
ENSG00000048028.10	2974.04	-0.0357986	0.0963225	-0.371653	0.710151	0.810718	ENSG00000048028	USP28			ENSG00000261399.1	27.2341	-1.03704	0.258389	-4.01347	5.98334e-05	0.000561074	ENSG00000261399	AL031710.1			ENSG00000105664.9	3399.43	1.2674	0.316757	4.00117	6.30288e-05	0.000585604	ENSG00000105664	COMP
ENSG00000048052.20	1494.68	-0.669488	0.147958	-4.52485	6.04377e-06	8.82589e-05	ENSG00000048052	HDAC9			ENSG00000161610.1	1.52129	-1.03678	0.323037	-3.20949	0.00132972	0.00679013	ENSG00000161610	HCRT			ENSG00000263857.1	0.364942	1.26616	0.446202	2.83763	0.00454499	0.0182205	ENSG00000263857	MIR4729
ENSG00000048140.16	3360.24	-0.109838	0.0793118	-1.38489	0.166086	0.295179	ENSG00000048140	TSPAN17			ENSG00000226674.7	104.817	-1.03581	0.282979	-3.66037	0.000251855	0.0017893	ENSG00000226674	TEX41			ENSG00000229858.2	0.411937	1.26558	0.497946	2.5416	0.0110345	0.0367407	ENSG00000229858	AC016831.2
ENSG00000048162.18	1627.63	-0.334998	0.101329	-3.30605	0.000946215	0.00517277	ENSG00000048162	NOP16			ENSG00000249256.2	3.91643	-1.03564	0.19557	-5.29549	1.18696e-07	3.70299e-06	ENSG00000249256	ATP5MGP3			ENSG00000241073.1	0.463066	1.26507	0.430553	2.93823	0.00330087	0.0141931	ENSG00000241073	AC093019.2
ENSG00000048342.14	987.451	0.00244084	0.108118	0.0225757	0.981989	0.989078	ENSG00000048342	CC2D2A			ENSG00000080293.8	19.1449	-1.03533	0.292723	-3.53689	0.000404865	0.00261749	ENSG00000080293	SCTR			ENSG00000235963.1	0.797314	1.26334	0.357463	3.53419	0.000409021	0.00263899	ENSG00000235963	MCCD1P1
ENSG00000048392.10	1757.67	0.240746	0.098365	2.44747	0.0143861	0.0454596	ENSG00000048392	RRM2B			ENSG00000256020.1	3.03429	-1.03515	0.370939	-2.79062	0.00526073	0.0204459	ENSG00000256020	AC006205.2			ENSG00000267333.1	0.56482	1.26243	0.462413	2.73009	0.00633164	0.0236636	ENSG00000267333	ASNSP6
ENSG00000048405.8	1474.47	0.0863326	0.065129	1.32556	0.184985	0.318752	ENSG00000048405	ZNF800			ENSG00000240167.1	2.93236	-1.03496	0.210467	-4.91746	8.76721e-07	1.86443e-05	ENSG00000240167	RPS7P7			ENSG00000232135.1	0.857578	1.26204	0.414763	3.04279	0.00234396	0.0107708	ENSG00000232135	AL031663.1
ENSG00000048462.9	38.1155	0.0732745	0.305367	0.239956	0.810365	0.880717	ENSG00000048462	TNFRSF17			ENSG00000135472.7	499.505	-1.03439	0.267634	-3.86494	0.000111117	0.000928246	ENSG00000135472	FAIM2			ENSG00000265135.1	0.537522	1.26183	0.441015	2.8612	0.00422047	0.0171908	ENSG00000265135	MIR5687
ENSG00000048471.12	1570.32	0.492596	0.104819	4.69948	2.60825e-06	4.4867e-05	ENSG00000048471	SNX29			ENSG00000237343.1	0.564655	-1.03424	0.411153	-2.51546	0.0118877	0.0389456	ENSG00000237343	AC246785.3			ENSG00000207197.1	0.321927	1.26161	0.449925	2.80403	0.00504676	0.0197791	ENSG00000207197	SNORD116-12
ENSG00000048540.13	1280.77	-0.21253	0.316485	-0.671534	0.50188	0.643348	ENSG00000048540	LMO3			ENSG00000236764.4	5.29673	-1.03352	0.18809	-5.49481	3.91133e-08	1.55152e-06	ENSG00000236764	COX7A2P2			ENSG00000252637.1	0.581768	1.26142	0.366598	3.44088	0.000579829	0.00350364	ENSG00000252637	RNA5SP268
ENSG00000048544.5	3186.09	-0.240296	0.0845789	-2.84109	0.00449592	0.0180645	ENSG00000048544	MRPS10			ENSG00000240995.2	0.886281	-1.03299	0.306036	-3.37538	0.000737134	0.00425138	ENSG00000240995	AC069454.1			ENSG00000131737.5	2.56245	1.26141	0.360311	3.5009	0.000463691	0.00291393	ENSG00000131737	KRT34
ENSG00000048545.12	12.7445	-0.611579	0.30156	-2.02805	0.0425551	0.10573	ENSG00000048545	GUCA1A			ENSG00000233278.1	14.9809	-1.03282	0.192944	-5.35294	8.65389e-08	2.88249e-06	ENSG00000233278	RPS26P2			ENSG00000138083.4	276.634	1.26086	0.439066	2.87168	0.00408298	0.0167674	ENSG00000138083	SIX3
ENSG00000048649.12	4259.68	0.0817806	0.105667	0.773948	0.438962	0.587206	ENSG00000048649	RSF1			ENSG00000231643.4	0.673967	-1.03279	0.285158	-3.62182	0.000292535	0.00201708	ENSG00000231643	Z70280.1			ENSG00000280143.1	206.05	1.26085	0.184087	6.84924	7.42442e-12	1.76828e-09	ENSG00000280143	AP000892.3
ENSG00000048707.12	2999.93	0.401853	0.103469	3.88382	0.00010283	0.000871292	ENSG00000048707	VPS13D			ENSG00000240459.2	2.39429	-1.03261	0.212758	-4.85345	1.21332e-06	2.42922e-05	ENSG00000240459	AC093663.1			ENSG00000269506.2	1.02832	1.26065	0.343737	3.6675	0.000244936	0.0017524	ENSG00000269506	AC110792.2
ENSG00000048740.16	1281.06	0.488064	0.153554	3.17846	0.00148058	0.00741405	ENSG00000048740	CELF2			ENSG00000224085.3	1.12962	-1.03193	0.273542	-3.77249	0.000161628	0.00125583	ENSG00000224085	RPL23AP41			ENSG00000241294.1	192.744	1.26051	0.406704	3.09934	0.00193955	0.00922416	ENSG00000241294	IGKV2-24
ENSG00000048828.15	12499.1	0.221888	0.0780393	2.84329	0.00446502	0.0179647	ENSG00000048828	FAM120A			ENSG00000263280.1	25.1075	-1.03186	0.187348	-5.5077	3.63543e-08	1.46827e-06	ENSG00000263280	AC003965.1			ENSG00000196616.11	473.077	1.26035	0.39313	3.20594	0.00134621	0.0068594	ENSG00000196616	ADH1B
ENSG00000048991.15	2911.02	0.134072	0.0727417	1.84313	0.0653102	0.147239	ENSG00000048991	R3HDM1			ENSG00000274447.1	45.7376	-1.03171	0.20246	-5.0959	3.47087e-07	8.82442e-06	ENSG00000274447	AC005790.1			ENSG00000270864.1	3.1982	1.26019	0.480158	2.62453	0.00867693	0.0303857	ENSG00000270864	IGHV3OR16-6
ENSG00000049089.12	4013.63	0.567102	0.220829	2.56806	0.0102269	0.0345983	ENSG00000049089	COL9A2			ENSG00000260471.1	2.8432	-1.03106	0.202082	-5.10218	3.3576e-07	8.59302e-06	ENSG00000260471	PPIAP49			ENSG00000253872.1	1.91859	1.25926	0.328165	3.83729	0.000124401	0.00101612	ENSG00000253872	AC083836.1
ENSG00000049130.12	448.358	-0.0201566	0.152116	-0.132508	0.894583	0.936824	ENSG00000049130	KITLG			ENSG00000278238.1	44.8758	-1.03105	0.157955	-6.5275	6.68751e-11	1.02897e-08	ENSG00000278238	AL359513.1			ENSG00000207839.1	0.61881	1.25838	0.370506	3.39639	0.000682807	0.00399768	ENSG00000207839	MIR33B
ENSG00000049167.12	335.924	-0.196754	0.0822881	-2.39104	0.0168008	0.0513545	ENSG00000049167	ERCC8			ENSG00000277358.1	13.8278	-1.03101	0.170366	-6.05174	1.43289e-09	1.16911e-07	ENSG00000277358	AL138693.1			ENSG00000270497.1	6.6429	1.25781	0.227667	5.52479	3.29878e-08	1.36073e-06	ENSG00000270497	BX322635.1
ENSG00000049192.13	147.698	0.448806	0.192709	2.32893	0.0198628	0.0585276	ENSG00000049192	ADAMTS6			ENSG00000227471.7	60.8695	-1.03092	0.301886	-3.41495	0.000637944	0.0037788	ENSG00000227471	AKR1B15			ENSG00000222614.1	0.58015	1.25749	0.398041	3.1592	0.00158205	0.00783127	ENSG00000222614	RF00019
ENSG00000049239.11	7773.89	0.327638	0.116101	2.822	0.00477253	0.0189128	ENSG00000049239	H6PD			ENSG00000259823.4	26.5164	-1.03056	0.343808	-2.99749	0.00272209	0.0121529	ENSG00000259823	LYPD8			ENSG00000252707.1	0.454239	1.25748	0.416533	3.01892	0.0025368	0.011486	ENSG00000252707	RNU11-2P
ENSG00000049245.11	5897.26	-0.118224	0.0777544	-1.52048	0.128389	0.244584	ENSG00000049245	VAMP3			ENSG00000187608.7	11264.6	-1.03054	0.203062	-5.07499	3.87512e-07	9.66976e-06	ENSG00000187608	ISG15			ENSG00000280650.1	4.91169	1.25743	0.416269	3.02072	0.00252171	0.0114281	ENSG00000280650	KCNIP4-IT1
ENSG00000049246.13	1820.06	0.217186	0.128813	1.68605	0.0917852	0.19021	ENSG00000049246	PER3			ENSG00000225126.1	1.54546	-1.02994	0.328186	-3.13827	0.00169948	0.00829629	ENSG00000225126	AL365194.1			ENSG00000202417.1	1.28609	1.25684	0.312192	4.02586	5.67681e-05	0.000537339	ENSG00000202417	RF00019
ENSG00000049247.12	9.47312	-0.614873	0.310814	-1.97827	0.0478987	0.11592	ENSG00000049247	UTS2			ENSG00000157778.7	1801.87	-1.02946	0.0884153	-11.6435	2.47665e-31	5.50646e-27	ENSG00000157778	PSMG3			ENSG00000270513.1	0.35553	1.25665	0.432412	2.90614	0.00365912	0.0153869	ENSG00000270513	AC113368.1
ENSG00000049249.7	163.795	0.201791	0.191865	1.05173	0.292921	0.443476	ENSG00000049249	TNFRSF9			ENSG00000255778.1	7.79741	-1.0269	0.361124	-2.84361	0.00446055	0.01795	ENSG00000255778				ENSG00000183378.10	20.294	1.2563	0.318185	3.94833	7.86969e-05	0.000702553	ENSG00000183378	OVCH2
ENSG00000049283.16	3827.15	-0.169776	0.160141	-1.06016	0.28907	0.439666	ENSG00000049283	EPN3			ENSG00000230478.1	6.30072	-1.02676	0.167633	-6.12505	9.06524e-10	8.07824e-08	ENSG00000230478	Z96811.1			ENSG00000239215.1	0.362795	1.2561	0.406164	3.0926	0.00198411	0.00940292	ENSG00000239215	RPL27P12
ENSG00000049323.14	3687.58	0.0531351	0.174201	0.305022	0.76035	0.846647	ENSG00000049323	LTBP1			ENSG00000248485.1	51.5958	-1.02642	0.249019	-4.12186	3.75833e-05	0.000385873	ENSG00000248485	PCP4L1			ENSG00000267587.1	1.28312	1.25594	0.30613	4.10263	4.08488e-05	0.000411608	ENSG00000267587	AC090241.1
ENSG00000049449.7	9143.93	0.0176302	0.0928461	0.189886	0.849399	0.906404	ENSG00000049449	RCN1			ENSG00000180389.6	112.754	-1.02633	0.164397	-6.24301	4.29219e-10	4.42832e-08	ENSG00000180389	ATP5F1EP2			ENSG00000211956.2	288.566	1.25515	0.35448	3.54081	0.000398898	0.00258795	ENSG00000211956	IGHV4-34
ENSG00000049540.15	3275.1	0.233871	0.218886	1.06846	0.285313	0.435605	ENSG00000049540	ELN			ENSG00000277791.3	8782.35	-1.02603	0.117072	-8.76412	1.88233e-18	4.18509e-15	ENSG00000277791	PSMB3			ENSG00000201579.1	3.37378	1.25484	0.210409	5.9638	2.46441e-09	1.77322e-07	ENSG00000201579	RNU6-343P
ENSG00000049541.9	2328.4	-0.337594	0.0796577	-4.23806	2.25463e-05	0.000255496	ENSG00000049541	RFC2			ENSG00000180305.4	1.30353	-1.02602	0.417488	-2.45761	0.0139864	0.0444619	ENSG00000180305	WFDC10A			ENSG00000182261.3	0.986804	1.25465	0.451419	2.77935	0.00544677	0.0210117	ENSG00000182261	NLRP10
ENSG00000049618.20	5402.23	0.291943	0.0810482	3.60209	0.00031567	0.00214533	ENSG00000049618	ARID1B			ENSG00000234722.3	7.52047	-1.02569	0.328573	-3.12166	0.00179836	0.00869597	ENSG00000234722	LINC01287			ENSG00000250280.2	8.14576	1.25432	0.231655	5.4146	6.14244e-08	2.21342e-06	ENSG00000250280	AC026124.1
ENSG00000049656.12	8306.02	-0.227345	0.0852521	-2.66674	0.00765906	0.0275279	ENSG00000049656	CLPTM1L			ENSG00000123975.4	4519.77	-1.02543	0.133979	-7.65365	1.95359e-14	1.33647e-11	ENSG00000123975	CKS2			ENSG00000178031.14	319.9	1.25416	0.215836	5.8107	6.22117e-09	3.61145e-07	ENSG00000178031	ADAMTSL1
ENSG00000049759.15	2374.7	0.0926623	0.10949	0.846308	0.397381	0.548258	ENSG00000049759	NEDD4L			ENSG00000249483.1	19.021	-1.02509	0.228658	-4.48309	7.35696e-06	0.000103609	ENSG00000249483	AC026726.1			ENSG00000235055.3	0.513921	1.25412	0.365299	3.43314	0.000596633	0.00358038	ENSG00000235055	AL157407.1
ENSG00000049768.13	237.904	0.0589064	0.158178	0.372405	0.709591	0.810266	ENSG00000049768	FOXP3			ENSG00000213091.2	1.69591	-1.02477	0.217437	-4.71292	2.44186e-06	4.24941e-05	ENSG00000213091	PHBP1			ENSG00000230597.1	0.590141	1.25384	0.469576	2.67014	0.00758185	0.0273034	ENSG00000230597	AL136164.1
ENSG00000049769.11	575.448	-0.205328	0.150144	-1.36754	0.171456	0.301878	ENSG00000049769	PPP1R3F			ENSG00000205267.5	1.36972	-1.024	0.344117	-2.97574	0.00292278	0.0128693	ENSG00000205267	DGAT2L7P			ENSG00000242902.1	1.45362	1.25354	0.391137	3.20487	0.00135126	0.00687801	ENSG00000242902	FLNC-AS1
ENSG00000049860.12	3883.35	-0.176397	0.0825136	-2.13779	0.0325337	0.0858257	ENSG00000049860	HEXB			ENSG00000240052.1	3.55835	-1.024	0.205487	-4.98329	6.25122e-07	1.40807e-05	ENSG00000240052	AC108114.1			ENSG00000200753.1	2.0792	1.25325	0.306422	4.08993	4.31504e-05	0.00043041	ENSG00000200753	RF00275
ENSG00000049883.13	655.892	0.0220582	0.0806672	0.273447	0.78451	0.863175	ENSG00000049883	PTCD2			ENSG00000216365.2	2.74987	-1.02329	0.216842	-4.71904	2.36965e-06	4.14848e-05	ENSG00000216365	RPL37P15			ENSG00000252756.1	0.590945	1.2526	0.359222	3.48698	0.0004885	0.00303806	ENSG00000252756	RNU6-577P
ENSG00000050030.12	59.5433	-0.00265124	0.270925	-0.00978591	0.992192	0.995214	ENSG00000050030	NEXMIF			ENSG00000279692.1	26.0351	-1.02274	0.248873	-4.1095	3.96512e-05	0.000402734	ENSG00000279692	AC110285.7			ENSG00000218809.1	0.463642	1.25247	0.470572	2.66159	0.0077773	0.0278651	ENSG00000218809	AL391903.1
ENSG00000050130.16	1999.66	-0.104624	0.0680004	-1.53858	0.123908	0.237943	ENSG00000050130	JKAMP			ENSG00000153002.10	85.3614	-1.02254	0.373107	-2.74062	0.00613243	0.0230918	ENSG00000153002	CPB1			ENSG00000207137.1	1.06395	1.25244	0.338314	3.702	0.000213904	0.00157374	ENSG00000207137	SNORD116-13
ENSG00000050165.16	2026.34	0.599169	0.151375	3.95819	7.55206e-05	0.000679655	ENSG00000050165	DKK3			ENSG00000234488.1	18.9582	-1.02253	0.159744	-6.40108	1.54285e-10	1.98858e-08	ENSG00000234488	AC096664.2			ENSG00000168135.4	50.2965	1.25237	0.307903	4.06741	4.75376e-05	0.000465196	ENSG00000168135	KCNJ4
ENSG00000050327.13	1234.28	0.144372	0.094279	1.53133	0.125688	0.240658	ENSG00000050327	ARHGEF5			ENSG00000237629.1	1.58988	-1.02225	0.270459	-3.77968	0.000157033	0.00122763	ENSG00000237629	UQCRHP2			ENSG00000279735.1	0.773165	1.25158	0.378355	3.30794	0.000939836	0.00514232	ENSG00000279735	AC124312.6
ENSG00000050344.8	1689.43	-0.15222	0.124798	-1.21972	0.222569	0.364369	ENSG00000050344	NFE2L3			ENSG00000228648.1	4.52477	-1.02147	0.309805	-3.29712	0.000976803	0.00530282	ENSG00000228648	AL353747.2			ENSG00000225371.1	2.19994	1.25111	0.458897	2.72635	0.00640391	0.0238755	ENSG00000225371	CICP8
ENSG00000050393.10	3890.38	-0.14387	0.0810047	-1.77606	0.0757223	0.164612	ENSG00000050393	MCUR1			ENSG00000235142.6	27.8669	-1.02109	0.250634	-4.07404	4.62037e-05	0.000454444	ENSG00000235142	LINC02532			ENSG00000252391.1	1.10499	1.25044	0.307608	4.06504	4.80252e-05	0.000469246	ENSG00000252391	RNU6-638P
ENSG00000050405.12	2310	0.234029	0.106041	2.20696	0.0273167	0.0750299	ENSG00000050405	LIMA1			ENSG00000136688.9	3.9827	-1.02095	0.309656	-3.29706	0.00097704	0.00530282	ENSG00000136688	IL36G			ENSG00000266901.1	0.344129	1.25011	0.464505	2.69126	0.00711817	0.0259808	ENSG00000266901	AC068473.2
ENSG00000050426.14	3173.27	0.0513484	0.0899713	0.57072	0.568189	0.700307	ENSG00000050426	LETMD1			ENSG00000204437.7	1.16689	-1.02088	0.391956	-2.60458	0.00919869	0.0318144	ENSG00000204437	CTSLP6			ENSG00000270255.1	0.35531	1.24984	0.450064	2.77702	0.00548592	0.0211242	ENSG00000270255	AC009884.2
ENSG00000050438.15	523.014	0.200054	0.150354	1.33055	0.183336	0.316833	ENSG00000050438	SLC4A8			ENSG00000133863.5	66.7533	-1.02076	0.303483	-3.36349	0.000769624	0.00439961	ENSG00000133863	TEX15			ENSG00000267231.1	0.848363	1.24942	0.327128	3.81935	0.000133803	0.00107689	ENSG00000267231	AC005786.2
ENSG00000050555.16	973.976	0.623055	0.219886	2.83354	0.00460354	0.0183989	ENSG00000050555	LAMC3			ENSG00000227906.6	18.3513	-1.01987	0.232854	-4.37987	1.1875e-05	0.000152792	ENSG00000227906	SNAP25-AS1			ENSG00000170561.11	12.6237	1.24929	0.279776	4.46532	7.9949e-06	0.000110958	ENSG00000170561	IRX2
ENSG00000050628.19	403.218	0.210518	0.241509	0.871678	0.383384	0.534686	ENSG00000050628	PTGER3			ENSG00000229032.1	5.11841	-1.0192	0.236954	-4.30127	1.69822e-05	0.000202997	ENSG00000229032	AL445685.2			ENSG00000253602.2	0.339015	1.24905	0.510105	2.44862	0.0143405	0.0453621	ENSG00000253602	RN7SL260P
ENSG00000050730.14	61.4038	-0.0822324	0.264351	-0.311073	0.755745	0.843336	ENSG00000050730	TNIP3			ENSG00000177108.5	20.1933	-1.01904	0.342543	-2.97494	0.00293046	0.0128878	ENSG00000177108	ZDHHC22			ENSG00000232646.1	1.2564	1.24799	0.287588	4.3395	1.4281e-05	0.000176447	ENSG00000232646	AL731563.1
ENSG00000050748.16	2046	0.00391134	0.0831834	0.0470207	0.962497	0.977444	ENSG00000050748	MAPK9			ENSG00000217327.3	2.9962	-1.018	0.200451	-5.07853	3.80357e-07	9.54832e-06	ENSG00000217327	RPS7P5			ENSG00000211950.2	282.003	1.24773	0.41567	3.00172	0.00268455	0.012019	ENSG00000211950	IGHV1-24
ENSG00000050767.14	1248.34	0.0901352	0.226189	0.398495	0.690265	0.795533	ENSG00000050767	COL23A1			ENSG00000256906.1	12.9011	-1.0172	0.244043	-4.1681	3.07156e-05	0.000327616	ENSG00000256906	LINC02419			ENSG00000255226.1	4.65788	1.24749	0.417988	2.98451	0.00284028	0.0125708	ENSG00000255226	AC044839.3
ENSG00000050820.15	3952.62	0.268293	0.0933739	2.87331	0.00406189	0.0167009	ENSG00000050820	BCAR1			ENSG00000266402.3	668.419	-1.01704	0.209826	-4.84707	1.25296e-06	2.48508e-05	ENSG00000266402	SNHG25			ENSG00000203855.7	2.32409	1.24699	0.324164	3.84677	0.000119684	0.000986831	ENSG00000203855	HSD3BP4
ENSG00000051009.9	2256.89	0.148414	0.0859026	1.7277	0.0840412	0.178201	ENSG00000051009	FAM160A2			ENSG00000232721.2	11.3421	-1.01694	0.307671	-3.30529	0.000948791	0.00518303	ENSG00000232721	AC239800.2			ENSG00000204612.1	4.46247	1.24692	0.294559	4.23317	2.30417e-05	0.000260446	ENSG00000204612	FOXB2
ENSG00000051108.13	6099.72	-0.0554495	0.0930629	-0.595828	0.55129	0.685923	ENSG00000051108	HERPUD1			ENSG00000237882.1	8.28411	-1.01486	0.146829	-6.91183	4.7843e-12	1.29722e-09	ENSG00000237882	PPIAP13			ENSG00000256120.1	0.955211	1.24645	0.389577	3.19949	0.00137669	0.0069843	ENSG00000256120	SOX5-AS1
ENSG00000051128.17	1778.38	-5.23201e-05	0.118499	-0.000441522	0.999648	0.999783	ENSG00000051128	HOMER3			ENSG00000243507.1	1.169	-1.0142	0.308178	-3.29096	0.000998452	0.00539577	ENSG00000243507	AC005908.1			ENSG00000207864.2	14.3942	1.24569	0.234847	5.30428	1.13121e-07	3.56243e-06	ENSG00000207864	MIR27B
ENSG00000051180.15	683.005	-0.250686	0.109342	-2.29268	0.0218662	0.0630562	ENSG00000051180	RAD51			ENSG00000125995.14	6353.04	-1.01387	0.129139	-7.85101	4.12712e-15	3.52925e-12	ENSG00000125995	ROMO1			ENSG00000233603.1	0.552667	1.24538	0.348909	3.56934	0.00035788	0.00237343	ENSG00000233603	JTBP1
ENSG00000051341.12	561.594	-0.0636114	0.121771	-0.522383	0.601403	0.727262	ENSG00000051341	POLQ			ENSG00000243955.4	420.456	-1.01384	0.310411	-3.26612	0.00109031	0.00578207	ENSG00000243955	GSTA1			ENSG00000281867.1	0.343916	1.24478	0.449553	2.76892	0.00562425	0.0215505	ENSG00000281867
ENSG00000051382.7	2496.6	0.142347	0.0907694	1.56823	0.116828	0.22793	ENSG00000051382	PIK3CB			ENSG00000233318.2	1.45851	-1.01357	0.286393	-3.53908	0.000401527	0.00260095	ENSG00000233318	RPL31P45			ENSG00000264115.1	0.735285	1.24463	0.386208	3.22269	0.00126992	0.00654722	ENSG00000264115	MIR3180-4
ENSG00000051523.9	20213.6	-0.604003	0.134041	-4.50611	6.60265e-06	9.49241e-05	ENSG00000051523	CYBA			ENSG00000257017.7	3766.39	-1.01282	0.353232	-2.8673	0.00413994	0.0169403	ENSG00000257017	HP			ENSG00000266570.1	1.16058	1.24463	0.351496	3.54095	0.000398695	0.00258701	ENSG00000266570	MIR5579
ENSG00000051596.8	1536.02	-0.232379	0.101768	-2.28342	0.0224057	0.0641914	ENSG00000051596	THOC3			ENSG00000254438.1	36.8548	-1.01089	0.246505	-4.10088	4.11579e-05	0.000414159	ENSG00000254438	AC022240.1			ENSG00000207588.1	1.18471	1.24318	0.295968	4.20037	2.6648e-05	0.000292944	ENSG00000207588	MIR593
ENSG00000051620.9	5332.56	-0.432842	0.109334	-3.95891	7.5294e-05	0.000678154	ENSG00000051620	HEBP2			ENSG00000183844.15	909.541	-1.01083	0.229355	-4.40727	1.04682e-05	0.000138169	ENSG00000183844	FAM3B			ENSG00000269189.1	3.86833	1.24265	0.237156	5.23982	1.6073e-07	4.75528e-06	ENSG00000269189	AL445223.1
ENSG00000051825.13	930.091	-0.0804351	0.0968893	-0.830176	0.406439	0.556851	ENSG00000051825	MPHOSPH9			ENSG00000226510.1	5.66836	-1.00994	0.33224	-3.03977	0.00236757	0.0108658	ENSG00000226510	UPK1A-AS1			ENSG00000266853.1	0.624222	1.24257	0.356328	3.48715	0.000488196	0.00303702	ENSG00000266853	ITM2BP1
ENSG00000052126.13	1730.21	0.0963749	0.114613	0.840873	0.400419	0.550842	ENSG00000052126	PLEKHA5			ENSG00000253379.4	19.554	-1.0097	0.366818	-2.7526	0.00591245	0.0224134	ENSG00000253379				ENSG00000223728.3	1.471	1.24208	0.492868	2.5201	0.0117321	0.0385522	ENSG00000223728	AC239801.1
ENSG00000052344.14	11707.4	-0.263067	0.127278	-2.06686	0.0387475	0.0983813	ENSG00000052344	PRSS8			ENSG00000219797.2	3.16242	-1.00916	0.19126	-5.27639	1.31756e-07	4.00192e-06	ENSG00000219797	PPIAP9			ENSG00000233367.1	0.831576	1.24176	0.364151	3.41001	0.000649609	0.00383772	ENSG00000233367	AL133480.1
ENSG00000052723.10	3085.5	-0.276825	0.072958	-3.7943	0.00014806	0.00116899	ENSG00000052723	SIKE1			ENSG00000248663.5	75.5882	-1.00905	0.399234	-2.52745	0.0114893	0.0379113	ENSG00000248663	LINC00992			ENSG00000280048.1	5.93194	1.24133	0.259438	4.7847	1.71245e-06	3.19276e-05	ENSG00000280048	AC012409.5
ENSG00000052749.12	2390.18	0.237674	0.0929792	2.55621	0.010582	0.0355079	ENSG00000052749	RRP12			ENSG00000258077.2	2.45701	-1.00844	0.370118	-2.72463	0.0064373	0.0239718	ENSG00000258077	AC078923.1			ENSG00000275967.1	0.416232	1.24121	0.451122	2.75138	0.00593456	0.0224761	ENSG00000275967	MIR6880
ENSG00000052795.11	733.66	0.329432	0.104839	3.14227	0.00167642	0.00820715	ENSG00000052795	FNIP2			ENSG00000271480.1	1.05213	-1.00768	0.319347	-3.15545	0.00160251	0.00790711	ENSG00000271480	MTND3P19			ENSG00000242950.5	16.4995	1.24053	0.187698	6.60917	3.86477e-11	6.98597e-09	ENSG00000242950	ERVW-1
ENSG00000052802.11	2853.73	-0.185666	0.118708	-1.56406	0.117805	0.229333	ENSG00000052802	MSMO1			ENSG00000274588.1	109.727	-1.0076	0.401944	-2.50681	0.0121826	0.0397442	ENSG00000274588	DGKK			ENSG00000106624.7	20756.1	1.2404	0.200837	6.17615	6.56835e-10	6.34946e-08	ENSG00000106624	AEBP1
ENSG00000052841.13	4700.44	0.151097	0.0684856	2.20625	0.0273663	0.0751312	ENSG00000052841	TTC17			ENSG00000238225.1	4.96065	-1.00717	0.224366	-4.48896	7.1571e-06	0.000101387	ENSG00000238225	CRIP1P2			ENSG00000164694.15	2409.58	1.24013	0.22403	5.53555	3.1025e-08	1.29905e-06	ENSG00000164694	FNDC1
ENSG00000052850.5	45.1071	0.0900829	0.362744	0.248337	0.803874	0.876296	ENSG00000052850	ALX4			ENSG00000233778.3	24.6103	-1.00709	0.189275	-5.3208	1.03312e-07	3.31099e-06	ENSG00000233778	AC104339.1			ENSG00000253199.1	1.54301	1.23956	0.508922	2.43565	0.0148651	0.0467043	ENSG00000253199	LINC02153
ENSG00000053108.15	214.604	-0.166937	0.268626	-0.621449	0.534304	0.671573	ENSG00000053108	FSTL4			ENSG00000213455.3	4.07669	-1.00643	0.170562	-5.90066	3.62046e-09	2.38153e-07	ENSG00000213455	PPIAP82			ENSG00000124212.5	2581.86	1.2384	0.224845	5.5078	3.63356e-08	1.46827e-06	ENSG00000124212	PTGIS
ENSG00000053254.14	2545.4	0.414682	0.0916031	4.52695	5.98413e-06	8.75606e-05	ENSG00000053254	FOXN3			ENSG00000241469.6	26.9661	-1.00604	0.289586	-3.47406	0.000512639	0.00316516	ENSG00000241469	LINC00635			ENSG00000236940.1	0.630216	1.23655	0.484892	2.55015	0.0107676	0.0360205	ENSG00000236940	AL589765.3
ENSG00000053328.8	222.039	0.164472	0.230482	0.713599	0.475475	0.620247	ENSG00000053328	METTL24			ENSG00000255262.3	14.8004	-1.00562	0.192194	-5.23231	1.67401e-07	4.90048e-06	ENSG00000255262	ELOBP2			ENSG00000200706.1	0.459139	1.23652	0.41042	3.01282	0.00258836	0.0116814	ENSG00000200706	RF00279
ENSG00000053371.11	3912.25	-0.194952	0.0859069	-2.26934	0.0232477	0.0660843	ENSG00000053371	AKR7A2			ENSG00000171360.3	11.8669	-1.00534	0.41003	-2.45187	0.0142115	0.0450229	ENSG00000171360	KRT38			ENSG00000264653.1	1.69475	1.23643	0.258372	4.78546	1.70597e-06	3.18335e-05	ENSG00000264653	MIR5194
ENSG00000053372.4	2945.1	-0.225557	0.0766312	-2.94341	0.00324615	0.0140071	ENSG00000053372	MRTO4			ENSG00000226558.1	0.696344	-1.00456	0.343931	-2.92082	0.00349109	0.014834	ENSG00000226558	AL590383.1			ENSG00000253647.1	0.749271	1.23622	0.439582	2.81226	0.0049195	0.0193785	ENSG00000253647	AC027306.1
ENSG00000053438.8	57.0697	0.39858	0.170728	2.33459	0.019565	0.057811	ENSG00000053438	NNAT			ENSG00000240021.8	1.73628	-1.00456	0.319667	-3.14251	0.00167508	0.00820146	ENSG00000240021	TEX35			ENSG00000130950.12	2.28745	1.23598	0.281964	4.38348	1.16798e-05	0.000150847	ENSG00000130950	NUTM2F
ENSG00000053501.11	2505.26	-0.22748	0.119886	-1.89747	0.0577664	0.134122	ENSG00000053501	USE1			ENSG00000255124.1	3.00548	-1.00452	0.339377	-2.9599	0.00307741	0.013412	ENSG00000255124				ENSG00000202248.1	0.418295	1.23476	0.42998	2.87168	0.00408298	0.0167674	ENSG00000202248	RNA5SP85
ENSG00000053524.10	45.4412	-0.0663404	0.178833	-0.370963	0.710665	0.810992	ENSG00000053524	MCF2L2			ENSG00000184423.5	4.78835	-1.00222	0.180433	-5.55452	2.78371e-08	1.19022e-06	ENSG00000184423	RPL23AP38			ENSG00000185002.8	2.38723	1.23449	0.474124	2.60372	0.0092217	0.0318692	ENSG00000185002	RFX6
ENSG00000053702.13	277.49	0.585385	0.11133	5.25809	1.4556e-07	4.37931e-06	ENSG00000053702	NRIP2			ENSG00000214975.4	335.826	-1.00222	0.204668	-4.8968	9.7412e-07	2.02886e-05	ENSG00000214975	PPIAP29			ENSG00000270690.1	1.63659	1.23444	0.235371	5.24463	1.56594e-07	4.66393e-06	ENSG00000270690	AC105129.3
ENSG00000053747.14	4248.46	0.00812715	0.234933	0.0345935	0.972404	0.983462	ENSG00000053747	LAMA3			ENSG00000196933.5	45.1956	-1.00191	0.19144	-5.23352	1.66308e-07	4.88076e-06	ENSG00000196933	RPS26P11			ENSG00000253105.4	1.26442	1.23416	0.349098	3.53527	0.000407366	0.00263099	ENSG00000253105	AP003548.1
ENSG00000053770.10	2381.21	0.00522736	0.0710958	0.0735256	0.941388	0.964999	ENSG00000053770	AP5M1			ENSG00000232823.2	4.99535	-1.00178	0.204398	-4.90112	9.52909e-07	1.99402e-05	ENSG00000232823	TXNP1			ENSG00000267078.1	23.445	1.23378	0.21923	5.62781	1.82512e-08	8.37812e-07	ENSG00000267078	AC015802.1
ENSG00000053900.9	1137.28	0.0447861	0.0719686	0.622301	0.533744	0.671172	ENSG00000053900	ANAPC4			ENSG00000235005.1	8.57511	-1.00176	0.257918	-3.88403	0.00010274	0.000870858	ENSG00000235005	AL450468.1			ENSG00000274326.1	2.35228	1.23355	0.331233	3.7241	0.000196013	0.00146637	ENSG00000274326	AL359314.1
ENSG00000053918.14	1129.95	-0.297503	0.169297	-1.75728	0.0788695	0.169843	ENSG00000053918	KCNQ1			ENSG00000226131.1	6.26823	-1.00034	0.156489	-6.39242	1.63283e-10	2.08043e-08	ENSG00000226131	PPIAP66			ENSG00000252349.1	0.952391	1.23329	0.318337	3.87418	0.000106983	0.000900649	ENSG00000252349	RF00322
ENSG00000054116.10	4678.7	-0.296329	0.0943089	-3.14211	0.00167732	0.00820975	ENSG00000054116	TRAPPC3			ENSG00000257588.1	408.299	-1.00021	0.214456	-4.66392	3.10238e-06	5.15251e-05	ENSG00000257588	AC025154.2			ENSG00000232401.1	0.735453	1.23235	0.410091	3.00507	0.0026552	0.0119201	ENSG00000232401	LINC00112
ENSG00000054118.12	9020.44	0.247393	0.0570918	4.33325	1.46922e-05	0.000180525	ENSG00000054118	THRAP3			ENSG00000086506.2	26.3176	-1.00003	0.31787	-3.14602	0.00165511	0.00811981	ENSG00000086506	HBQ1			ENSG00000225017.1	4.13556	1.23215	0.180467	6.82757	8.63664e-12	1.99801e-09	ENSG00000225017	AP004289.1
ENSG00000054148.16	5321.27	-0.485581	0.108426	-4.47845	7.51865e-06	0.000105467	ENSG00000054148	PHPT1														ENSG00000189320.7	111.801	1.2318	0.212886	5.7862	7.19946e-09	4.09384e-07	ENSG00000189320	FAM180A
ENSG00000054179.10	1298.77	0.429703	0.195728	2.19541	0.0281341	0.0767829	ENSG00000054179	ENTPD2														ENSG00000237734.1	1.62024	1.23119	0.309277	3.98085	6.86679e-05	0.000628025	ENSG00000237734	AL163192.1
ENSG00000054219.10	1059.36	-0.294455	0.132631	-2.22011	0.0264113	0.0731004	ENSG00000054219	LY75														ENSG00000126562.15	85.9144	1.23112	0.229023	5.3755	7.63705e-08	2.61429e-06	ENSG00000126562	WNK4
ENSG00000054267.19	2965.99	0.247192	0.0847264	2.91753	0.00352812	0.0149542	ENSG00000054267	ARID4B														ENSG00000206969.1	0.681739	1.23111	0.367118	3.35344	0.00079815	0.00452696	ENSG00000206969	RNU6-1316P
ENSG00000054277.11	693.844	-0.125199	0.150385	-0.83252	0.405115	0.555499	ENSG00000054277	OPN3														ENSG00000271608.1	0.6186	1.23103	0.384749	3.19957	0.0013763	0.00698313	ENSG00000271608	AL391646.1
ENSG00000054282.14	1273.96	-0.169124	0.0829977	-2.03769	0.0415807	0.103875	ENSG00000054282	SDCCAG8														ENSG00000251284.2	5.60495	1.23061	0.322505	3.81578	0.000135755	0.00109023	ENSG00000251284	AC111000.5
ENSG00000054356.12	105.056	0.473978	0.209585	2.2615	0.0237281	0.0671964	ENSG00000054356	PTPRN														ENSG00000273675.1	1.1677	1.22997	0.272859	4.50769	6.55375e-06	9.4282e-05	ENSG00000273675	AL118556.2
ENSG00000054392.11	374.211	-0.103855	0.136861	-0.758833	0.447952	0.595578	ENSG00000054392	HHAT														ENSG00000259335.1	3.52573	1.22966	0.206569	5.95281	2.63578e-09	1.86633e-07	ENSG00000259335	HNRNPMP1
ENSG00000054523.15	5396.06	0.452783	0.10023	4.51742	6.25987e-06	9.07293e-05	ENSG00000054523	KIF1B														ENSG00000266019.1	62.8335	1.22966	0.218771	5.62076	1.90116e-08	8.67955e-07	ENSG00000266019	MIR3609
ENSG00000054598.6	1907.03	-0.609924	0.236613	-2.57773	0.00994528	0.0338515	ENSG00000054598	FOXC1														ENSG00000279121.1	1.53411	1.22964	0.347552	3.53801	0.000403158	0.00260912	ENSG00000279121	AC073592.5
ENSG00000054611.12	2012.18	0.105254	0.07913	1.33013	0.183474	0.316959	ENSG00000054611	TBC1D22A														ENSG00000225366.4	1.34981	1.22959	0.394216	3.11908	0.00181417	0.00875457	ENSG00000225366	TDGF1P3
ENSG00000054654.14	4565.11	0.377477	0.117523	3.21195	0.00131837	0.0067477	ENSG00000054654	SYNE2														ENSG00000217527.1	1.11431	1.22909	0.308619	3.98255	6.81793e-05	0.000624713	ENSG00000217527	RPS16P5
ENSG00000054690.12	1305.6	0.585117	0.137869	4.24401	2.19561e-05	0.000249954	ENSG00000054690	PLEKHH1														ENSG00000277644.1	224.827	1.22888	0.271895	4.51967	6.19352e-06	9.00319e-05	ENSG00000277644
ENSG00000054793.12	6357.84	0.429348	0.104071	4.12551	3.69906e-05	0.000381108	ENSG00000054793	ATP9A														ENSG00000225497.4	0.743201	1.22879	0.404501	3.03781	0.00238308	0.0109194	ENSG00000225497	KCNMA1-AS2
ENSG00000054796.11	0.440409	-0.610993	0.430772	-1.41837	0.156084	0.282333	ENSG00000054796	SPO11														ENSG00000258878.1	5.33966	1.2287	0.296859	4.13901	3.48813e-05	0.000362569	ENSG00000258878	AL355076.3
ENSG00000054803.3	32.1287	1.35988	0.250065	5.4381	5.38519e-08	1.99553e-06	ENSG00000054803	CBLN4														ENSG00000234008.5	0.606535	1.22864	0.442454	2.77687	0.00548851	0.0211287	ENSG00000234008	PPP1R2P2
ENSG00000054938.14	40.856	0.245906	0.228162	1.07777	0.281137	0.431144	ENSG00000054938	CHRDL2														ENSG00000253147.4	1.24749	1.22858	0.486108	2.52737	0.0114919	0.0379173	ENSG00000253147	AC015468.1
ENSG00000054965.9	5287.48	0.221384	0.0860484	2.57278	0.0100885	0.0342369	ENSG00000054965	FAM168A														ENSG00000270409.1	2.82712	1.22798	0.23869	5.14467	2.6799e-07	7.14859e-06	ENSG00000270409	AC090950.1
ENSG00000054967.11	524.556	-0.0384639	0.115548	-0.332883	0.739222	0.831481	ENSG00000054967	RELT														ENSG00000232545.1	12.4296	1.22789	0.208016	5.90289	3.57187e-09	2.36707e-07	ENSG00000232545	AC253536.3
ENSG00000054983.15	1666.13	0.0173144	0.0881849	0.196342	0.844342	0.903119	ENSG00000054983	GALC														ENSG00000143520.6	2.93194	1.22734	0.37532	3.2701	0.00107508	0.00571973	ENSG00000143520	FLG2
ENSG00000055044.9	4967.55	0.0773296	0.0809356	0.955446	0.339352	0.491723	ENSG00000055044	NOP58														ENSG00000240374.3	0.949889	1.22731	0.343527	3.57267	0.000353354	0.00235254	ENSG00000240374	RN7SL503P
ENSG00000055070.15	9997.99	-0.0261322	0.062288	-0.419537	0.674823	0.783748	ENSG00000055070	SZRD1														ENSG00000250893.1	12.3553	1.2264	0.203234	6.03445	1.59501e-09	1.26427e-07	ENSG00000250893	AC098869.2
ENSG00000055118.13	1777.84	-0.346462	0.172701	-2.00614	0.0448418	0.110103	ENSG00000055118	KCNH2														ENSG00000274759.1	0.415652	1.22612	0.439437	2.7902	0.00526755	0.0204661	ENSG00000274759	RNA5SP527
ENSG00000055130.14	4292.87	0.0107921	0.0715604	0.150811	0.880125	0.927208	ENSG00000055130	CUL1														ENSG00000271639.1	1.29289	1.22454	0.299701	4.08586	4.39133e-05	0.000436747	ENSG00000271639	AC019072.1
ENSG00000055147.16	875.453	-0.141672	0.0667741	-2.12166	0.0338661	0.088589	ENSG00000055147	FAM114A2														ENSG00000204113.6	1.62825	1.22416	0.291811	4.19504	2.72824e-05	0.000298442	ENSG00000204113	BMP2KL
ENSG00000055163.17	3296.7	0.0846883	0.1056	0.801974	0.422568	0.572131	ENSG00000055163	CYFIP2														ENSG00000279044.1	13.8045	1.22363	0.208118	5.87948	4.1156e-09	2.64081e-07	ENSG00000279044	AC007787.2
ENSG00000055208.16	5340.55	0.0137509	0.0746344	0.184244	0.853822	0.909649	ENSG00000055208	TAB2														ENSG00000207574.1	2.08171	1.22313	0.297338	4.11361	3.89511e-05	0.000396984	ENSG00000207574	MIR661
ENSG00000055211.11	2632.93	-0.225344	0.0788915	-2.85638	0.00428499	0.0173996	ENSG00000055211	GINM1														ENSG00000216073.3	0.634447	1.22272	0.374306	3.26663	0.00108836	0.00577521	ENSG00000216073
ENSG00000055332.15	8575.95	-0.0460571	0.0863973	-0.533085	0.593975	0.720879	ENSG00000055332	EIF2AK2														ENSG00000229065.1	5.77912	1.2227	0.222201	5.50268	3.74063e-08	1.50257e-06	ENSG00000229065	AL354893.2
ENSG00000055483.18	3652.66	0.470914	0.0795335	5.92095	3.20079e-09	2.18275e-07	ENSG00000055483	USP36														ENSG00000202089.1	1.3213	1.22199	0.290754	4.20281	2.6362e-05	0.000290451	ENSG00000202089	RNU6-1306P
ENSG00000055609.16	5887.43	0.472005	0.0929956	5.07557	3.86336e-07	9.64582e-06	ENSG00000055609	KMT2C														ENSG00000264840.1	0.904966	1.22134	0.34209	3.57023	0.00035667	0.00236682	ENSG00000264840	RN7SL404P
ENSG00000055732.11	508.468	-0.652085	0.203201	-3.20906	0.00133168	0.00679702	ENSG00000055732	MCOLN3														ENSG00000249035.5	11.5311	1.22061	0.20719	5.89128	3.83218e-09	2.49496e-07	ENSG00000249035	CLMAT3
ENSG00000055813.5	73.7902	0.888126	0.254549	3.48902	0.000484796	0.00302136	ENSG00000055813	CCDC85A														ENSG00000249976.2	0.48544	1.22036	0.466732	2.61469	0.00893086	0.0310961	ENSG00000249976	AC108157.1
ENSG00000055917.14	6904.18	0.082758	0.0658618	1.25654	0.20892	0.347815	ENSG00000055917	PUM2														ENSG00000258134.1	13.2242	1.21881	0.195293	6.24095	4.34928e-10	4.4665e-08	ENSG00000258134	AC016954.1
ENSG00000055950.15	3710.41	-0.423721	0.0870885	-4.86541	1.14219e-06	2.31916e-05	ENSG00000055950	MRPL43														ENSG00000168546.9	221.23	1.21833	0.306173	3.97921	6.91454e-05	0.000631482	ENSG00000168546	GFRA2
ENSG00000055955.14	33.6586	0.402333	0.166967	2.40966	0.0159674	0.0493344	ENSG00000055955	ITIH4														ENSG00000230542.4	1.95263	1.21675	0.270933	4.49098	7.08968e-06	0.000100707	ENSG00000230542	LINC00102
ENSG00000055957.9	3.47276	0.648842	0.242487	2.67578	0.00745558	0.0269491	ENSG00000055957	ITIH1														ENSG00000259690.1	1.88542	1.21646	0.343682	3.5395	0.000400888	0.00259786	ENSG00000259690	AC107980.1
ENSG00000056050.6	884.616	-0.339886	0.0856847	-3.96671	7.28704e-05	0.000659542	ENSG00000056050	HPF1														ENSG00000233695.2	175.239	1.21639	0.177826	6.8403	7.90264e-12	1.8593e-09	ENSG00000233695	GAS6-AS1
ENSG00000056097.14	6579.24	0.0102227	0.0549523	0.186028	0.852423	0.908702	ENSG00000056097	ZFR														ENSG00000261212.1	0.786709	1.2161	0.355881	3.41716	0.000632791	0.00375832	ENSG00000261212	AC234778.2
ENSG00000056277.14	414.287	0.0718715	0.0825714	0.870416	0.384073	0.535261	ENSG00000056277	ZNF280C														ENSG00000275488.1	2.05658	1.21444	0.258773	4.69308	2.69122e-06	4.58333e-05	ENSG00000275488	AC023509.5
ENSG00000056291.16	47.966	-3.75212	0.436458	-8.59675	8.20085e-18	1.73651e-14	ENSG00000056291	NPFFR2														ENSG00000200792.1	2.81901	1.2144	0.291952	4.1596	3.18807e-05	0.000337533	ENSG00000200792	SNORA80A
ENSG00000056487.14	40.6702	0.243293	0.330639	0.735828	0.461835	0.607569	ENSG00000056487	PHF21B														ENSG00000263960.1	1.15323	1.21415	0.30747	3.94885	7.85291e-05	0.000701336	ENSG00000263960
ENSG00000056558.9	531.51	0.405676	0.111961	3.62337	0.000290794	0.00200757	ENSG00000056558	TRAF1														ENSG00000243267.3	3.29411	1.21414	0.222993	5.44477	5.18714e-08	1.93666e-06	ENSG00000243267	RN7SL614P
ENSG00000056586.14	2698.71	0.267737	0.0769817	3.47793	0.000505297	0.00312504	ENSG00000056586	RC3H2														ENSG00000278992.1	0.453968	1.21364	0.428422	2.83281	0.00461406	0.0184326	ENSG00000278992	AC012048.1
ENSG00000056736.8	459.363	-0.431155	0.142386	-3.02807	0.00246123	0.0112003	ENSG00000056736	IL17RB														ENSG00000234998.1	3.45151	1.21317	0.306131	3.96293	7.40354e-05	0.000668631	ENSG00000234998	AC244453.3
ENSG00000056972.17	1774.65	0.0309711	0.106305	0.291341	0.77079	0.854007	ENSG00000056972	TRAF3IP2														ENSG00000188624.2	3.53405	1.21303	0.316701	3.8302	0.000128042	0.00103898	ENSG00000188624	IGFL3
ENSG00000056998.17	690.758	-0.332007	0.153311	-2.16558	0.0303431	0.0813842	ENSG00000056998	GYG2														ENSG00000265714.1	3.52388	1.21154	0.452965	2.67468	0.00748	0.0270197	ENSG00000265714
ENSG00000057019.14	5076.61	0.0673071	0.0885745	0.759892	0.447319	0.594958	ENSG00000057019	DCBLD2														ENSG00000238366.1	1.67314	1.21066	0.280301	4.31916	1.56625e-05	0.000190031	ENSG00000238366	RF00019
ENSG00000057149.13	8.06241	0.230468	0.528523	0.436061	0.662792	0.774874	ENSG00000057149	SERPINB3														ENSG00000252481.1	42.5288	1.21029	0.19086	6.34125	2.27901e-10	2.75382e-08	ENSG00000252481	SCARNA13
ENSG00000057252.11	1680.55	-0.221052	0.0988403	-2.23646	0.0253216	0.0707272	ENSG00000057252	SOAT1														ENSG00000228604.3	1.5254	1.21028	0.275628	4.39101	1.12828e-05	0.000146742	ENSG00000228604	AL121759.1
ENSG00000057294.12	5231.09	0.201792	0.130182	1.55007	0.121125	0.234198	ENSG00000057294	PKP2														ENSG00000206712.1	3.24294	1.21019	0.225615	5.36397	8.14104e-08	2.7571e-06	ENSG00000206712	RNU6-26P
ENSG00000057468.6	21.9049	0.0707992	0.220637	0.320886	0.748297	0.837832	ENSG00000057468	MSH4														ENSG00000266156.1	0.412279	1.21006	0.422934	2.86111	0.00422155	0.017192	ENSG00000266156
ENSG00000057593.12	23.6212	-0.0150599	0.267343	-0.0563318	0.955078	0.973065	ENSG00000057593	F7														ENSG00000278621.1	9.36557	1.21004	0.256534	4.7169	2.39465e-06	4.18236e-05	ENSG00000278621	AC037198.2
ENSG00000057608.15	18778.7	-0.268022	0.0760419	-3.52467	0.000424015	0.00271447	ENSG00000057608	GDI2														ENSG00000222385.1	0.488863	1.20947	0.403342	2.99863	0.00271195	0.012116	ENSG00000222385	RN7SKP158
ENSG00000057657.13	757.016	0.578198	0.134681	4.2931	1.76195e-05	0.000208596	ENSG00000057657	PRDM1														ENSG00000266143.1	0.906614	1.20936	0.348838	3.46682	0.000526657	0.00323076	ENSG00000266143
ENSG00000057663.11	2421.6	-0.447464	0.0934866	-4.7864	1.69801e-06	3.1725e-05	ENSG00000057663	ATG5														ENSG00000180139.11	123.094	1.20933	0.221054	5.47075	4.48132e-08	1.7238e-06	ENSG00000180139	ACTA2-AS1
ENSG00000057704.9	1538.61	0.143254	0.211136	0.678492	0.49746	0.639562	ENSG00000057704	TMCC3														ENSG00000281855.1	4.00693	1.2088	0.230087	5.25366	1.49108e-07	4.46519e-06	ENSG00000281855
ENSG00000057757.8	2443.94	-0.0675674	0.0775137	-0.871683	0.383382	0.534686	ENSG00000057757	PITHD1														ENSG00000250106.1	2.35422	1.20862	0.30143	4.00961	6.08185e-05	0.000568991	ENSG00000250106	ANKRD33B-AS1
ENSG00000057935.12	3839.8	-0.0149358	0.0707623	-0.211071	0.832832	0.895785	ENSG00000057935	MTA3														ENSG00000212283.1	21.0088	1.20838	0.221172	5.46355	4.66715e-08	1.78294e-06	ENSG00000212283	SNORD89
ENSG00000058056.7	1026.13	0.142958	0.115181	1.24116	0.214545	0.354799	ENSG00000058056	USP13														ENSG00000178115.11	1.03972	1.20796	0.378764	3.18922	0.0014266	0.00718013	ENSG00000178115	GOLGA8Q
ENSG00000058063.14	2268.39	0.173473	0.0993328	1.74639	0.0807439	0.172908	ENSG00000058063	ATP11B														ENSG00000264931.1	0.724224	1.20791	0.367516	3.28669	0.00101374	0.00545827	ENSG00000264931	MIR3138
ENSG00000058085.13	8725.28	0.190048	0.150922	1.25925	0.207941	0.346662	ENSG00000058085	LAMC2														ENSG00000261069.3	34.4244	1.2076	0.24853	4.85897	1.18e-06	2.37426e-05	ENSG00000261069	AC124312.3
ENSG00000058091.15	1684.13	0.172494	0.131402	1.31272	0.189278	0.324291	ENSG00000058091	CDK14														ENSG00000202071.1	1.56257	1.20748	0.301263	4.00806	6.12187e-05	0.000571533	ENSG00000202071	RF00019
ENSG00000058262.8	19375.1	0.0475485	0.0604842	0.786131	0.43179	0.580494	ENSG00000058262	SEC61A1														ENSG00000276990.1	2.24478	1.20736	0.280075	4.31085	1.62625e-05	0.000196053	ENSG00000276990
ENSG00000058272.14	3177.35	0.132103	0.0725175	1.82167	0.0685058	0.152572	ENSG00000058272	PPP1R12A														ENSG00000205037.2	16.735	1.20727	0.269732	4.47582	7.61198e-06	0.000106498	ENSG00000205037	AC134312.1
ENSG00000058335.14	111.826	0.541756	0.232194	2.3332	0.0196375	0.0579867	ENSG00000058335	RASGRF1														ENSG00000206905.1	1.09886	1.20658	0.392551	3.07369	0.00211431	0.00992077	ENSG00000206905	RF00019
ENSG00000058404.18	237.823	0.0112241	0.219884	0.0510456	0.959289	0.975412	ENSG00000058404	CAMK2B														ENSG00000279019.1	14.9293	1.20657	0.180104	6.6993	2.09419e-11	4.08431e-09	ENSG00000279019	AC009090.4
ENSG00000058453.15	1617.2	0.575263	0.113133	5.08482	3.67965e-07	9.29149e-06	ENSG00000058453	CROCC														ENSG00000261823.1	3.55557	1.20629	0.248035	4.86339	1.15389e-06	2.33475e-05	ENSG00000261823	AC084782.2
ENSG00000058600.14	2334.66	0.150254	0.0620671	2.42084	0.0154848	0.0481882	ENSG00000058600	POLR3E														ENSG00000277233.1	0.720867	1.20585	0.368985	3.26803	0.00108298	0.00575353	ENSG00000277233	RF00017
ENSG00000058668.13	23967.6	0.378851	0.10161	3.72848	0.000192641	0.00144622	ENSG00000058668	ATP2B4														ENSG00000224682.1	28.9262	1.20571	0.20328	5.93127	3.00592e-09	2.07231e-07	ENSG00000224682	SOCS5P2
ENSG00000058673.14	6596.23	0.278233	0.0715908	3.88643	0.000101728	0.000863761	ENSG00000058673	ZC3H11A														ENSG00000130635.14	19871.2	1.20564	0.231614	5.20539	1.93595e-07	5.50068e-06	ENSG00000130635	COL5A1
ENSG00000058729.9	987.393	-0.0691413	0.074166	-0.932251	0.351207	0.503592	ENSG00000058729	RIOK2														ENSG00000236069.1	5.39756	1.20481	0.385894	3.12213	0.00179549	0.00868583	ENSG00000236069	AL136987.1
ENSG00000058799.12	1991.26	-0.354357	0.0769532	-4.60483	4.12796e-06	6.50454e-05	ENSG00000058799	YIPF1														ENSG00000072952.17	802.81	1.20473	0.168123	7.16574	7.73675e-13	2.7304e-10	ENSG00000072952	MRVI1
ENSG00000058804.11	3543.24	-0.207595	0.0808565	-2.56745	0.010245	0.0346438	ENSG00000058804	NDC1														ENSG00000212601.1	0.574244	1.20463	0.363199	3.31671	0.000910844	0.00502471	ENSG00000212601	RNA5SP53
ENSG00000058866.13	560.087	-0.591732	0.27233	-2.17285	0.0297919	0.0802785	ENSG00000058866	DGKG														ENSG00000230470.1	0.531419	1.20419	0.444642	2.70822	0.00676457	0.0249277	ENSG00000230470	AL078645.1
ENSG00000059122.15	1787.09	0.125559	0.084291	1.48959	0.136331	0.25564	ENSG00000059122	FLYWCH1														ENSG00000272372.1	3.81473	1.20381	0.299282	4.02234	5.76234e-05	0.000543329	ENSG00000272372	AC009102.2
ENSG00000059145.17	891.163	0.345277	0.10346	3.33729	0.000846008	0.00474535	ENSG00000059145	UNKL														ENSG00000131094.3	724.513	1.20339	0.264624	4.54756	5.42727e-06	8.12301e-05	ENSG00000131094	C1QL1
ENSG00000059377.14	556.845	0.038354	0.14646	0.261873	0.79342	0.869291	ENSG00000059377	TBXAS1														ENSG00000235032.1	1.53267	1.20339	0.342638	3.51214	0.000444519	0.00281774	ENSG00000235032	BMP7-AS1
ENSG00000059378.11	4296.23	-0.110772	0.112507	-0.984573	0.324834	0.476885	ENSG00000059378	PARP12														ENSG00000252172.1	0.807178	1.20329	0.348428	3.45349	0.00055338	0.00337106	ENSG00000252172	RNU6-720P
ENSG00000059573.7	6572.24	0.142773	0.0665783	2.14444	0.0319973	0.0846668	ENSG00000059573	ALDH18A1														ENSG00000250156.3	3.02091	1.20276	0.331763	3.62536	0.000288559	0.00199523	ENSG00000250156	LINC02060
ENSG00000059588.8	2560.92	0.26021	0.100157	2.59802	0.00937631	0.0322831	ENSG00000059588	TARBP1														ENSG00000242853.3	0.659279	1.20267	0.393642	3.05524	0.00224878	0.0104174	ENSG00000242853	RN7SL749P
ENSG00000059691.10	924.601	-0.284981	0.0892275	-3.19386	0.00140382	0.00708795	ENSG00000059691	GATB														ENSG00000226410.1	0.548042	1.20257	0.376896	3.19072	0.00141917	0.00714924	ENSG00000226410	AC104058.1
ENSG00000059728.9	1314.81	0.405569	0.0973487	4.16615	3.09793e-05	0.000329716	ENSG00000059728	MXD1														ENSG00000212348.1	0.779554	1.20248	0.410377	2.93019	0.00338751	0.0144895	ENSG00000212348	RNU6-1300P
ENSG00000059758.6	1428.45	0.237496	0.0715036	3.32146	0.00089549	0.00495579	ENSG00000059758	CDK17														ENSG00000223724.1	2.25073	1.20242	0.249591	4.81756	1.45321e-06	2.80713e-05	ENSG00000223724	RAD17P2
ENSG00000059769.18	544.074	0.0373428	0.0746621	0.500158	0.616964	0.739445	ENSG00000059769	DNAJC25														ENSG00000250994.1	1.9889	1.2024	0.435554	2.76062	0.0057691	0.0219861	ENSG00000250994	AC005355.1
ENSG00000059804.14	1975.84	0.745067	0.175187	4.25298	2.1094e-05	0.000241687	ENSG00000059804	SLC2A3														ENSG00000258987.1	1.14667	1.20225	0.351945	3.41602	0.000635429	0.00377002	ENSG00000258987	AL132642.1
ENSG00000059915.15	696.851	-0.0108672	0.154068	-0.070535	0.943768	0.96608	ENSG00000059915	PSD														ENSG00000280515.1	1.96617	1.20041	0.27042	4.43908	9.0345e-06	0.000122593	ENSG00000280515	SALRNA2
ENSG00000060069.15	1471.17	0.316479	0.0933423	3.39052	0.000697599	0.00406289	ENSG00000060069	CTDP1														ENSG00000202217.1	0.461266	1.20028	0.496515	2.4174	0.0156318	0.0485438	ENSG00000202217	RN7SKP47
ENSG00000060138.11	15969.3	-0.248054	0.0966356	-2.5669	0.0102613	0.0346845	ENSG00000060138	YBX3														ENSG00000277840.1	4.59285	1.19987	0.182449	6.57646	4.81781e-11	8.23975e-09	ENSG00000277840	AC026368.1
ENSG00000060140.7	177.894	-0.358099	0.174389	-2.05345	0.0400287	0.100762	ENSG00000060140	STYK1														ENSG00000277255.1	0.460162	1.1997	0.374076	3.20711	0.00134077	0.00683638	ENSG00000277255	MIR7854
ENSG00000060237.15	15833.4	0.374225	0.105646	3.54225	0.000396723	0.00257647	ENSG00000060237	WNK1														ENSG00000253972.4	25.9565	1.1996	0.181756	6.60003	4.11077e-11	7.22505e-09	ENSG00000253972	MAL2-AS1
ENSG00000060303.5	9.47946	-1.12292	0.194833	-5.76351	8.23843e-09	4.51712e-07	ENSG00000060303	RPS17P5														ENSG00000261471.1	2.91613	1.19955	0.241108	4.97516	6.51951e-07	1.45827e-05	ENSG00000261471	AC092145.1
ENSG00000060339.12	3227.41	0.183365	0.0661565	2.77169	0.00557668	0.0214051	ENSG00000060339	CCAR1														ENSG00000258026.1	0.679806	1.19841	0.462292	2.59232	0.00953314	0.0327091	ENSG00000258026	AC078955.1
ENSG00000060491.15	3968.7	0.0904321	0.0868102	1.04172	0.29754	0.44851	ENSG00000060491	OGFR														ENSG00000260723.1	2.12814	1.19839	0.235057	5.0983	3.4272e-07	8.73338e-06	ENSG00000260723	AC007598.1
ENSG00000060558.3	422.767	0.0690043	0.153145	0.450582	0.652291	0.76665	ENSG00000060558	GNA15														ENSG00000269936.3	236.726	1.19813	0.17664	6.78288	1.17806e-11	2.50644e-09	ENSG00000269936
ENSG00000060566.12	2.12767	0.695053	0.289052	2.4046	0.0161903	0.0498812	ENSG00000060566	CREB3L3														ENSG00000271749.1	2.01432	1.19812	0.251929	4.75578	1.9768e-06	3.59666e-05	ENSG00000271749	AC005828.6
ENSG00000060642.9	1091.99	-0.268578	0.0877381	-3.06114	0.00220497	0.0102572	ENSG00000060642	PIGV														ENSG00000232793.2	2.3182	1.19768	0.339197	3.53094	0.000414079	0.0026639	ENSG00000232793	DNAJC19P8
ENSG00000060656.18	6723.22	0.434938	0.14671	2.96461	0.00303063	0.0132471	ENSG00000060656	PTPRU														ENSG00000246820.2	15.8011	1.19741	0.425931	2.81127	0.0049346	0.0194303	ENSG00000246820	AC091013.1
ENSG00000060688.11	2683.93	-0.399935	0.0789126	-5.06807	4.01861e-07	9.94409e-06	ENSG00000060688	SNRNP40														ENSG00000232031.1	0.304171	1.19701	0.48092	2.48901	0.0128101	0.0414154	ENSG00000232031	AL078599.2
ENSG00000060709.12	328.29	0.590412	0.268232	2.20113	0.027727	0.0758963	ENSG00000060709	RIMBP2														ENSG00000221771.1	1.33119	1.19659	0.310025	3.85966	0.000113547	0.000944283	ENSG00000221771	MIR1205
ENSG00000060718.17	3699.09	1.17905	0.315519	3.73687	0.000186322	0.00140928	ENSG00000060718	COL11A1														ENSG00000231605.4	1.17215	1.19616	0.410835	2.91153	0.00359662	0.0151867	ENSG00000231605	LINC01363
ENSG00000060749.13	2786.17	0.110844	0.0799491	1.38643	0.165614	0.294646	ENSG00000060749	QSER1														ENSG00000267044.1	2.00079	1.19611	0.266584	4.48682	7.22941e-06	0.000102184	ENSG00000267044	AC005757.1
ENSG00000060762.17	1728.04	-0.413143	0.107646	-3.83798	0.000124049	0.00101398	ENSG00000060762	MPC1														ENSG00000274520.1	12.875	1.19523	0.4762	2.50993	0.0120755	0.039468	ENSG00000274520	RF02246
ENSG00000060971.16	1895.64	0.0513124	0.0801374	0.640305	0.521975	0.661197	ENSG00000060971	ACAA1														ENSG00000149534.7	9.84702	1.19503	0.303708	3.93479	8.32692e-05	0.000736569	ENSG00000149534	MS4A2
ENSG00000060982.13	15668.8	0.37311	0.264517	1.41053	0.158382	0.285226	ENSG00000060982	BCAT1														ENSG00000278513.1	0.667288	1.19461	0.394593	3.02744	0.00246637	0.0112185	ENSG00000278513	AC091046.2
ENSG00000061273.16	12580.8	0.357677	0.0836514	4.27581	1.90443e-05	0.000222151	ENSG00000061273	HDAC7														ENSG00000207546.1	0.519983	1.19443	0.477696	2.5004	0.0124052	0.0403322	ENSG00000207546	MIR548C
ENSG00000061337.14	454.075	0.330547	0.166635	1.98366	0.0472938	0.114793	ENSG00000061337	LZTS1														ENSG00000223318.1	0.826835	1.19439	0.389096	3.06966	0.00214301	0.010033	ENSG00000223318	RNA5SP111
ENSG00000061455.10	111.468	0.6294	0.196389	3.20487	0.00135125	0.00687801	ENSG00000061455	PRDM6														ENSG00000264534.2	2.89108	1.19415	0.304413	3.92278	8.75318e-05	0.000766649	ENSG00000264534	MIR378B
ENSG00000061492.10	2.04079	1.14529	0.373753	3.06431	0.00218173	0.0101714	ENSG00000061492	WNT8A														ENSG00000223750.1	0.912845	1.19404	0.387551	3.081	0.00206307	0.00971393	ENSG00000223750	SIRPB3P
ENSG00000061656.8	1077.07	-0.82281	0.160218	-5.13558	2.81277e-07	7.45829e-06	ENSG00000061656	SPAG4														ENSG00000277152.1	9.93884	1.19388	0.197123	6.05651	1.3911e-09	1.13919e-07	ENSG00000277152	AC110048.2
ENSG00000061676.13	12625.3	0.0752491	0.0693015	1.08582	0.277558	0.427345	ENSG00000061676	NCKAP1														ENSG00000253539.1	1.59394	1.19362	0.249449	4.78504	1.70955e-06	3.1887e-05	ENSG00000253539	AC018442.2
ENSG00000061794.11	5429.56	-0.4688	0.113873	-4.11688	3.84044e-05	0.000392762	ENSG00000061794	MRPS35														ENSG00000224222.1	10.0562	1.19305	0.262948	4.5372	5.70049e-06	8.42698e-05	ENSG00000224222	AC024601.1
ENSG00000061918.11	2189.41	-0.0898122	0.168361	-0.533452	0.593721	0.720669	ENSG00000061918	GUCY1B1														ENSG00000234638.1	0.931126	1.19303	0.433527	2.75192	0.0059247	0.0224502	ENSG00000234638	AC053503.4
ENSG00000061936.8	2684.92	0.21873	0.0736933	2.96811	0.00299642	0.013126	ENSG00000061936	SFSWAP														ENSG00000211970.3	118.588	1.19285	0.420066	2.83968	0.00451591	0.0181268	ENSG00000211970	IGHV4-61
ENSG00000061938.15	3588.94	0.419959	0.111402	3.76976	0.000163403	0.00126718	ENSG00000061938	TNK2														ENSG00000279006.1	6.4222	1.19239	0.21141	5.64018	1.69872e-08	7.9429e-07	ENSG00000279006	AL022323.2
ENSG00000061987.13	1899.94	0.302246	0.0698998	4.324	1.53226e-05	0.000186671	ENSG00000061987	MON2														ENSG00000253560.1	0.806563	1.19159	0.414864	2.87224	0.00407569	0.0167452	ENSG00000253560	AC013643.1
ENSG00000062038.12	5119.25	0.161441	0.179475	0.899514	0.368379	0.520253	ENSG00000062038	CDH3														ENSG00000280829.1	0.899742	1.19158	0.310932	3.8323	0.000126952	0.00103184	ENSG00000280829
ENSG00000062096.13	2.3851	-0.161898	0.272548	-0.594018	0.5525	0.687006	ENSG00000062096	ARSF														ENSG00000259644.1	7.20561	1.19146	0.204414	5.82868	5.5866e-09	3.31668e-07	ENSG00000259644	AC022613.3
ENSG00000062194.14	4151.33	0.0212032	0.0720113	0.294442	0.76842	0.852358	ENSG00000062194	GPBP1														ENSG00000211670.2	174.423	1.19143	0.428836	2.77828	0.00546473	0.021059	ENSG00000211670	IGLV3-9
ENSG00000062282.13	732.31	-0.0952617	0.148477	-0.641593	0.521137	0.660494	ENSG00000062282	DGAT2														ENSG00000233602.1	6.60033	1.19066	0.201975	5.89507	3.74515e-09	2.44905e-07	ENSG00000233602	ERI3-IT1
ENSG00000062370.15	270.17	0.408774	0.109672	3.72722	0.0001936	0.00145174	ENSG00000062370	ZNF112														ENSG00000197635.8	542.647	1.19059	0.245681	4.84607	1.25932e-06	2.49621e-05	ENSG00000197635	DPP4
ENSG00000062485.17	13083.5	0.126334	0.0652654	1.93569	0.0529057	0.125356	ENSG00000062485	CS														ENSG00000254274.1	2.16455	1.19058	0.249552	4.77086	1.8344e-06	3.37904e-05	ENSG00000254274	TDGF1P5
ENSG00000062524.14	98.0878	-0.080088	0.252519	-0.317156	0.751125	0.83992	ENSG00000062524	LTK														ENSG00000243986.2	4.51124	1.19051	0.205652	5.78895	7.08297e-09	4.05352e-07	ENSG00000243986	ENO1P3
ENSG00000062582.12	1059.94	-0.621632	0.10371	-5.99392	2.04838e-09	1.53601e-07	ENSG00000062582	MRPS24														ENSG00000169075.7	2.1758	1.1902	0.239751	4.96432	6.89431e-07	1.52522e-05	ENSG00000169075	Z99496.1
ENSG00000062598.16	3863.88	0.0941404	0.0712949	1.32044	0.186689	0.320893	ENSG00000062598	ELMO2														ENSG00000278967.1	1.85513	1.19011	0.28964	4.10895	3.97469e-05	0.000403614	ENSG00000278967	AL138847.2
ENSG00000062650.16	2815.94	0.358131	0.0715361	5.00629	5.5488e-07	1.27976e-05	ENSG00000062650	WAPL														ENSG00000207223.1	1.97675	1.18996	0.236472	5.03212	4.85091e-07	1.15598e-05	ENSG00000207223	RF00019
ENSG00000062716.9	10285.6	-0.0826363	0.111622	-0.740326	0.459102	0.605155	ENSG00000062716	VMP1														ENSG00000241217.3	5.46057	1.18922	0.181538	6.55082	5.72206e-11	9.32026e-09	ENSG00000241217	RN7SL809P
ENSG00000062725.8	2722.8	-0.0117719	0.0762028	-0.154481	0.877231	0.925101	ENSG00000062725	APPBP2														ENSG00000254190.1	0.414442	1.18911	0.407885	2.91531	0.00355338	0.015047	ENSG00000254190	AC023632.3
ENSG00000062822.11	2512.65	0.0122488	0.0960386	0.127541	0.898513	0.939258	ENSG00000062822	POLD1														ENSG00000270002.1	1.46462	1.18883	0.430388	2.76222	0.00574102	0.0218998	ENSG00000270002	AC022028.2
ENSG00000063015.18	83.3997	0.0611668	0.229444	0.266587	0.789787	0.866997	ENSG00000063015	SEZ6														ENSG00000158258.14	1124.13	1.18869	0.216327	5.49484	3.91062e-08	1.55152e-06	ENSG00000158258	CLSTN2
ENSG00000063046.16	21888	0.21395	0.0842112	2.54064	0.011065	0.0368172	ENSG00000063046	EIF4B														ENSG00000266863.2	1.76715	1.18798	0.292921	4.05565	4.99954e-05	0.000484556	ENSG00000266863	RN7SL123P
ENSG00000063127.14	123.004	-0.100975	0.177629	-0.568459	0.569723	0.701439	ENSG00000063127	SLC6A16														ENSG00000277810.1	0.661096	1.18735	0.410259	2.89416	0.0038018	0.0158543	ENSG00000277810
ENSG00000063169.9	2471.11	0.451015	0.088087	5.12011	3.05356e-07	7.95912e-06	ENSG00000063169	BICRA														ENSG00000167195.7	0.446148	1.18681	0.489872	2.4227	0.0154056	0.0479888	ENSG00000167195	GOLGA6C
ENSG00000063176.14	1545.64	0.184693	0.0981352	1.88202	0.0598326	0.137661	ENSG00000063176	SPHK2														ENSG00000271053.1	0.683054	1.18648	0.410359	2.89132	0.00383626	0.0159726	ENSG00000271053	AC093765.1
ENSG00000063177.11	67637.2	-0.287611	0.121921	-2.359	0.0183243	0.0550002	ENSG00000063177	RPL18														ENSG00000225632.1	2.74647	1.18644	0.205404	5.77614	7.64355e-09	4.28068e-07	ENSG00000225632	AL161644.1
ENSG00000063180.7	1073.04	-0.0774194	0.150023	-0.516052	0.605818	0.730607	ENSG00000063180	CA11														ENSG00000279476.1	7.34604	1.1862	0.193417	6.13286	8.63117e-10	7.81674e-08	ENSG00000279476	AC092139.3
ENSG00000063241.6	4121.23	-0.208718	0.109312	-1.90937	0.0562139	0.131402	ENSG00000063241	ISOC2														ENSG00000207445.1	99.9289	1.18581	0.30357	3.90623	9.37485e-05	0.000807783	ENSG00000207445	SNORD15B
ENSG00000063244.11	10980.7	0.130246	0.0600303	2.16967	0.0300316	0.0807531	ENSG00000063244	U2AF2														ENSG00000201178.1	0.584427	1.18545	0.370802	3.19699	0.00138871	0.00703023	ENSG00000201178	RF00019
ENSG00000063245.13	13210.8	0.0832859	0.0860608	0.967757	0.333166	0.485368	ENSG00000063245	EPN1														ENSG00000243402.1	1.2619	1.18525	0.312318	3.79501	0.000147638	0.00116691	ENSG00000243402	AC022973.1
ENSG00000063322.12	5764.53	-0.0481096	0.121478	-0.396036	0.692079	0.79692	ENSG00000063322	MED29														ENSG00000240199.3	0.379294	1.18514	0.423779	2.7966	0.00516436	0.0201565	ENSG00000240199	RN7SL520P
ENSG00000063438.15	166.07	0.258185	0.163538	1.57875	0.114394	0.224283	ENSG00000063438	AHRR														ENSG00000265154.1	0.42182	1.18504	0.411786	2.87781	0.0040044	0.0165057	ENSG00000265154	MIR151B
ENSG00000063515.2	0.645327	-0.466734	0.407374	-1.14571	0.251914	0.398784	ENSG00000063515	GSC2														ENSG00000225652.1	3.61962	1.18504	0.248171	4.7751	1.7962e-06	3.31968e-05	ENSG00000225652	KCNMA1-AS3
ENSG00000063587.13	2973.41	0.577281	0.0941519	6.13138	8.71188e-10	7.8738e-08	ENSG00000063587	ZNF275														ENSG00000276629.1	1.3356	1.18437	0.271964	4.35486	1.33153e-05	0.000167022	ENSG00000276629
ENSG00000063601.15	2203.32	0.236326	0.0862415	2.74028	0.00613872	0.0231116	ENSG00000063601	MTMR1														ENSG00000259064.2	1.56173	1.18398	0.256157	4.62209	3.79899e-06	6.05917e-05	ENSG00000259064	AC091544.3
ENSG00000063660.7	6649.88	0.275347	0.126816	2.17124	0.0299129	0.0805166	ENSG00000063660	GPC1														ENSG00000279957.1	3.56069	1.18351	0.218804	5.40898	6.33859e-08	2.26939e-06	ENSG00000279957	AC110769.3
ENSG00000063761.14	635.357	0.114505	0.0895321	1.27893	0.200923	0.338432	ENSG00000063761	ADCK1														ENSG00000251370.1	0.751902	1.1835	0.400123	2.95783	0.00309808	0.013485	ENSG00000251370	SEMA5A-AS1
ENSG00000063854.11	1758.99	-0.416478	0.0844334	-4.93263	8.11315e-07	1.74776e-05	ENSG00000063854	HAGH														ENSG00000221506.1	0.49389	1.18338	0.423622	2.79349	0.00521429	0.0203086	ENSG00000221506
ENSG00000063978.14	5217.07	-0.12808	0.0789474	-1.62235	0.104729	0.209784	ENSG00000063978	RNF4														ENSG00000203783.4	22.6199	1.18254	0.382476	3.0918	0.00198945	0.00942319	ENSG00000203783	PRR9
ENSG00000064012.20	3087.15	-0.105511	0.0819754	-1.2871	0.198058	0.33526	ENSG00000064012	CASP8														ENSG00000179954.13	1110.27	1.18232	0.19868	5.95089	2.66687e-09	1.88234e-07	ENSG00000179954	SSC5D
ENSG00000064042.16	1587.97	0.0309237	0.135916	0.22752	0.82002	0.887351	ENSG00000064042	LIMCH1														ENSG00000279181.1	0.831514	1.18206	0.316108	3.73942	0.000184447	0.00139748	ENSG00000279181	AC110801.1
ENSG00000064102.13	2390.74	-0.14668	0.117792	-1.24525	0.213042	0.352929	ENSG00000064102	INTS13														ENSG00000259453.1	3.53656	1.18205	0.210172	5.62418	1.8639e-08	8.54452e-07	ENSG00000259453	AC087286.4
ENSG00000064115.9	5220.75	-0.251218	0.127144	-1.97586	0.0481711	0.116478	ENSG00000064115	TM7SF3														ENSG00000279236.1	4.02694	1.18101	0.223517	5.28376	1.26561e-07	3.88122e-06	ENSG00000279236	AC064801.2
ENSG00000064195.7	384.115	0.255394	0.222506	1.1478	0.251049	0.397911	ENSG00000064195	DLX3														ENSG00000207442.1	3.67849	1.18087	0.289175	4.08359	4.43456e-05	0.000439767	ENSG00000207442	SNORD116-6
ENSG00000064199.5	984.814	-0.526414	0.131731	-3.99611	6.43915e-05	0.000596521	ENSG00000064199	SPA17														ENSG00000258212.1	0.538755	1.18085	0.433542	2.72373	0.00645489	0.0240212	ENSG00000258212	ZNF75BP
ENSG00000064201.14	153.466	0.248849	0.198604	1.25299	0.210208	0.3494	ENSG00000064201	TSPAN32														ENSG00000144810.14	3584.99	1.1807	0.234515	5.03463	4.78769e-07	1.14459e-05	ENSG00000144810	COL8A1
ENSG00000064205.9	180.198	0.861439	0.225232	3.82467	0.000130945	0.00105733	ENSG00000064205	WISP2														ENSG00000249931.4	1.65003	1.1799	0.336321	3.50825	0.000451065	0.00285151	ENSG00000249931	GOLGA8K
ENSG00000064218.4	60.6669	-0.96847	0.34678	-2.79275	0.00522621	0.0203437	ENSG00000064218	DMRT3														ENSG00000183535.8	18.3993	1.17965	0.246303	4.78941	1.67274e-06	3.14113e-05	ENSG00000183535	COL18A1-AS1
ENSG00000064225.11	1040.19	-0.0299177	0.157721	-0.189688	0.849554	0.906513	ENSG00000064225	ST3GAL6														ENSG00000270159.1	1.49129	1.17915	0.253763	4.64667	3.37339e-06	5.51082e-05	ENSG00000270159	AC018695.3
ENSG00000064270.11	249.965	0.146126	0.196798	0.742517	0.457774	0.603901	ENSG00000064270	ATP2C2														ENSG00000060718.17	3699.09	1.17905	0.315519	3.73687	0.000186322	0.00140928	ENSG00000060718	COL11A1
ENSG00000064300.7	376.559	0.303492	0.270543	1.12179	0.261953	0.40989	ENSG00000064300	NGFR														ENSG00000274614.1	1.16321	1.17883	0.340014	3.46699	0.000526317	0.00322989	ENSG00000274614	AL390754.1
ENSG00000064309.13	1310.43	0.252822	0.140116	1.80438	0.0711718	0.157202	ENSG00000064309	CDON														ENSG00000254585.2	129.365	1.17878	0.258343	4.56284	5.04671e-06	7.68271e-05	ENSG00000254585	MAGEL2
ENSG00000064313.10	3053.95	0.200524	0.0779738	2.57168	0.0101205	0.0343167	ENSG00000064313	TAF2														ENSG00000240163.1	4.29315	1.17864	0.206433	5.70952	1.13297e-08	5.8175e-07	ENSG00000240163	AC087385.1
ENSG00000064393.14	6012.64	0.425187	0.11647	3.65062	0.000261612	0.0018439	ENSG00000064393	HIPK2														ENSG00000256343.6	0.653439	1.17843	0.4894	2.40791	0.016044	0.0495382	ENSG00000256343	AC095350.1
ENSG00000064419.12	3813.3	0.170414	0.0717747	2.37429	0.0175825	0.0532626	ENSG00000064419	TNPO3														ENSG00000254933.1	7.51383	1.17817	0.329742	3.57301	0.0003529	0.00235079	ENSG00000254933	AP000785.1
ENSG00000064489.20	36.23	0.132818	0.144737	0.917648	0.358803	0.511045	ENSG00000064489	BORCS8-MEF2B														ENSG00000185271.6	2.11499	1.1778	0.305483	3.85552	0.000115482	0.000957693	ENSG00000185271	KLHL33
ENSG00000064490.12	6115.83	-0.376017	0.111909	-3.36003	0.000779345	0.00444582	ENSG00000064490	RFXANK														ENSG00000276961.1	1.07812	1.17758	0.344764	3.4156	0.000636428	0.00377309	ENSG00000276961	MIR7848
ENSG00000064545.13	2945.38	-0.00298839	0.0999483	-0.0298994	0.976147	0.985593	ENSG00000064545	TMEM161A														ENSG00000151572.15	27.4363	1.1775	0.225278	5.22689	1.72382e-07	5.01002e-06	ENSG00000151572	ANO4
ENSG00000064547.12	2045.51	-0.118007	0.100024	-1.17979	0.238082	0.382789	ENSG00000064547	LPAR2														ENSG00000253532.1	1.32112	1.17745	0.272029	4.32838	1.5021e-05	0.00018391	ENSG00000253532	AC107909.1
ENSG00000064601.15	12345.6	-0.0365349	0.089508	-0.408175	0.683145	0.79042	ENSG00000064601	CTSA														ENSG00000223111.1	0.769294	1.1771	0.396734	2.96696	0.00300758	0.0131671	ENSG00000223111	SNORA74C-2
ENSG00000064607.15	3376.11	0.311297	0.0963101	3.23224	0.00122824	0.00636628	ENSG00000064607	SUGP2														ENSG00000275261.1	0.531933	1.17692	0.398404	2.95409	0.00313589	0.0136255	ENSG00000275261
ENSG00000064651.12	1566.02	0.175433	0.110825	1.58296	0.113429	0.222825	ENSG00000064651	SLC12A2														ENSG00000278588.1	27.9991	1.1768	0.269932	4.35964	1.30279e-05	0.000164251	ENSG00000278588	HIST1H2BI
ENSG00000064652.9	902.184	-0.127041	0.0890848	-1.42607	0.153848	0.2793	ENSG00000064652	SNX24														ENSG00000206739.1	1.01923	1.17625	0.300008	3.92072	8.82833e-05	0.000771964	ENSG00000206739	RF00019
ENSG00000064655.17	8571.76	0.262087	0.207156	1.26517	0.205811	0.344272	ENSG00000064655	EYA2														ENSG00000267262.1	2.49671	1.17521	0.273267	4.30058	1.70354e-05	0.000203454	ENSG00000267262	AC011444.2
ENSG00000064666.13	7706.7	0.436516	0.144376	3.02346	0.00249901	0.0113426	ENSG00000064666	CNN2														ENSG00000236604.1	7.74726	1.17486	0.311127	3.77613	0.000159285	0.00124175	ENSG00000236604	LYPLA2P3
ENSG00000064687.11	752.809	0.460249	0.151224	3.0435	0.00233844	0.0107476	ENSG00000064687	ABCA7														ENSG00000257769.1	1.001	1.17455	0.334232	3.51419	0.000441103	0.00280088	ENSG00000257769	AC026401.1
ENSG00000064692.17	271.71	0.112403	0.203362	0.552725	0.580452	0.710028	ENSG00000064692	SNCAIP														ENSG00000269119.1	7.71339	1.17431	0.263867	4.45038	8.57188e-06	0.000117246	ENSG00000269119	HNRNPA1P52
ENSG00000064703.10	1373.5	-0.0678584	0.0664148	-1.02174	0.306906	0.458348	ENSG00000064703	DDX20														ENSG00000018236.13	677.23	1.17424	0.218486	5.37442	7.68306e-08	2.626e-06	ENSG00000018236	CNTN1
ENSG00000064726.8	3864.81	0.0488095	0.0700376	0.696904	0.485863	0.628999	ENSG00000064726	BTBD1														ENSG00000230539.1	0.654536	1.17369	0.379783	3.09043	0.00199864	0.00945967	ENSG00000230539	AOAH-IT1
ENSG00000064763.9	444.926	-0.435508	0.174274	-2.49898	0.0124551	0.0404381	ENSG00000064763	FAR2														ENSG00000222179.1	0.785447	1.17273	0.352651	3.32546	0.000882718	0.00490519	ENSG00000222179	RN7SKP26
ENSG00000064787.11	68.484	-0.297803	0.257464	-1.15668	0.247404	0.393689	ENSG00000064787	BCAS1														ENSG00000231654.1	0.737419	1.17267	0.376954	3.11092	0.00186506	0.00893671	ENSG00000231654	RPS6KA2-AS1
ENSG00000064835.9	2.1441	-0.00180929	0.302699	-0.00597717	0.995231	0.997227	ENSG00000064835	POU1F1														ENSG00000259001.3	225.426	1.17242	0.304221	3.85385	0.000116274	0.000963178	ENSG00000259001	AL355075.4
ENSG00000064886.12	142.34	-0.191	0.256827	-0.743691	0.457063	0.60327	ENSG00000064886	CHI3L2														ENSG00000232778.1	1.51842	1.17233	0.265408	4.41708	1.00045e-05	0.000133036	ENSG00000232778	RPL23AP50
ENSG00000064932.14	6090.08	0.376246	0.106039	3.54818	0.000387898	0.00253061	ENSG00000064932	SBNO2														ENSG00000269729.1	2.04191	1.17218	0.33926	3.4551	0.000550096	0.00335406	ENSG00000269729	AC006262.2
ENSG00000064933.15	1225.54	0.08213	0.078638	1.04441	0.296297	0.447171	ENSG00000064933	PMS1														ENSG00000275132.1	3.5337	1.1714	0.21673	5.40489	6.48475e-08	2.31055e-06	ENSG00000275132	RN7SL663P
ENSG00000064961.17	5655.05	-0.0625957	0.0762481	-0.820947	0.411677	0.562	ENSG00000064961	HMG20B														ENSG00000255164.1	2.71001	1.17064	0.234886	4.98387	6.23245e-07	1.40537e-05	ENSG00000255164	AF235103.1
ENSG00000064989.11	609.293	0.369976	0.135311	2.73426	0.00625201	0.0234428	ENSG00000064989	CALCRL														ENSG00000201457.1	9.04496	1.17038	0.185405	6.31258	2.74423e-10	3.17781e-08	ENSG00000201457	SNORA55
ENSG00000064995.15	2040.15	-0.310559	0.0821422	-3.78075	0.000156355	0.00122341	ENSG00000064995	TAF11														ENSG00000255176.1	11.9644	1.17025	0.181552	6.44579	1.14999e-10	1.55904e-08	ENSG00000255176	AP000941.1
ENSG00000064999.13	3761.33	0.530998	0.101585	5.22711	1.72177e-07	5.00732e-06	ENSG00000064999	ANKS1A														ENSG00000240198.4	2.20445	1.1698	0.260511	4.49039	7.10925e-06	0.00010087	ENSG00000240198	ARHGEF3-AS1
ENSG00000065000.14	8639.6	0.290577	0.0768323	3.78196	0.000155596	0.00121836	ENSG00000065000	AP3D1														ENSG00000206941.1	3.34217	1.16976	0.343038	3.41	0.000649617	0.00383772	ENSG00000206941	SNORD15A
ENSG00000065029.13	2290.24	0.0588018	0.0796813	0.737962	0.460538	0.606615	ENSG00000065029	ZNF76														ENSG00000256609.1	1.13465	1.16975	0.394345	2.9663	0.00301407	0.0131877	ENSG00000256609	AC084880.3
ENSG00000065054.12	8638.93	-0.249998	0.123133	-2.0303	0.0423259	0.105287	ENSG00000065054	SLC9A3R2														ENSG00000243398.3	0.954892	1.16957	0.355158	3.29311	0.000990855	0.00536471	ENSG00000243398	RN7SL141P
ENSG00000065057.6	1662.15	-0.572315	0.114672	-4.99088	6.01048e-07	1.36873e-05	ENSG00000065057	NTHL1														ENSG00000229495.1	0.41639	1.16957	0.452651	2.58381	0.00977142	0.0333662	ENSG00000229495	AL450327.1
ENSG00000065060.15	1840.51	0.23238	0.0970689	2.39397	0.0166669	0.0510559	ENSG00000065060	UHRF1BP1														ENSG00000255438.2	3.37807	1.16947	0.25515	4.58344	4.57394e-06	7.08674e-05	ENSG00000255438	AL354813.1
ENSG00000065135.8	6205.19	-0.115214	0.0644946	-1.78641	0.0740323	0.161947	ENSG00000065135	GNAI3														ENSG00000166923.9	544.023	1.16906	0.296624	3.94122	8.10695e-05	0.000719999	ENSG00000166923	GREM1
ENSG00000065150.17	9423.04	0.0431978	0.0899067	0.480474	0.630891	0.750054	ENSG00000065150	IPO5														ENSG00000199065.2	0.400713	1.16877	0.44723	2.61334	0.00896621	0.0311997	ENSG00000199065	MIR101-2
ENSG00000065154.10	4272.04	-0.141439	0.109224	-1.29494	0.195341	0.331929	ENSG00000065154	OAT														ENSG00000265727.2	4.81606	1.16835	0.211708	5.51869	3.41532e-08	1.39744e-06	ENSG00000265727	RN7SL648P
ENSG00000065183.14	2653.48	0.00177097	0.0811262	0.0218298	0.982584	0.989549	ENSG00000065183	WDR3														ENSG00000273288.1	0.674669	1.1683	0.477761	2.44537	0.0144705	0.0456742	ENSG00000273288
ENSG00000065243.17	2731.74	-0.0107018	0.0684014	-0.156456	0.875673	0.924072	ENSG00000065243	PKN2														ENSG00000201830.1	0.635203	1.16823	0.344681	3.38931	0.000700692	0.00407702	ENSG00000201830	RF00019
ENSG00000065268.9	2483.2	-0.180366	0.0929918	-1.93959	0.0524292	0.124459	ENSG00000065268	WDR18														ENSG00000251891.1	0.386962	1.16819	0.453558	2.57562	0.010006	0.0340088	ENSG00000251891	RNU7-79P
ENSG00000065308.4	2765.69	0.518701	0.093038	5.57515	2.47319e-08	1.07925e-06	ENSG00000065308	TRAM2														ENSG00000155269.10	37.6497	1.16811	0.199389	5.85846	4.67189e-09	2.90552e-07	ENSG00000155269	GPR78
ENSG00000065320.7	2477.16	0.0533194	0.182122	0.292767	0.769701	0.853289	ENSG00000065320	NTN1														ENSG00000230186.3	1.24629	1.16807	0.350319	3.33431	0.000855099	0.00478286	ENSG00000230186	AC246680.1
ENSG00000065325.11	6.93511	0.929235	0.258462	3.59524	0.00032409	0.00219217	ENSG00000065325	GLP2R														ENSG00000250329.1	1.57028	1.16806	0.281635	4.14741	3.36264e-05	0.000351033	ENSG00000250329	KDELC1P1
ENSG00000065328.15	750.623	-0.694686	0.13393	-5.18695	2.13772e-07	5.93741e-06	ENSG00000065328	MCM10														ENSG00000119440.8	7.59216	1.16757	0.305388	3.82323	0.000131715	0.00106278	ENSG00000119440	LCN1P1
ENSG00000065357.18	1183.76	0.471167	0.115366	4.0841	4.42471e-05	0.000439378	ENSG00000065357	DGKA														ENSG00000229456.1	15.0936	1.16674	0.217222	5.37118	7.82223e-08	2.66333e-06	ENSG00000229456	RLIMP1
ENSG00000065361.13	9369.17	0.135037	0.143036	0.944074	0.345132	0.497422	ENSG00000065361	ERBB3														ENSG00000260862.1	0.580412	1.1665	0.340362	3.42725	0.000609728	0.00364566	ENSG00000260862	AC099506.1
ENSG00000065371.16	3.76267	0.568654	0.316779	1.79512	0.0726353	0.159618	ENSG00000065371	ROPN1														ENSG00000237621.3	1.05041	1.16584	0.354941	3.28462	0.00102121	0.00549029	ENSG00000237621	OR9A1P
ENSG00000065413.15	448.647	0.265609	0.116469	2.28052	0.0225769	0.0645445	ENSG00000065413	ANKRD44														ENSG00000279030.1	4.24953	1.16551	0.249686	4.66791	3.04286e-06	5.06577e-05	ENSG00000279030	AC007336.3
ENSG00000065427.13	7097.15	-0.146258	0.0742114	-1.97084	0.0487426	0.11752	ENSG00000065427	KARS														ENSG00000259532.1	2.50787	1.16478	0.250643	4.64719	3.36494e-06	5.50511e-05	ENSG00000259532	AC009269.2
ENSG00000065457.9	910.916	-0.101371	0.0845801	-1.19852	0.230716	0.374084	ENSG00000065457	ADAT1														ENSG00000254656.1	4.25959	1.16459	0.336321	3.46273	0.000534722	0.00327018	ENSG00000254656	RTL1
ENSG00000065485.16	3045.83	-0.12922	0.118213	-1.09311	0.274345	0.423932	ENSG00000065485	PDIA5														ENSG00000274940.1	6.95961	1.1641	0.239667	4.85717	1.19078e-06	2.39053e-05	ENSG00000274940	MIR8083
ENSG00000065491.8	1515.69	0.100158	0.0711894	1.40692	0.159451	0.286651	ENSG00000065491	TBC1D22B														ENSG00000222862.2	1.89089	1.16405	0.327312	3.5564	0.000375975	0.00246969	ENSG00000222862	RNU6-1086P
ENSG00000065518.7	10495.4	-0.659143	0.104251	-6.32266	2.57098e-10	3.00852e-08	ENSG00000065518	NDUFB4														ENSG00000146678.8	30.9701	1.16348	0.294328	3.95301	7.7174e-05	0.00069194	ENSG00000146678	IGFBP1
ENSG00000065526.9	7862.26	0.575661	0.0864928	6.65559	2.82165e-11	5.27186e-09	ENSG00000065526	SPEN														ENSG00000186340.13	7352.72	1.16347	0.245227	4.74445	2.09072e-06	3.74569e-05	ENSG00000186340	THBS2
ENSG00000065534.17	5582.74	0.936117	0.135471	6.91009	4.84351e-12	1.30182e-09	ENSG00000065534	MYLK														ENSG00000264292.1	0.560147	1.16313	0.405254	2.87013	0.00410307	0.0168266	ENSG00000264292	MIR2467
ENSG00000065548.16	4384.95	-0.118615	0.0673538	-1.76108	0.0782256	0.168734	ENSG00000065548	ZC3H15														ENSG00000147896.3	0.680548	1.16265	0.416193	2.79354	0.00521344	0.0203071	ENSG00000147896	IFNK
ENSG00000065559.13	1474.7	-0.0655887	0.0790097	-0.830135	0.406463	0.556863	ENSG00000065559	MAP2K4														ENSG00000234159.1	1.06233	1.16158	0.335128	3.46609	0.000528091	0.00323719	ENSG00000234159	RBPMSLP
ENSG00000065600.11	647.727	-0.41494	0.103781	-3.99822	6.38199e-05	0.000591841	ENSG00000065600	TMEM206														ENSG00000261150.2	3638.73	1.16138	0.176583	6.57697	4.80128e-11	8.23975e-09	ENSG00000261150	EPPK1
ENSG00000065609.13	43.3008	0.0814855	0.275819	0.29543	0.767665	0.851807	ENSG00000065609	SNAP91														ENSG00000253288.1	0.648531	1.1612	0.454218	2.55648	0.0105737	0.035485	ENSG00000253288	AC046195.1
ENSG00000065613.12	2333.98	0.359921	0.0809821	4.44445	8.81152e-06	0.00012008	ENSG00000065613	SLK														ENSG00000281467.1	2.14407	1.16085	0.283652	4.09251	4.26724e-05	0.000426312	ENSG00000281467
ENSG00000065615.12	641.264	-0.326632	0.098904	-3.30252	0.000958215	0.00522424	ENSG00000065615	CYB5R4														ENSG00000260510.1	1.94447	1.16059	0.284744	4.07592	4.58332e-05	0.000451499	ENSG00000260510	AC004381.1
ENSG00000065618.15	51.0137	0.753533	0.270814	2.78248	0.0053946	0.0208702	ENSG00000065618	COL17A1														ENSG00000170128.3	26.5533	1.16044	0.260749	4.4504	8.57121e-06	0.000117246	ENSG00000170128	GPR25
ENSG00000065621.13	2029.09	-0.140075	0.124749	-1.12286	0.261498	0.409381	ENSG00000065621	GSTO2														ENSG00000178690.2	1.65839	1.16032	0.359943	3.22362	0.00126583	0.00652989	ENSG00000178690	DYNAP
ENSG00000065665.19	789.206	-0.104667	0.107129	-0.977018	0.32856	0.4808	ENSG00000065665	SEC61A2														ENSG00000275981.1	3.30957	1.16014	0.311477	3.72465	0.000195586	0.00146416	ENSG00000275981	AC018816.2
ENSG00000065675.13	823.496	-0.00476208	0.145744	-0.0326743	0.973934	0.984405	ENSG00000065675	PRKCQ														ENSG00000251980.1	1.10825	1.16007	0.378164	3.06765	0.00215751	0.010086	ENSG00000251980	RNU6-436P
ENSG00000065717.13	1970.68	0.0684324	0.192786	0.354965	0.722616	0.81929	ENSG00000065717	TLE2														ENSG00000200087.1	1011.67	1.15948	0.293356	3.95247	7.73492e-05	0.000693025	ENSG00000200087	SNORA73B
ENSG00000065802.10	1244.55	0.111039	0.0801506	1.38537	0.165938	0.295009	ENSG00000065802	ASB1														ENSG00000154263.16	50.6572	1.15924	0.1973	5.87553	4.21502e-09	2.68139e-07	ENSG00000154263	ABCA10
ENSG00000065809.12	2365.12	-0.187809	0.107731	-1.74331	0.0812792	0.173762	ENSG00000065809	FAM107B														ENSG00000167281.17	29.7525	1.15897	0.27689	4.18565	2.84356e-05	0.000307652	ENSG00000167281	RBFOX3
ENSG00000065833.8	465.942	-0.210756	0.147465	-1.4292	0.152948	0.278096	ENSG00000065833	ME1														ENSG00000268847.1	0.298488	1.15832	0.445554	2.59973	0.00932965	0.0321623	ENSG00000268847	SIGLEC31P
ENSG00000065882.14	3615.05	0.0206467	0.0934003	0.221056	0.825048	0.890515	ENSG00000065882	TBC1D1														ENSG00000250541.1	2.97631	1.15817	0.247256	4.6841	2.81193e-06	4.75396e-05	ENSG00000250541	AC092436.4
ENSG00000065883.13	3545.76	0.0435357	0.0622967	0.698844	0.484649	0.627976	ENSG00000065883	CDK13														ENSG00000237916.1	3.13185	1.15795	0.221243	5.23384	1.66026e-07	4.87626e-06	ENSG00000237916	AC011753.4
ENSG00000065911.10	7083.72	-0.195765	0.113131	-1.73043	0.0835534	0.17748	ENSG00000065911	MTHFD2														ENSG00000256640.1	0.659217	1.15787	0.39177	2.95548	0.00312182	0.0135776	ENSG00000256640	AC023051.2
ENSG00000065923.8	1406.73	-0.00950268	0.105547	-0.0900325	0.928261	0.957214	ENSG00000065923	SLC9A7														ENSG00000187747.2	1.35525	1.15777	0.339164	3.41359	0.000641125	0.00379411	ENSG00000187747	OR52B6
ENSG00000065970.7	2516.65	0.175265	0.0937253	1.86999	0.0614852	0.140498	ENSG00000065970	FOXJ2														ENSG00000264483.1	0.729629	1.15735	0.417953	2.76908	0.00562145	0.0215454	ENSG00000264483	MIR5008
ENSG00000065978.16	54873.5	-0.0572404	0.103423	-0.553458	0.57995	0.709608	ENSG00000065978	YBX1														ENSG00000224648.1	0.414219	1.15705	0.412844	2.80264	0.00506865	0.0198597	ENSG00000224648	LINC01627
ENSG00000065989.14	1484.25	0.377302	0.142961	2.63919	0.00831054	0.0293599	ENSG00000065989	PDE4A														ENSG00000259465.2	1.30504	1.1569	0.295085	3.92056	8.83448e-05	0.000772097	ENSG00000259465	AHCYP7
ENSG00000066027.10	4058.05	-0.208363	0.0887621	-2.34743	0.0189033	0.056313	ENSG00000066027	PPP2R5A														ENSG00000182667.13	428.069	1.15677	0.297569	3.88739	0.000101329	0.000860868	ENSG00000182667	NTM
ENSG00000066032.17	481.948	-0.105814	0.251827	-0.420185	0.67435	0.783411	ENSG00000066032	CTNNA2														ENSG00000276147.1	0.610913	1.15661	0.417153	2.77263	0.00556057	0.0213488	ENSG00000276147	MIR548AY
ENSG00000066044.12	6350.61	-0.0100267	0.0593501	-0.168942	0.865842	0.917683	ENSG00000066044	ELAVL1														ENSG00000034971.13	21.0248	1.15652	0.29232	3.95637	7.60977e-05	0.00068388	ENSG00000034971	MYOC
ENSG00000066056.12	788.867	0.634715	0.116804	5.43401	5.51028e-08	2.02735e-06	ENSG00000066056	TIE1														ENSG00000254730.1	1.06476	1.15648	0.347915	3.32403	0.000887251	0.00492446	ENSG00000254730	AP002453.1
ENSG00000066084.11	2781.3	0.447148	0.0926227	4.82763	1.38165e-06	2.69463e-05	ENSG00000066084	DIP2B														ENSG00000264572.1	0.852937	1.15575	0.304273	3.7984	0.000145632	0.00115413	ENSG00000264572	MIR4296
ENSG00000066117.13	5847.53	0.119989	0.0797984	1.50365	0.132672	0.250627	ENSG00000066117	SMARCD1														ENSG00000127083.7	201.906	1.15562	0.320919	3.60096	0.000317048	0.00215305	ENSG00000127083	OMD
ENSG00000066135.11	4376.87	0.278749	0.0887194	3.14191	0.00167849	0.00821454	ENSG00000066135	KDM4A														ENSG00000275997.1	0.593117	1.15558	0.38425	3.00738	0.00263514	0.0118432	ENSG00000275997	AC016292.2
ENSG00000066136.18	5302.14	0.0627474	0.0813774	0.771066	0.440668	0.588903	ENSG00000066136	NFYC														ENSG00000252949.1	0.749079	1.15558	0.34868	3.31415	0.000919207	0.00506184	ENSG00000252949
ENSG00000066185.11	510.022	-0.456157	0.146494	-3.11383	0.00184675	0.00886339	ENSG00000066185	ZMYND12														ENSG00000228828.1	20.7859	1.15557	0.188494	6.13057	8.75629e-10	7.89115e-08	ENSG00000228828	TLK2P2
ENSG00000066230.9	85.3144	0.678409	0.237792	2.85295	0.00433148	0.0175561	ENSG00000066230	SLC9A3														ENSG00000277338.1	0.483038	1.15515	0.473018	2.44208	0.0146027	0.0460191	ENSG00000277338
ENSG00000066248.13	1206.42	0.0148756	0.196617	0.0756578	0.939691	0.963927	ENSG00000066248	NGEF														ENSG00000225303.2	0.387811	1.15508	0.456329	2.53125	0.0113657	0.0375984	ENSG00000225303	AL117341.1
ENSG00000066279.15	1447.82	-0.196587	0.121689	-1.61549	0.106205	0.211949	ENSG00000066279	ASPM														ENSG00000207320.1	0.970814	1.15504	0.348584	3.31352	0.000921298	0.00506959	ENSG00000207320	RF00019
ENSG00000066294.13	770.146	0.458229	0.173673	2.63846	0.00832827	0.0294079	ENSG00000066294	CD84														ENSG00000271025.1	0.543406	1.15477	0.388076	2.97564	0.00292382	0.0128726	ENSG00000271025	AP000907.3
ENSG00000066322.11	6632.52	-0.159035	0.0957676	-1.66063	0.0967878	0.197979	ENSG00000066322	ELOVL1														ENSG00000279825.1	2.15266	1.15458	0.266401	4.33399	1.46428e-05	0.000180166	ENSG00000279825	AC003957.1
ENSG00000066336.10	2250.93	-0.0144588	0.154665	-0.0934844	0.925519	0.955639	ENSG00000066336	SPI1														ENSG00000205414.1	5.74043	1.15448	0.25141	4.592	4.39011e-06	6.85205e-05	ENSG00000205414	AC007608.1
ENSG00000066379.13	1113.3	-0.542871	0.112886	-4.809	1.51686e-06	2.90358e-05	ENSG00000066379	ZNRD1														ENSG00000266550.1	1.34367	1.15443	0.337445	3.42108	0.000623728	0.00371388	ENSG00000266550
ENSG00000066382.15	1472.29	-0.158714	0.204237	-0.777106	0.437096	0.58548	ENSG00000066382	MPPED2														ENSG00000251774.1	3.34571	1.15438	0.210929	5.47287	4.42815e-08	1.71322e-06	ENSG00000251774	RNU6-377P
ENSG00000066405.11	8.42569	0.349545	0.227391	1.5372	0.124245	0.238467	ENSG00000066405	CLDN18														ENSG00000256226.1	0.889763	1.15428	0.414861	2.78232	0.00539717	0.020871	ENSG00000256226	AC092747.1
ENSG00000066422.4	1594.07	-0.0078516	0.0552895	-0.142009	0.887073	0.931812	ENSG00000066422	ZBTB11														ENSG00000274190.1	1.08493	1.15412	0.307949	3.74778	0.000178408	0.00136121	ENSG00000274190
ENSG00000066427.20	1770.97	0.267399	0.0666241	4.01356	5.98105e-05	0.000560978	ENSG00000066427	ATXN3														ENSG00000235751.3	1.51418	1.15388	0.376644	3.06357	0.00218713	0.010187	ENSG00000235751
ENSG00000066455.11	3103.54	0.0361562	0.0735704	0.49145	0.623108	0.744331	ENSG00000066455	GOLGA5														ENSG00000272028.1	1.65172	1.15385	0.26171	4.40888	1.03909e-05	0.000137229	ENSG00000272028	RNU6-87P
ENSG00000066468.19	4839.31	0.247579	0.121842	2.03196	0.0421579	0.10498	ENSG00000066468	FGFR2														ENSG00000251794.1	0.764683	1.15349	0.308975	3.73329	0.000188993	0.00142629	ENSG00000251794	RNU6-237P
ENSG00000066557.5	1040.48	-0.363571	0.0728703	-4.98929	6.06003e-07	1.37626e-05	ENSG00000066557	LRRC40														ENSG00000261193.1	2.91484	1.15311	0.299054	3.85587	0.000115321	0.000956531	ENSG00000261193	AC134312.4
ENSG00000066583.10	2077.22	-0.142098	0.0860047	-1.65221	0.0984909	0.200577	ENSG00000066583	ISOC1														ENSG00000232334.1	2.72147	1.15304	0.29444	3.91604	9.00153e-05	0.000783309	ENSG00000232334	AL683842.1
ENSG00000066629.15	998.491	0.0860908	0.129378	0.665423	0.50578	0.646751	ENSG00000066629	EML1														ENSG00000270390.1	0.388753	1.15254	0.473388	2.43467	0.0149053	0.046791	ENSG00000270390	AC013444.2
ENSG00000066651.16	745.61	0.0238075	0.097851	0.243303	0.80777	0.87884	ENSG00000066651	TRMT11														ENSG00000121570.11	8.79814	1.15216	0.306654	3.75719	0.000171831	0.00131969	ENSG00000121570	DPPA4
ENSG00000066654.11	2662.13	-0.0157232	0.0803047	-0.195795	0.844771	0.903253	ENSG00000066654	THUMPD1														ENSG00000216035.1	1.78895	1.15211	0.26035	4.42525	9.63315e-06	0.000129062	ENSG00000216035	MIR938
ENSG00000066697.13	971.674	-0.160155	0.0832827	-1.92303	0.0544757	0.128297	ENSG00000066697	MSANTD3														ENSG00000279620.1	2.01074	1.15194	0.298444	3.85981	0.000113474	0.00094421	ENSG00000279620	AC099494.3
ENSG00000066735.13	235.036	0.562302	0.236053	2.3821	0.0172142	0.0523608	ENSG00000066735	KIF26A														ENSG00000175520.8	0.889375	1.15162	0.383767	3.00083	0.00269248	0.0120486	ENSG00000175520	UBQLN3
ENSG00000066739.10	1634.58	0.400601	0.0814543	4.91811	8.7385e-07	1.8601e-05	ENSG00000066739	ATG2B														ENSG00000267084.1	4.54642	1.15152	0.312272	3.68756	0.000226418	0.00164432	ENSG00000267084	AC015802.2
ENSG00000066777.7	3820.23	0.246504	0.0823338	2.99396	0.00275385	0.0122676	ENSG00000066777	ARFGEF1														ENSG00000274816.1	1.32826	1.15127	0.315883	3.64462	0.000267785	0.00187995	ENSG00000274816	MIR6772
ENSG00000066813.13	0.859501	0.550032	0.334777	1.64298	0.100387	0.203545	ENSG00000066813	ACSM2B														ENSG00000203818.6	0.574437	1.15109	0.420008	2.74064	0.00613192	0.0230918	ENSG00000203818	HIST2H3PS2
ENSG00000066827.14	1329.95	0.478766	0.0886383	5.40135	6.61418e-08	2.34353e-06	ENSG00000066827	ZFAT														ENSG00000244661.1	1.51707	1.15042	0.420102	2.73843	0.00617338	0.0232047	ENSG00000244661	TRBV12-1
ENSG00000066855.14	1291.27	-0.161054	0.0959109	-1.6792	0.0931129	0.192327	ENSG00000066855	MTFR1														ENSG00000264727.1	1.66895	1.15027	0.32059	3.58796	0.000333274	0.00224346	ENSG00000264727	AC005725.1
ENSG00000066923.16	461.513	0.341392	0.165709	2.0602	0.0393797	0.099596	ENSG00000066923	STAG3														ENSG00000162383.10	21.683	1.15006	0.221976	5.18104	2.20658e-07	6.05678e-06	ENSG00000162383	SLC1A7
ENSG00000066926.9	1327.86	0.0452695	0.0927121	0.48828	0.625351	0.746124	ENSG00000066926	FECH														ENSG00000212418.1	2.5821	1.14946	0.235179	4.88758	1.02085e-06	2.11038e-05	ENSG00000212418	RNY4P36
ENSG00000066933.14	1786.35	0.441014	0.0874547	5.04277	4.58834e-07	1.10525e-05	ENSG00000066933	MYO9A														ENSG00000280348.1	1.91167	1.14916	0.294647	3.90012	9.61447e-05	0.000824704	ENSG00000280348	AL138713.1
ENSG00000067048.15	0.72504	0.334624	0.311745	1.07339	0.283096	0.433143	ENSG00000067048	DDX3Y														ENSG00000252414.1	1.38156	1.14912	0.260169	4.41682	1.00164e-05	0.000133153	ENSG00000252414	RNU6-100P
ENSG00000067057.15	9747.4	-0.10714	0.125147	-0.856111	0.391936	0.543156	ENSG00000067057	PFKP														ENSG00000270893.1	0.716745	1.14912	0.413167	2.78124	0.00541513	0.0209168	ENSG00000270893	AC008277.2
ENSG00000067064.9	2561.33	-0.289114	0.113738	-2.54194	0.0110238	0.0367079	ENSG00000067064	IDI1														ENSG00000238224.1	0.516598	1.14832	0.446455	2.57208	0.0101088	0.0342902	ENSG00000238224	AC104462.2
ENSG00000067066.15	4212.66	-0.149347	0.094301	-1.58373	0.113255	0.222547	ENSG00000067066	SP100														ENSG00000259194.1	0.887433	1.14779	0.401436	2.8592	0.00424711	0.017285	ENSG00000259194	AC020891.1
ENSG00000067082.13	9315.66	0.301934	0.129573	2.33022	0.0197943	0.0583644	ENSG00000067082	KLF6														ENSG00000241230.3	0.575887	1.14758	0.406181	2.8253	0.00472365	0.0187767	ENSG00000241230	RN7SL801P
ENSG00000067113.15	910.039	0.25007	0.0987172	2.53319	0.0113029	0.0374317	ENSG00000067113	PLPP1														ENSG00000239576.1	0.706409	1.14745	0.342376	3.35142	0.000803976	0.00455303	ENSG00000239576	COX6CP14
ENSG00000067141.15	8936.93	0.294883	0.10549	2.79536	0.00518416	0.0202158	ENSG00000067141	NEO1														ENSG00000260152.2	1.00841	1.14733	0.38618	2.97096	0.0029687	0.0130225	ENSG00000260152	AC113208.1
ENSG00000067167.6	18695.8	-0.0360129	0.0997642	-0.36098	0.718114	0.816202	ENSG00000067167	TRAM1														ENSG00000275348.1	0.573342	1.14676	0.378898	3.02655	0.0024736	0.0112457	ENSG00000275348	AC096861.1
ENSG00000067177.13	754.741	0.0662916	0.110778	0.598418	0.549561	0.684443	ENSG00000067177	PHKA1														ENSG00000232373.2	1.61402	1.14672	0.284556	4.02987	5.58069e-05	0.000529683	ENSG00000232373	MTCYBP3
ENSG00000067182.6	11307.2	-0.153148	0.0798399	-1.91819	0.0550869	0.129339	ENSG00000067182	TNFRSF1A														ENSG00000266378.1	5.36607	1.14657	0.250471	4.57767	4.70178e-06	7.23439e-05	ENSG00000266378	AC005224.3
ENSG00000067191.14	733.445	0.117187	0.127007	0.922678	0.356175	0.508412	ENSG00000067191	CACNB1														ENSG00000270863.1	1.74763	1.14602	0.31771	3.60713	0.000309599	0.00211344	ENSG00000270863	DDX55P1
ENSG00000067208.13	890.585	0.271661	0.0826846	3.28551	0.00101797	0.00547487	ENSG00000067208	EVI5														ENSG00000253372.4	27.3184	1.1458	0.183969	6.22823	4.71742e-10	4.75668e-08	ENSG00000253372	AC016405.1
ENSG00000067221.12	611.076	-0.188548	0.0953386	-1.97767	0.0479661	0.116045	ENSG00000067221	STOML1														ENSG00000281827.1	3.41752	1.14578	0.207195	5.52995	3.20318e-08	1.33118e-06	ENSG00000281827
ENSG00000067225.16	114528	-0.110469	0.0971023	-1.13765	0.255265	0.402499	ENSG00000067225	PKM														ENSG00000221264.1	0.536366	1.14553	0.387271	2.95796	0.00309681	0.0134808	ENSG00000221264	MIR1284
ENSG00000067248.8	1433.74	0.132681	0.0775958	1.70989	0.0872857	0.183307	ENSG00000067248	DHX29														ENSG00000264384.2	2.74431	1.14541	0.23033	4.97292	6.5953e-07	1.47004e-05	ENSG00000264384	RN7SL431P
ENSG00000067334.12	2921.71	-0.161894	0.0598198	-2.70637	0.00680235	0.0250314	ENSG00000067334	DNTTIP2														ENSG00000229206.3	1.13995	1.1454	0.387744	2.95402	0.00313667	0.0136262	ENSG00000229206	AL162408.1
ENSG00000067365.13	860.013	-0.0904209	0.0828249	-1.09171	0.27496	0.424566	ENSG00000067365	METTL22														ENSG00000061492.10	2.04079	1.14529	0.373753	3.06431	0.00218173	0.0101714	ENSG00000061492	WNT8A
ENSG00000067369.12	2483.79	0.427148	0.0953166	4.48136	7.41686e-06	0.000104204	ENSG00000067369	TP53BP1														ENSG00000233677.1	0.977363	1.14488	0.392662	2.91569	0.00354907	0.015033	ENSG00000233677	DDX39BP1
ENSG00000067445.19	1460.18	0.22118	0.16913	1.30775	0.190957	0.3264	ENSG00000067445	TRO														ENSG00000275339.1	1.03147	1.14487	0.329054	3.47926	0.000502798	0.00311175	ENSG00000275339	Z99129.1
ENSG00000067533.5	1448.79	-0.164302	0.0794815	-2.06717	0.038718	0.0983196	ENSG00000067533	RRP15														ENSG00000274342.1	0.575052	1.14405	0.342559	3.33972	0.00083862	0.00471219	ENSG00000274342	RF02200
ENSG00000067560.9	33068.9	-0.189951	0.0614711	-3.09009	0.00200096	0.0094676	ENSG00000067560	RHOA														ENSG00000224629.1	7.85928	1.14404	0.169318	6.75678	1.4109e-11	2.95937e-09	ENSG00000224629	AC004975.1
ENSG00000067596.9	2792.2	-0.0277107	0.0757462	-0.365836	0.714488	0.813663	ENSG00000067596	DHX8														ENSG00000265898.1	0.750217	1.14396	0.368287	3.10616	0.00189533	0.00905357	ENSG00000265898
ENSG00000067601.7	154.038	-0.273666	0.0814916	-3.35821	0.000784489	0.00446656	ENSG00000067601	PMS2P4														ENSG00000200312.1	27.3177	1.14394	0.291402	3.92563	8.65022e-05	0.000759126	ENSG00000200312	RN7SKP255
ENSG00000067606.14	1668.23	0.0504208	0.0991493	0.508534	0.611079	0.734731	ENSG00000067606	PRKCZ														ENSG00000244610.3	0.631999	1.14344	0.408838	2.7968	0.0051612	0.0201495	ENSG00000244610	RN7SL756P
ENSG00000067646.10	0.348443	0.0658162	0.342702	0.192051	0.847703	0.905189	ENSG00000067646	ZFY														ENSG00000275227.1	0.972921	1.14322	0.343753	3.3257	0.000881982	0.00490239	ENSG00000275227	RF02271
ENSG00000067704.9	5624.61	-0.0472977	0.0709754	-0.666396	0.505158	0.646202	ENSG00000067704	IARS2														ENSG00000241787.1	0.705759	1.14168	0.416224	2.74295	0.00608897	0.0229748	ENSG00000241787	MTND4P16
ENSG00000067715.12	206.926	-0.0115225	0.214681	-0.0536726	0.957196	0.974197	ENSG00000067715	SYT1														ENSG00000264573.2	1.61866	1.14146	0.270822	4.21482	2.49978e-05	0.000278393	ENSG00000264573	RN7SL15P
ENSG00000067798.12	185.256	0.749255	0.176062	4.25564	2.08451e-05	0.00023939	ENSG00000067798	NAV3														ENSG00000201294.1	0.706108	1.14117	0.3592	3.17697	0.0014882	0.0074472	ENSG00000201294	RNU6-1019P
ENSG00000067829.17	4795.25	-0.195237	0.0952321	-2.05011	0.0403534	0.10141	ENSG00000067829	IDH3G														ENSG00000166391.13	49.3832	1.14105	0.339184	3.36411	0.000767911	0.00439243	ENSG00000166391	MOGAT2
ENSG00000067836.11	1914.26	-0.194437	0.0979075	-1.98592	0.0470421	0.114301	ENSG00000067836	ROGDI														ENSG00000206645.1	0.817558	1.14074	0.332647	3.42927	0.000605197	0.00362344	ENSG00000206645	RF00019
ENSG00000067840.11	240.09	-0.59277	0.245562	-2.41393	0.0157817	0.0488932	ENSG00000067840	PDZD4														ENSG00000208892.1	5.96366	1.14067	0.419995	2.71592	0.00660918	0.0244705	ENSG00000208892	SNORA49
ENSG00000067842.16	74.099	-0.385856	0.261017	-1.47828	0.139333	0.259909	ENSG00000067842	ATP2B3														ENSG00000260729.1	32.9239	1.14007	0.192898	5.91021	3.41672e-09	2.28812e-07	ENSG00000260729	AC009690.1
ENSG00000067900.6	2750.44	0.153141	0.0758596	2.01874	0.0435144	0.107653	ENSG00000067900	ROCK1														ENSG00000257194.2	4.43706	1.13952	0.376062	3.03015	0.00244431	0.0111429	ENSG00000257194	AC126178.1
ENSG00000067955.12	2787.87	-0.0111257	0.0777031	-0.143182	0.886147	0.931169	ENSG00000067955	CBFB														ENSG00000112936.17	3199.63	1.13909	0.304172	3.74488	0.000180477	0.00137491	ENSG00000112936	C7
ENSG00000067992.11	382.116	-0.496745	0.136541	-3.63808	0.00027468	0.00191625	ENSG00000067992	PDK3														ENSG00000271378.1	1.52629	1.13901	0.261378	4.3577	1.31434e-05	0.000165239	ENSG00000271378	C8orf59P2
ENSG00000068001.12	4127.22	-0.226562	0.0812625	-2.78803	0.00530299	0.0205748	ENSG00000068001	HYAL2														ENSG00000106823.11	416.976	1.139	0.181249	6.28419	3.29573e-10	3.67297e-08	ENSG00000106823	ECM2
ENSG00000068024.15	1586.18	0.427583	0.104594	4.08803	4.35045e-05	0.000433456	ENSG00000068024	HDAC4														ENSG00000280276.1	3.99139	1.13892	0.277351	4.10641	4.01857e-05	0.000406862	ENSG00000280276	AC009229.4
ENSG00000068028.16	1190.78	0.0938702	0.0815077	1.15167	0.249455	0.395978	ENSG00000068028	RASSF1														ENSG00000252332.1	1.97124	1.13881	0.316291	3.60053	0.000317575	0.00215597	ENSG00000252332	RNU6-911P
ENSG00000068078.16	1274.45	-0.588114	0.259595	-2.26551	0.0234817	0.0666131	ENSG00000068078	FGFR3														ENSG00000231845.3	1.13207	1.13877	0.278813	4.08434	4.42021e-05	0.000439163	ENSG00000231845	HMGB3P14
ENSG00000068079.6	2187.35	-0.52818	0.14087	-3.74942	0.000177241	0.00135391	ENSG00000068079	IFI35														ENSG00000188175.8	3.45037	1.13868	0.372406	3.05763	0.00223095	0.0103531	ENSG00000188175	HEPACAM2
ENSG00000068097.13	1196.95	0.119258	0.0903072	1.32059	0.186639	0.320845	ENSG00000068097	HEATR6														ENSG00000268392.1	2.02687	1.13857	0.244155	4.66328	3.11209e-06	5.16556e-05	ENSG00000268392	AC003682.1
ENSG00000068120.13	3258.69	-0.176969	0.0769398	-2.3001	0.0214426	0.0620883	ENSG00000068120	COASY														ENSG00000187166.1	2.20681	1.1382	0.263459	4.32023	1.55869e-05	0.000189218	ENSG00000187166	H1FNT
ENSG00000068137.13	1920.31	0.0606046	0.0821916	0.737358	0.460905	0.60678	ENSG00000068137	PLEKHH3														ENSG00000277128.1	5.82093	1.13802	0.326865	3.48162	0.00049839	0.00309092	ENSG00000277128	AL589743.5
ENSG00000068305.16	2803.91	0.269227	0.0766312	3.51328	0.000442618	0.00280889	ENSG00000068305	MEF2A														ENSG00000272563.1	5.22303	1.13757	0.283028	4.01929	5.8375e-05	0.000549392	ENSG00000272563	AC016745.2
ENSG00000068308.12	5477.71	-0.154496	0.0932097	-1.65751	0.0974158	0.198961	ENSG00000068308	OTUD5														ENSG00000263813.1	1.23613	1.13738	0.287759	3.95256	7.73194e-05	0.000692899	ENSG00000263813	MIR3679
ENSG00000068323.15	4515.42	0.126299	0.0974108	1.29656	0.194782	0.331244	ENSG00000068323	TFE3														ENSG00000273933.1	5.57418	1.13737	0.322334	3.52855	0.00041784	0.00268382	ENSG00000273933	AL513485.1
ENSG00000068354.14	1759.89	-0.179072	0.0924997	-1.93592	0.0528773	0.125302	ENSG00000068354	TBC1D25														ENSG00000260660.1	14.0819	1.13732	0.218506	5.20501	1.93987e-07	5.5048e-06	ENSG00000260660	AC113208.2
ENSG00000068366.18	4123.11	-0.10036	0.108894	-0.921628	0.356723	0.508863	ENSG00000068366	ACSL4														ENSG00000231861.2	0.707759	1.13708	0.362222	3.13919	0.00169414	0.00827655	ENSG00000231861	OR5K2
ENSG00000068383.17	1345.41	0.0587092	0.0963735	0.609184	0.542403	0.678542	ENSG00000068383	INPP5A														ENSG00000250733.5	2.64513	1.13607	0.237122	4.7911	1.65873e-06	3.11745e-05	ENSG00000250733	C8orf17
ENSG00000068394.10	1455.24	-0.469777	0.108066	-4.34711	1.3794e-05	0.00017167	ENSG00000068394	GPKOW														ENSG00000241869.3	2.44852	1.13601	0.299689	3.79064	0.00015026	0.00118322	ENSG00000241869	RN7SL363P
ENSG00000068400.12	2605.59	0.149231	0.11178	1.33504	0.181862	0.314994	ENSG00000068400	GRIPAP1														ENSG00000233526.1	3.63968	1.13564	0.411089	2.76251	0.00573592	0.0218841	ENSG00000233526	RFC5P1
ENSG00000068438.13	3219.24	-0.623883	0.102734	-6.07279	1.25711e-09	1.05273e-07	ENSG00000068438	FTSJ1														ENSG00000259807.1	16.6132	1.13549	0.197674	5.74425	9.23267e-09	4.94042e-07	ENSG00000259807	AC009093.1
ENSG00000068489.11	1358.78	-0.317015	0.112944	-2.80683	0.00500316	0.0196585	ENSG00000068489	PRR11														ENSG00000232377.1	0.842089	1.13529	0.342745	3.31236	0.000925118	0.00508495	ENSG00000232377	AC016910.1
ENSG00000068615.15	236.049	-0.734338	0.200649	-3.65982	0.00025239	0.00179167	ENSG00000068615	REEP1														ENSG00000138080.12	4064.92	1.13502	0.188625	6.0173	1.77354e-09	1.37875e-07	ENSG00000138080	EMILIN1
ENSG00000068650.17	3133.33	0.676535	0.149538	4.52416	6.06349e-06	8.84598e-05	ENSG00000068650	ATP11A														ENSG00000238379.1	0.607599	1.13491	0.396228	2.86429	0.00417943	0.0170532	ENSG00000238379	RNA5SP103
ENSG00000068654.14	4363.62	0.377751	0.0747033	5.05669	4.26599e-07	1.03917e-05	ENSG00000068654	POLR1A														ENSG00000261295.1	49.752	1.13491	0.184506	6.15105	7.69708e-10	7.19046e-08	ENSG00000261295
ENSG00000068697.6	22863.6	-0.0608598	0.0774779	-0.785512	0.432154	0.580824	ENSG00000068697	LAPTM4A														ENSG00000132975.7	310.567	1.13368	0.384367	2.94946	0.00318326	0.0137882	ENSG00000132975	GPR12
ENSG00000068724.14	2515.69	0.253257	0.0899113	2.81675	0.00485129	0.0191628	ENSG00000068724	TTC7A														ENSG00000242550.4	3.69456	1.13351	0.373972	3.03101	0.00243733	0.0111171	ENSG00000242550	SERPINB10
ENSG00000068745.13	5913.97	0.0246547	0.0790219	0.311998	0.755042	0.842817	ENSG00000068745	IP6K2														ENSG00000223431.1	1.54511	1.1332	0.333947	3.39334	0.000690448	0.00402968	ENSG00000223431	MTND6P21
ENSG00000068781.19	7.24718	0.143696	0.240304	0.597977	0.549855	0.684651	ENSG00000068781	STON1-GTF2A1L														ENSG00000257647.1	11.1674	1.13226	0.247653	4.57198	4.83138e-06	7.40561e-05	ENSG00000257647	AC124312.2
ENSG00000068784.11	801.934	0.0980328	0.0877107	1.11768	0.263702	0.411816	ENSG00000068784	SRBD1														ENSG00000253217.1	37.1426	1.13181	0.180254	6.27897	3.40824e-10	3.76066e-08	ENSG00000253217	AP001574.1
ENSG00000068796.15	1562.31	-0.0834791	0.0942718	-0.885515	0.375879	0.527512	ENSG00000068796	KIF2A														ENSG00000140807.5	556.061	1.13158	0.174164	6.4972	8.18263e-11	1.19989e-08	ENSG00000140807	NKD1
ENSG00000068831.17	156.556	0.310165	0.169603	1.82877	0.0674335	0.150727	ENSG00000068831	RASGRP2														ENSG00000232036.2	1.72193	1.13149	0.318396	3.55372	0.000379821	0.00248741	ENSG00000232036	AL078645.2
ENSG00000068878.13	3993.52	0.0527886	0.0761298	0.693403	0.488057	0.631077	ENSG00000068878	PSME4														ENSG00000173641.16	242.065	1.13111	0.196985	5.74212	9.34963e-09	4.98816e-07	ENSG00000173641	HSPB7
ENSG00000068885.13	1140.58	-0.126001	0.0828904	-1.52009	0.128489	0.244732	ENSG00000068885	IFT80														ENSG00000268659.2	1.60305	1.13078	0.328614	3.44105	0.000579463	0.0035019	ENSG00000268659	AL589863.1
ENSG00000068903.18	3979.79	0.0757572	0.107875	0.702267	0.482512	0.626339	ENSG00000068903	SIRT2														ENSG00000280109.1	82.459	1.13062	0.203845	5.54647	2.91493e-08	1.238e-06	ENSG00000280109	PLAC4
ENSG00000068912.12	3739.11	-0.181613	0.065345	-2.77929	0.00544777	0.0210137	ENSG00000068912	ERLEC1														ENSG00000254621.1	0.580318	1.13059	0.469321	2.40899	0.0159968	0.0494081	ENSG00000254621	SETP16
ENSG00000068971.12	1058.41	-0.0938035	0.0986739	-0.950641	0.341787	0.494216	ENSG00000068971	PPP2R5B														ENSG00000223475.1	0.551147	1.1305	0.357303	3.16398	0.00155627	0.00771921	ENSG00000223475	AC099681.1
ENSG00000068976.12	156.572	0.210409	0.208525	1.00904	0.312956	0.464447	ENSG00000068976	PYGM														ENSG00000279294.1	1.95445	1.13046	0.249565	4.52971	5.90637e-06	8.66508e-05	ENSG00000279294	AC092135.1
ENSG00000068985.4	10.7256	-3.85468	0.589474	-6.53919	6.18532e-11	9.85816e-09	ENSG00000068985	PAGE1														ENSG00000225092.2	4.71416	1.13039	0.194105	5.82358	5.76005e-09	3.40601e-07	ENSG00000225092	AL355336.1
ENSG00000069011.14	1734.42	0.222061	0.283618	0.782957	0.433653	0.582223	ENSG00000069011	PITX1														ENSG00000183668.16	1.50006	1.13034	0.446925	2.52916	0.0114336	0.0377811	ENSG00000183668	PSG9
ENSG00000069018.16	5.86439	-0.456474	0.400287	-1.14037	0.254134	0.401236	ENSG00000069018	TRPC7														ENSG00000268670.1	11.6481	1.13021	0.199609	5.66211	1.4952e-08	7.18004e-07	ENSG00000268670	AC016586.1
ENSG00000069020.17	2045.34	0.414985	0.13417	3.09299	0.00198151	0.00939157	ENSG00000069020	MAST4														ENSG00000280392.1	6.27288	1.12996	0.177712	6.35839	2.03883e-10	2.51137e-08	ENSG00000280392	AC007496.3
ENSG00000069122.17	731.033	0.526779	0.108517	4.85432	1.20798e-06	2.42069e-05	ENSG00000069122	ADGRF5														ENSG00000270981.1	0.923099	1.12947	0.358494	3.1506	0.00162937	0.00801739	ENSG00000270981	AC092944.2
ENSG00000069188.15	1058.2	0.707713	0.251102	2.81843	0.00482597	0.0190752	ENSG00000069188	SDK2														ENSG00000227033.1	0.488455	1.12922	0.356079	3.17125	0.00151785	0.0075683	ENSG00000227033	AC019130.1
ENSG00000069206.14	0.191874	0.136628	0.717473	0.190429	0.848973	NA	ENSG00000069206	ADAM7														ENSG00000231035.1	2.88422	1.12919	0.258	4.37668	1.20499e-05	0.000154563	ENSG00000231035	RPL7L1P9
ENSG00000069248.11	3200.67	-0.071408	0.069749	-1.02379	0.305936	0.457249	ENSG00000069248	NUP133														ENSG00000233877.2	0.991892	1.12908	0.315283	3.58117	0.000342062	0.00229385	ENSG00000233877	AL606517.1
ENSG00000069275.12	22935.2	-0.0526564	0.078521	-0.670603	0.502473	0.6437	ENSG00000069275	NUCKS1														ENSG00000104415.12	547.313	1.12831	0.198159	5.69394	1.24142e-08	6.21646e-07	ENSG00000104415	WISP1
ENSG00000069329.14	8381.41	-0.0510816	0.0711302	-0.718143	0.472669	0.617855	ENSG00000069329	VPS35														ENSG00000261646.1	0.831702	1.12825	0.334552	3.37243	0.000745084	0.00429055	ENSG00000261646	AC093849.1
ENSG00000069345.10	3677.4	-0.143652	0.0750056	-1.91522	0.0554644	0.130081	ENSG00000069345	DNAJA2														ENSG00000147655.9	3.33152	1.12804	0.301746	3.73837	0.000185216	0.00140211	ENSG00000147655	RSPO2
ENSG00000069399.11	7450.55	0.0977614	0.139335	0.70163	0.48291	0.626621	ENSG00000069399	BCL3														ENSG00000243446.3	0.562095	1.12798	0.404377	2.78943	0.00528016	0.0205041	ENSG00000243446	RN7SL284P
ENSG00000069424.13	1580.33	0.312292	0.110627	2.82293	0.00475873	0.0188715	ENSG00000069424	KCNAB2														ENSG00000271620.1	1.23283	1.12778	0.413478	2.72755	0.00638064	0.0238007	ENSG00000271620	IGHV3OR16-7
ENSG00000069431.9	455.305	0.495629	0.220056	2.25229	0.024304	0.0684154	ENSG00000069431	ABCC9														ENSG00000139549.2	9.48473	1.12746	0.203637	5.5366	3.08408e-08	1.2951e-06	ENSG00000139549	DHH
ENSG00000069482.6	179.826	-0.177339	0.265893	-0.666959	0.504799	0.645935	ENSG00000069482	GAL														ENSG00000123572.15	227.296	1.12733	0.22663	4.9743	6.54855e-07	1.46255e-05	ENSG00000123572	NRK
ENSG00000069493.13	529.015	0.0692182	0.111153	0.62273	0.533462	0.670874	ENSG00000069493	CLEC2D														ENSG00000237892.1	4.16759	1.12731	0.200723	5.61628	1.95115e-08	8.86229e-07	ENSG00000237892	KLF7-IT1
ENSG00000069509.5	928.415	-0.4648	0.0887566	-5.23679	1.6339e-07	4.82115e-06	ENSG00000069509	FUNDC1														ENSG00000234841.4	3.67083	1.12724	0.278158	4.05252	5.06694e-05	0.000489169	ENSG00000234841	AC017007.2
ENSG00000069535.13	1212.43	-0.0842939	0.204404	-0.412389	0.680054	0.788012	ENSG00000069535	MAOB														ENSG00000240553.1	0.783137	1.12659	0.349597	3.22252	0.00127067	0.00654952	ENSG00000240553	AL031428.1
ENSG00000069667.14	564.561	0.289816	0.117145	2.474	0.0133611	0.0428293	ENSG00000069667	RORA														ENSG00000224707.1	1.3193	1.12652	0.305098	3.69232	0.000222218	0.00162176	ENSG00000224707	E2F3-IT1
ENSG00000069696.6	352.296	0.245919	0.20335	1.20934	0.226533	0.369158	ENSG00000069696	DRD4														ENSG00000280224.1	0.553049	1.12601	0.404864	2.78121	0.00541567	0.0209171	ENSG00000280224	AL008636.1
ENSG00000069702.9	1873.16	0.158659	0.133186	1.19125	0.233554	0.377463	ENSG00000069702	TGFBR3														ENSG00000230769.1	1.48717	1.12595	0.253465	4.44224	8.9028e-06	0.000121101	ENSG00000230769	Z98048.1
ENSG00000069712.10	294.691	0.0072886	0.0966901	0.075381	0.939912	0.964041	ENSG00000069712															ENSG00000185031.6	7.53223	1.1258	0.222821	5.05252	4.36029e-07	1.05661e-05	ENSG00000185031	SLC2A3P2
ENSG00000069764.8	25.2022	-0.476809	0.208784	-2.28375	0.0223863	0.06414	ENSG00000069764	PLA2G10														ENSG00000237125.7	42.7121	1.12517	0.23755	4.73658	2.17355e-06	3.86751e-05	ENSG00000237125	HAND2-AS1
ENSG00000069812.10	375.05	0.615679	0.21303	2.89011	0.0038511	0.0160224	ENSG00000069812	HES2														ENSG00000152591.11	8.62757	1.12464	0.273934	4.10551	4.03423e-05	0.00040789	ENSG00000152591	DSPP
ENSG00000069849.9	5550.08	0.083594	0.0992164	0.842543	0.399484	0.550186	ENSG00000069849	ATP1B3														ENSG00000261528.2	3.60846	1.12455	0.2126	5.28953	1.22634e-07	3.78956e-06	ENSG00000261528	AC002400.1
ENSG00000069869.14	346.379	0.256777	0.142448	1.8026	0.0714509	0.15767	ENSG00000069869	NEDD4														ENSG00000269256.1	1.03614	1.12442	0.366374	3.06904	0.0021475	0.0100508	ENSG00000269256	AC024603.1
ENSG00000069943.8	566.053	0.128037	0.0840258	1.52378	0.127563	0.243375	ENSG00000069943	PIGB														ENSG00000136011.13	20.1086	1.1244	0.20224	5.55976	2.70145e-08	1.15839e-06	ENSG00000136011	STAB2
ENSG00000069956.10	2271.77	-0.0778618	0.0861932	-0.90334	0.366345	0.518337	ENSG00000069956	MAPK6														ENSG00000275965.1	1.02267	1.12439	0.325764	3.45154	0.000557397	0.00339159	ENSG00000275965	AC091544.7
ENSG00000069966.17	1041.86	-0.0155223	0.097684	-0.158903	0.873745	0.922915	ENSG00000069966	GNB5														ENSG00000259598.1	1.18842	1.12436	0.30438	3.69394	0.000220809	0.00161333	ENSG00000259598	AC116158.2
ENSG00000069974.14	1124.71	0.102647	0.113304	0.905939	0.364968	0.51698	ENSG00000069974	RAB27A														ENSG00000259884.1	46.7985	1.12426	0.247615	4.54034	5.61626e-06	8.34075e-05	ENSG00000259884	AC025259.3
ENSG00000069998.11	1632.98	-0.0979849	0.0922027	-1.06271	0.287913	0.438371	ENSG00000069998	HDHD5														ENSG00000278524.1	0.991259	1.12357	0.305796	3.67425	0.000238551	0.00171531	ENSG00000278524	MIR6810
ENSG00000070010.17	2920.17	-0.324309	0.0885668	-3.66175	0.000250501	0.00178339	ENSG00000070010	UFD1														ENSG00000280190.1	3.75201	1.12304	0.205209	5.47267	4.433e-08	1.71322e-06	ENSG00000280190	AC027279.4
ENSG00000070018.7	3163.87	0.182625	0.114521	1.59468	0.110784	0.218964	ENSG00000070018	LRP6														ENSG00000244230.3	1.20357	1.12302	0.42138	2.6651	0.00769646	0.0276378	ENSG00000244230	RN7SL151P
ENSG00000070019.4	40.6487	0.0609271	0.151845	0.401246	0.688239	0.794247	ENSG00000070019	GUCY2C														ENSG00000279176.1	3.95793	1.12223	0.240818	4.66009	3.16068e-06	5.23644e-05	ENSG00000279176	AC079316.2
ENSG00000070031.3	38.9836	0.286925	0.209475	1.36973	0.17077	0.301023	ENSG00000070031	SCT														ENSG00000225815.2	3.53032	1.12203	0.396131	2.83248	0.00461878	0.0184432	ENSG00000225815	AC092669.1
ENSG00000070047.10	3516.67	0.355418	0.0927902	3.83034	0.000127968	0.00103858	ENSG00000070047	PHRF1														ENSG00000275538.1	12.2579	1.12198	0.316246	3.54781	0.000388444	0.00253323	ENSG00000275538	RNVU1-19
ENSG00000070061.13	2097.35	0.10028	0.0733143	1.36782	0.17137	0.301782	ENSG00000070061	ELP1														ENSG00000239152.1	0.904938	1.12198	0.297974	3.76536	0.000166307	0.00128456	ENSG00000239152	RNA5SP310
ENSG00000070081.14	3089.97	-0.0631495	0.112092	-0.563374	0.57318	0.704233	ENSG00000070081	NUCB2														ENSG00000204011.4	1.70196	1.12193	0.368003	3.04871	0.00229824	0.0105957	ENSG00000204011	COL5A1-AS1
ENSG00000070087.12	11018.3	-0.370321	0.121661	-3.04387	0.00233555	0.0107366	ENSG00000070087	PFN2														ENSG00000277494.1	107.845	1.12174	0.195767	5.72997	1.00446e-08	5.27961e-07	ENSG00000277494	GPIHBP1
ENSG00000070159.12	1663.78	0.0941481	0.108262	0.869635	0.3845	0.535687	ENSG00000070159	PTPN3														ENSG00000278897.1	24.115	1.12165	0.193798	5.78774	7.13406e-09	4.07228e-07	ENSG00000278897	AC020951.1
ENSG00000070182.16	226.176	0.17635	0.201073	0.877044	0.380463	0.531947	ENSG00000070182	SPTB														ENSG00000206875.1	1.35255	1.12148	0.274918	4.07934	4.5164e-05	0.000446191	ENSG00000206875	RNU6-761P
ENSG00000070190.11	509.804	0.0949607	0.174405	0.544484	0.586108	0.714612	ENSG00000070190	DAPP1														ENSG00000237338.1	2.93026	1.12132	0.291032	3.85293	0.000116713	0.000966176	ENSG00000237338	FTCD-AS1
ENSG00000070193.4	10.8434	2.23502	0.374702	5.96479	2.44943e-09	1.7653e-07	ENSG00000070193	FGF10														ENSG00000251576.1	6.00405	1.1213	0.340071	3.29726	0.000976326	0.00530089	ENSG00000251576	LINC01267
ENSG00000070214.14	6137.38	-0.0522199	0.0788159	-0.662555	0.507615	0.648327	ENSG00000070214	SLC44A1														ENSG00000166147.12	3263.09	1.12126	0.207652	5.3997	6.67535e-08	2.35769e-06	ENSG00000166147	FBN1
ENSG00000070269.12	1280.55	0.171243	0.081035	2.11319	0.0345842	0.0899805	ENSG00000070269	TMEM260														ENSG00000243116.1	1.085	1.12091	0.373683	2.99962	0.00270312	0.0120865	ENSG00000243116	AC092943.1
ENSG00000070366.12	1129.46	0.652813	0.115998	5.62781	1.82515e-08	8.37812e-07	ENSG00000070366	SMG6														ENSG00000230322.1	1.13214	1.12085	0.315716	3.55018	0.000384968	0.00251519	ENSG00000230322	AL136320.1
ENSG00000070367.14	2477.75	-0.053455	0.0684011	-0.781493	0.434513	0.583026	ENSG00000070367	EXOC5														ENSG00000207729.2	0.615273	1.12074	0.406621	2.75621	0.00584746	0.0222182	ENSG00000207729	MIR556
ENSG00000070371.14	226.58	0.00938209	0.150678	0.0622656	0.950351	0.970318	ENSG00000070371	CLTCL1														ENSG00000207175.1	26.2392	1.12055	0.303828	3.68811	0.000225929	0.00164271	ENSG00000207175	RNU1-67P
ENSG00000070388.10	6.01161	0.518107	0.181583	2.85328	0.00432698	0.0175427	ENSG00000070388	FGF22														ENSG00000254263.1	4.34408	1.12009	0.209479	5.34704	8.9406e-08	2.95585e-06	ENSG00000254263	AC022973.3
ENSG00000070404.8	1050.01	0.462552	0.148723	3.11015	0.00186992	0.00895141	ENSG00000070404	FSTL3														ENSG00000265650.1	0.749955	1.12	0.324205	3.45461	0.000551094	0.00335922	ENSG00000265650
ENSG00000070413.17	7032.85	0.230339	0.0895031	2.57353	0.0100668	0.0341711	ENSG00000070413	DGCR2														ENSG00000207133.1	0.701671	1.11995	0.434659	2.57662	0.00997716	0.0339419	ENSG00000207133	SNORD116-7
ENSG00000070423.16	2700.85	0.0292977	0.0784738	0.373343	0.708893	0.809726	ENSG00000070423	RNF126														ENSG00000276925.1	2.81557	1.11942	0.233862	4.78668	1.69565e-06	3.16943e-05	ENSG00000276925	AC099778.2
ENSG00000070444.13	2717	0.396009	0.0677213	5.84764	4.98608e-09	3.04974e-07	ENSG00000070444	MNT														ENSG00000257037.1	0.682111	1.11934	0.404446	2.76759	0.00564724	0.0216241	ENSG00000257037	RARSP1
ENSG00000070476.13	2327.53	0.254734	0.0693406	3.67366	0.000239103	0.00171875	ENSG00000070476	ZXDC														ENSG00000255342.1	1.49473	1.11898	0.304008	3.68078	0.000232525	0.00167907	ENSG00000255342	AP000926.1
ENSG00000070495.13	1104.15	0.074407	0.0753407	0.987608	0.323345	0.475233	ENSG00000070495	JMJD6														ENSG00000280291.1	0.547205	1.11895	0.409605	2.73178	0.00629935	0.0235666	ENSG00000280291	AC016251.2
ENSG00000070501.10	1379.35	-0.617637	0.0946662	-6.52436	6.82924e-11	1.03999e-08	ENSG00000070501	POLB														ENSG00000238952.1	0.663581	1.1189	0.380803	2.93828	0.00330042	0.0141931	ENSG00000238952
ENSG00000070526.13	1953.61	-0.337163	0.223484	-1.50866	0.131384	0.248798	ENSG00000070526	ST6GALNAC1														ENSG00000107796.11	9484.85	1.11792	0.199851	5.59377	2.22198e-08	9.84109e-07	ENSG00000107796	ACTA2
ENSG00000070540.11	874.053	0.234202	0.100012	2.34174	0.019194	0.0569615	ENSG00000070540	WIPI1														ENSG00000266934.1	10.9061	1.11787	0.211085	5.29583	1.18477e-07	3.69965e-06	ENSG00000266934	AC005746.1
ENSG00000070601.8	304.558	0.0828004	0.193796	0.427255	0.669193	0.779571	ENSG00000070601	FRMPD1														ENSG00000260586.1	2.44603	1.11764	0.297837	3.75252	0.000175067	0.00134057	ENSG00000260586	AC064799.2
ENSG00000070610.13	3777.01	0.12432	0.0879978	1.41276	0.157727	0.28439	ENSG00000070610	GBA2														ENSG00000266712.2	2.75919	1.11699	0.24243	4.60748	4.07571e-06	6.43361e-05	ENSG00000266712	MIR3149
ENSG00000070614.13	6443.6	0.561347	0.110034	5.10159	3.3681e-07	8.61238e-06	ENSG00000070614	NDST1														ENSG00000237041.1	0.562629	1.11688	0.371777	3.00417	0.0026631	0.0119472	ENSG00000237041	AC007679.2
ENSG00000070669.15	2574.65	-0.36538	0.109533	-3.33579	0.000850579	0.0047638	ENSG00000070669	ASNS														ENSG00000212402.1	36.3752	1.11611	0.301648	3.70004	0.000215563	0.00158333	ENSG00000212402	SNORA74B
ENSG00000070718.10	1588.16	-0.187545	0.0864114	-2.17037	0.0299788	0.0806551	ENSG00000070718	AP3M2														ENSG00000256195.2	2.23448	1.11597	0.303373	3.67855	0.000234563	0.00169158	ENSG00000256195	AP002518.1
ENSG00000070729.12	167.909	0.144842	0.208729	0.693921	0.487732	0.630795	ENSG00000070729	CNGB1														ENSG00000229601.1	1.32335	1.11596	0.266536	4.18691	2.82773e-05	0.000306802	ENSG00000229601	AL590762.4
ENSG00000070731.8	3623.65	0.454698	0.177236	2.56549	0.0103031	0.0348058	ENSG00000070731	ST6GALNAC2														ENSG00000096395.9	3.64872	1.1159	0.30501	3.65858	0.000253619	0.00179861	ENSG00000096395	MLN
ENSG00000070748.16	9.52322	0.265432	0.358578	0.740237	0.459156	0.605196	ENSG00000070748	CHAT														ENSG00000224057.1	2.68628	1.11589	0.247963	4.50021	6.78857e-06	9.7126e-05	ENSG00000224057	EGFR-AS1
ENSG00000070756.12	133749	0.566719	0.104437	5.4264	5.75013e-08	2.09755e-06	ENSG00000070756	PABPC1														ENSG00000279343.1	1.69252	1.11568	0.405334	2.7525	0.00591414	0.0224179	ENSG00000279343	AC127071.1
ENSG00000070759.15	513.209	-0.288487	0.104015	-2.77352	0.0055454	0.0212979	ENSG00000070759	TESK2														ENSG00000254537.1	0.909464	1.11567	0.419683	2.65836	0.00785227	0.028059	ENSG00000254537	AL137161.1
ENSG00000070761.6	2316.07	-0.21248	0.0733192	-2.89801	0.0037554	0.0156991	ENSG00000070761	CFAP20														ENSG00000234191.1	1.2004	1.11555	0.342933	3.25297	0.00114207	0.00600645	ENSG00000234191	AC091808.1
ENSG00000070770.7	3423.33	0.103074	0.0697136	1.47854	0.139264	0.259803	ENSG00000070770	CSNK2A2														ENSG00000256657.1	1.43828	1.11533	0.336508	3.31442	0.000918326	0.00505917	ENSG00000256657	AC244131.1
ENSG00000070778.11	1099.27	0.451866	0.0892519	5.06281	4.13122e-07	1.01325e-05	ENSG00000070778	PTPN21														ENSG00000265733.1	0.431592	1.11532	0.403057	2.76716	0.00565465	0.0216427	ENSG00000265733	SNORA74C-1
ENSG00000070785.15	1189.21	-0.442582	0.0720976	-6.13866	8.32216e-10	7.58323e-08	ENSG00000070785	EIF2B3														ENSG00000279040.1	1.12349	1.11525	0.286201	3.89674	9.74957e-05	0.000833559	ENSG00000279040	AC090617.6
ENSG00000070808.14	13.7036	0.557211	0.243124	2.29188	0.0219126	0.0631613	ENSG00000070808	CAMK2A														ENSG00000149591.15	10554.9	1.11523	0.189801	5.87576	4.20896e-09	2.68137e-07	ENSG00000149591	TAGLN
ENSG00000070814.16	4677.26	0.244175	0.0783411	3.11682	0.00182813	0.00880066	ENSG00000070814	TCOF1														ENSG00000225192.1	5.77718	1.11495	0.223711	4.98391	6.23109e-07	1.40537e-05	ENSG00000225192	ZNF33BP1
ENSG00000070831.14	16745.4	-0.228609	0.0762758	-2.99714	0.00272525	0.0121634	ENSG00000070831	CDC42														ENSG00000276662.1	2.31687	1.11453	0.251462	4.43218	9.32856e-06	0.000125739	ENSG00000276662	AL713922.2
ENSG00000070882.11	2738.25	-0.168246	0.129196	-1.30226	0.192828	0.328601	ENSG00000070882	OSBPL3														ENSG00000248522.1	9.87119	1.11418	0.256715	4.34015	1.42387e-05	0.00017612	ENSG00000248522	SBF1P1
ENSG00000070886.9	23.4029	-0.285505	0.261045	-1.0937	0.274088	0.423742	ENSG00000070886	EPHA8														ENSG00000270110.1	12.9346	1.11416	0.203342	5.47923	4.27191e-08	1.66179e-06	ENSG00000270110	AL353593.3
ENSG00000070915.8	23.2117	0.249227	0.26083	0.955512	0.339319	0.491718	ENSG00000070915	SLC12A3														ENSG00000215833.3	3.28019	1.11401	0.386888	2.87941	0.0039842	0.0164392	ENSG00000215833	QRSL1P1
ENSG00000070950.8	1186.63	0.0633612	0.084869	0.746577	0.455319	0.60172	ENSG00000070950	RAD18														ENSG00000253523.1	0.479625	1.11371	0.393627	2.82935	0.00466421	0.0185829	ENSG00000253523	AC104350.1
ENSG00000070961.13	4319.48	0.253979	0.0931531	2.72647	0.00640166	0.0238691	ENSG00000070961	ATP2B1														ENSG00000278131.1	1.85992	1.11332	0.356013	3.12718	0.0017649	0.00857045	ENSG00000278131	AC116050.2
ENSG00000070985.12	144.518	0.0346922	0.254435	0.13635	0.891545	0.934831	ENSG00000070985	TRPM5														ENSG00000198523.5	95.4233	1.11309	0.265927	4.1857	2.84291e-05	0.000307652	ENSG00000198523	PLN
ENSG00000071051.12	4560.87	0.1057	0.0755226	1.39958	0.16164	0.289497	ENSG00000071051	NCK2														ENSG00000226871.1	1.41728	1.11285	0.272849	4.07864	4.53005e-05	0.000447342	ENSG00000226871	AC135178.1
ENSG00000071054.14	5263.14	0.317351	0.10066	3.15271	0.00161761	0.00796925	ENSG00000071054	MAP4K4														ENSG00000277135.1	5.197	1.11268	0.257715	4.31747	1.57829e-05	0.000191231	ENSG00000277135	AC012409.3
ENSG00000071073.11	1875.88	0.0055015	0.111586	0.0493027	0.960678	0.976358	ENSG00000071073	MGAT4A														ENSG00000274012.1	2702.3	1.11246	0.28299	3.93109	8.45629e-05	0.000745935	ENSG00000274012	RN7SL2
ENSG00000071082.9	51482.5	-0.555104	0.135116	-4.10836	3.98472e-05	0.00040454	ENSG00000071082	RPL31														ENSG00000221132.1	0.601737	1.11216	0.384404	2.89321	0.00381327	0.0158921	ENSG00000221132
ENSG00000071127.15	16391.8	-0.00204527	0.0796829	-0.0256677	0.979522	0.987674	ENSG00000071127	WDR1														ENSG00000274294.1	2.68733	1.11146	0.273451	4.06455	4.81259e-05	0.00046992	ENSG00000274294	AC015660.4
ENSG00000071189.20	1849.21	-0.443474	0.0754232	-5.8798	4.10761e-09	2.6395e-07	ENSG00000071189	SNX13														ENSG00000273771.1	10.1376	1.11131	0.221517	5.01683	5.25322e-07	1.22815e-05	ENSG00000273771	AC024337.2
ENSG00000071203.8	0.432039	-0.421436	0.717637	-0.587255	0.557032	0.690787	ENSG00000071203	MS4A12														ENSG00000237911.2	0.846864	1.1111	0.333408	3.33254	0.00086056	0.00480675	ENSG00000237911	SRP68P3
ENSG00000071205.10	436.069	0.378208	0.123881	3.05299	0.00226574	0.0104763	ENSG00000071205	ARHGAP10														ENSG00000223896.2	1.12563	1.11072	0.344399	3.22511	0.00125926	0.00649979	ENSG00000223896	CCNJP2
ENSG00000071242.10	2390.72	0.206686	0.119904	1.72377	0.0847496	0.179293	ENSG00000071242	RPS6KA2														ENSG00000252464.1	3.20478	1.11062	0.221118	5.02276	5.09337e-07	1.19961e-05	ENSG00000252464	RN7SKP70
ENSG00000071243.14	789.094	-0.176214	0.0713757	-2.46883	0.0135556	0.0433466	ENSG00000071243	ING3														ENSG00000279810.1	1.09749	1.11034	0.412947	2.68881	0.00717072	0.0261425	ENSG00000279810	AL109924.4
ENSG00000071246.9	1234.83	0.385204	0.116783	3.29847	0.000972148	0.00528595	ENSG00000071246	VASH1														ENSG00000229515.1	0.782571	1.10888	0.347273	3.1931	0.00140752	0.0071018	ENSG00000229515	FLT1P1
ENSG00000071282.10	2354.93	0.342502	0.125287	2.73374	0.00626203	0.0234685	ENSG00000071282	LMCD1														ENSG00000206538.6	420.716	1.1088	0.226574	4.89379	9.89105e-07	2.05718e-05	ENSG00000206538	VGLL3
ENSG00000071462.10	5677.54	-0.18165	0.0771659	-2.35402	0.0185717	0.0555334	ENSG00000071462	BUD23														ENSG00000259437.1	0.350635	1.10865	0.459374	2.4134	0.0158044	0.0489445	ENSG00000259437	AC093334.1
ENSG00000071537.12	4257.31	0.204345	0.0836746	2.44214	0.0146006	0.0460163	ENSG00000071537	SEL1L														ENSG00000212939.2	1.18558	1.1082	0.41882	2.64601	0.00814465	0.028888	ENSG00000212939	Z97192.1
ENSG00000071539.12	2203.07	-0.436998	0.119209	-3.6658	0.000246566	0.00176073	ENSG00000071539	TRIP13														ENSG00000229089.5	1.53821	1.10799	0.347955	3.18429	0.00145112	0.0072837	ENSG00000229089	ANKRD20A8P
ENSG00000071553.15	12989.5	0.219504	0.0916298	2.39555	0.0165954	0.0508931	ENSG00000071553	ATP6AP1														ENSG00000224245.1	10.2932	1.10708	0.31307	3.53622	0.000405904	0.00262289	ENSG00000224245	AL358232.1
ENSG00000071564.13	6044.46	0.206155	0.0891199	2.31323	0.0207101	0.0604275	ENSG00000071564	TCF3														ENSG00000113319.10	360.141	1.10701	0.152116	7.27741	3.40288e-13	1.42116e-10	ENSG00000113319	RASGRF2
ENSG00000071575.10	3434.62	0.192779	0.141571	1.36171	0.173289	0.304174	ENSG00000071575	TRIB2														ENSG00000248935.1	0.930273	1.10687	0.412562	2.68293	0.00729809	0.0264983	ENSG00000248935	AC034234.1
ENSG00000071626.15	5849.79	0.144771	0.0539418	2.68383	0.00727831	0.0264372	ENSG00000071626	DAZAP1														ENSG00000221550.2	0.709661	1.10684	0.374759	2.95348	0.0031421	0.0136432	ENSG00000221550
ENSG00000071655.16	3092.71	0.159011	0.0769857	2.06546	0.0388796	0.098606	ENSG00000071655	MBD3														ENSG00000223039.1	1.97493	1.10677	0.293622	3.76938	0.000163655	0.00126848	ENSG00000223039	RN7SKP268
ENSG00000071677.1	5.14424	-0.128152	0.424757	-0.301706	0.762876	0.848394	ENSG00000071677	PRLH														ENSG00000140285.8	250.251	1.10655	0.268645	4.11899	3.80535e-05	0.00038989	ENSG00000140285	FGF7
ENSG00000071794.14	3340.66	-0.126235	0.0950003	-1.32878	0.18392	0.317449	ENSG00000071794	HLTF														ENSG00000277041.1	0.484322	1.1063	0.435107	2.54259	0.0110035	0.0366485	ENSG00000277041	AC106788.2
ENSG00000071859.13	3111.04	-0.0998385	0.104754	-0.953072	0.340554	0.492981	ENSG00000071859	FAM50A														ENSG00000241175.3	1.99859	1.10608	0.427655	2.58639	0.0096988	0.0331624	ENSG00000241175	RN7SL494P
ENSG00000071889.15	3782.77	-0.217614	0.0971486	-2.24002	0.0250898	0.0701887	ENSG00000071889	FAM3A														ENSG00000189223.12	694.457	1.10592	0.152918	7.23208	4.75639e-13	1.92275e-10	ENSG00000189223	PAX8-AS1
ENSG00000071894.13	11901.3	0.450912	0.0900915	5.00505	5.58483e-07	1.28607e-05	ENSG00000071894	CPSF1														ENSG00000008118.8	179.032	1.10578	0.22355	4.94643	7.55864e-07	1.64598e-05	ENSG00000008118	CAMK1G
ENSG00000071909.17	484.722	0.267339	0.227604	1.17458	0.240163	0.385306	ENSG00000071909	MYO3B														ENSG00000183206.15	53.5648	1.10485	0.441335	2.50342	0.0123	0.0400664	ENSG00000183206	POTEC
ENSG00000071967.10	8008.57	0.248429	0.145879	1.70298	0.0885721	0.18536	ENSG00000071967	CYBRD1														ENSG00000264950.1	1.01163	1.10483	0.346737	3.18636	0.00144074	0.00723657	ENSG00000264950
ENSG00000071991.7	10.8766	-0.346301	0.546762	-0.633367	0.526494	0.664913	ENSG00000071991	CDH19														ENSG00000236671.6	1.94159	1.10478	0.317475	3.47989	0.000501619	0.0031055	ENSG00000236671	PRKG1-AS1
ENSG00000071994.9	3140.04	-0.324389	0.0888299	-3.6518	0.000260408	0.00183708	ENSG00000071994	PDCD2														ENSG00000271022.1	0.746432	1.10439	0.370035	2.98456	0.00283985	0.0125708	ENSG00000271022	AP002365.1
ENSG00000072041.15	248.952	-0.164574	0.375955	-0.437749	0.661569	0.773933	ENSG00000072041	SLC6A15														ENSG00000044524.9	98.1938	1.10406	0.196826	5.60935	2.03083e-08	9.18666e-07	ENSG00000044524	EPHA3
ENSG00000072042.11	3236.42	-0.0797224	0.0869977	-0.916373	0.359471	0.511688	ENSG00000072042	RDH11														ENSG00000238963.2	1.34508	1.10402	0.297194	3.71481	0.000203354	0.00151188	ENSG00000238963	RF00096
ENSG00000072062.12	8457.6	0.202454	0.0905129	2.23674	0.0253035	0.0706938	ENSG00000072062	PRKACA														ENSG00000271208.1	0.391804	1.10396	0.388083	2.84464	0.00444614	0.0179082	ENSG00000271208	Z99289.3
ENSG00000072071.15	7489.67	0.406364	0.148968	2.72786	0.00637472	0.0237846	ENSG00000072071	ADGRL1														ENSG00000248416.1	3.54651	1.10376	0.223444	4.93975	7.82214e-07	1.6953e-05	ENSG00000248416	AC107464.2
ENSG00000072080.9	3.84235	-0.459994	0.310333	-1.48226	0.13827	0.258339	ENSG00000072080	SPP2														ENSG00000276852.1	0.476849	1.10335	0.450807	2.4475	0.0143852	0.0454596	ENSG00000276852
ENSG00000072110.12	17524.4	0.529423	0.0891106	5.9412	2.8295e-09	1.969e-07	ENSG00000072110	ACTN1														ENSG00000237111.1	9.29111	1.1029	0.450231	2.44962	0.0143006	0.0452505	ENSG00000237111	IGHJ3P
ENSG00000072121.14	2014.34	0.377662	0.0913882	4.1325	3.58841e-05	0.000371602	ENSG00000072121	ZFYVE26														ENSG00000261727.2	0.839202	1.10266	0.454212	2.42764	0.0151976	0.0475005	ENSG00000261727	AC142381.4
ENSG00000072133.9	278.319	-0.199323	0.200031	-0.996459	0.319027	0.47077	ENSG00000072133	RPS6KA6														ENSG00000281896.1	51.7721	1.10253	0.150212	7.33983	2.13862e-13	9.2328e-11	ENSG00000281896	AC018638.8
ENSG00000072134.14	2094.89	0.257362	0.0791727	3.25064	0.00115145	0.00604649	ENSG00000072134	EPN2														ENSG00000231859.1	0.853858	1.10236	0.422438	2.60952	0.00906694	0.0314444	ENSG00000231859	AC079781.1
ENSG00000072135.11	5741.57	-0.0270364	0.0859717	-0.31448	0.753156	0.841346	ENSG00000072135	PTPN18														ENSG00000135312.5	5.08241	1.10231	0.25532	4.31737	1.57901e-05	0.000191266	ENSG00000135312	HTR1B
ENSG00000072163.17	1851.62	0.50114	0.141844	3.53304	0.000410816	0.00264772	ENSG00000072163	LIMS2														ENSG00000280697.1	1.83081	1.10196	0.234484	4.69951	2.60785e-06	4.4867e-05	ENSG00000280697
ENSG00000072182.11	9.70951	-0.200089	0.225966	-0.885482	0.375897	0.52752	ENSG00000072182	ASIC4														ENSG00000199047.2	4.72817	1.10186	0.230153	4.78752	1.68854e-06	3.16011e-05	ENSG00000199047	MIR378A
ENSG00000072195.13	1902.45	0.973081	0.174019	5.59181	2.2471e-08	9.92274e-07	ENSG00000072195	SPEG														ENSG00000201346.2	0.79034	1.10154	0.327201	3.36657	0.000761105	0.00436416	ENSG00000201346	RF00012
ENSG00000072201.12	531.427	0.012069	0.129121	0.0934705	0.92553	0.955639	ENSG00000072201	LNX1														ENSG00000253534.1	2.18018	1.10065	0.337607	3.26015	0.00111352	0.00587853	ENSG00000253534	TRBV6-8
ENSG00000072210.17	3790.19	-0.030162	0.0912886	-0.330402	0.741096	0.832789	ENSG00000072210	ALDH3A2														ENSG00000260137.1	2.52325	1.1006	0.282072	3.90184	9.54662e-05	0.00082015	ENSG00000260137	AL132657.2
ENSG00000072274.11	10731.6	-0.326485	0.144126	-2.26527	0.0234961	0.0666412	ENSG00000072274	TFRC														ENSG00000252335.1	1.40255	1.10057	0.332199	3.31297	0.000923093	0.00507758	ENSG00000252335	RNU6-62P
ENSG00000072310.15	5254.47	0.385306	0.121057	3.18284	0.00145837	0.00731358	ENSG00000072310	SREBF1														ENSG00000136457.8	81.6273	1.10051	0.18852	5.83766	5.29392e-09	3.1683e-07	ENSG00000136457	CHAD
ENSG00000072315.3	1.29851	-0.29436	0.374061	-0.786932	0.431322	0.580156	ENSG00000072315	TRPC5														ENSG00000260545.1	2.35744	1.10039	0.224702	4.89711	9.7257e-07	2.02753e-05	ENSG00000260545	AC026771.1
ENSG00000072364.11	4997.89	0.39624	0.0761908	5.20062	1.9862e-07	5.59699e-06	ENSG00000072364	AFF4														ENSG00000215976.1	0.619087	1.0999	0.366402	3.00189	0.00268307	0.0120173	ENSG00000215976
ENSG00000072401.13	1729.43	-0.256134	0.0719127	-3.56173	0.000368412	0.00243139	ENSG00000072401	UBE2D1														ENSG00000280780.1	12.1766	1.09978	0.30485	3.60761	0.000309031	0.00211047	ENSG00000280780	JAKMIP2-AS1
ENSG00000072415.7	1805.32	0.121988	0.0714148	1.70816	0.0876065	0.183789	ENSG00000072415	MPP5														ENSG00000256025.1	1.15764	1.09962	0.378793	2.90295	0.00369661	0.0155131	ENSG00000256025	CACNA1C-AS4
ENSG00000072422.15	833.962	0.156123	0.131528	1.18699	0.235231	0.379467	ENSG00000072422	RHOBTB1														ENSG00000134853.10	1495.75	1.09955	0.204315	5.38164	7.38084e-08	2.54619e-06	ENSG00000134853	PDGFRA
ENSG00000072501.16	5981.44	-0.0435384	0.0935768	-0.465269	0.641739	0.758881	ENSG00000072501	SMC1A														ENSG00000277795.1	3.44323	1.09931	0.242831	4.52707	5.98069e-06	8.75606e-05	ENSG00000277795	AC244517.3
ENSG00000072506.11	4664.37	-0.546014	0.0999642	-5.4621	4.70547e-08	1.7945e-06	ENSG00000072506	HSD17B10														ENSG00000187479.5	1127.22	1.09917	0.193619	5.67697	1.37103e-08	6.69865e-07	ENSG00000187479	C11orf96
ENSG00000072518.19	6536.41	0.270398	0.0684456	3.95055	7.79706e-05	0.000697189	ENSG00000072518	MARK2														ENSG00000277954.1	18.4762	1.09897	0.204468	5.37477	7.66795e-08	2.62285e-06	ENSG00000277954	AC092376.2
ENSG00000072571.18	1340.93	-0.673411	0.132543	-5.08071	3.76033e-07	9.45228e-06	ENSG00000072571	HMMR														ENSG00000261868.1	5.27607	1.09895	0.194406	5.65285	1.57811e-08	7.49719e-07	ENSG00000261868	MFSD1P1
ENSG00000072609.16	1463	0.0529494	0.0830068	0.637892	0.523544	0.662656	ENSG00000072609	CHFR														ENSG00000135960.8	161.438	1.09893	0.278297	3.94875	7.856e-05	0.000701471	ENSG00000135960	EDAR
ENSG00000072657.7	156.361	0.815355	0.381196	2.13894	0.0324407	0.0856318	ENSG00000072657	TRHDE														ENSG00000249077.1	1.97154	1.09883	0.247569	4.43847	9.05992e-06	0.000122788	ENSG00000249077	AL158068.1
ENSG00000072682.17	2288.31	0.190802	0.101831	1.8737	0.0609711	0.139718	ENSG00000072682	P4HA2														ENSG00000166405.13	603.304	1.09856	0.238629	4.60363	4.15196e-06	6.54003e-05	ENSG00000166405	RIC3
ENSG00000072694.17	675.302	-0.00236461	0.188417	-0.0125499	0.989987	0.994123	ENSG00000072694	FCGR2B														ENSG00000123358.18	5113.76	1.0985	0.216575	5.07212	3.93414e-07	9.78409e-06	ENSG00000123358	NR4A1
ENSG00000072736.17	1343.49	0.299258	0.0953908	3.13717	0.00170585	0.00832369	ENSG00000072736	NFATC3														ENSG00000252692.1	14.5496	1.09846	0.249798	4.39741	1.09552e-05	0.000143362	ENSG00000252692	RF00271
ENSG00000072756.15	1091.11	-0.0836897	0.0702327	-1.1916	0.233416	0.377364	ENSG00000072756	TRNT1														ENSG00000254019.1	3.01972	1.09837	0.223046	4.92438	8.46282e-07	1.81095e-05	ENSG00000254019	AC011676.2
ENSG00000072778.18	9423.07	-0.0356792	0.0930702	-0.383358	0.701455	0.804351	ENSG00000072778	ACADVL														ENSG00000280878.1	0.942371	1.09833	0.328445	3.34404	0.000825684	0.00465403	ENSG00000280878	AC017002.5
ENSG00000072786.11	1457.81	0.378081	0.0993589	3.80521	0.000141686	0.0011289	ENSG00000072786	STK10														ENSG00000230838.1	141.812	1.09811	0.34259	3.20532	0.00134915	0.00687042	ENSG00000230838	LINC01614
ENSG00000072803.16	3009.55	0.210012	0.0766845	2.73866	0.0061691	0.0231984	ENSG00000072803	FBXW11														ENSG00000256108.1	1.91187	1.09755	0.241483	4.54504	5.49259e-06	8.20419e-05	ENSG00000256108	AC135586.1
ENSG00000072818.10	519.295	0.307185	0.110549	2.77872	0.0054574	0.0210396	ENSG00000072818	ACAP1														ENSG00000248174.4	8.10058	1.09732	0.35167	3.1203	0.00180665	0.00873033	ENSG00000248174	LINC02268
ENSG00000072832.13	1229.78	0.0732526	0.166008	0.441259	0.659026	0.771831	ENSG00000072832	CRMP1														ENSG00000226318.1	8.16182	1.09643	0.180995	6.05778	1.38013e-09	1.13229e-07	ENSG00000226318	RPS3AP38
ENSG00000072840.11	1596.63	0.750683	0.119253	6.29486	3.07678e-10	3.49911e-08	ENSG00000072840	EVC														ENSG00000176438.11	320.171	1.09634	0.159232	6.88519	5.77113e-12	1.46643e-09	ENSG00000176438	SYNE3
ENSG00000072849.9	2270.65	-0.302864	0.0765191	-3.95801	7.55758e-05	0.000679781	ENSG00000072849	DERL2														ENSG00000280035.1	15.3848	1.09615	0.201733	5.43369	5.52002e-08	2.02858e-06	ENSG00000280035	AC011676.5
ENSG00000072858.9	167.709	-0.406074	0.188753	-2.15135	0.0314485	0.0835776	ENSG00000072858	SIDT1														ENSG00000233953.1	3.35775	1.09594	0.25634	4.27535	1.90839e-05	0.000222555	ENSG00000233953	AC009970.1
ENSG00000072864.11	1568.63	0.062683	0.0988455	0.634151	0.525982	0.664532	ENSG00000072864	NDE1														ENSG00000275726.1	0.42643	1.09555	0.41575	2.63511	0.00841096	0.0296433	ENSG00000275726	MIR6088
ENSG00000072952.17	802.81	1.20473	0.168123	7.16574	7.73675e-13	2.7304e-10	ENSG00000072952	MRVI1														ENSG00000205584.6	1.90771	1.09522	0.251458	4.35547	1.3278e-05	0.000166741	ENSG00000205584	AC211476.1
ENSG00000072954.5	981.276	-0.0556463	0.148534	-0.374637	0.707931	0.808973	ENSG00000072954	TMEM38A														ENSG00000221104.1	0.908927	1.09518	0.362658	3.01988	0.00252879	0.0114532	ENSG00000221104
ENSG00000072958.7	3832.5	0.138218	0.0895544	1.5434	0.122735	0.236395	ENSG00000072958	AP1M1														ENSG00000232153.2	4.34082	1.09507	0.38112	2.87328	0.00406231	0.0167011	ENSG00000232153	AC073218.1
ENSG00000073008.13	1904.83	0.337525	0.112463	3.00121	0.00268913	0.012036	ENSG00000073008	PVR														ENSG00000257438.1	6.43226	1.09488	0.250423	4.37211	1.23052e-05	0.000157053	ENSG00000257438	AC011595.1
ENSG00000073050.10	3048.02	0.084042	0.0927596	0.90602	0.364926	0.516943	ENSG00000073050	XRCC1														ENSG00000264676.2	1.17906	1.0945	0.285448	3.83432	0.000125912	0.00102442	ENSG00000264676	RN7SL204P
ENSG00000073060.14	3012.42	0.358386	0.107224	3.34239	0.000830589	0.00467675	ENSG00000073060	SCARB1														ENSG00000271137.1	1.1943	1.09443	0.305436	3.58316	0.000339458	0.00227924	ENSG00000271137	AC006254.3
ENSG00000073067.12	127.097	-0.138015	0.316648	-0.435863	0.662936	0.774942	ENSG00000073067	CYP2W1														ENSG00000265657.1	0.625701	1.09438	0.374719	2.92054	0.00349423	0.0148405	ENSG00000265657	MIR3151
ENSG00000073111.12	7183.49	-0.255836	0.0987538	-2.59064	0.00957965	0.0328307	ENSG00000073111	MCM2														ENSG00000223946.1	12.2643	1.09435	0.193681	5.65026	1.60206e-08	7.58665e-07	ENSG00000223946	AL513008.1
ENSG00000073146.14	42.6553	0.561827	0.209156	2.68616	0.00722791	0.0262928	ENSG00000073146	MOV10L1														ENSG00000259540.1	4.77208	1.09428	0.279312	3.91779	8.9365e-05	0.000778564	ENSG00000259540	AC027020.1
ENSG00000073150.12	497.728	-0.087857	0.192092	-0.45737	0.647405	0.763347	ENSG00000073150	PANX2														ENSG00000233033.1	1.35184	1.09416	0.283451	3.86014	0.00011332	0.000943636	ENSG00000233033	CASK-AS1
ENSG00000073169.12	1180.26	0.0391988	0.0877429	0.446746	0.655058	0.768845	ENSG00000073169	SELENOO														ENSG00000229955.1	0.813509	1.09384	0.370286	2.95404	0.00313639	0.0136262	ENSG00000229955	Z98749.1
ENSG00000073282.11	97.027	0.258931	0.220642	1.17353	0.240582	0.385734	ENSG00000073282	TP63														ENSG00000201532.1	0.764441	1.09362	0.324906	3.36597	0.000762755	0.00437193	ENSG00000201532	RNA5SP194
ENSG00000073331.16	1083.26	0.160443	0.0999227	1.60567	0.108347	0.21521	ENSG00000073331	ALPK1														ENSG00000254936.4	7.47563	1.09351	0.254359	4.2991	1.71493e-05	0.000204187	ENSG00000254936	AF131215.4
ENSG00000073350.12	6145.65	0.242208	0.102887	2.35411	0.0185669	0.0555259	ENSG00000073350	LLGL2														ENSG00000275251.1	0.837713	1.09343	0.362923	3.01283	0.00258821	0.0116814	ENSG00000275251
ENSG00000073417.13	1122.17	0.0354383	0.0884223	0.400785	0.688579	0.794437	ENSG00000073417	PDE8A														ENSG00000258316.1	7.78564	1.09343	0.21656	5.04906	4.43996e-07	1.07297e-05	ENSG00000258316	KLF17P1
ENSG00000073464.10	570.902	-0.14052	0.154415	-0.910016	0.362814	0.514978	ENSG00000073464	CLCN4														ENSG00000238405.1	2.82291	1.09309	0.19918	5.48792	4.06684e-08	1.59892e-06	ENSG00000238405	RNA5SP311
ENSG00000073536.16	1083.39	0.0186061	0.0947511	0.196368	0.844322	0.903119	ENSG00000073536	NLE1														ENSG00000252971.1	0.620153	1.09304	0.35639	3.06699	0.00216228	0.0101017	ENSG00000252971	RNU6-1057P
ENSG00000073578.15	7607.24	-0.173186	0.0939044	-1.84428	0.0651418	0.146957	ENSG00000073578	SDHA														ENSG00000148604.12	3.89268	1.09281	0.435276	2.51062	0.0120519	0.039408	ENSG00000148604	RGR
ENSG00000073584.17	3432.33	-0.12822	0.0774562	-1.65538	0.0978473	0.199633	ENSG00000073584	SMARCE1														ENSG00000227321.2	1.40733	1.09262	0.269528	4.05383	5.03866e-05	0.000487392	ENSG00000227321	MTND4P15
ENSG00000073598.5	5.39229	-0.0884063	0.167309	-0.528402	0.59722	0.723573	ENSG00000073598	FNDC8														ENSG00000163359.14	21850.4	1.09254	0.197432	5.53375	3.13458e-08	1.30878e-06	ENSG00000163359	COL6A3
ENSG00000073605.17	658.199	0.0888025	0.146878	0.6046	0.545445	0.681205	ENSG00000073605	GSDMB														ENSG00000266145.1	3.9901	1.09233	0.254609	4.29022	1.78497e-05	0.000210536	ENSG00000266145	RHOT1P1
ENSG00000073614.10	3961.18	0.156429	0.0856772	1.8258	0.0678809	0.151514	ENSG00000073614	KDM5A														ENSG00000234389.1	1.1407	1.09222	0.362205	3.01548	0.00256574	0.0115981	ENSG00000234389	AC007278.1
ENSG00000073670.12	138.579	-0.0580053	0.173133	-0.335033	0.7376	0.830213	ENSG00000073670	ADAM11														ENSG00000254105.1	0.539614	1.09217	0.361265	3.02318	0.00250132	0.0113496	ENSG00000254105	VENTXP6
ENSG00000073711.9	1803.14	0.113451	0.0870407	1.30342	0.19243	0.328078	ENSG00000073711	PPP2R3A														ENSG00000225750.1	1.73821	1.09213	0.286474	3.81233	0.000137664	0.00110178	ENSG00000225750	AL357500.1
ENSG00000073712.12	2964.37	0.327266	0.0948031	3.45206	0.000556318	0.00338688	ENSG00000073712	FERMT2														ENSG00000266778.1	0.661568	1.09211	0.411602	2.65332	0.0079705	0.0283766	ENSG00000266778
ENSG00000073734.8	5.63249	0.0017578	0.319061	0.00550928	0.995604	0.997446	ENSG00000073734	ABCB11														ENSG00000278171.1	0.543814	1.09193	0.443615	2.46143	0.0138384	0.0441047	ENSG00000278171	AL137028.2
ENSG00000073737.15	101.08	-0.592763	0.271481	-2.18344	0.0290033	0.078587	ENSG00000073737	DHRS9														ENSG00000236911.5	0.392333	1.09138	0.443342	2.4617	0.013828	0.044078	ENSG00000236911	AL137789.1
ENSG00000073754.5	2.70395	-0.673598	0.423084	-1.59212	0.111359	0.219768	ENSG00000073754	CD5L														ENSG00000255786.1	0.48948	1.0909	0.419853	2.59829	0.00936894	0.0322652	ENSG00000255786	AP000763.1
ENSG00000073756.10	268.582	0.746853	0.210671	3.54512	0.000392433	0.00255271	ENSG00000073756	PTGS2														ENSG00000243264.2	157.423	1.09079	0.440616	2.47561	0.0133008	0.0426669	ENSG00000243264	IGKV2D-29
ENSG00000073792.14	6266.32	0.0727605	0.174131	0.41785	0.676057	0.784773	ENSG00000073792	IGF2BP2														ENSG00000226186.1	31.1442	1.09063	0.227091	4.80263	1.56598e-06	2.97328e-05	ENSG00000226186	ELOCP21
ENSG00000073803.12	5467.16	-0.292801	0.0954084	-3.06892	0.00214834	0.0100527	ENSG00000073803	MAP3K13														ENSG00000258654.1	8.35068	1.09037	0.415767	2.62254	0.00872762	0.0305334	ENSG00000258654	AC026495.1
ENSG00000073849.13	14007	0.123517	0.139805	0.883493	0.37697	0.528486	ENSG00000073849	ST6GAL1														ENSG00000206262.7	122.454	1.09018	0.350033	3.11449	0.0018426	0.00884922	ENSG00000206262	FOXL2NB
ENSG00000073861.2	35.8166	0.324619	0.214639	1.51239	0.130434	0.247419	ENSG00000073861	TBX21														ENSG00000280245.1	1.95778	1.08997	0.231417	4.70999	2.47729e-06	4.29643e-05	ENSG00000280245	AC079336.7
ENSG00000073905.8	22.3432	-0.0870079	0.110255	-0.789149	0.430025	0.57902	ENSG00000073905	VDAC1P1														ENSG00000259649.3	6.51603	1.08941	0.180168	6.04665	1.47889e-09	1.20443e-07	ENSG00000259649	AC027808.2
ENSG00000073910.18	800.576	0.259187	0.138238	1.87493	0.0608027	0.139446	ENSG00000073910	FRY														ENSG00000100234.11	909.392	1.08831	0.227084	4.79253	1.64692e-06	3.10048e-05	ENSG00000100234	TIMP3
ENSG00000073921.16	7977.56	0.131731	0.0722642	1.82291	0.0683166	0.152265	ENSG00000073921	PICALM														ENSG00000235112.1	3.12617	1.08769	0.225863	4.81569	1.46695e-06	2.82998e-05	ENSG00000235112	HSPE1P27
ENSG00000073969.17	2017.51	-0.0273675	0.0795198	-0.344159	0.730727	0.82531	ENSG00000073969	NSF														ENSG00000199890.1	1.07726	1.08753	0.306751	3.54531	0.000392148	0.0025516	ENSG00000199890	RF00019
ENSG00000074047.19	836.229	0.417484	0.191267	2.18273	0.0290558	0.0786813	ENSG00000074047	GLI2														ENSG00000267703.1	0.933668	1.08725	0.293422	3.70541	0.000211051	0.0015592	ENSG00000267703	AC020917.2
ENSG00000074054.16	3626.18	0.316571	0.0779592	4.06073	4.89186e-05	0.000476091	ENSG00000074054	CLASP1														ENSG00000200742.1	0.964665	1.08714	0.318021	3.41846	0.000629773	0.00374404	ENSG00000200742	RF00019
ENSG00000074071.12	4921.37	-0.530897	0.0908573	-5.8432	5.12087e-09	3.09049e-07	ENSG00000074071	MRPS34														ENSG00000225802.3	0.933268	1.08708	0.441869	2.46018	0.0138866	0.0442238	ENSG00000225802	WARSP1
ENSG00000074181.7	20069.3	0.493147	0.143409	3.43873	0.000584448	0.00352366	ENSG00000074181	NOTCH3														ENSG00000279883.1	0.591667	1.08697	0.404577	2.68669	0.00721648	0.0262663	ENSG00000279883	AC010480.1
ENSG00000074201.7	7834.32	-0.436248	0.109941	-3.96804	7.24664e-05	0.000656821	ENSG00000074201	CLNS1A														ENSG00000214264.4	1.74239	1.08666	0.227499	4.77657	1.78311e-06	3.30098e-05	ENSG00000214264	KCTD9P4
ENSG00000074211.12	352.289	0.117417	0.317682	0.369605	0.711677	0.811685	ENSG00000074211	PPP2R2C														ENSG00000241868.3	1.14728	1.0866	0.291394	3.72896	0.000192268	0.00144434	ENSG00000241868	RN7SL434P
ENSG00000074219.12	5342.61	-0.108318	0.107311	-1.00939	0.31279	0.464284	ENSG00000074219	TEAD2														ENSG00000270555.1	0.43864	1.08624	0.401829	2.70325	0.00686652	0.0252196	ENSG00000270555	AC211469.1
ENSG00000074266.16	1405.9	-0.380081	0.0817608	-4.6487	3.34034e-06	5.47494e-05	ENSG00000074266	EED														ENSG00000180846.7	4.91967	1.08621	0.222836	4.87448	1.09093e-06	2.23139e-05	ENSG00000180846	CSNK1G2-AS1
ENSG00000074276.9	45.5027	0.225524	0.177478	1.27071	0.20383	0.341861	ENSG00000074276	CDHR2														ENSG00000131095.10	120.358	1.08592	0.298551	3.63728	0.000275532	0.00192149	ENSG00000131095	GFAP
ENSG00000074317.9	55.3282	-0.130887	0.310163	-0.421993	0.67303	0.782524	ENSG00000074317	SNCB														ENSG00000251713.1	0.43102	1.08586	0.417104	2.60332	0.00923249	0.0319016	ENSG00000251713
ENSG00000074319.11	4077.17	-0.0801352	0.0846257	-0.946937	0.343671	0.495928	ENSG00000074319	TSG101														ENSG00000218521.1	0.843189	1.08563	0.430906	2.51941	0.0117551	0.0386052	ENSG00000218521	AL589655.1
ENSG00000074356.15	2347.36	0.232061	0.0836736	2.77341	0.0055473	0.0213015	ENSG00000074356	NCBP3														ENSG00000212335.1	1.07103	1.08555	0.341947	3.17463	0.0015003	0.00749593	ENSG00000212335	RF00019
ENSG00000074370.16	824.96	0.0608627	0.168059	0.36215	0.71724	0.815482	ENSG00000074370	ATP2A3														ENSG00000243845.3	0.992711	1.08552	0.339714	3.19538	0.00139645	0.00705879	ENSG00000243845	RN7SL30P
ENSG00000074410.12	2227.72	-0.121316	0.232643	-0.521471	0.602039	0.727745	ENSG00000074410	CA12														ENSG00000235397.1	7.69693	1.08544	0.166066	6.53619	6.31071e-11	9.951e-09	ENSG00000235397	EPN2-AS1
ENSG00000074416.12	2983.06	0.245126	0.162128	1.51193	0.130552	0.247572	ENSG00000074416	MGLL														ENSG00000276889.1	1.06204	1.08503	0.261479	4.14956	3.3311e-05	0.000349102	ENSG00000276889
ENSG00000074527.10	2529.53	0.437306	0.184277	2.37308	0.0176402	0.0533867	ENSG00000074527	NTN4														ENSG00000244578.1	20.8984	1.08497	0.360593	3.00885	0.00262236	0.0117965	ENSG00000244578	LINC01391
ENSG00000074582.11	1758.32	-0.130584	0.0718023	-1.81865	0.0689641	0.153316	ENSG00000074582	BCS1L														ENSG00000279681.1	0.507905	1.08449	0.399683	2.71337	0.00666029	0.0246167	ENSG00000279681	AC092135.2
ENSG00000074590.12	1172.02	0.660105	0.169252	3.90013	9.614e-05	0.000824704	ENSG00000074590	NUAK1														ENSG00000259571.1	1.14695	1.08427	0.358105	3.02781	0.00246331	0.0112069	ENSG00000259571	BLID
ENSG00000074603.17	2076.71	0.175186	0.0714018	2.45353	0.0141462	0.0448544	ENSG00000074603	DPP8														ENSG00000260695.1	1.92179	1.08422	0.392074	2.76535	0.00568625	0.0217356	ENSG00000260695	AC022164.1
ENSG00000074621.12	728.975	0.367042	0.103456	3.5478	0.00038847	0.00253323	ENSG00000074621	SLC24A1														ENSG00000225745.7	4.72076	1.08405	0.252209	4.29823	1.72171e-05	0.000204813	ENSG00000225745
ENSG00000074657.12	3777.01	0.434782	0.0937918	4.63561	3.55891e-06	5.74622e-05	ENSG00000074657	ZNF532														ENSG00000202412.1	1.00655	1.0834	0.33487	3.23527	0.00121527	0.00631227	ENSG00000202412	RNY3P13
ENSG00000074660.14	382.177	0.376063	0.105288	3.57174	0.00035462	0.00235955	ENSG00000074660	SCARF1														ENSG00000279251.1	0.4777	1.08326	0.42331	2.55901	0.010497	0.0353079	ENSG00000279251	AC015726.3
ENSG00000074695.5	8235.46	0.209571	0.0851633	2.46082	0.0138622	0.0441617	ENSG00000074695	LMAN1														ENSG00000280205.1	2.67554	1.08275	0.262443	4.12567	3.69663e-05	0.000380946	ENSG00000280205	AC009716.2
ENSG00000074696.11	6868.81	-0.167238	0.0910844	-1.83607	0.0663466	0.148889	ENSG00000074696	HACD3														ENSG00000206935.1	0.42703	1.08269	0.392297	2.75986	0.00578253	0.0220279	ENSG00000206935	RNU6-514P
ENSG00000074706.12	158.436	0.257115	0.168296	1.52775	0.126574	0.241924	ENSG00000074706	IPCEF1														ENSG00000236854.1	0.948362	1.08254	0.343654	3.15009	0.00163218	0.00802678	ENSG00000236854	AL121656.1
ENSG00000074755.13	2263.64	0.313248	0.0911474	3.43671	0.000588817	0.00354254	ENSG00000074755	ZZEF1														ENSG00000253335.1	0.646246	1.08234	0.381989	2.83342	0.00460522	0.0184039	ENSG00000253335	AC009884.1
ENSG00000074771.3	0.180885	-0.0410485	0.704177	-0.0582928	0.953515	NA	ENSG00000074771	NOX3														ENSG00000213277.3	4.20351	1.08231	0.188425	5.74397	9.2481e-09	4.94273e-07	ENSG00000213277	MARCKSL1P1
ENSG00000074800.12	82947.9	-0.152049	0.100804	-1.50836	0.131461	0.248894	ENSG00000074800	ENO1														ENSG00000244280.1	14.6849	1.08224	0.365329	2.96236	0.00305294	0.013325	ENSG00000244280	ECEL1P2
ENSG00000074803.16	150.284	-0.102042	0.303208	-0.336541	0.736463	0.829449	ENSG00000074803	SLC12A1														ENSG00000279175.1	9.98122	1.08174	0.171955	6.29085	3.15725e-10	3.54327e-08	ENSG00000279175	AL033543.1
ENSG00000074842.6	4929.9	-0.435422	0.0990543	-4.39579	1.10372e-05	0.000144266	ENSG00000074842	MYDGF														ENSG00000255817.1	1.14371	1.08169	0.321347	3.36609	0.000762409	0.00437051	ENSG00000255817	AC025576.2
ENSG00000074855.9	1787.5	0.335952	0.131136	2.56186	0.0104112	0.0350964	ENSG00000074855	ANO8														ENSG00000156564.8	4.75089	1.08163	0.33835	3.19678	0.00138972	0.00703434	ENSG00000156564	LRFN2
ENSG00000074935.12	653.465	-0.130041	0.0936174	-1.38907	0.164813	0.293643	ENSG00000074935	TUBE1														ENSG00000279886.1	1.23668	1.08162	0.30823	3.50912	0.000449584	0.00284538	ENSG00000279886	AC087645.3
ENSG00000074964.15	1588.12	0.383447	0.111564	3.43701	0.000588179	0.00353966	ENSG00000074964	ARHGEF10L														ENSG00000200361.1	1.71818	1.08146	0.356097	3.03697	0.0023897	0.0109406	ENSG00000200361	RF00019
ENSG00000074966.9	179.521	0.483577	0.178462	2.70968	0.00673474	0.0248427	ENSG00000074966	TXK														ENSG00000241978.8	27.264	1.08129	0.165459	6.53511	6.35621e-11	9.98733e-09	ENSG00000241978	AKAP2
ENSG00000075035.8	142.184	-1.04512	0.340302	-3.07115	0.00213234	0.00999353	ENSG00000075035	WSCD2														ENSG00000161640.14	147.071	1.08129	0.254525	4.24826	2.15441e-05	0.00024583	ENSG00000161640	SIGLEC11
ENSG00000075043.16	11.2421	0.072275	0.292247	0.247308	0.80467	0.876841	ENSG00000075043	KCNQ2														ENSG00000264135.1	0.447704	1.08113	0.3672	2.94427	0.0032372	0.0139769	ENSG00000264135
ENSG00000075073.13	176.716	-0.125677	0.17762	-0.707563	0.479216	0.623771	ENSG00000075073	TACR2														ENSG00000228625.1	1.644	1.08088	0.299341	3.61085	0.000305197	0.0020898	ENSG00000228625	AL451047.1
ENSG00000075089.8	990.593	-0.14056	0.076517	-1.83698	0.0662134	0.148695	ENSG00000075089	ACTR6														ENSG00000255414.1	2.58026	1.08073	0.228604	4.7275	2.27303e-06	4.0125e-05	ENSG00000255414
ENSG00000075131.8	438.135	-0.191081	0.0818137	-2.33556	0.0195143	0.0577035	ENSG00000075131	TIPIN														ENSG00000267373.1	1.98693	1.08055	0.268814	4.01971	5.82708e-05	0.000548735	ENSG00000267373	AC008894.1
ENSG00000075142.12	5887.21	-0.460974	0.0886596	-5.19936	1.99972e-07	5.62795e-06	ENSG00000075142	SRI														ENSG00000259415.1	0.495669	1.08041	0.376057	2.87301	0.00406587	0.0167126	ENSG00000259415	AC012291.1
ENSG00000075151.18	4105.43	0.288811	0.0955267	3.02335	0.00249993	0.0113456	ENSG00000075151	EIF4G3														ENSG00000211990.1	1.33303	1.07988	0.299616	3.60422	0.000313089	0.00213105	ENSG00000211990
ENSG00000075188.7	1292.1	-0.474072	0.0833224	-5.68961	1.27331e-08	6.36069e-07	ENSG00000075188	NUP37														ENSG00000083782.6	853.165	1.0798	0.386749	2.79199	0.00523843	0.0203823	ENSG00000083782	EPYC
ENSG00000075213.9	1127.35	0.0919329	0.228078	0.403077	0.686891	0.793186	ENSG00000075213	SEMA3A														ENSG00000249302.2	0.533769	1.0794	0.33466	3.22536	0.00125814	0.006497	ENSG00000249302	FTH1P24
ENSG00000075218.17	974.897	-0.333291	0.127575	-2.61252	0.00898771	0.0312451	ENSG00000075218	GTSE1														ENSG00000281768.1	0.458941	1.07894	0.372622	2.89554	0.00378503	0.0158007	ENSG00000281768
ENSG00000075223.12	2866.86	0.390518	0.143657	2.71841	0.00655964	0.0243113	ENSG00000075223	SEMA3C														ENSG00000275017.1	6.01938	1.07863	0.200181	5.38829	7.11317e-08	2.48274e-06	ENSG00000275017	AL353748.2
ENSG00000075234.15	1195.93	-0.0633544	0.0879348	-0.720471	0.471235	0.616451	ENSG00000075234	TTC38														ENSG00000262319.1	2.9041	1.07857	0.242043	4.45613	8.34527e-06	0.000114959	ENSG00000262319	AC007952.6
ENSG00000075239.12	2069.87	-0.26292	0.0982987	-2.6747	0.00747958	0.0270197	ENSG00000075239	ACAT1														ENSG00000266909.1	3.3135	1.07843	0.263758	4.0887	4.3379e-05	0.000432302	ENSG00000266909	SLC25A6P4
ENSG00000075240.15	1602.93	0.290194	0.0951717	3.04917	0.00229478	0.0105886	ENSG00000075240	GRAMD4														ENSG00000264829.1	1.73755	1.07839	0.272112	3.96303	7.40033e-05	0.000668631	ENSG00000264829	AC087749.2
ENSG00000075275.15	8626.13	0.424574	0.131363	3.23207	0.00122897	0.00636892	ENSG00000075275	CELSR1														ENSG00000222511.2	1.09038	1.07839	0.310543	3.47259	0.000515463	0.00317995	ENSG00000222511	RF00019
ENSG00000075290.7	24.2909	-0.149426	0.227577	-0.656596	0.511441	0.651883	ENSG00000075290	WNT8B														ENSG00000276104.1	105.003	1.07819	0.240602	4.4812	7.42233e-06	0.000104248	ENSG00000276104
ENSG00000075292.17	3498.49	0.272495	0.0704358	3.86869	0.00010942	0.000916308	ENSG00000075292	ZNF638														ENSG00000237329.2	7.29171	1.07799	0.19301	5.58514	2.33507e-08	1.02806e-06	ENSG00000237329	AL356320.2
ENSG00000075303.11	1557.29	-0.291779	0.0748527	-3.89804	9.69734e-05	0.000830051	ENSG00000075303	SLC25A40														ENSG00000207585.1	1.08097	1.07784	0.363167	2.96789	0.00299852	0.0131326	ENSG00000207585	MIR181D
ENSG00000075336.10	1161.66	-0.124494	0.0815771	-1.52609	0.126987	0.242548	ENSG00000075336	TIMM21														ENSG00000207185.1	2.17387	1.0778	0.229032	4.70588	2.52771e-06	4.37353e-05	ENSG00000207185	RNU6-1157P
ENSG00000075340.21	1351.22	0.138762	0.201551	0.688474	0.491155	0.633783	ENSG00000075340	ADD2														ENSG00000232457.4	14.0462	1.07664	0.175193	6.14544	7.97397e-10	7.38705e-08	ENSG00000232457	SLC16A6P1
ENSG00000075388.3	2.89128	-0.184953	0.480912	-0.384587	0.700543	0.803732	ENSG00000075388	FGF4														ENSG00000264057.1	23.7529	1.07648	0.174106	6.18294	6.292e-10	6.12184e-08	ENSG00000264057	AC103810.1
ENSG00000075391.15	1619.93	0.308485	0.0861873	3.57924	0.000344592	0.00230803	ENSG00000075391	RASAL2														ENSG00000270257.1	1.9776	1.07641	0.254876	4.22328	2.40777e-05	0.000270302	ENSG00000270257	AC096720.1
ENSG00000075399.11	987.087	-0.0603336	0.0887644	-0.679705	0.496691	0.638777	ENSG00000075399	VPS9D1														ENSG00000224959.1	4.14672	1.07632	0.217275	4.95375	7.27969e-07	1.59697e-05	ENSG00000224959	AC017002.1
ENSG00000075407.16	1615.8	0.388705	0.0928258	4.18747	2.82084e-05	0.000306311	ENSG00000075407	ZNF37A														ENSG00000206786.1	0.821007	1.07581	0.333732	3.22357	0.00126604	0.00653023	ENSG00000206786	RNU6-701P
ENSG00000075413.16	3767.44	0.0837584	0.0702153	1.19288	0.232916	0.376717	ENSG00000075413	MARK3														ENSG00000225014.1	1.11136	1.07537	0.26754	4.01948	5.8327e-05	0.000549148	ENSG00000225014	KCTD9P1
ENSG00000075415.11	24740.2	-0.1293	0.0819514	-1.57777	0.114619	0.224635	ENSG00000075415	SLC25A3														ENSG00000206784.1	0.412483	1.07505	0.431509	2.49138	0.012725	0.041191	ENSG00000206784	RF00019
ENSG00000075420.11	6166.92	0.18347	0.08092	2.2673	0.0233721	0.0663698	ENSG00000075420	FNDC3B														ENSG00000183671.11	103.868	1.07498	0.230137	4.67103	2.99699e-06	5.00439e-05	ENSG00000183671	GPR1
ENSG00000075426.10	15830.8	0.608699	0.100867	6.03467	1.59283e-09	1.26427e-07	ENSG00000075426	FOSL2														ENSG00000253976.1	1.70516	1.07494	0.353369	3.04198	0.00235024	0.0107974	ENSG00000253976	AC022679.2
ENSG00000075429.7	3.48602	0.019315	0.396563	0.048706	0.961154	0.976615	ENSG00000075429	CACNG5														ENSG00000279599.1	2.3583	1.07483	0.237244	4.53049	5.88462e-06	8.63602e-05	ENSG00000279599	AC005514.1
ENSG00000075461.5	2976.04	-0.0427286	0.219551	-0.194618	0.845692	0.903758	ENSG00000075461	CACNG4														ENSG00000160161.8	1572.35	1.0742	0.180399	5.95456	2.60777e-09	1.85239e-07	ENSG00000160161	CILP2
ENSG00000075539.12	1900.11	0.316922	0.0808442	3.92016	8.84904e-05	0.000773066	ENSG00000075539	FRYL														ENSG00000182585.8	9.72866	1.07417	0.365616	2.93798	0.00330358	0.0142029	ENSG00000182585	EPGN
ENSG00000075568.15	4063.98	0.279068	0.0674986	4.13442	3.55856e-05	0.000368768	ENSG00000075568	TMEM131														ENSG00000199075.1	0.505575	1.07398	0.416167	2.58064	0.00986178	0.0336137	ENSG00000199075	MIR26A1
ENSG00000075618.16	10378.2	-0.107791	0.149476	-0.721126	0.470832	0.616093	ENSG00000075618	FSCN1														ENSG00000258716.1	0.454847	1.07393	0.391991	2.73967	0.00615012	0.0231426	ENSG00000258716	AL139193.2
ENSG00000075624.12	329311	-0.251319	0.0719339	-3.49375	0.000476289	0.00297669	ENSG00000075624	ACTB														ENSG00000197591.3	0.622932	1.07392	0.433506	2.47728	0.0132386	0.0425164	ENSG00000197591	OR11L1
ENSG00000075643.5	507.788	-0.269375	0.157689	-1.70827	0.0875871	0.183766	ENSG00000075643	MOCOS														ENSG00000269419.1	0.708691	1.07339	0.442844	2.42386	0.0153565	0.0478628	ENSG00000269419	AC008737.2
ENSG00000075651.14	648.814	-0.195209	0.151714	-1.28669	0.198203	0.335459	ENSG00000075651	PLD1														ENSG00000231047.1	2.55113	1.07317	0.282444	3.79958	0.000144941	0.00114945	ENSG00000231047	GCNT1P3
ENSG00000075673.10	87.8854	0.251575	0.332831	0.755865	0.44973	0.596906	ENSG00000075673	ATP12A														ENSG00000257875.1	0.811205	1.0726	0.359735	2.98164	0.00286711	0.0126706	ENSG00000257875	AC089998.3
ENSG00000075702.15	1193.69	-0.202668	0.14583	-1.38976	0.164603	0.293364	ENSG00000075702	WDR62														ENSG00000227200.1	8.19735	1.07217	0.195206	5.49251	3.9627e-08	1.56631e-06	ENSG00000227200	AL162724.1
ENSG00000075711.19	4264.36	0.0975492	0.0819344	1.19058	0.23382	0.377767	ENSG00000075711	DLG1														ENSG00000203392.3	69.3851	1.0719	0.176839	6.06145	1.349e-09	1.11706e-07	ENSG00000203392	AC105020.1
ENSG00000075785.11	21962.6	-0.0929187	0.0628648	-1.47807	0.139388	0.259967	ENSG00000075785	RAB7A														ENSG00000263815.2	1.31723	1.07142	0.274676	3.90067	9.59282e-05	0.000823483	ENSG00000263815	RN7SL426P
ENSG00000075790.9	2132.51	-0.232961	0.0797664	-2.92054	0.00349428	0.0148405	ENSG00000075790	BCAP29														ENSG00000211976.2	180.378	1.07141	0.418761	2.55853	0.0105116	0.035337	ENSG00000211976	IGHV3-73
ENSG00000075826.15	294.459	0.477316	0.161289	2.95938	0.00308256	0.0134279	ENSG00000075826	SEC31B														ENSG00000253166.2	1.08996	1.07105	0.30254	3.54018	0.000399849	0.00259298	ENSG00000253166	AC131281.1
ENSG00000075856.10	3390.71	0.0961539	0.0699696	1.37422	0.169372	0.299289	ENSG00000075856	SART3														ENSG00000259691.2	0.522948	1.07095	0.397368	2.69512	0.00703643	0.025731	ENSG00000259691	FKBP1AP2
ENSG00000075884.11	187.71	-0.0733496	0.160167	-0.457957	0.646983	0.763054	ENSG00000075884	ARHGAP15														ENSG00000279588.1	0.513554	1.07093	0.407702	2.62675	0.00862043	0.0302259	ENSG00000279588	AC087762.2
ENSG00000075886.10	79.831	0.376255	0.196495	1.91483	0.0555143	0.130164	ENSG00000075886	TUBA3D														ENSG00000263642.1	0.953705	1.07081	0.343451	3.1178	0.00182204	0.0087835	ENSG00000263642	MIR4802
ENSG00000075891.20	2419.59	0.709756	0.46501	1.52632	0.126929	0.242488	ENSG00000075891	PAX2														ENSG00000159251.6	46.7361	1.07073	0.269548	3.97231	7.11794e-05	0.000647003	ENSG00000159251	ACTC1
ENSG00000075914.11	1378.49	-0.180992	0.0736857	-2.45627	0.0140386	0.0445872	ENSG00000075914	EXOSC7														ENSG00000201643.1	22.3514	1.07071	0.317779	3.36936	0.000753419	0.0043279	ENSG00000201643	SNORA14A
ENSG00000075945.11	2025.9	-0.0993249	0.0690289	-1.43889	0.150182	0.274482	ENSG00000075945	KIFAP3														ENSG00000271181.1	2.41591	1.0705	0.238307	4.49213	7.05157e-06	0.000100333	ENSG00000271181	Z99916.2
ENSG00000075975.14	2165.8	0.175309	0.072243	2.42665	0.0152389	0.0475627	ENSG00000075975	MKRN2														ENSG00000228316.1	1.25462	1.07037	0.333326	3.21119	0.00132187	0.00675861	ENSG00000228316	MTATP6P19
ENSG00000076003.4	3589.81	-0.298583	0.10213	-2.92357	0.00346044	0.0147356	ENSG00000076003	MCM6														ENSG00000265203.1	2.72624	1.07023	0.341598	3.13301	0.00173024	0.00843257	ENSG00000265203	RBP3
ENSG00000076043.8	2974.3	-0.251652	0.0893179	-2.81749	0.00484007	0.0191259	ENSG00000076043	REXO2														ENSG00000270842.1	1.07932	1.06977	0.342432	3.12405	0.00178382	0.00864828	ENSG00000270842	AC073413.2
ENSG00000076053.9	2309.46	-0.239063	0.081182	-2.94478	0.00323185	0.0139566	ENSG00000076053	RBM7														ENSG00000216157.2	0.377133	1.06922	0.437233	2.44543	0.0144679	0.0456727	ENSG00000216157
ENSG00000076067.10	4072.6	0.421311	0.0853235	4.9378	7.90071e-07	1.70876e-05	ENSG00000076067	RBMS2														ENSG00000280551.1	8.80525	1.06889	0.231084	4.62555	3.73607e-06	5.99106e-05	ENSG00000280551	AC096745.2
ENSG00000076108.10	8398.8	0.429303	0.0821962	5.22291	1.7613e-07	5.0923e-06	ENSG00000076108	BAZ2A														ENSG00000215186.6	1.3443	1.06809	0.305103	3.50076	0.000463928	0.002915	ENSG00000215186	GOLGA6B
ENSG00000076201.13	8478.97	0.403175	0.0775676	5.19773	2.0174e-07	5.67053e-06	ENSG00000076201	PTPN23														ENSG00000230928.1	9.09033	1.06788	0.241849	4.41548	1.00786e-05	0.000133781	ENSG00000230928	AL139241.1
ENSG00000076242.13	1522.39	-0.193788	0.0672741	-2.88058	0.00396947	0.0163921	ENSG00000076242	MLH1														ENSG00000272033.1	2.41756	1.06786	0.245907	4.34252	1.40855e-05	0.000174662	ENSG00000272033	AL136984.1
ENSG00000076248.9	4538.82	-0.137658	0.0884429	-1.55646	0.119599	0.231973	ENSG00000076248	UNG														ENSG00000264475.1	1.11617	1.06771	0.441389	2.41898	0.0155643	0.0483747	ENSG00000264475	AP005062.1
ENSG00000076258.8	314.333	-0.23762	0.0992474	-2.39421	0.016656	0.0510295	ENSG00000076258	FMO4														ENSG00000257594.3	51.28	1.06769	0.204831	5.21257	1.86245e-07	5.32293e-06	ENSG00000257594	GALNT4
ENSG00000076321.9	1046.61	-0.0321891	0.0652771	-0.493114	0.621932	0.743426	ENSG00000076321	KLHL20														ENSG00000258034.1	2.00894	1.06749	0.215153	4.96156	6.99284e-07	1.54395e-05	ENSG00000258034	AC012157.1
ENSG00000076344.14	260.345	0.27249	0.213914	1.27383	0.202725	0.34061	ENSG00000076344	RGS11														ENSG00000261426.1	1.71127	1.06689	0.435324	2.4508	0.0142538	0.0451249	ENSG00000261426	AC144833.1
ENSG00000076351.11	513.861	0.138476	0.105993	1.30646	0.191395	0.326897	ENSG00000076351	SLC46A1														ENSG00000144010.8	5.4208	1.06682	0.384028	2.77797	0.00546991	0.0210772	ENSG00000144010	TRIM43B
ENSG00000076356.6	2660.38	0.19879	0.142976	1.39037	0.164416	0.293175	ENSG00000076356	PLXNA2														ENSG00000226807.5	11.5421	1.06672	0.273076	3.90633	9.37092e-05	0.000807783	ENSG00000226807	MROH5
ENSG00000076382.15	1510.6	-0.281728	0.127777	-2.20485	0.0274648	0.0753734	ENSG00000076382	SPAG5														ENSG00000280036.1	1.11832	1.06642	0.316979	3.36432	0.000767338	0.00439141	ENSG00000280036	AC020661.4
ENSG00000076513.15	2981.29	0.181898	0.107145	1.69768	0.0895677	0.186969	ENSG00000076513	ANKRD13A														ENSG00000266097.1	0.440621	1.06641	0.397426	2.68329	0.00729024	0.0264784	ENSG00000266097	MIR5192
ENSG00000076554.14	5687.52	0.124102	0.0943663	1.31511	0.188473	0.323259	ENSG00000076554	TPD52														ENSG00000241597.2	0.523434	1.06636	0.402949	2.64637	0.00813596	0.0288594	ENSG00000241597	AC022121.1
ENSG00000076555.14	1033.9	0.42336	0.12364	3.42414	0.000616754	0.00368074	ENSG00000076555	ACACB														ENSG00000199482.1	0.550629	1.06633	0.430405	2.47749	0.013231	0.042501	ENSG00000199482	RNU6-633P
ENSG00000076604.13	4799.11	-0.196174	0.119747	-1.63823	0.101373	0.205047	ENSG00000076604	TRAF4														ENSG00000259134.4	26.4898	1.06605	0.204835	5.20443	1.94591e-07	5.5149e-06	ENSG00000259134	LINC00924
ENSG00000076641.4	614.852	0.259599	0.123021	2.1102	0.0348411	0.090527	ENSG00000076641	PAG1														ENSG00000244056.3	3.89621	1.06601	0.243478	4.37825	1.19639e-05	0.000153845	ENSG00000244056	RN7SL417P
ENSG00000076650.5	900.352	0.00233029	0.0932345	0.0249938	0.98006	0.987969	ENSG00000076650	GPATCH1														ENSG00000260851.5	0.847448	1.06592	0.314007	3.39459	0.000687306	0.00401767	ENSG00000260851	AC010542.3
ENSG00000076662.8	50.8596	0.394445	0.203182	1.94134	0.0522166	0.124054	ENSG00000076662	ICAM3														ENSG00000274860.1	0.440459	1.06549	0.402531	2.64698	0.00812141	0.028817	ENSG00000274860	RF00017
ENSG00000076685.17	1644.6	0.355256	0.0985273	3.60565	0.000311367	0.0021229	ENSG00000076685	NT5C2														ENSG00000224895.1	2.33144	1.06546	0.248215	4.29248	1.76686e-05	0.000209121	ENSG00000224895	VPS26BP1
ENSG00000076706.13	4059.84	0.119185	0.110243	1.08111	0.279648	0.429512	ENSG00000076706	MCAM														ENSG00000229807.8	3569.28	1.06533	0.237272	4.48994	7.12446e-06	0.000101021	ENSG00000229807	XIST
ENSG00000076716.8	2883.69	-0.501009	0.179627	-2.78916	0.00528451	0.0205191	ENSG00000076716	GPC4														ENSG00000212451.1	1.22256	1.06485	0.300222	3.54688	0.000389815	0.00253973	ENSG00000212451	RNU11-4P
ENSG00000076770.13	2257.86	0.232331	0.141206	1.64533	0.099901	0.202734	ENSG00000076770	MBNL3														ENSG00000236242.1	8.24241	1.06481	0.363755	2.92727	0.00341955	0.0145956	ENSG00000236242	MYO16-AS1
ENSG00000076826.8	4033.09	0.151922	0.1241	1.22419	0.220882	0.362559	ENSG00000076826	CAMSAP3														ENSG00000269495.1	6.65911	1.06476	0.258259	4.12282	3.74266e-05	0.000384798	ENSG00000269495	AC011483.2
ENSG00000076864.18	3691.9	0.137764	0.164405	0.837955	0.402056	0.552416	ENSG00000076864	RAP1GAP														ENSG00000232684.1	6.47086	1.06458	0.236286	4.50548	6.62242e-06	9.51071e-05	ENSG00000232684	ATP11A-AS1
ENSG00000076924.10	4877.26	0.103367	0.0906404	1.14041	0.254115	0.401236	ENSG00000076924	XAB2														ENSG00000110786.16	53.6482	1.0638	0.293313	3.62685	0.000286902	0.00198563	ENSG00000110786	PTPN5
ENSG00000076928.16	4458.68	0.309484	0.0916978	3.37504	0.00073804	0.00425605	ENSG00000076928	ARHGEF1														ENSG00000279816.1	1.67947	1.06366	0.282979	3.75878	0.000170742	0.00131333	ENSG00000279816
ENSG00000076944.13	4215.42	-0.087407	0.108165	-0.80809	0.419039	0.56922	ENSG00000076944	STXBP2														ENSG00000221739.1	0.569323	1.06344	0.36331	2.92709	0.00342153	0.0146005	ENSG00000221739	MIR1203
ENSG00000076984.16	3383.41	0.317808	0.08948	3.55172	0.000382717	0.00250269	ENSG00000076984	MAP2K7														ENSG00000251148.1	1.28799	1.0633	0.281788	3.77342	0.000161025	0.00125233	ENSG00000251148	AL158068.2
ENSG00000077009.12	5.15397	0.994137	0.300278	3.31072	0.000930574	0.00510736	ENSG00000077009	NMRK2														ENSG00000211955.2	884.257	1.06312	0.409244	2.59776	0.0093834	0.0322968	ENSG00000211955	IGHV3-33
ENSG00000077044.8	1158.19	0.336568	0.0969445	3.47176	0.00051705	0.00318621	ENSG00000077044	DGKD														ENSG00000279288.1	1.14526	1.06304	0.295585	3.59639	0.000322659	0.00218485	ENSG00000279288	AC073346.2
ENSG00000077063.9	1241.56	-0.289472	0.196766	-1.47115	0.141251	0.26243	ENSG00000077063	CTTNBP2														ENSG00000219712.1	1.42418	1.06303	0.281547	3.77566	0.000159582	0.00124379	ENSG00000219712	AL357054.1
ENSG00000077080.8	4.93987	-1.0576	0.360762	-2.93158	0.00337245	0.0144334	ENSG00000077080	ACTL6B														ENSG00000251728.1	0.850365	1.06302	0.28866	3.68259	0.000230874	0.00167008	ENSG00000251728	RF00019
ENSG00000077092.17	449.396	-0.149575	0.157198	-0.951508	0.341347	0.493775	ENSG00000077092	RARB														ENSG00000179388.8	668.738	1.06297	0.225327	4.71748	2.38788e-06	4.17546e-05	ENSG00000179388	EGR3
ENSG00000077097.12	7284.92	0.151485	0.0781655	1.93801	0.0526222	0.124844	ENSG00000077097	TOP2B														ENSG00000254592.1	1.92347	1.06279	0.398026	2.67015	0.00758167	0.0273034	ENSG00000254592	AC123788.1
ENSG00000077147.13	9221.19	0.220571	0.0628665	3.50857	0.000450526	0.00284891	ENSG00000077147	TM9SF3														ENSG00000251922.1	0.443038	1.06275	0.437594	2.42862	0.0151565	0.0473954	ENSG00000251922	RF00397
ENSG00000077150.16	4729.41	0.11179	0.0963086	1.16075	0.245743	0.391749	ENSG00000077150	NFKB2														ENSG00000168830.7	15.1436	1.06271	0.372789	2.8507	0.00436231	0.0176473	ENSG00000168830	HTR1E
ENSG00000077152.8	1863.8	-0.869205	0.112967	-7.69431	1.42256e-14	1.05293e-11	ENSG00000077152	UBE2T														ENSG00000259726.1	3.54876	1.06253	0.238299	4.4588	8.242e-06	0.000113819	ENSG00000259726	CSPG4P11
ENSG00000077157.19	1465.35	1.01014	0.11805	8.55688	1.15967e-17	2.24204e-14	ENSG00000077157	PPP1R12B														ENSG00000227579.4	19.0035	1.06228	0.369995	2.87107	0.00409086	0.0167874	ENSG00000227579	AL122019.1
ENSG00000077232.15	8667.23	-0.00510885	0.0816561	-0.0625655	0.950112	0.970141	ENSG00000077232	DNAJC10														ENSG00000225493.1	2.90978	1.06172	0.336167	3.15831	0.00158687	0.00785082	ENSG00000225493	LINC01107
ENSG00000077235.16	4915.83	0.279565	0.0786251	3.55566	0.000377026	0.00247426	ENSG00000077235	GTF3C1														ENSG00000262117.4	3.21767	1.06116	0.373263	2.84291	0.00447031	0.0179779	ENSG00000262117	BCAR4
ENSG00000077238.12	1704.03	0.352206	0.150797	2.33563	0.0195106	0.0577001	ENSG00000077238	IL4R														ENSG00000224387.1	1.19722	1.06115	0.396551	2.67594	0.00745206	0.0269407	ENSG00000224387	AL139246.1
ENSG00000077254.13	3237.66	-0.119149	0.0708271	-1.68225	0.0925206	0.191379	ENSG00000077254	USP33														ENSG00000081277.10	174.477	1.06114	0.282767	3.75269	0.000174944	0.00133986	ENSG00000081277	PKP1
ENSG00000077264.13	112.373	0.0378298	0.267455	0.141443	0.88752	0.932218	ENSG00000077264	PAK3														ENSG00000020181.16	1743.4	1.06077	0.169365	6.2632	3.77148e-10	4.06069e-08	ENSG00000020181	ADGRA2
ENSG00000077274.8	757.193	0.536253	0.327705	1.63639	0.101759	0.205565	ENSG00000077274	CAPN6														ENSG00000123384.12	17261.8	1.06072	0.135757	7.81338	5.56749e-15	4.54772e-12	ENSG00000123384	LRP1
ENSG00000077279.15	2.53021	-0.159853	0.453999	-0.352099	0.724764	0.820784	ENSG00000077279	DCX														ENSG00000186466.5	4.7035	1.0607	0.31996	3.3151	0.000916101	0.00504911	ENSG00000186466	AQP7P1
ENSG00000077312.7	5888.27	-0.175033	0.0652459	-2.68266	0.00730396	0.0265131	ENSG00000077312	SNRPA														ENSG00000241926.1	1.36749	1.06021	0.357537	2.96533	0.00302356	0.0132201	ENSG00000241926	MTCO1P55
ENSG00000077327.14	99.9381	-0.355466	0.424484	-0.837408	0.402363	0.552731	ENSG00000077327	SPAG6														ENSG00000253658.4	4.15896	1.06019	0.391008	2.71143	0.00669929	0.0247402	ENSG00000253658	LINC01592
ENSG00000077348.7	2667.87	-0.264227	0.112345	-2.35192	0.0186766	0.0557902	ENSG00000077348	EXOSC5														ENSG00000241535.1	1.68513	1.05978	0.273017	3.88172	0.000103719	0.000878152	ENSG00000241535	CBX5P1
ENSG00000077380.14	4651.67	0.0679221	0.0668125	1.01661	0.30934	0.460791	ENSG00000077380	DYNC1I2														ENSG00000257957.1	2.51073	1.05959	0.228704	4.63302	3.60374e-06	5.80396e-05	ENSG00000257957	QRSL1P3
ENSG00000077420.14	752.726	0.283341	0.169932	1.66737	0.0954402	0.195962	ENSG00000077420	APBB1IP														ENSG00000197320.5	12.8097	1.0584	0.309277	3.42219	0.0006212	0.00370056	ENSG00000197320	AC060834.1
ENSG00000077454.14	1651.32	0.382949	0.094785	4.04019	5.34077e-05	0.00050985	ENSG00000077454	LRCH4														ENSG00000197617.6	1.1693	1.05831	0.346601	3.05341	0.00226256	0.0104659	ENSG00000197617	VN1R5
ENSG00000077458.11	962.918	-0.0898888	0.0759404	-1.18367	0.236542	0.380974	ENSG00000077458	FAM76B														ENSG00000279622.1	2.27409	1.05831	0.293424	3.60677	0.000310027	0.00211604	ENSG00000279622	AC025280.2
ENSG00000077463.13	1105.31	-0.0655644	0.0815668	-0.803812	0.421505	0.571261	ENSG00000077463	SIRT6														ENSG00000254638.1	0.960439	1.05826	0.358646	2.95071	0.00317041	0.0137446	ENSG00000254638	AP002884.2
ENSG00000077498.8	1.86927	1.41018	0.403904	3.49137	0.000480547	0.00299908	ENSG00000077498	TYR														ENSG00000188394.6	0.574511	1.05798	0.415448	2.5466	0.0108777	0.036319	ENSG00000188394	GPR21
ENSG00000077514.7	1508.75	-0.234403	0.0820025	-2.85849	0.00425665	0.0173128	ENSG00000077514	POLD3														ENSG00000274317.1	7.0249	1.05798	0.189529	5.58217	2.37541e-08	1.04478e-06	ENSG00000274317	LINC02334
ENSG00000077522.11	35.3507	-0.540187	0.23678	-2.28139	0.0225256	0.0644459	ENSG00000077522	ACTN2														ENSG00000277678.1	21.4481	1.05745	0.202291	5.2274	1.71911e-07	5.00355e-06	ENSG00000277678	RF00003
ENSG00000077549.16	16718.6	-0.0248533	0.0707493	-0.351287	0.725373	0.821285	ENSG00000077549	CAPZB														ENSG00000200114.1	1.62347	1.05726	0.257559	4.10492	4.04454e-05	0.000408655	ENSG00000200114	RNA5SP123
ENSG00000077585.12	1328.47	-0.222809	0.119069	-1.87125	0.0613106	0.140271	ENSG00000077585	GPR137B														ENSG00000235440.1	3.60505	1.05722	0.217515	4.86047	1.1711e-06	2.3617e-05	ENSG00000235440	AC011742.3
ENSG00000077616.9	115.403	-0.540769	0.192691	-2.8064	0.00500981	0.0196742	ENSG00000077616	NAALAD2														ENSG00000251379.1	1.83367	1.05719	0.286535	3.68957	0.000224636	0.00163618	ENSG00000251379	AC099550.1
ENSG00000077684.14	1970.71	0.255401	0.0799026	3.19641	0.0013915	0.00703935	ENSG00000077684	JADE1														ENSG00000108821.12	295413	1.05706	0.217846	4.85233	1.2202e-06	2.4375e-05	ENSG00000108821	COL1A1
ENSG00000077713.17	1131.5	0.152354	0.11175	1.36335	0.172773	0.303503	ENSG00000077713	SLC25A43														ENSG00000230628.1	0.827418	1.05697	0.406998	2.59699	0.00940451	0.0323602	ENSG00000230628	AL160408.3
ENSG00000077721.14	3628.44	-0.427337	0.080314	-5.32083	1.03294e-07	3.31099e-06	ENSG00000077721	UBE2A														ENSG00000221233.2	0.631768	1.05668	0.416217	2.53878	0.011124	0.0369694	ENSG00000221233
ENSG00000077782.18	11411.2	0.132565	0.157423	0.842098	0.399733	0.550317	ENSG00000077782	FGFR1														ENSG00000227257.1	1.08745	1.05625	0.334014	3.1623	0.00156531	0.00775952	ENSG00000227257	AL158827.1
ENSG00000077800.10	4.4358	-0.294483	0.240844	-1.22271	0.221438	0.363214	ENSG00000077800	FKBP6														ENSG00000253698.1	0.94235	1.05509	0.41254	2.55755	0.0105411	0.0354056	ENSG00000253698	AC136601.1
ENSG00000077935.15	201.222	-0.740147	0.219134	-3.3776	0.000731225	0.00422277	ENSG00000077935	SMC1B														ENSG00000233821.1	3.3752	1.05509	0.265308	3.97685	6.98331e-05	0.000636586	ENSG00000233821	ENOX1-AS1
ENSG00000077942.16	10872.7	0.486547	0.174712	2.78485	0.00535527	0.0207523	ENSG00000077942	FBLN1														ENSG00000254141.1	13.2533	1.05505	0.241048	4.37693	1.20364e-05	0.00015451	ENSG00000254141	AC103853.2
ENSG00000077943.7	132.535	0.904348	0.150581	6.00572	1.90482e-09	1.45236e-07	ENSG00000077943	ITGA8														ENSG00000204262.10	7765.47	1.05479	0.226143	4.66425	3.09739e-06	5.14692e-05	ENSG00000204262	COL5A2
ENSG00000077984.5	402.71	0.305618	0.200952	1.52085	0.128298	0.244463	ENSG00000077984	CST7														ENSG00000249609.1	3.23465	1.05475	0.229794	4.59	4.43243e-06	6.90358e-05	ENSG00000249609	AC080188.1
ENSG00000078018.18	981.546	0.376299	0.200381	1.87791	0.0603929	0.138663	ENSG00000078018	MAP2														ENSG00000165633.11	599.298	1.05429	0.182206	5.78623	7.19848e-09	4.09384e-07	ENSG00000165633	VSTM4
ENSG00000078043.14	2264.91	0.0328544	0.0904877	0.363082	0.716544	0.815113	ENSG00000078043	PIAS2														ENSG00000185988.10	5.09607	1.05427	0.270342	3.89977	9.62838e-05	0.00082542	ENSG00000185988	PLK5
ENSG00000078053.15	193.698	-0.238446	0.233704	-1.02029	0.307592	0.459044	ENSG00000078053	AMPH														ENSG00000223409.1	3.91036	1.05412	0.224367	4.69821	2.62453e-06	4.50772e-05	ENSG00000223409	RPL17P17
ENSG00000078061.11	6143.25	-0.307117	0.0920465	-3.33654	0.000848288	0.00475481	ENSG00000078061	ARAF														ENSG00000226960.1	0.897524	1.05407	0.401016	2.62849	0.00857639	0.0300952	ENSG00000226960	MTCO1P21
ENSG00000078070.10	2572.96	-0.125908	0.0824969	-1.52622	0.126955	0.242517	ENSG00000078070	MCCC1														ENSG00000242931.1	2.99523	1.05396	0.19261	5.472	4.44996e-08	1.71322e-06	ENSG00000242931	RPL7P49
ENSG00000078081.6	1663.97	-0.219631	0.198289	-1.10763	0.268022	0.416798	ENSG00000078081	LAMP3														ENSG00000159527.3	4.56199	1.05394	0.391307	2.69338	0.00707307	0.025848	ENSG00000159527	PGLYRP3
ENSG00000078098.12	725.729	0.765224	0.272375	2.80945	0.00496263	0.0195217	ENSG00000078098	FAP														ENSG00000172061.8	1203.04	1.05389	0.338126	3.11685	0.00182793	0.00880063	ENSG00000172061	LRRC15
ENSG00000078114.17	754.145	0.0536453	0.201216	0.266606	0.789773	0.866997	ENSG00000078114	NEBL														ENSG00000280042.1	4.34565	1.05377	0.199849	5.27283	1.34336e-07	4.06363e-06	ENSG00000280042	AC022336.3
ENSG00000078124.10	1766.57	-0.218371	0.110005	-1.98509	0.047134	0.114487	ENSG00000078124	ACER3														ENSG00000259964.5	4.40402	1.05376	0.264578	3.98279	6.81116e-05	0.000624476	ENSG00000259964	THSD4-AS1
ENSG00000078140.12	5373.97	-0.0984182	0.0682474	-1.44208	0.14928	0.273316	ENSG00000078140	UBE2K														ENSG00000230789.1	0.812687	1.0537	0.387498	2.71925	0.00654302	0.024274	ENSG00000230789	ARHGAP26-IT1
ENSG00000078142.10	1560.24	-0.043253	0.0851234	-0.508121	0.611369	0.734968	ENSG00000078142	PIK3C3														ENSG00000257391.1	3.45656	1.0537	0.329582	3.19707	0.00138833	0.00703023	ENSG00000257391	AC126763.1
ENSG00000078177.12	788.494	0.026947	0.099004	0.272181	0.785483	0.863877	ENSG00000078177	N4BP2														ENSG00000227032.1	0.8702	1.05362	0.339931	3.09951	0.00193839	0.00921963	ENSG00000227032	RPS2P36
ENSG00000078237.5	702.209	-0.391705	0.111531	-3.51208	0.00044461	0.00281791	ENSG00000078237	TIGAR														ENSG00000278896.1	4.56965	1.05311	0.224939	4.68176	2.84418e-06	4.79077e-05	ENSG00000278896	AC025031.5
ENSG00000078246.14	3180.06	-0.0213946	0.0907462	-0.235763	0.813617	0.883049	ENSG00000078246	TULP3														ENSG00000177398.17	79.1409	1.0531	0.294896	3.57111	0.000355477	0.00236314	ENSG00000177398	UMODL1
ENSG00000078269.12	1318.9	0.390726	0.100122	3.90248	9.52117e-05	0.00081828	ENSG00000078269	SYNJ2														ENSG00000223389.1	0.64746	1.05284	0.407503	2.58363	0.00977663	0.0333797	ENSG00000223389	SDCBP2P1
ENSG00000078295.14	91.9056	0.525725	0.334045	1.57381	0.115531	0.226064	ENSG00000078295	ADCY2														ENSG00000250799.8	1.29797	1.05279	0.374708	2.80964	0.00495973	0.019512	ENSG00000250799	PRODH2
ENSG00000078304.18	6500.89	-0.0445762	0.0674003	-0.661365	0.508378	0.648965	ENSG00000078304	PPP2R5C														ENSG00000255203.1	2.32642	1.05259	0.267364	3.93694	8.25288e-05	0.000730892	ENSG00000255203	OR7E2P
ENSG00000078319.8	869.04	-0.401387	0.0831042	-4.82992	1.36585e-06	2.66616e-05	ENSG00000078319	PMS2P1														ENSG00000236559.1	5.04019	1.05236	0.1993	5.28029	1.28983e-07	3.9325e-06	ENSG00000236559	AL117381.1
ENSG00000078328.18	164.402	-0.439254	0.365812	-1.20076	0.229843	0.373144	ENSG00000078328	RBFOX1														ENSG00000201298.1	0.493964	1.05234	0.40368	2.60688	0.00913722	0.0316363	ENSG00000201298	RNU6-1164P
ENSG00000078369.16	24253.2	0.0308431	0.0721811	0.427301	0.66916	0.779553	ENSG00000078369	GNB1														ENSG00000271075.1	4.01438	1.05217	0.196593	5.35205	8.69635e-08	2.89446e-06	ENSG00000271075	AL139317.4
ENSG00000078399.14	104.157	-0.221653	0.345291	-0.64193	0.520919	0.660307	ENSG00000078399	HOXA9														ENSG00000236838.2	0.852914	1.05137	0.332615	3.16091	0.00157275	0.00779169	ENSG00000236838	AC090617.2
ENSG00000078401.6	764.349	0.871585	0.195262	4.46367	8.05679e-06	0.000111678	ENSG00000078401	EDN1														ENSG00000252652.1	0.850636	1.05116	0.323461	3.24974	0.0011551	0.00606348	ENSG00000252652	RF00019
ENSG00000078403.15	2334.9	-0.00462365	0.0841598	-0.0549389	0.956187	0.973775	ENSG00000078403	MLLT10														ENSG00000271204.1	15.9422	1.05109	0.190374	5.52116	3.36772e-08	1.38403e-06	ENSG00000271204	AC016831.5
ENSG00000078487.16	282.047	0.177147	0.117304	1.51016	0.131003	0.248213	ENSG00000078487	ZCWPW1														ENSG00000162494.5	17.3836	1.05104	0.331035	3.175	0.00149835	0.00748873	ENSG00000162494	LRRC38
ENSG00000078549.13	884.661	0.290966	0.292681	0.99414	0.320155	0.471948	ENSG00000078549	ADCYAP1R1														ENSG00000259763.1	0.78291	1.05092	0.363748	2.88915	0.0038628	0.0160605	ENSG00000259763	LINC02157
ENSG00000078579.8	6.86076	-0.911279	0.311852	-2.92215	0.00347624	0.0147879	ENSG00000078579	FGF20														ENSG00000201071.1	0.631707	1.05085	0.361317	2.90839	0.00363294	0.0153066	ENSG00000201071	RF00019
ENSG00000078589.11	48.5942	0.396601	0.244525	1.62193	0.104819	0.209888	ENSG00000078589	P2RY10														ENSG00000266076.1	0.737064	1.05037	0.29891	3.51402	0.000441387	0.00280228	ENSG00000266076	AC004805.1
ENSG00000078596.9	472.545	-0.0948788	0.162256	-0.584747	0.558718	0.692298	ENSG00000078596	ITM2A														ENSG00000280063.1	103.999	1.05026	0.148613	7.06708	1.58231e-12	4.99011e-10	ENSG00000280063	AC012676.5
ENSG00000078618.18	6447.02	-0.00887639	0.0653223	-0.135886	0.891911	0.934973	ENSG00000078618	NRDC														ENSG00000201868.1	0.57698	1.05006	0.425668	2.46685	0.0136306	0.0435456	ENSG00000201868	RF00019
ENSG00000078668.12	6447.86	-0.503499	0.0900976	-5.58837	2.29208e-08	1.01113e-06	ENSG00000078668	VDAC3														ENSG00000276668.1	3.77031	1.04959	0.362107	2.89857	0.00374866	0.0156812	ENSG00000276668	AC104237.3
ENSG00000078674.16	3912.41	0.126486	0.0922582	1.371	0.170375	0.300531	ENSG00000078674	PCM1														ENSG00000127129.8	540.128	1.0495	0.229386	4.57528	4.75583e-06	7.30239e-05	ENSG00000127129	EDN2
ENSG00000078687.15	1700.21	0.481513	0.131197	3.67016	0.000242399	0.00173683	ENSG00000078687	TNRC6C														ENSG00000226917.4	1.82222	1.04925	0.40605	2.58405	0.00976481	0.0333471	ENSG00000226917	LINC01276
ENSG00000078699.20	3283.84	0.206482	0.084514	2.44318	0.0145586	0.0459003	ENSG00000078699	CBFA2T2														ENSG00000090975.11	836.209	1.04901	0.127182	8.24811	1.60915e-16	2.29697e-13	ENSG00000090975	PITPNM2
ENSG00000078725.11	80.6233	0.10061	0.321275	0.313158	0.754161	0.842192	ENSG00000078725	BRINP1														ENSG00000114204.13	180.081	1.04865	0.348306	3.01072	0.0026063	0.0117445	ENSG00000114204	SERPINI2
ENSG00000078747.11	3323.14	-0.0385927	0.0586647	-0.657852	0.510633	0.651071	ENSG00000078747	ITCH														ENSG00000242062.1	0.440481	1.04833	0.389116	2.69412	0.00705746	0.0257973	ENSG00000242062	MARK2P6
ENSG00000078795.15	22.606	-0.0754875	0.147975	-0.510138	0.609955	0.733963	ENSG00000078795	PKD2L2														ENSG00000267141.1	3.84004	1.0471	0.224624	4.66158	3.13796e-06	5.20462e-05	ENSG00000267141	AC012615.4
ENSG00000078804.11	2221.18	0.261063	0.116802	2.2351	0.025411	0.0709457	ENSG00000078804	TP53INP2														ENSG00000279802.1	10.6171	1.04708	0.198922	5.26377	1.41133e-07	4.25323e-06	ENSG00000279802
ENSG00000078808.15	9689.48	-0.0769714	0.0788026	-0.976763	0.328686	0.480874	ENSG00000078808	SDF4														ENSG00000218757.1	0.647355	1.04696	0.42198	2.48106	0.0130993	0.0421665	ENSG00000218757	AL121952.1
ENSG00000078814.14	278.475	0.494661	0.159609	3.0992	0.00194047	0.00922756	ENSG00000078814	MYH7B														ENSG00000266594.1	0.789065	1.04687	0.369405	2.83394	0.00459786	0.0183811	ENSG00000266594	MIR4766
ENSG00000078898.6	15.0104	-0.636511	0.358699	-1.7745	0.0759811	0.165102	ENSG00000078898	BPIFB2														ENSG00000254672.1	1.48044	1.04659	0.287035	3.64622	0.000266127	0.00187097	ENSG00000254672	AL136146.1
ENSG00000078900.13	349.481	0.284773	0.20175	1.41152	0.158092	0.284829	ENSG00000078900	TP73														ENSG00000202356.1	2.23377	1.04655	0.31132	3.36165	0.000774786	0.00442776	ENSG00000202356	RNA5SP277
ENSG00000078902.14	3077.19	-0.0697845	0.0721302	-0.967481	0.333304	0.485479	ENSG00000078902	TOLLIP														ENSG00000207342.1	3.12334	1.04655	0.224796	4.65554	3.23126e-06	5.32756e-05	ENSG00000207342	RF00019
ENSG00000078967.11	1798.26	-0.26558	0.0799156	-3.32326	0.00088973	0.00493373	ENSG00000078967	UBE2D4														ENSG00000183783.6	4.84506	1.04643	0.289104	3.61958	0.000295083	0.00203181	ENSG00000183783	KCTD8
ENSG00000079101.15	391.522	-0.112901	0.180169	-0.626638	0.530897	0.668764	ENSG00000079101	CLUL1														ENSG00000252778.1	0.497044	1.04618	0.428594	2.44096	0.0146483	0.0461308	ENSG00000252778	RF00601
ENSG00000079102.15	285.631	0.827711	0.236767	3.49589	0.000472483	0.00295604	ENSG00000079102	RUNX1T1														ENSG00000222112.1	3.48639	1.0461	0.205083	5.10084	3.38158e-07	8.63692e-06	ENSG00000222112	RN7SKP16
ENSG00000079112.8	7.32383	0.208247	0.24129	0.863055	0.388107	0.539295	ENSG00000079112	CDH17														ENSG00000232926.1	7.70411	1.04577	0.193748	5.39758	6.75466e-08	2.37626e-06	ENSG00000232926	AC000078.1
ENSG00000079134.10	1178.67	-0.0648726	0.0843648	-0.768952	0.441922	0.590189	ENSG00000079134	THOC1														ENSG00000198108.3	137.48	1.04519	0.192059	5.44205	5.26696e-08	1.96152e-06	ENSG00000198108	CHSY3
ENSG00000079150.16	846.313	0.230627	0.125766	1.83377	0.0666884	0.149497	ENSG00000079150	FKBP7														ENSG00000199313.1	2.37966	1.04476	0.226983	4.60283	4.16793e-06	6.56054e-05	ENSG00000199313	RNU4-82P
ENSG00000079156.15	138.345	-0.572709	0.213673	-2.6803	0.00735563	0.0266593	ENSG00000079156	OSBPL6														ENSG00000262118.1	5.03826	1.04468	0.21238	4.91891	8.70287e-07	1.85696e-05	ENSG00000262118	MTCO1P28
ENSG00000079215.12	3031.85	-0.0695908	0.137674	-0.505477	0.613224	0.736442	ENSG00000079215	SLC1A3														ENSG00000259322.1	3.02591	1.04458	0.195855	5.33342	9.63809e-08	3.13976e-06	ENSG00000259322	AC090607.1
ENSG00000079246.14	21343.1	-0.116142	0.065854	-1.76363	0.0777938	0.168056	ENSG00000079246	XRCC5														ENSG00000225084.1	1.16946	1.04393	0.314634	3.31792	0.000906909	0.00500685	ENSG00000225084	AL450226.1
ENSG00000079257.6	1333.37	0.240152	0.126068	1.90493	0.0567885	0.132439	ENSG00000079257	LXN														ENSG00000241211.1	1.63461	1.04351	0.291645	3.57802	0.000346201	0.00231496	ENSG00000241211	IQCJ-SCHIP1-AS1
ENSG00000079263.17	149.412	0.124705	0.177115	0.704087	0.481378	0.625579	ENSG00000079263	SP140														ENSG00000206944.1	0.71429	1.04271	0.386495	2.69787	0.00697853	0.0255601	ENSG00000206944	RNU6-708P
ENSG00000079277.18	2106.63	0.0108465	0.0768732	0.141096	0.887794	0.932284	ENSG00000079277	MKNK1														ENSG00000235445.1	3.05499	1.0426	0.236023	4.41734	9.99215e-06	0.000132951	ENSG00000235445	AC016027.3
ENSG00000079308.15	12872.7	0.787047	0.122524	6.4236	1.33087e-10	1.75088e-08	ENSG00000079308	TNS1														ENSG00000238086.5	4.93547	1.04259	0.186193	5.59953	2.1493e-08	9.56686e-07	ENSG00000238086	PPP1R26P1
ENSG00000079313.10	2416.59	0.294017	0.0741922	3.96292	7.40401e-05	0.000668631	ENSG00000079313	REXO1														ENSG00000263503.1	83.9193	1.04245	0.364929	2.85657	0.00428241	0.0173921	ENSG00000263503	MAPK8IP1P2
ENSG00000079332.13	5186.13	-0.160688	0.0620263	-2.59065	0.00957952	0.0328307	ENSG00000079332	SAR1A														ENSG00000279841.1	12.1069	1.04235	0.150594	6.92155	4.46735e-12	1.21871e-09	ENSG00000279841	AC092135.3
ENSG00000079335.16	630.854	-0.126598	0.100409	-1.26082	0.207374	0.346105	ENSG00000079335	CDC14A														ENSG00000280166.1	0.741004	1.04216	0.336341	3.09852	0.00194493	0.00924481	ENSG00000280166	AC016542.3
ENSG00000079337.14	3911.18	0.455665	0.162304	2.80748	0.0049931	0.0196294	ENSG00000079337	RAPGEF3														ENSG00000221265.1	0.559726	1.04127	0.396307	2.62742	0.00860348	0.0301784	ENSG00000221265	MIR1255A
ENSG00000079385.20	873.837	-0.0184344	0.212256	-0.0868498	0.930791	0.958622	ENSG00000079385	CEACAM1														ENSG00000266347.2	2.64329	1.04111	0.22821	4.56209	5.06475e-06	7.697e-05	ENSG00000266347
ENSG00000079387.12	1693.5	-0.0340052	0.0773378	-0.439697	0.660156	0.772728	ENSG00000079387	SENP1														ENSG00000225937.1	16.8467	1.04111	0.232232	4.48306	7.35818e-06	0.000103609	ENSG00000225937	PCA3
ENSG00000079393.19	8.72702	-0.394134	0.261474	-1.50736	0.131719	0.249262	ENSG00000079393	DUSP13														ENSG00000277843.1	0.459228	1.04099	0.369572	2.81673	0.00485157	0.0191628	ENSG00000277843
ENSG00000079432.6	12919.1	0.433996	0.111993	3.87521	0.000106531	0.000897431	ENSG00000079432	CIC														ENSG00000277010.1	1.14567	1.04083	0.384256	2.7087	0.00675481	0.0248998	ENSG00000277010	AC120498.10
ENSG00000079435.8	522.614	0.367357	0.145271	2.52877	0.0114464	0.0378121	ENSG00000079435	LIPE														ENSG00000131386.16	132.764	1.04067	0.189788	5.48335	4.17339e-08	1.63181e-06	ENSG00000131386	GALNT15
ENSG00000079459.11	7928.74	-0.0870806	0.11853	-0.734674	0.462538	0.608311	ENSG00000079459	FDFT1														ENSG00000104435.12	12.2245	1.04035	0.373051	2.78876	0.00529102	0.0205355	ENSG00000104435	STMN2
ENSG00000079462.6	3448.87	-0.4105	0.1244	-3.29983	0.000967436	0.00526484	ENSG00000079462	PAFAH1B3														ENSG00000204978.2	3.53128	1.04029	0.291281	3.57143	0.000355042	0.00236094	ENSG00000204978	ERICH4
ENSG00000079482.12	461.487	0.249374	0.111533	2.23587	0.0253601	0.070817	ENSG00000079482	OPHN1														ENSG00000229918.1	1.18856	1.04006	0.28992	3.5874	0.000333993	0.00224753	ENSG00000229918	DOCK9-AS1
ENSG00000079557.4	1.05211	0.178798	0.653039	0.273794	0.784243	0.863084	ENSG00000079557	AFM														ENSG00000205038.10	1292.26	1.03983	0.328548	3.16494	0.00155116	0.00770159	ENSG00000205038	PKHD1L1
ENSG00000079616.11	3879.37	-0.231509	0.0780697	-2.96542	0.00302272	0.0132179	ENSG00000079616	KIF22														ENSG00000267016.1	5.44326	1.03938	0.228048	4.5577	5.17173e-06	7.80807e-05	ENSG00000267016	AC111170.1
ENSG00000079689.12	0.489921	0.2324	0.454897	0.510884	0.609432	0.733684	ENSG00000079689	SCGN														ENSG00000232043.1	28.3566	1.03935	0.147151	7.06315	1.62768e-12	5.09705e-10	ENSG00000232043	AL133230.1
ENSG00000079691.16	1550.46	0.0754034	0.0941299	0.801057	0.423099	0.572653	ENSG00000079691	CARMIL1														ENSG00000229759.1	8.41091	1.03922	0.234048	4.44021	8.98697e-06	0.000122022	ENSG00000229759	MRPS18AP1
ENSG00000079739.14	4635.41	-0.323271	0.105424	-3.06638	0.00216669	0.0101129	ENSG00000079739	PGM1														ENSG00000273606.1	0.602783	1.03907	0.402315	2.58274	0.00980204	0.0334484	ENSG00000273606	MIR6776
ENSG00000079785.13	4682.19	-0.180145	0.0731324	-2.46328	0.0137674	0.0439226	ENSG00000079785	DDX1														ENSG00000259365.1	0.56335	1.03882	0.41556	2.4998	0.0124264	0.0403715	ENSG00000259365	AC019254.2
ENSG00000079805.15	12084.1	0.126987	0.0893198	1.42172	0.155109	0.280949	ENSG00000079805	DNM2														ENSG00000235020.3	1.52549	1.03868	0.36263	2.86429	0.00417943	0.0170532	ENSG00000235020	AL390783.1
ENSG00000079819.15	4245.57	0.4974	0.141821	3.50724	0.000452784	0.00285993	ENSG00000079819	EPB41L2														ENSG00000188133.5	46.1653	1.03855	0.273283	3.80028	0.000144533	0.00114706	ENSG00000188133	TMEM215
ENSG00000079841.17	16.4887	-0.167065	0.277391	-0.602272	0.546993	0.68241	ENSG00000079841	RIMS1														ENSG00000201586.1	0.966391	1.03854	0.308704	3.36418	0.000767708	0.00439239	ENSG00000201586	RNU6-593P
ENSG00000079931.13	517.651	0.0276142	0.234965	0.117525	0.906444	0.944087	ENSG00000079931	MOXD1														ENSG00000251934.1	0.524724	1.03835	0.355619	2.91985	0.00350198	0.0148661	ENSG00000251934	RNU6-1143P
ENSG00000079950.12	2679.53	0.0194784	0.0752163	0.258965	0.795663	0.870803	ENSG00000079950	STX7														ENSG00000259384.5	3.16685	1.03823	0.373358	2.7808	0.00542246	0.0209306	ENSG00000259384	GH1
ENSG00000079974.16	1152.69	-0.0469154	0.0928959	-0.505032	0.613536	0.736658	ENSG00000079974	RABL2B														ENSG00000270661.1	3.21549	1.038	0.291485	3.5611	0.000369309	0.00243543	ENSG00000270661	Z99289.2
ENSG00000079999.12	5844.07	0.0378756	0.0918778	0.412239	0.680164	0.788057	ENSG00000079999	KEAP1														ENSG00000207110.1	26.5365	1.03792	0.249843	4.1543	3.26281e-05	0.000343809	ENSG00000207110	RNU1-106P
ENSG00000080007.7	52.1676	0.92909	0.319722	2.90593	0.00366167	0.0153927	ENSG00000080007	DDX43														ENSG00000171217.5	4.67523	1.03774	0.186602	5.56122	2.67898e-08	1.15098e-06	ENSG00000171217	CLDN20
ENSG00000080031.8	129.412	-0.496403	0.247125	-2.00871	0.0445677	0.109612	ENSG00000080031	PTPRH														ENSG00000254273.1	1.60873	1.03754	0.2789	3.72011	0.000199136	0.00148573	ENSG00000254273	AC018620.1
ENSG00000080166.14	20.1446	0.52621	0.262855	2.0019	0.0452956	0.110948	ENSG00000080166	DCT														ENSG00000271817.2	2.09912	1.03752	0.24778	4.18724	2.82368e-05	0.000306544	ENSG00000271817	RF00012
ENSG00000080189.13	5203.26	-0.0620451	0.0734894	-0.844272	0.398517	0.549307	ENSG00000080189	SLC35C2														ENSG00000253456.1	1.79073	1.03721	0.316931	3.27266	0.0010654	0.00567913	ENSG00000253456	AC136424.1
ENSG00000080200.8	415.689	0.469125	0.140344	3.34268	0.00082973	0.00467388	ENSG00000080200	CRYBG3														ENSG00000169507.8	25.125	1.03702	0.196328	5.28209	1.27716e-07	3.91124e-06	ENSG00000169507	SLC38A11
ENSG00000080224.16	139.539	-0.0674197	0.239551	-0.281442	0.778371	0.859366	ENSG00000080224	EPHA6														ENSG00000259581.3	8.12213	1.03701	0.161262	6.43063	1.2708e-10	1.6951e-08	ENSG00000259581	TYRO3P
ENSG00000080293.8	19.1449	-1.03533	0.292723	-3.53689	0.000404865	0.00261749	ENSG00000080293	SCTR														ENSG00000200350.1	0.479155	1.03664	0.378396	2.73956	0.00615211	0.0231463	ENSG00000200350	RNU6-1285P
ENSG00000080298.14	1084.91	0.0269633	0.114108	0.236297	0.813202	0.882764	ENSG00000080298	RFX3														ENSG00000182492.14	27460.8	1.03664	0.16881	6.14086	8.20755e-10	7.52505e-08	ENSG00000182492	BGN
ENSG00000080345.16	3070.77	0.130463	0.0673031	1.93844	0.0525696	0.124753	ENSG00000080345	RIF1														ENSG00000131471.5	465.836	1.03658	0.201781	5.13713	2.78971e-07	7.40597e-06	ENSG00000131471	AOC3
ENSG00000080371.5	3885.11	0.0115952	0.0716527	0.161825	0.871444	0.921556	ENSG00000080371	RAB21														ENSG00000248362.1	5.67403	1.03644	0.382508	2.7096	0.00673653	0.0248468	ENSG00000248362	AC011352.1
ENSG00000080493.12	184	-0.343606	0.199891	-1.71897	0.0856194	0.180643	ENSG00000080493	SLC4A4														ENSG00000201428.1	14.0342	1.0364	0.278165	3.72587	0.000194645	0.0014581	ENSG00000201428	RN7SKP71
ENSG00000080503.18	3362.18	0.38849	0.135435	2.86847	0.0041246	0.0168931	ENSG00000080503	SMARCA2														ENSG00000200785.1	7.18187	1.03622	0.281233	3.68456	0.000229094	0.0016605	ENSG00000200785	SNORD8
ENSG00000080511.3	3.1781	0.703684	0.399873	1.75977	0.0784472	0.169122	ENSG00000080511	RDH8														ENSG00000242889.3	1.36016	1.03611	0.282072	3.67322	0.000239512	0.00172074	ENSG00000242889	RN7SL449P
ENSG00000080546.12	914.632	0.0588847	0.0976259	0.603167	0.546398	0.681935	ENSG00000080546	SESN1														ENSG00000259541.4	0.595484	1.03602	0.419551	2.46935	0.0135358	0.0432957	ENSG00000259541	AP001150.1
ENSG00000080561.12	304.624	-0.0630909	0.163567	-0.38572	0.699704	0.803112	ENSG00000080561	MID2														ENSG00000263264.1	15.2704	1.03597	0.16892	6.1329	8.62907e-10	7.81674e-08	ENSG00000263264	AC119396.1
ENSG00000080572.11	17.3866	-1.19773	0.385771	-3.10476	0.00190432	0.0090897	ENSG00000080572	PIH1D3														ENSG00000224764.1	1.2815	1.03593	0.279393	3.7078	0.000209067	0.0015466	ENSG00000224764	AL353768.1
ENSG00000080573.6	1212.18	0.644449	0.221269	2.91252	0.0035853	0.0151518	ENSG00000080573	COL5A3														ENSG00000278421.1	2.71582	1.03583	0.223398	4.63671	3.53995e-06	5.71987e-05	ENSG00000278421	RF02119
ENSG00000080603.15	12650	0.274585	0.0663152	4.14061	3.4638e-05	0.000360292	ENSG00000080603	SRCAP														ENSG00000264270.1	5.43159	1.03568	0.184442	5.61522	1.96316e-08	8.90775e-07	ENSG00000264270	AC087749.1
ENSG00000080608.9	1718.2	-0.00194576	0.091666	-0.0212267	0.983065	0.989822	ENSG00000080608	PUM3														ENSG00000270923.1	9.54328	1.03567	0.19838	5.22062	1.78323e-07	5.14568e-06	ENSG00000270923	TAS2R6P
ENSG00000080618.12	13.9153	-0.381457	0.235106	-1.62249	0.104698	0.209734	ENSG00000080618	CPB2														ENSG00000263678.1	0.544977	1.03566	0.400289	2.58727	0.00967402	0.0330903	ENSG00000263678
ENSG00000080644.14	40.8487	-0.453357	0.242199	-1.87184	0.0612288	0.140105	ENSG00000080644	CHRNA3														ENSG00000144230.15	82.2347	1.03457	0.279772	3.6979	0.000217389	0.00159358	ENSG00000144230	GPR17
ENSG00000080709.13	39.594	0.345698	0.181136	1.9085	0.0563266	0.131589	ENSG00000080709	KCNN2														ENSG00000264677.1	0.420597	1.03441	0.396387	2.60959	0.00906501	0.0314407	ENSG00000264677
ENSG00000080802.17	2125.14	0.081234	0.0634269	1.28075	0.200282	0.337698	ENSG00000080802	CNOT4														ENSG00000278886.1	1.0919	1.03439	0.327245	3.1609	0.00157281	0.00779169	ENSG00000278886	AC087821.1
ENSG00000080815.17	4156.68	0.0443444	0.0632223	0.701404	0.483051	0.626727	ENSG00000080815	PSEN1														ENSG00000271071.1	0.570553	1.03417	0.38709	2.67165	0.00754803	0.0272191	ENSG00000271071	AL513548.2
ENSG00000080819.5	1257.12	-0.218577	0.0792657	-2.75752	0.00582412	0.0221484	ENSG00000080819	CPOX														ENSG00000116176.6	3.64911	1.03302	0.270966	3.81235	0.000137653	0.00110178	ENSG00000116176	TPSG1
ENSG00000080822.15	3796.28	-0.274377	0.073741	-3.72083	0.000198573	0.00148276	ENSG00000080822	CLDND1														ENSG00000281490.1	428.453	1.0327	0.133612	7.7291	1.08306e-14	8.30355e-12	ENSG00000281490	CICP14
ENSG00000080823.20	1014.86	0.065118	0.11425	0.569958	0.568706	0.70059	ENSG00000080823	MOK														ENSG00000259498.1	30.1489	1.03266	0.174491	5.91814	3.25602e-09	2.21384e-07	ENSG00000259498	TPM1-AS
ENSG00000080824.17	58650.7	-0.130199	0.0865524	-1.50427	0.132511	0.250404	ENSG00000080824	HSP90AA1														ENSG00000095110.6	1.3061	1.03257	0.310629	3.32413	0.000886949	0.00492384	ENSG00000095110	NXPE1
ENSG00000080839.10	701.203	-0.200727	0.0939569	-2.13637	0.032649	0.0860755	ENSG00000080839	RBL1														ENSG00000279936.1	3.58809	1.03255	0.229862	4.49207	7.05335e-06	0.000100333	ENSG00000279936	AC008806.1
ENSG00000080845.16	9265.88	0.183783	0.0729597	2.51896	0.0117701	0.0386458	ENSG00000080845	DLGAP4														ENSG00000232729.6	31.9853	1.0324	0.153883	6.70899	1.95978e-11	3.85601e-09	ENSG00000232729	AC211433.1
ENSG00000080854.13	207.171	0.130539	0.232477	0.561511	0.574449	0.705305	ENSG00000080854	IGSF9B														ENSG00000228028.2	5.62246	1.03219	0.183671	5.61977	1.91214e-08	8.71695e-07	ENSG00000228028	AC069257.1
ENSG00000080910.10	0.0278293	0.509859	3.22957	0.157872	0.874557	NA	ENSG00000080910	CFHR2														ENSG00000207086.1	0.707823	1.03206	0.363081	2.8425	0.00447617	0.0179982	ENSG00000207086	RF00019
ENSG00000080947.13	212.155	0.757404	0.134519	5.63044	1.79751e-08	8.28683e-07	ENSG00000080947	CROCCP3														ENSG00000262576.2	98.641	1.03205	0.228766	4.51139	6.44054e-06	9.29217e-05	ENSG00000262576	PCDHGA4
ENSG00000080986.11	992.475	-0.460559	0.125633	-3.6659	0.000246472	0.00176034	ENSG00000080986	NDC80														ENSG00000262662.1	0.916212	1.03199	0.34636	2.97952	0.00288699	0.0127446	ENSG00000262662	AC127496.4
ENSG00000081014.9	500.152	0.308804	0.0869113	3.5531	0.000380726	0.00249187	ENSG00000081014	AP4E1														ENSG00000237982.1	0.859487	1.0319	0.335103	3.07934	0.00207461	0.00976311	ENSG00000237982	AP006193.1
ENSG00000081019.12	1677.22	-0.0151082	0.0684747	-0.220639	0.825374	0.890693	ENSG00000081019	RSBN1														ENSG00000108924.12	122.947	1.0318	0.206327	5.00077	5.71013e-07	1.30958e-05	ENSG00000108924	HLF
ENSG00000081026.17	1236.43	-0.0923635	0.104476	-0.884062	0.376663	0.528278	ENSG00000081026	MAGI3														ENSG00000163132.6	1787.9	1.03172	0.287959	3.58287	0.00033984	0.00228114	ENSG00000163132	MSX1
ENSG00000081041.8	491.557	-0.424517	0.254067	-1.67089	0.0947444	0.194875	ENSG00000081041	CXCL2														ENSG00000233647.2	1.24963	1.03168	0.281383	3.66646	0.000245932	0.00175773	ENSG00000233647	NENFP1
ENSG00000081051.6	4.25309	-0.0362126	0.315363	-0.114828	0.908581	0.945317	ENSG00000081051	AFP														ENSG00000241438.1	2.95746	1.03135	0.221493	4.65636	3.21846e-06	5.31237e-05	ENSG00000241438	TDGF1P6
ENSG00000081052.11	137.369	-0.0965827	0.194859	-0.495654	0.620138	0.74194	ENSG00000081052	COL4A4														ENSG00000200560.1	1.42749	1.03092	0.269626	3.82352	0.000131558	0.0010617	ENSG00000200560	RNU6-288P
ENSG00000081059.18	1612.24	-0.0581145	0.145889	-0.398348	0.690374	0.795575	ENSG00000081059	TCF7														ENSG00000272533.1	4.51214	1.03087	0.241609	4.26669	1.98391e-05	0.000229856	ENSG00000272533	SNORA28
ENSG00000081087.13	1079.55	-0.0953492	0.0936856	-1.01776	0.308793	0.460297	ENSG00000081087	OSTM1														ENSG00000242588.5	99.7277	1.0307	0.137677	7.4864	7.07877e-14	3.83747e-11	ENSG00000242588	AC108010.1
ENSG00000081138.12	7.49709	-0.00263656	0.447152	-0.00589633	0.995295	0.997269	ENSG00000081138	CDH7														ENSG00000264201.1	0.800881	1.03055	0.330664	3.11662	0.00182935	0.00880409	ENSG00000264201	MIR4701
ENSG00000081148.11	1304.25	-0.162426	0.338173	-0.480304	0.631011	0.750065	ENSG00000081148	IMPG2														ENSG00000253039.1	0.409595	1.03047	0.404133	2.54983	0.0107775	0.0360468	ENSG00000253039	RNA5SP47
ENSG00000081154.10	8973.07	-0.271528	0.0640899	-4.23668	2.26851e-05	0.000256807	ENSG00000081154	PCNP														ENSG00000235829.1	2.96708	1.03045	0.289074	3.56466	0.000364325	0.00240791	ENSG00000235829	TBCAP2
ENSG00000081177.17	1881.82	0.197424	0.0711641	2.77421	0.00553357	0.0212654	ENSG00000081177	EXD2														ENSG00000199059.2	8.12675	1.03038	0.224816	4.58322	4.57866e-06	7.09158e-05	ENSG00000199059	MIR135B
ENSG00000081181.6	220.503	-0.46372	0.145425	-3.18871	0.00142909	0.00719072	ENSG00000081181	ARG2														ENSG00000100721.9	20.8527	1.02954	0.365622	2.81587	0.00486457	0.0192039	ENSG00000100721	TCL1A
ENSG00000081189.12	887.471	0.548006	0.121034	4.52771	5.96273e-06	8.73912e-05	ENSG00000081189	MEF2C														ENSG00000259645.1	3.97523	1.02954	0.247193	4.16491	3.11473e-05	0.000331109	ENSG00000259645	AC027237.4
ENSG00000081237.17	1249.8	0.220803	0.177539	1.24369	0.213614	0.353706	ENSG00000081237	PTPRC														ENSG00000260452.1	0.885085	1.02922	0.277896	3.70362	0.000212541	0.00156656	ENSG00000260452	TPRKBP2
ENSG00000081248.9	3.34757	-0.939447	0.310762	-3.02304	0.00250247	0.0113537	ENSG00000081248	CACNA1S														ENSG00000165917.8	60.2608	1.02902	0.28267	3.64034	0.00027228	0.00190429	ENSG00000165917	RAPSN
ENSG00000081277.10	174.477	1.06114	0.282767	3.75269	0.000174944	0.00133986	ENSG00000081277	PKP1														ENSG00000257894.2	60.5876	1.02897	0.190838	5.39184	6.97382e-08	2.44177e-06	ENSG00000257894	AC027288.3
ENSG00000081307.11	1414.92	-0.0144567	0.0630476	-0.229298	0.818637	0.886595	ENSG00000081307	UBA5														ENSG00000280753.1	19.9811	1.02886	0.21922	4.6933	2.68834e-06	4.58043e-05	ENSG00000280753
ENSG00000081320.9	2747.1	0.0358469	0.124203	0.288615	0.772876	0.855423	ENSG00000081320	STK17B														ENSG00000221518.1	1.74207	1.02869	0.24991	4.11623	3.85121e-05	0.00039341	ENSG00000221518	RNU6ATAC16P
ENSG00000081377.15	1116.55	-0.00999503	0.0928171	-0.107685	0.914245	0.948723	ENSG00000081377	CDC14B														ENSG00000276807.1	0.580959	1.02868	0.380509	2.70344	0.00686267	0.0252075	ENSG00000276807	AC022188.1
ENSG00000081386.11	640.741	0.176843	0.0745316	2.37273	0.0176572	0.0534269	ENSG00000081386	ZNF510														ENSG00000250130.1	23.614	1.02851	0.149172	6.89478	5.39482e-12	1.41113e-09	ENSG00000250130	AC090519.1
ENSG00000081479.11	1005.27	-0.517768	0.334596	-1.54744	0.121756	0.234948	ENSG00000081479	LRP2														ENSG00000225037.1	2.83771	1.02819	0.214345	4.79688	1.61156e-06	3.04166e-05	ENSG00000225037	EIF1AX-AS1
ENSG00000081665.12	1739.72	-0.0681074	0.0910272	-0.748209	0.454334	0.600882	ENSG00000081665	ZNF506														ENSG00000167332.7	7.44619	1.02802	0.261274	3.93465	8.33198e-05	0.000736869	ENSG00000167332	OR51E2
ENSG00000081692.11	1070.17	-0.296656	0.0772095	-3.84222	0.000121928	0.00100033	ENSG00000081692	JMJD4														ENSG00000258425.1	3.87919	1.02798	0.226685	4.53486	5.76421e-06	8.49316e-05	ENSG00000258425	AC013451.1
ENSG00000081721.10	999.126	-0.326929	0.0666968	-4.90172	9.50008e-07	1.98889e-05	ENSG00000081721	DUSP12														ENSG00000158859.9	638.323	1.02757	0.178264	5.76432	8.19866e-09	4.512e-07	ENSG00000158859	ADAMTS4
ENSG00000081760.15	2053.65	0.101365	0.0918807	1.10323	0.269928	0.419023	ENSG00000081760	AACS														ENSG00000236018.2	4.20902	1.02732	0.171765	5.98097	2.21813e-09	1.62226e-07	ENSG00000236018	AC004898.1
ENSG00000081791.7	3119.65	0.0816638	0.0808127	1.01053	0.312241	0.463695	ENSG00000081791	KIAA0141														ENSG00000206869.1	0.556543	1.02719	0.408545	2.51425	0.0119284	0.039059	ENSG00000206869	SNORA70F
ENSG00000081800.7	0.264221	-0.656755	0.70559	-0.930788	0.351963	0.50431	ENSG00000081800	SLC13A1														ENSG00000253159.2	163.521	1.02677	0.202386	5.0733	3.90965e-07	9.74498e-06	ENSG00000253159	PCDHGA12
ENSG00000081803.14	736.663	0.00790393	0.173381	0.045587	0.963639	0.97815	ENSG00000081803	CADPS2														ENSG00000227914.3	2.43314	1.02664	0.264706	3.87843	0.000105135	0.000888619	ENSG00000227914	AL136979.1
ENSG00000081818.3	111.426	0.711356	0.166845	4.26357	2.0119e-05	0.000232503	ENSG00000081818	PCDHB4														ENSG00000240058.3	3.41005	1.02655	0.401083	2.55946	0.0104836	0.0352863	ENSG00000240058	ARGFXP1
ENSG00000081842.16	101.425	-0.183543	0.308889	-0.594202	0.552377	0.68693	ENSG00000081842	PCDHA6														ENSG00000201198.1	1.48417	1.02651	0.277129	3.70409	0.000212154	0.00156423	ENSG00000201198	RNU6-879P
ENSG00000081853.14	207.307	-0.348711	0.243981	-1.42926	0.152931	0.278088	ENSG00000081853	PCDHGA2														ENSG00000237074.1	0.994644	1.02645	0.363354	2.82493	0.00472904	0.018789	ENSG00000237074	AL596218.1
ENSG00000081870.10	1803.74	-0.717932	0.105676	-6.79371	1.09284e-11	2.3705e-09	ENSG00000081870	HSPB11														ENSG00000162975.4	151.022	1.02643	0.287349	3.57208	0.000354163	0.00235706	ENSG00000162975	KCNF1
ENSG00000081913.12	752.007	0.144025	0.117483	1.22592	0.22023	0.361885	ENSG00000081913	PHLPP1														ENSG00000267550.1	4.28434	1.02623	0.247889	4.13985	3.47527e-05	0.0003614	ENSG00000267550	AC022517.1
ENSG00000081923.9	2556.56	0.222096	0.136455	1.62761	0.103607	0.208143	ENSG00000081923	ATP8B1														ENSG00000234562.1	2.06909	1.0255	0.252203	4.06618	4.77901e-05	0.000467256	ENSG00000234562	TPMTP2
ENSG00000081985.9	48.9401	0.39898	0.194716	2.04903	0.0404587	0.101616	ENSG00000081985	IL12RB2														ENSG00000183770.5	274.144	1.0255	0.3174	3.23093	0.00123387	0.00638876	ENSG00000183770	FOXL2
ENSG00000082014.15	5792.82	-0.235461	0.156219	-1.50725	0.131746	0.249302	ENSG00000082014	SMARCD3														ENSG00000265561.1	0.435012	1.02531	0.409266	2.50524	0.012237	0.0398843	ENSG00000265561	MIR1268B
ENSG00000082068.7	1914.51	-0.27525	0.0683657	-4.02614	5.66988e-05	0.000536964	ENSG00000082068	WDR70														ENSG00000171773.2	4.146	1.0253	0.335744	3.05381	0.00225958	0.0104593	ENSG00000171773	NXNL1
ENSG00000082074.14	984.808	0.341591	0.173682	1.96676	0.0492103	0.118398	ENSG00000082074	FYB1														ENSG00000231898.7	7.4521	1.02433	0.255179	4.01417	5.96546e-05	0.00055987	ENSG00000231898	AC012594.1
ENSG00000082126.16	9.25039	0.00644755	0.161621	0.0398931	0.968178	0.980929	ENSG00000082126	MPP4														ENSG00000139220.15	13.0288	1.02409	0.205558	4.982	6.29308e-07	1.41474e-05	ENSG00000139220	PPFIA2
ENSG00000082146.11	935.348	-0.194223	0.095369	-2.03654	0.0416961	0.104093	ENSG00000082146	STRADB														ENSG00000207457.1	1.5954	1.02401	0.240535	4.25721	2.06993e-05	0.000237839	ENSG00000207457	RNU6-476P
ENSG00000082153.16	5552.9	-0.159091	0.0700258	-2.2719	0.0230928	0.0657491	ENSG00000082153	BZW1														ENSG00000201512.1	11.9636	1.02367	0.165331	6.19161	5.95535e-10	5.88481e-08	ENSG00000201512	SNORA71C
ENSG00000082175.13	728.907	0.799596	0.298205	2.68136	0.00733236	0.0265854	ENSG00000082175	PGR														ENSG00000271146.1	0.761309	1.0236	0.330194	3.1	0.00193518	0.00920633	ENSG00000271146	AC018889.1
ENSG00000082196.19	753.184	0.589482	0.213978	2.75488	0.00587145	0.0222845	ENSG00000082196	C1QTNF3														ENSG00000257008.5	2.31099	1.02346	0.395838	2.58556	0.00972205	0.0332265	ENSG00000257008	GPR142
ENSG00000082212.10	2639.24	-0.0299542	0.0855658	-0.350073	0.726284	0.821836	ENSG00000082212	ME2														ENSG00000233665.7	3.17024	1.02336	0.247279	4.13848	3.49612e-05	0.000363313	ENSG00000233665	AC060234.2
ENSG00000082213.16	2449.81	-0.276377	0.0776482	-3.55935	0.00037178	0.00244809	ENSG00000082213	C5orf22														ENSG00000271044.1	0.722739	1.02302	0.4198	2.43693	0.0148124	0.046575	ENSG00000271044	AC087468.1
ENSG00000082258.11	1864.68	0.167879	0.0739706	2.26954	0.0232354	0.0660703	ENSG00000082258	CCNT2														ENSG00000274356.1	7.27032	1.02292	0.189217	5.40605	6.44294e-08	2.30119e-06	ENSG00000274356	AL355987.5
ENSG00000082269.15	757.252	-0.0240344	0.0890456	-0.269912	0.787228	0.865214	ENSG00000082269	FAM135A														ENSG00000163017.12	1122.68	1.02289	0.24596	4.15875	3.19998e-05	0.000338494	ENSG00000163017	ACTG2
ENSG00000082293.11	5.06301	-0.76954	0.325002	-2.3678	0.0178941	0.0539858	ENSG00000082293	COL19A1														ENSG00000280354.1	2.9556	1.0225	0.265388	3.85286	0.000116744	0.000966176	ENSG00000280354	AC073592.9
ENSG00000082397.14	676.848	0.585251	0.155897	3.75408	0.000173977	0.00133407	ENSG00000082397	EPB41L3														ENSG00000224431.1	8.86696	1.02196	0.185263	5.51625	3.46319e-08	1.41023e-06	ENSG00000224431	AC063976.2
ENSG00000082438.14	962.285	0.364817	0.142232	2.56495	0.0103191	0.0348545	ENSG00000082438	COBLL1														ENSG00000164949.6	325.545	1.02192	0.179156	5.7041	1.1696e-08	5.97115e-07	ENSG00000164949	GEM
ENSG00000082458.10	2578.27	-0.154713	0.0770787	-2.00721	0.0447269	0.109913	ENSG00000082458	DLG3														ENSG00000204869.7	17.4138	1.02185	0.253149	4.03656	5.424e-05	0.00051688	ENSG00000204869	IGFL4
ENSG00000082482.12	218.549	-0.556372	0.22794	-2.44087	0.0146519	0.0461388	ENSG00000082482	KCNK2														ENSG00000279334.1	2.01248	1.02139	0.28626	3.56805	0.000359641	0.00238191	ENSG00000279334	AC073592.6
ENSG00000082497.10	817.164	0.0823683	0.194089	0.424384	0.671286	0.781131	ENSG00000082497	SERTAD4														ENSG00000258485.2	2.25909	1.02129	0.25487	4.00711	6.14654e-05	0.000573595	ENSG00000258485	SRMP2
ENSG00000082512.13	1221.75	0.273279	0.116313	2.34952	0.0187979	0.0560792	ENSG00000082512	TRAF5														ENSG00000277812.1	6.0402	1.02087	0.222729	4.58347	4.57329e-06	7.08674e-05	ENSG00000277812
ENSG00000082515.15	2103.8	-0.581688	0.0978759	-5.94312	2.79648e-09	1.95214e-07	ENSG00000082515	MRPL22														ENSG00000233231.1	10.4077	1.02044	0.184919	5.51831	3.42266e-08	1.39885e-06	ENSG00000233231	HNRNPA1P49
ENSG00000082516.8	1760.68	0.129147	0.0742081	1.74034	0.0817995	0.174555	ENSG00000082516	GEMIN5														ENSG00000248483.5	12.1233	1.02044	0.15691	6.50335	7.85502e-11	1.15659e-08	ENSG00000248483	POU5F2
ENSG00000082556.9	69.1163	-0.0141815	0.319222	-0.0444252	0.964565	0.978785	ENSG00000082556	OPRK1														ENSG00000258412.1	1.03455	1.02027	0.380454	2.68172	0.00732456	0.0265662	ENSG00000258412	AL355102.1
ENSG00000082641.14	10736.2	0.181239	0.0935277	1.93781	0.0526465	0.124874	ENSG00000082641	NFE2L1														ENSG00000158816.14	32.0357	1.02022	0.329912	3.0924	0.00198544	0.00940818	ENSG00000158816	VWA5B1
ENSG00000082684.13	1676.73	-0.527799	0.259073	-2.03726	0.0416238	0.103965	ENSG00000082684	SEMA5B														ENSG00000259735.1	4.26288	1.0202	0.199926	5.10289	3.34502e-07	8.56815e-06	ENSG00000259735	AC092868.2
ENSG00000082701.13	4294.14	0.0565533	0.0661783	0.85456	0.392795	0.54399	ENSG00000082701	GSK3B														ENSG00000139973.14	35.5387	1.01998	0.268289	3.8018	0.000143649	0.00114065	ENSG00000139973	SYT16
ENSG00000082781.10	11351.9	0.312243	0.112374	2.77861	0.0054592	0.0210432	ENSG00000082781	ITGB5														ENSG00000224354.2	3.58542	1.01967	0.263115	3.87539	0.000106452	0.000897149	ENSG00000224354	MTND2P5
ENSG00000082805.18	4359.92	0.172398	0.105122	1.63999	0.101008	0.204513	ENSG00000082805	ERC1														ENSG00000084636.16	2283.53	1.01961	0.170261	5.98852	2.1176e-09	1.57728e-07	ENSG00000084636	COL16A1
ENSG00000082898.15	13473.3	-0.101861	0.063962	-1.59253	0.111266	0.219643	ENSG00000082898	XPO1														ENSG00000280573.1	0.532536	1.01854	0.353258	2.88328	0.00393557	0.0162915	ENSG00000280573
ENSG00000082929.7	25.1086	-0.650965	0.290609	-2.24	0.025091	0.0701887	ENSG00000082929	LINC01587														ENSG00000236711.2	1.5391	1.01841	0.26819	3.79733	0.000146261	0.00115848	ENSG00000236711	SMAD9-IT1
ENSG00000082996.18	2622.19	-0.0615132	0.0752919	-0.816997	0.41393	0.564158	ENSG00000082996	RNF13														ENSG00000154736.5	550.294	1.01827	0.211967	4.80389	1.55611e-06	2.95835e-05	ENSG00000154736	ADAMTS5
ENSG00000083067.21	27.7742	-0.89159	0.195379	-4.56339	5.03344e-06	7.67039e-05	ENSG00000083067	TRPM3														ENSG00000259999.1	2.23014	1.0182	0.239442	4.25241	2.11483e-05	0.000242185	ENSG00000259999	AC009054.1
ENSG00000083093.8	867.591	-0.112577	0.0667642	-1.68618	0.0917603	0.19018	ENSG00000083093	PALB2														ENSG00000226252.1	2.84041	1.01819	0.246077	4.13769	3.50814e-05	0.000364477	ENSG00000226252	AL135960.1
ENSG00000083097.13	668.407	0.340954	0.0997628	3.41764	0.000631662	0.00375309	ENSG00000083097	DOPEY1														ENSG00000200924.1	2.90177	1.01813	0.215119	4.7329	2.21339e-06	3.92591e-05	ENSG00000200924	RNU6-1048P
ENSG00000083099.9	1929.09	-0.338966	0.0918618	-3.68996	0.000224291	0.00163427	ENSG00000083099	LYRM2														ENSG00000135744.7	209.137	1.01808	0.285547	3.56537	0.000363347	0.00240288	ENSG00000135744	AGT
ENSG00000083123.13	1474.79	-0.215484	0.0894128	-2.40999	0.0159531	0.0492982	ENSG00000083123	BCKDHB														ENSG00000276722.1	0.809768	1.01779	0.342058	2.97548	0.00292527	0.0128765	ENSG00000276722	RF02128
ENSG00000083168.8	5441.76	0.200856	0.0925694	2.16979	0.0300226	0.0807365	ENSG00000083168	KAT6A														ENSG00000261072.2	1.41007	1.01761	0.323	3.1505	0.0016299	0.00801887	ENSG00000261072	AC084783.1
ENSG00000083223.16	1033.74	0.295368	0.0851039	3.47067	0.000519153	0.00319609	ENSG00000083223	ZCCHC6														ENSG00000279336.1	1.53776	1.01756	0.27581	3.68935	0.000224831	0.00163707	ENSG00000279336	AL353662.3
[truncated: 58,893 more rows]
